# Supplementary material for: Optogenetic induction of mechanical muscle stress identifies myosin regulatory ubiquitin ligase NHL-1 in C. elegans
Source: Nat Commun. 2024 Aug 11;15:6879. doi: 10.1038/s41467-024-51069-3 (PMC11317515; doi:10.1038/s41467-024-51069-3)
Supplement: Supplementary file 6 — Supplementary Data 1 [file 41467_2024_51069_MOESM6_ESM.xlsx]

## Sheet: Supp Data 1 Transcript sign
Supplementary Table 1. List of proteins that are significantly changed in transcript after OptIMMuS
Majority.protein.IDs	gene_name	prot_log2FC	prot_pvalue	gene_id	trans_log2FC	lfcSE	trans_pvalue	description	symbol	entrezid	quadrant	text
AC3.5a	AC3.5	0.1356	0.1321	WBGene00007071	-0.1064	0.0513	0.02643	Aminopeptidase-like protein AC3.5 [Source:UniProtKB/Swiss-Prot;Acc:Q17405]	AC3.5	179447	Protein Up Transcript Down	Gene: AC3.5 (WBGene00007071) Protein ID:AC3.5a Transcript| p-value: 2.64e-02 log2FC: -0.1 Protein| p-value: 1.32e-01 log2FC: 0.1 Coords: V:10,388,402-10,393,504 (+) type: protein_coding Description: Aminopeptidase-like protein AC3.5 [Source:UniProtKB/Swiss-Prot;Acc:Q17405]
AH10.1	acs-10	0.443	0.264	WBGene00007082	0.274	0.1663	0.01401	Fatty Acid CoA Synthetase family [Source:UniProtKB/TrEMBL;Acc:O02200]	acs-10	179913	Protein Up Transcript Up	Gene: acs-10 (WBGene00007082) Protein ID:AH10.1 Transcript| p-value: 1.40e-02 log2FC: 0.3 Protein| p-value: 2.64e-01 log2FC: 0.4 Coords: V:14,146,499-14,148,784 (+) type: protein_coding Description: Fatty Acid CoA Synthetase family [Source:UniProtKB/TrEMBL;Acc:O02200]
B0035.12	sart-3	0.0259	0.8277	WBGene00007111	-0.09953	0.05206	0.04086	SART-3/p110 homolog [Source:UniProtKB/TrEMBL;Acc:Q17430]	sart-3	178053	Protein Up Transcript Down	Gene: sart-3 (WBGene00007111) Protein ID:B0035.12 Transcript| p-value: 4.09e-02 log2FC: -0.1 Protein| p-value: 8.28e-01 log2FC: 0.0 Coords: IV:11,329,466-11,332,969 (-) type: protein_coding Description: SART-3/p110 homolog [Source:UniProtKB/ TrEMBL;Acc:Q17430]
B0035.14a	dnj-1	-0.08732	0.4191	WBGene00001019	-0.1127	0.04613	0.009961	DnaJ homolog subfamily B member 1 [Source:UniProtKB/Swiss-Prot;Acc:Q17438]	dnj-1	178040	Protein Down Transcript Down	Gene: dnj-1 (WBGene00001019) Protein ID:B0035.14a Transcript| p-value: 9.96e-03 log2FC: -0.1 Protein| p-value: 4.19e-01 log2FC: -0.1 Coords: IV:11,299,008-11,304,789 (+) type: protein_coding Description: DnaJ homolog subfamily B member 1 [Source:UniProtKB/Swiss-Prot;Acc:Q17438]
B0035.1b	znf-207	0.1057	0.3346	WBGene00007105	-0.08037	0.04212	0.04615	ZiNc Finger protein homolog [Source:UniProtKB/TrEMBL;Acc:Q93156]	znf-207	178042	Protein Up Transcript Down	Gene: znf-207 (WBGene00007105) Protein ID:B0035.1b Transcript| p-value: 4.61e-02 log2FC: -0.1 Protein| p-value: 3.35e-01 log2FC: 0.1 Coords: IV:11,310,972-11,312,515 (+) type: protein_coding Description: ZiNc Finger protein homolog [Source:UniProtKB/TrEMBL;Acc:Q93156]
B0035.3	B0035.3	-0.07725	0.4998	WBGene00007106	-0.1213	0.0632	0.03412	NULL	B0035.3	178044	Protein Down Transcript Down	Gene: B0035.3 (WBGene00007106) Protein ID:B0035.3 Transcript| p-value: 3.41e-02 log2FC: -0.1 Protein| p-value: 5.00e-01 log2FC: -0.1 Coords: IV:11,314,078-11,315,116 (-) type: protein_coding Description: NULL
B0035.4	pfd-4	0.05017	0.7768	WBGene00007107	-0.1386	0.05778	0.009248	Probable prefoldin subunit 4 [Source:UniProtKB/Swiss-Prot;Acc:Q17435]	pfd-4	178045	Protein Up Transcript Down	Gene: pfd-4 (WBGene00007107) Protein ID:B0035.4 Transcript| p-value: 9.25e-03 log2FC: -0.1 Protein| p-value: 7.77e-01 log2FC: 0.1 Coords: IV:11,315,142-11,315,877 (+) type: protein_coding Description: Probable prefoldin subunit 4 [Source:UniProtKB/Swiss-Prot;Acc:Q17435]
B0035.5	gspd-1	0.007825	0.933	WBGene00007108	-0.1082	0.04312	0.008595	Glucose-6-phosphate 1-dehydrogenase [Source:UniProtKB/Swiss-Prot;Acc:Q27464]	gspd-1	178046	Protein Up Transcript Down	Gene: gspd-1 (WBGene00007108) Protein ID:B0035.5 Transcript| p-value: 8.60e-03 log2FC: -0.1 Protein| p-value: 9.33e-01 log2FC: 0.0 Coords: IV:11,317,419-11,319,951 (+) type: protein_coding Description: Glucose-6-phosphate 1-dehydrogenase [Source:UniProtKB/Swiss-Prot;Acc:Q27464]
B0041.4	rpl-4	-0.1231	0.5264	WBGene00004415	-0.09573	0.05082	0.04669	60S ribosomal protein L4 [Source:UniProtKB/Swiss-Prot;Acc:O02056]	rpl-4	172074	Protein Down Transcript Down	Gene: rpl-4 (WBGene00004415) Protein ID:B0041.4 Transcript| p-value: 4.67e-02 log2FC: -0.1 Protein| p-value: 5.26e-01 log2FC: -0.1 Coords: I: 4,645,641- 4,646,963 (-) type: protein_coding Description: 60S ribosomal protein L4 [Source:UniProtKB/Swiss-Prot;Acc:O02056]
B0205.11	mrpl-9	0.1871	0.5325	WBGene00015025	-0.102	0.05435	0.04338	Mitochondrial Ribosomal Protein, Large [Source:UniProtKB/TrEMBL;Acc:Q95X39]	mrpl-9	181833	Protein Up Transcript Down	Gene: mrpl-9 (WBGene00015025) Protein ID:B0205.11 Transcript| p-value: 4.34e-02 log2FC: -0.1 Protein| p-value: 5.32e-01 log2FC: 0.2 Coords: I:10,732,543-10,733,686 (-) type: protein_coding Description: Mitochondrial Ribosomal Protein, Large [Source:UniProtKB/TrEMBL;Acc:Q95X39]
B0205.13	B0205.13	0.0112	0.8778	WBGene00044644	-1.926	0.3889	3.193e-08	NULL	B0205.13	4362999	Protein Up Transcript Down	Gene: B0205.13 (WBGene00044644) Protein ID:B0205.13 Transcript| p-value: 3.19e-08 log2FC: -1.9 Protein| p-value: 8.78e-01 log2FC: 0.0 Coords: I:10,727,755-10,728,808 (-) type: protein_coding Description: NULL
B0205.3	rpn-10	-0.09515	0.3075	WBGene00004466	-0.1851	0.04989	9.17e-05	26S proteasome non-ATPase regulatory subunit 4 [Source:UniProtKB/Swiss-Prot;Acc:O61742]	rpn-10	172977	Protein Down Transcript Down	Gene: rpn-10 (WBGene00004466) Protein ID:B0205.3 Transcript| p-value: 9.17e-05 log2FC: -0.2 Protein| p-value: 3.07e-01 log2FC: -0.1 Coords: I:10,730,712-10,732,448 (-) type: protein_coding Description: 26S proteasome non-ATPase regulatory subunit 4 [Source:UniProtKB/Swiss- Prot;Acc:O61742]
B0205.7	kin-3	-0.1115	0.5171	WBGene00002191	-0.1178	0.0473	0.008374	Casein kinase II subunit alpha [Source:UniProtKB/Swiss-Prot;Acc:P18334]	kin-3	172978	Protein Down Transcript Down	Gene: kin-3 (WBGene00002191) Protein ID:B0205.7 Transcript| p-value: 8.37e-03 log2FC: -0.1 Protein| p-value: 5.17e-01 log2FC: -0.1 Coords: I:10,734,022-10,736,615 (+) type: protein_coding Description: Casein kinase II subunit alpha [Source:UniProtKB/Swiss-Prot;Acc:P18334]
B0218.1	faah-1	-0.03825	0.8635	WBGene00015047	0.2887	0.0671	3.393e-06	Fatty acid amide hydrolase 1 [Source:UniProtKB/Swiss-Prot;Acc:Q17449]	faah-1	177613	Protein Down Transcript Up	Gene: faah-1 (WBGene00015047) Protein ID:B0218.1 Transcript| p-value: 3.39e-06 log2FC: 0.3 Protein| p-value: 8.63e-01 log2FC: -0.0 Coords: IV: 8,159,358- 8,162,042 (+) type: protein_coding Description: Fatty acid amide hydrolase 1 [Source:UniProtKB/Swiss-Prot;Acc:Q17449]
B0222.9	gad-3	0.4584	0.3013	WBGene00015057	-0.1441	0.08734	0.04795	Probable aldehyde oxidase gad-3 [Source:UniProtKB/Swiss-Prot;Acc:Q960A1]	gad-3	24104108	Protein Up Transcript Down	Gene: gad-3 (WBGene00015057) Protein ID:B0222.9 Transcript| p-value: 4.79e-02 log2FC: -0.1 Protein| p-value: 3.01e-01 log2FC: 0.5 Coords: V: 9,168,393- 9,173,024 (-) type: protein_coding Description: Probable aldehyde oxidase gad-3 [Source:UniProtKB/Swiss-Prot;Acc:Q960A1]
B0240.4	npp-22	0.1192	0.1742	WBGene00007118	-0.162	0.0468	0.0002643	Nucleoporin ndc-1 [Source:UniProtKB/Swiss-Prot;Acc:Q8I4N3]	npp-22	179607	Protein Up Transcript Down	Gene: npp-22 (WBGene00007118) Protein ID:B0240.4 Transcript| p-value: 2.64e-04 log2FC: -0.2 Protein| p-value: 1.74e-01 log2FC: 0.1 Coords: V:11,731,120-11,733,472 (-) type: protein_coding Description: Nucleoporin ndc-1 [Source:UniProtKB/ Swiss-Prot;Acc:Q8I4N3]
B0244.8	egg-1	-0.06288	0.7259	WBGene00015083	-0.09718	0.03744	0.007242	LDL receptor repeat-containing protein egg-1 [Source:UniProtKB/Swiss-Prot;Acc:Q09967]	egg-1	175804	Protein Down Transcript Down	Gene: egg-1 (WBGene00015083) Protein ID:B0244.8 Transcript| p-value: 7.24e-03 log2FC: -0.1 Protein| p-value: 7.26e-01 log2FC: -0.1 Coords: III: 5,728,180- 5,730,159 (+) type: protein_coding Description: LDL receptor repeat-containing protein egg-1 [Source:UniProtKB/Swiss- Prot;Acc:Q09967]
B0250.1	rpl-2	-0.1873	0.3323	WBGene00004413	-0.1025	0.04708	0.01939	60S ribosomal protein L8 [Source:UniProtKB/Swiss-Prot;Acc:Q9XVF7]	rpl-2	180343	Protein Down Transcript Down	Gene: rpl-2 (WBGene00004413) Protein ID:B0250.1 Transcript| p-value: 1.94e-02 log2FC: -0.1 Protein| p-value: 3.32e-01 log2FC: -0.2 Coords: V:20,479,689-20,480,846 (+) type: protein_coding Description: 60S ribosomal protein L8 [Source:UniProtKB/Swiss-Prot;Acc:Q9XVF7]
B0250.5	B0250.5	-0.05115	0.5634	WBGene00007122	-0.3786	0.05776	7.62e-12	Probable 3-hydroxyisobutyrate dehydrogenase, mitochondrial [Source:UniProtKB/Swiss-Prot;Acc:Q9XTI0]	B0250.5	180344	Protein Down Transcript Down	Gene: B0250.5 (WBGene00007122) Protein ID:B0250.5 Transcript| p-value: 7.62e-12 log2FC: -0.4 Protein| p-value: 5.63e-01 log2FC: -0.1 Coords: V:20,493,924-20,497,348 (+) type: protein_coding Description: Probable 3-hydroxyisobutyrate dehydrogenase, mitochondrial [Source:UniProtKB/Swiss-Prot;Acc:Q9XTI0]
B0252.4b	cyn-10	0.229	0.08439	WBGene00000886	-0.1306	0.05865	0.01509	Peptidyl-prolyl cis-trans isomerase 10 [Source:UniProtKB/Swiss-Prot;Acc:P52017]	cyn-10	174132	Protein Up Transcript Down	Gene: cyn-10 (WBGene00000886) Protein ID:B0252.4b Transcript| p-value: 1.51e-02 log2FC: -0.1 Protein| p-value: 8.44e-02 log2FC: 0.2 Coords: II: 6,912,543- 6,913,365 (-) type: protein_coding Description: Peptidyl-prolyl cis-trans isomerase 10 [Source:UniProtKB/Swiss-Prot;Acc:P52017]
B0261.7	B0261.7	0.1668	0.5237	WBGene00015095	-0.0976	0.03865	0.008763	NULL	B0261.7	172169	Protein Up Transcript Down	Gene: B0261.7 (WBGene00015095) Protein ID:B0261.7 Transcript| p-value: 8.76e-03 log2FC: -0.1 Protein| p-value: 5.24e-01 log2FC: 0.2 Coords: I: 5,269,545- 5,270,941 (-) type: protein_coding Description: NULL
B0272.3	B0272.3	-0.0007	0.9959	WBGene00007129	-0.1577	0.0747	0.01602	Probable 3-hydroxyacyl-CoA dehydrogenase B0272.3 [Source:UniProtKB/Swiss-Prot;Acc:P41938]	B0272.3	181169	Protein Down Transcript Down	Gene: B0272.3 (WBGene00007129) Protein ID:B0272.3 Transcript| p-value: 1.60e-02 log2FC: -0.2 Protein| p-value: 9.96e-01 log2FC: -0.0 Coords: X: 9,431,432- 9,432,745 (+) type: protein_coding Description: Probable 3-hydroxyacyl-CoA dehydrogenase B0272.3 [Source:UniProtKB/Swiss- Prot;Acc:P41938]
B0280.3	rpia-1	-0.5262	0.08386	WBGene00015101	-0.2484	0.0579	4.626e-06	Probable-ribose 5-phosphate isomerase [Source:UniProtKB/Swiss-Prot;Acc:P41994]	rpia-1	175995	Protein Down Transcript Down	Gene: rpia-1 (WBGene00015101) Protein ID:B0280.3 Transcript| p-value: 4.63e-06 log2FC: -0.2 Protein| p-value: 8.39e-02 log2FC: -0.5 Coords: III: 7,123,128- 7,124,329 (+) type: protein_coding Description: Probable-ribose 5-phosphate isomerase [Source:UniProtKB/Swiss-Prot;Acc:P41994]
B0280.5	cpg-2	0.1681	0.401	WBGene00015102	-0.08639	0.03061	0.00378	Chondroitin proteoglycan-2 [Source:UniProtKB/Swiss-Prot;Acc:P41996]	cpg-2	175991	Protein Up Transcript Down	Gene: cpg-2 (WBGene00015102) Protein ID:B0280.5 Transcript| p-value: 3.78e-03 log2FC: -0.1 Protein| p-value: 4.01e-01 log2FC: 0.2 Coords: III: 7,102,086- 7,103,990 (-) type: protein_coding Description: Chondroitin proteoglycan-2 [Source:UniProtKB/Swiss-Prot;Acc:P41996]
B0285.4	lcmt-1	-0.1508	0.4927	WBGene00007137	-0.1549	0.06497	0.008378	Leucine carboxyl methyltransferase 1 [Source:UniProtKB/Swiss-Prot;Acc:P46554]	lcmt-1	175561	Protein Down Transcript Down	Gene: lcmt-1 (WBGene00007137) Protein ID:B0285.4 Transcript| p-value: 8.38e-03 log2FC: -0.2 Protein| p-value: 4.93e-01 log2FC: -0.2 Coords: III: 4,343,446- 4,345,366 (+) type: protein_coding Description: Leucine carboxyl methyltransferase 1 [Source:UniProtKB/Swiss-Prot;Acc:P46554]
B0285.9	ckb-2	0.3393	0.09526	WBGene00000512	-0.1654	0.08384	0.02048	Choline kinase B2 [Source:UniProtKB/Swiss-Prot;Acc:P46559]	ckb-2	175565	Protein Up Transcript Down	Gene: ckb-2 (WBGene00000512) Protein ID:B0285.9 Transcript| p-value: 2.05e-02 log2FC: -0.2 Protein| p-value: 9.53e-02 log2FC: 0.3 Coords: III: 4,367,832- 4,370,160 (+) type: protein_coding Description: Choline kinase B2 [Source:UniProtKB/ Swiss-Prot;Acc:P46559]
B0286.3	pacs-1	-0.546	0.002745	WBGene00015116	-0.5907	0.07259	3.359e-17	Probable multifunctional protein ADE2 Phosphoribosylaminoimidazole-succinocarboxamide synthase Phosphoribosylaminoimidazole carboxylase [Source:UniProtKB/Swiss-Prot;Acc:Q10457]	pacs-1	173772	Protein Down Transcript Down	Gene: pacs-1 (WBGene00015116) Protein ID:B0286.3 Transcript| p-value: 3.36e-17 log2FC: -0.6 Protein| p-value: 2.74e-03 log2FC: -0.5 Coords: II: 4,369,625- 4,372,597 (-) type: protein_coding Description: Probable multifunctional protein ADE2 Phosphoribosylaminoimidazole- succinocarboxamide synthase Phosphoribosylaminoimidazole carboxylase [Source:UniProtKB/Swiss-Prot;Acc:Q10457]
B0286.4d	ntl-2	0.2116	0.2394	WBGene00003825	-0.0853	0.03846	0.02131	NOT-Like (Yeast CCR4/NOT complex component) [Source:UniProtKB/TrEMBL;Acc:B2MZA9]	ntl-2	173773	Protein Up Transcript Down	Gene: ntl-2 (WBGene00003825) Protein ID:B0286.4d Transcript| p-value: 2.13e-02 log2FC: -0.1 Protein| p-value: 2.39e-01 log2FC: 0.2 Coords: II: 4,372,740- 4,376,742 (-) type: protein_coding Description: NOT-Like (Yeast CCR4/NOT complex component) [Source:UniProtKB/ TrEMBL;Acc:B2MZA9]
B0303.15	mrpl-11	-0.3031	0.2808	WBGene00015133	-0.13	0.05336	0.008901	Probable 39S ribosomal protein L11, mitochondrial [Source:UniProtKB/Swiss-Prot;Acc:P34264]	mrpl-11	181917	Protein Down Transcript Down	Gene: mrpl-11 (WBGene00015133) Protein ID:B0303.15 Transcript| p-value: 8.90e-03 log2FC: -0.1 Protein| p-value: 2.81e-01 log2FC: -0.3 Coords: III: 8,717,644- 8,718,567 (+) type: protein_coding Description: Probable 39S ribosomal protein L11, mitochondrial [Source:UniProtKB/Swiss- Prot;Acc:P34264]
B0310.5a	ugt-46	-0.4597	0.09257	WBGene00015141	-0.5117	0.07074	4.115e-14	Putative UDP-glucuronosyltransferase ugt-46 [Source:UniProtKB/Swiss-Prot;Acc:Q10941]	ugt-46	180404	Protein Down Transcript Down	Gene: ugt-46 (WBGene00015141) Protein ID:B0310.5a Transcript| p-value: 4.11e-14 log2FC: -0.5 Protein| p-value: 9.26e-02 log2FC: -0.5 Coords: X: 525,929- 530,289 (-) type: protein_coding Description: Putative UDP-glucuronosyltransferase ugt-46 [Source:UniProtKB/Swiss- Prot;Acc:Q10941]
B0334.1	ttr-18	0.1628	0.3438	WBGene00007142	-0.1771	0.09368	0.02157	TransThyretin-Related family domain [Source:UniProtKB/TrEMBL;Acc:Q17473]	ttr-18	174757	Protein Up Transcript Down	Gene: ttr-18 (WBGene00007142) Protein ID:B0334.1 Transcript| p-value: 2.16e-02 log2FC: -0.2 Protein| p-value: 3.44e-01 log2FC: 0.2 Coords: II:11,485,510-11,486,774 (-) type: protein_coding Description: TransThyretin-Related family domain [Source:UniProtKB/TrEMBL;Acc:Q17473]
B0336.10	rpl-23	-0.26	0.0209	WBGene00004435	-0.1097	0.05551	0.03184	60S ribosomal protein L23 [Source:UniProtKB/Swiss-Prot;Acc:P48158]	rpl-23	175796	Protein Down Transcript Down	Gene: rpl-23 (WBGene00004435) Protein ID:B0336.10 Transcript| p-value: 3.18e-02 log2FC: -0.1 Protein| p-value: 2.09e-02 log2FC: -0.3 Coords: III: 5,705,521- 5,706,129 (-) type: protein_coding Description: 60S ribosomal protein L23 [Source:UniProtKB/Swiss-Prot;Acc:P48158]
B0336.2	arf-1.2	0.05612	0.8669	WBGene00000182	-0.1976	0.05844	0.0002654	ADP-ribosylation factor 1-like 2 [Source:UniProtKB/Swiss-Prot;Acc:Q10943]	arf-1.2	175801	Protein Up Transcript Down	Gene: arf-1.2 (WBGene00000182) Protein ID:B0336.2 Transcript| p-value: 2.65e-04 log2FC: -0.2 Protein| p-value: 8.67e-01 log2FC: 0.1 Coords: III: 5,714,861- 5,717,585 (+) type: protein_coding Description: ADP-ribosylation factor 1-like 2 [Source:UniProtKB/Swiss-Prot;Acc:Q10943]
B0348.6a	ife-3	-0.07945	0.4167	WBGene00002061	-0.1121	0.05093	0.01848	Eukaryotic translation initiation factor 4E-3 [Source:UniProtKB/Swiss-Prot;Acc:O61955]	ife-3	178536	Protein Down Transcript Down	Gene: ife-3 (WBGene00002061) Protein ID:B0348.6a Transcript| p-value: 1.85e-02 log2FC: -0.1 Protein| p-value: 4.17e-01 log2FC: -0.1 Coords: V: 6,588- 7,822 (-) type: protein_coding Description: Eukaryotic translation initiation factor 4E-3 [Source:UniProtKB/Swiss- Prot;Acc:O61955]
B0350.2a	unc-44	0.2478	0.07705	WBGene00006780	0.129	0.04577	0.002985	AO49 ankyrin [Source:UniProtKB/TrEMBL;Acc:Q7JP86]	unc-44	177366	Protein Up Transcript Up	Gene: unc-44 (WBGene00006780) Protein ID:B0350.2a Transcript| p-value: 2.99e-03 log2FC: 0.1 Protein| p-value: 7.70e-02 log2FC: 0.2 Coords: IV: 5,966,656- 6,004,857 (+) type: protein_coding Description: AO49 ankyrin [Source:UniProtKB/ TrEMBL;Acc:Q7JP86]
B0350.2f	unc-44	0.194	0.03026	WBGene00006780	0.129	0.04577	0.002985	AO49 ankyrin [Source:UniProtKB/TrEMBL;Acc:Q7JP86]	unc-44	177366	Protein Up Transcript Up	Gene: unc-44 (WBGene00006780) Protein ID:B0350.2f Transcript| p-value: 2.99e-03 log2FC: 0.1 Protein| p-value: 3.03e-02 log2FC: 0.2 Coords: IV: 5,966,656- 6,004,857 (+) type: protein_coding Description: AO49 ankyrin [Source:UniProtKB/ TrEMBL;Acc:Q7JP86]
B0365.1	acly-2	-0.1658	0.04225	WBGene00007150	-0.09984	0.04743	0.03005	ATP-citrate synthase [Source:UniProtKB/TrEMBL;Acc:P90731]	acly-2	179795	Protein Down Transcript Down	Gene: acly-2 (WBGene00007150) Protein ID:B0365.1 Transcript| p-value: 3.00e-02 log2FC: -0.1 Protein| p-value: 4.23e-02 log2FC: -0.2 Coords: V:13,116,488-13,120,167 (+) type: protein_coding Description: ATP-citrate synthase [Source:UniProtKB/ TrEMBL;Acc:P90731]
B0365.3	eat-6	-0.1065	0.2541	WBGene00001137	0.1649	0.04849	0.0003425	Sodium/potassium-transporting ATPase subunit alpha [Source:UniProtKB/TrEMBL;Acc:P90735]	eat-6	179796	Protein Down Transcript Up	Gene: eat-6 (WBGene00001137) Protein ID:B0365.3 Transcript| p-value: 3.43e-04 log2FC: 0.2 Protein| p-value: 2.54e-01 log2FC: -0.1 Coords: V:13,126,414-13,129,995 (-) type: protein_coding Description: Sodium/potassium-transporting ATPase subunit alpha [Source:UniProtKB/ TrEMBL;Acc:P90735]
B0365.6	clec-41	-0.1488	0.3436	WBGene00007153	-0.5261	0.0536	8.916e-24	C-type LECtin [Source:UniProtKB/TrEMBL;Acc:P90732]	clec-41	179797	Protein Down Transcript Down	Gene: clec-41 (WBGene00007153) Protein ID:B0365.6 Transcript| p-value: 8.92e-24 log2FC: -0.5 Protein| p-value: 3.44e-01 log2FC: -0.1 Coords: V:13,134,965-13,138,101 (-) type: protein_coding Description: C-type LECtin [Source:UniProtKB/ TrEMBL;Acc:P90732]
B0379.1a	B0379.1	0.0549	0.6678	WBGene00007155	0.6289	0.07795	5.732e-17	NULL	B0379.1	172872	Protein Up Transcript Up	Gene: B0379.1 (WBGene00007155) Protein ID:B0379.1a Transcript| p-value: 5.73e-17 log2FC: 0.6 Protein| p-value: 6.68e-01 log2FC: 0.1 Coords: I:10,074,952-10,077,749 (+) type: protein_coding Description: NULL
B0393.1	rps-0	0.03675	0.796	WBGene00004469	-0.1012	0.05325	0.04187	40S ribosomal protein SA [Source:UniProtKB/Swiss-Prot;Acc:P46769]	rps-0	175628	Protein Up Transcript Down	Gene: rps-0 (WBGene00004469) Protein ID:B0393.1 Transcript| p-value: 4.19e-02 log2FC: -0.1 Protein| p-value: 7.96e-01 log2FC: 0.0 Coords: III: 4,752,998- 4,754,083 (-) type: protein_coding Description: 40S ribosomal protein SA [Source:UniProtKB/Swiss-Prot;Acc:P46769]
B0395.3	B0395.3	-0.03282	0.774	WBGene00007175	-0.2913	0.05857	1.325e-07	NULL	B0395.3	181682	Protein Down Transcript Down	Gene: B0395.3 (WBGene00007175) Protein ID:B0395.3 Transcript| p-value: 1.32e-07 log2FC: -0.3 Protein| p-value: 7.74e-01 log2FC: -0.0 Coords: X:16,035,055-16,039,514 (-) type: protein_coding Description: NULL
B0412.4	rps-29	-0.1151	0.7106	WBGene00004498	-0.1215	0.06119	0.02867	Ribosomal Protein, Small subunit [Source:UniProtKB/TrEMBL;Acc:P90983]	rps-29	175235	Protein Down Transcript Down	Gene: rps-29 (WBGene00004498) Protein ID:B0412.4 Transcript| p-value: 2.87e-02 log2FC: -0.1 Protein| p-value: 7.11e-01 log2FC: -0.1 Coords: III: 794,300- 795,120 (+) type: protein_coding Description: Ribosomal Protein, Small subunit [Source:UniProtKB/TrEMBL;Acc:P90983]
B0414.3	hil-5	-0.2907	0.2727	WBGene00001856	0.101	0.03349	0.001928	Histone H1.5 [Source:UniProtKB/Swiss-Prot;Acc:O01833]	hil-5	172242	Protein Down Transcript Up	Gene: hil-5 (WBGene00001856) Protein ID:B0414.3 Transcript| p-value: 1.93e-03 log2FC: 0.1 Protein| p-value: 2.73e-01 log2FC: -0.3 Coords: I: 5,774,585- 5,775,610 (+) type: protein_coding Description: Histone H1.5 [Source:UniProtKB/Swiss- Prot;Acc:O01833]
B0416.5	B0416.5	-0.3777	0.04842	WBGene00015181	-0.114	0.04586	0.008772	NULL	B0416.5	181158	Protein Down Transcript Down	Gene: B0416.5 (WBGene00015181) Protein ID:B0416.5 Transcript| p-value: 8.77e-03 log2FC: -0.1 Protein| p-value: 4.84e-02 log2FC: -0.4 Coords: X: 9,268,626- 9,270,855 (-) type: protein_coding Description: NULL
B0432.4	misc-1	-0.4177	0.147	WBGene00015186	-0.1504	0.05195	0.001939	Mitochondrial 2-oxoglutarate/malate carrier protein [Source:UniProtKB/Swiss-Prot;Acc:P90992]	misc-1	173414	Protein Down Transcript Down	Gene: misc-1 (WBGene00015186) Protein ID:B0432.4 Transcript| p-value: 1.94e-03 log2FC: -0.2 Protein| p-value: 1.47e-01 log2FC: -0.4 Coords: II: 286,625- 288,850 (+) type: protein_coding Description: Mitochondrial 2-oxoglutarate/malate carrier protein [Source:UniProtKB/Swiss- Prot;Acc:P90992]
B0464.6	B0464.6	-0.2468	0.06037	WBGene00007186	-0.1377	0.03786	0.0001628	NULL	B0464.6	176329	Protein Down Transcript Down	Gene: B0464.6 (WBGene00007186) Protein ID:B0464.6 Transcript| p-value: 1.63e-04 log2FC: -0.1 Protein| p-value: 6.04e-02 log2FC: -0.2 Coords: III: 9,462,989- 9,465,965 (-) type: protein_coding Description: NULL
B0464.7	baf-1	0.1371	0.5875	WBGene00000235	-0.1249	0.0545	0.01363	Barrier-to-autointegration factor 1 [Source:UniProtKB/Swiss-Prot;Acc:Q03565]	baf-1	176330	Protein Up Transcript Down	Gene: baf-1 (WBGene00000235) Protein ID:B0464.7 Transcript| p-value: 1.36e-02 log2FC: -0.1 Protein| p-value: 5.87e-01 log2FC: 0.1 Coords: III: 9,467,464- 9,468,058 (+) type: protein_coding Description: Barrier-to-autointegration factor 1 [Source:UniProtKB/Swiss-Prot;Acc:Q03565]
B0491.3	rmd-3	0.3624	0.1282	WBGene00007190	0.371	0.1413	0.0009369	Regulator of Microtubule Dynamics [Source:UniProtKB/TrEMBL;Acc:Q17510]	rmd-3	174732	Protein Up Transcript Up	Gene: rmd-3 (WBGene00007190) Protein ID:B0491.3 Transcript| p-value: 9.37e-04 log2FC: 0.4 Protein| p-value: 1.28e-01 log2FC: 0.4 Coords: II:11,338,451-11,339,620 (-) type: protein_coding Description: Regulator of Microtubule Dynamics [Source:UniProtKB/TrEMBL;Acc:Q17510]
B0495.7	B0495.7	-0.3014	0.07217	WBGene00015206	-0.1484	0.05081	0.001877	Putative endoplasmic reticulum metallopeptidase 1-A [Source:UniProtKB/Swiss-Prot;Acc:Q09216]	B0495.7	174245	Protein Down Transcript Down	Gene: B0495.7 (WBGene00015206) Protein ID:B0495.7 Transcript| p-value: 1.88e-03 log2FC: -0.1 Protein| p-value: 7.22e-02 log2FC: -0.3 Coords: II: 7,701,948- 7,705,276 (-) type: protein_coding Description: Putative endoplasmic reticulum metallopeptidase 1-A [Source:UniProtKB/ Swiss-Prot;Acc:Q09216]
B0496.3a	unc-82	0.3485	0.2391	WBGene00006814	0.4425	0.07025	3.244e-11	NULL	unc-82	177514	Protein Up Transcript Up	Gene: unc-82 (WBGene00006814) Protein ID:B0496.3a Transcript| p-value: 3.24e-11 log2FC: 0.4 Protein| p-value: 2.39e-01 log2FC: 0.3 Coords: IV: 7,424,498- 7,444,660 (+) type: protein_coding Description: NULL
B0496.7	valv-1	0.3373	0.1312	WBGene00015216	0.2237	0.1605	0.03084	NULL	valv-1	182010	Protein Up Transcript Up	Gene: valv-1 (WBGene00015216) Protein ID:B0496.7 Transcript| p-value: 3.08e-02 log2FC: 0.2 Protein| p-value: 1.31e-01 log2FC: 0.3 Coords: IV: 7,444,639- 7,445,432 (-) type: protein_coding Description: NULL
B0507.10	ddn-1	0.07793	0.612	WBGene00015227	-1.366	0.1179	2.662e-32	Downstream of Daf-Nineteen [Source:UniProtKB/TrEMBL;Acc:Q95Q93]	ddn-1	260065	Protein Up Transcript Down	Gene: ddn-1 (WBGene00015227) Protein ID:B0507.10 Transcript| p-value: 2.66e-32 log2FC: -1.4 Protein| p-value: 6.12e-01 log2FC: 0.1 Coords: V: 8,758,820- 8,760,516 (-) type: protein_coding Description: Downstream of Daf-Nineteen [Source:UniProtKB/TrEMBL;Acc:Q95Q93]
B0507.8	B0507.8	-0.0761	0.4798	WBGene00015225	-1.838	0.1194	9.957e-55	NULL	B0507.8	179252	Protein Down Transcript Down	Gene: B0507.8 (WBGene00015225) Protein ID:B0507.8 Transcript| p-value: 9.96e-55 log2FC: -1.8 Protein| p-value: 4.80e-01 log2FC: -0.1 Coords: V: 8,760,687- 8,763,194 (-) type: protein_coding Description: NULL
B0511.10	eif-3.E	-0.07733	0.5259	WBGene00001228	-0.1835	0.06468	0.001791	Eukaryotic translation initiation factor 3 subunit E [Source:UniProtKB/Swiss-Prot;Acc:O61820]	eif-3.E	172959	Protein Down Transcript Down	Gene: eif-3.E (WBGene00001228) Protein ID:B0511.10 Transcript| p-value: 1.79e-03 log2FC: -0.2 Protein| p-value: 5.26e-01 log2FC: -0.1 Coords: I:10,640,465-10,642,281 (-) type: protein_coding Description: Eukaryotic translation initiation factor 3 subunit E [Source:UniProtKB/Swiss- Prot;Acc:O61820]
B0511.6	B0511.6	-0.2259	0.1398	WBGene00015232	0.09236	0.03925	0.01452	RNA helicase [Source:UniProtKB/TrEMBL;Acc:O61815]	B0511.6	172954	Protein Down Transcript Up	Gene: B0511.6 (WBGene00015232) Protein ID:B0511.6 Transcript| p-value: 1.45e-02 log2FC: 0.1 Protein| p-value: 1.40e-01 log2FC: -0.2 Coords: I:10,625,388-10,628,387 (+) type: protein_coding Description: RNA helicase [Source:UniProtKB/ TrEMBL;Acc:O61815]
B0513.2a	thoc-7	0.06703	0.7108	WBGene00007195	-0.1054	0.0508	0.0269	THO Complex (Transcription factor/nuclear export) subunit [Source:UniProtKB/TrEMBL;Acc:D3YT70]	thoc-7	178353	Protein Up Transcript Down	Gene: thoc-7 (WBGene00007195) Protein ID:B0513.2a Transcript| p-value: 2.69e-02 log2FC: -0.1 Protein| p-value: 7.11e-01 log2FC: 0.1 Coords: IV:13,882,734-13,884,177 (+) type: protein_coding Description: THO Complex (Transcription factor/nuclear export) subunit [Source:UniProtKB/TrEMBL;Acc:D3YT70]
B0513.3a	rpl-29	-0.4278	0.5981	WBGene00004443	-0.1753	0.06563	0.0032	60S ribosomal protein L29 [Source:UniProtKB/TrEMBL;Acc:O45226]	rpl-29	178352	Protein Down Transcript Down	Gene: rpl-29 (WBGene00004443) Protein ID:B0513.3a Transcript| p-value: 3.20e-03 log2FC: -0.2 Protein| p-value: 5.98e-01 log2FC: -0.4 Coords: IV:13,882,225-13,882,620 (+) type: protein_coding Description: 60S ribosomal protein L29 [Source:UniProtKB/TrEMBL;Acc:O45226]
B0513.5a	prdh-1	-0.3051	0.1476	WBGene00007197	-0.1697	0.07043	0.006851	Proline dehydrogenase 1, mitochondrial [Source:UniProtKB/Swiss-Prot;Acc:O45228]	prdh-1	178350	Protein Down Transcript Down	Gene: prdh-1 (WBGene00007197) Protein ID:B0513.5a Transcript| p-value: 6.85e-03 log2FC: -0.2 Protein| p-value: 1.48e-01 log2FC: -0.3 Coords: IV:13,868,556-13,876,615 (-) type: protein_coding Description: Proline dehydrogenase 1, mitochondrial [Source:UniProtKB/Swiss-Prot;Acc:O45228]
B0546.1	mai-2	0.2548	0.07377	WBGene00015248	-0.2225	0.04281	6.328e-08	ATPase inhibitor mai-2, mitochondrial [Source:UniProtKB/Swiss-Prot;Acc:O44441]	mai-2	177106	Protein Up Transcript Down	Gene: mai-2 (WBGene00015248) Protein ID:B0546.1 Transcript| p-value: 6.33e-08 log2FC: -0.2 Protein| p-value: 7.38e-02 log2FC: 0.3 Coords: IV: 3,385,903- 3,386,904 (+) type: protein_coding Description: ATPase inhibitor mai-2, mitochondrial [Source:UniProtKB/Swiss-Prot;Acc:O44441]
B0547.1	csn-5	0.2491	0.1793	WBGene00000817	-0.1263	0.05338	0.01103	COP9 signalosome complex subunit 5 [Source:UniProtKB/Swiss-Prot;Acc:P91001]	csn-5	177342	Protein Up Transcript Down	Gene: csn-5 (WBGene00000817) Protein ID:B0547.1 Transcript| p-value: 1.10e-02 log2FC: -0.1 Protein| p-value: 1.79e-01 log2FC: 0.2 Coords: IV: 5,649,533- 5,651,079 (+) type: protein_coding Description: COP9 signalosome complex subunit 5 [Source:UniProtKB/Swiss-Prot;Acc:P91001]
B0564.1a	exos-4.1	-0.1864	0.3556	WBGene00007201	-0.1151	0.05966	0.03504	Putative exosome complex component RRP41 [Source:UniProtKB/Swiss-Prot;Acc:Q17533]	exos-4.1	24105309	Protein Down Transcript Down	Gene: exos-4.1 (WBGene00007201) Protein ID:B0564.1a Transcript| p-value: 3.50e-02 log2FC: -0.1 Protein| p-value: 3.56e-01 log2FC: -0.2 Coords: IV:13,099,378-13,100,608 (+) type: protein_coding Description: Putative exosome complex component RRP41 [Source:UniProtKB/Swiss-Prot;Acc:Q17533]
B0564.1b	tin-9.2	-0.09625	0.6759	WBGene00044083	-0.1592	0.0531	0.001337	Mitochondrial import inner membrane translocase subunit Tim10B [Source:UniProtKB/Swiss-Prot;Acc:Q9Y0V2]	tin-9.2	24105311	Protein Down Transcript Down	Gene: tin-9.2 (WBGene00044083) Protein ID:B0564.1b Transcript| p-value: 1.34e-03 log2FC: -0.2 Protein| p-value: 6.76e-01 log2FC: -0.1 Coords: IV:13,098,978-13,099,859 (+) type: protein_coding Description: Mitochondrial import inner membrane translocase subunit Tim10B [Source:UniProtKB/Swiss-Prot;Acc:Q9Y0V2]
BE0003N10.2	chin-1	-0.1415	0.8377	WBGene00015267	-0.1062	0.05108	0.02627	CHImaeriN (Rac-GTPase-activating protein) homolog [Source:UniProtKB/TrEMBL;Acc:Q965N4]	chin-1	175268	Protein Down Transcript Down	Gene: chin-1 (WBGene00015267) Protein ID:BE0003N10.2 Transcript| p-value: 2.63e-02 log2FC: -0.1 Protein| p-value: 8.38e-01 log2FC: -0.1 Coords: III: 1,031,324- 1,037,212 (-) type: protein_coding Description: CHImaeriN (Rac-GTPase-activating protein) homolog [Source:UniProtKB/ TrEMBL;Acc:Q965N4]
C01B10.11	C01B10.11	-0.3003	0.09498	WBGene00044294	-0.4855	0.09811	6.96e-08	NULL	C01B10.11	3565843	Protein Down Transcript Down	Gene: C01B10.11 (WBGene00044294) Protein ID:C01B10.11 Transcript| p-value: 6.96e-08 log2FC: -0.5 Protein| p-value: 9.50e-02 log2FC: -0.3 Coords: IV: 6,657,981- 6,660,434 (+) type: protein_coding Description: NULL
C01B10.3	C01B10.3	0.241	0.02353	WBGene00015278	-0.1544	0.07026	0.01344	NULL	C01B10.3	177427	Protein Up Transcript Down	Gene: C01B10.3 (WBGene00015278) Protein ID:C01B10.3 Transcript| p-value: 1.34e-02 log2FC: -0.2 Protein| p-value: 2.35e-02 log2FC: 0.2 Coords: IV: 6,619,468- 6,621,352 (-) type: protein_coding Description: NULL
C01B10.8	C01B10.8	-0.05047	0.5423	WBGene00015282	-0.139	0.06421	0.01659	NULL	C01B10.8	177431	Protein Down Transcript Down	Gene: C01B10.8 (WBGene00015282) Protein ID:C01B10.8 Transcript| p-value: 1.66e-02 log2FC: -0.1 Protein| p-value: 5.42e-01 log2FC: -0.1 Coords: IV: 6,635,039- 6,638,155 (+) type: protein_coding Description: NULL
C01F6.6a	nrfl-1	0.1589	0.02354	WBGene00006438	0.205	0.05779	0.0001364	NHERF (Mammalian Na/H Exchange Regulatory Factor) Like [Source:UniProtKB/TrEMBL;Acc:X5LVA5]	nrfl-1	177736	Protein Up Transcript Up	Gene: nrfl-1 (WBGene00006438) Protein ID:C01F6.6a Transcript| p-value: 1.36e-04 log2FC: 0.2 Protein| p-value: 2.35e-02 log2FC: 0.2 Coords: IV: 9,119,098- 9,130,378 (+) type: protein_coding Description: NHERF (Mammalian Na/H Exchange Regulatory Factor) Like [Source:UniProtKB/TrEMBL;Acc:X5LVA5]
C01F6.9a	C01F6.9	-0.1043	0.6924	WBGene00007223	-0.129	0.05246	0.008482	Nx [Source:UniProtKB/TrEMBL;Acc:G5EDA6]	C01F6.9	177731	Protein Down Transcript Down	Gene: C01F6.9 (WBGene00007223) Protein ID:C01F6.9a Transcript| p-value: 8.48e-03 log2FC: -0.1 Protein| p-value: 6.92e-01 log2FC: -0.1 Coords: IV: 9,095,754- 9,096,231 (-) type: protein_coding Description: Nx [Source:UniProtKB/TrEMBL;Acc:G5EDA6]
C01G10.7	C01G10.7	0.1594	0.1493	WBGene00007234	-0.1042	0.05642	0.04548	NULL	C01G10.7	180018	Protein Up Transcript Down	Gene: C01G10.7 (WBGene00007234) Protein ID:C01G10.7 Transcript| p-value: 4.55e-02 log2FC: -0.1 Protein| p-value: 1.49e-01 log2FC: 0.2 Coords: V:15,085,747-15,087,064 (+) type: protein_coding Description: NULL
C01G10.8	ahsa-1	-0.0941	0.7462	WBGene00007235	-0.1422	0.05695	0.00689	Activator of HSp90 (HSP90) Atpase (ATPase) activity homolog [Source:UniProtKB/TrEMBL;Acc:Q93168]	ahsa-1	180017	Protein Down Transcript Down	Gene: ahsa-1 (WBGene00007235) Protein ID:C01G10.8 Transcript| p-value: 6.89e-03 log2FC: -0.1 Protein| p-value: 7.46e-01 log2FC: -0.1 Coords: V:15,084,059-15,085,382 (-) type: protein_coding Description: Activator of HSp90 (HSP90) Atpase (ATPase) activity homolog [Source:UniProtKB/TrEMBL;Acc:Q93168]
C01G12.8	catp-4	-1.379	0.005338	WBGene00007248	0.3623	0.1292	0.0006095	Sodium/potassium-transporting ATPase subunit alpha [Source:UniProtKB/TrEMBL;Acc:G5EFV6]	catp-4	175120	Protein Down Transcript Up	Gene: catp-4 (WBGene00007248) Protein ID:C01G12.8 Transcript| p-value: 6.09e-04 log2FC: 0.4 Protein| p-value: 5.34e-03 log2FC: -1.4 Coords: II:14,593,581-14,597,657 (+) type: protein_coding Description: Sodium/potassium-transporting ATPase subunit alpha [Source:UniProtKB/ TrEMBL;Acc:G5EFV6]
C01G5.6	ddi-1	-0.1767	0.3439	WBGene00015308	-0.1031	0.04797	0.02284	NULL	ddi-1	177413	Protein Down Transcript Down	Gene: ddi-1 (WBGene00015308) Protein ID:C01G5.6 Transcript| p-value: 2.28e-02 log2FC: -0.1 Protein| p-value: 3.44e-01 log2FC: -0.2 Coords: IV: 6,522,874- 6,524,568 (+) type: protein_coding Description: NULL
C01G8.1b	C01G8.1	0.03835	0.586	WBGene00015312	-0.07013	0.03457	0.03666	NULL	C01G8.1	172170	Protein Up Transcript Down	Gene: C01G8.1 (WBGene00015312) Protein ID:C01G8.1b Transcript| p-value: 3.67e-02 log2FC: -0.1 Protein| p-value: 5.86e-01 log2FC: 0.0 Coords: I: 5,272,846- 5,274,339 (-) type: protein_coding Description: NULL
C01G8.5b	erm-1	0.0191	0.8555	WBGene00001333	0.07692	0.04082	0.04974	ERM-1B; Ezrin/Radixin/Moesin [Source:UniProtKB/TrEMBL;Acc:G5EBK3]	erm-1	172174	Protein Up Transcript Up	Gene: erm-1 (WBGene00001333) Protein ID:C01G8.5b Transcript| p-value: 4.97e-02 log2FC: 0.1 Protein| p-value: 8.56e-01 log2FC: 0.0 Coords: I: 5,284,062- 5,291,604 (-) type: protein_coding Description: ERM-1B; Ezrin/Radixin/Moesin [Source:UniProtKB/TrEMBL;Acc:G5EBK3]
C02B10.1	ivd-1	-0.00525	0.9511	WBGene00015326	-0.09236	0.04345	0.02598	Isovaleryl-CoA dehydrogenase [Source:UniProtKB/TrEMBL;Acc:G5EEH6]	ivd-1	177281	Protein Down Transcript Down	Gene: ivd-1 (WBGene00015326) Protein ID:C02B10.1 Transcript| p-value: 2.60e-02 log2FC: -0.1 Protein| p-value: 9.51e-01 log2FC: -0.0 Coords: IV: 5,086,839- 5,088,883 (-) type: protein_coding Description: Isovaleryl-CoA dehydrogenase [Source:UniProtKB/TrEMBL;Acc:G5EEH6]
C02F5.4	cids-1	0.021	0.9141	WBGene00015347	-0.1237	0.0565	0.01763	CID domain-containing protein 1 [Source:UniProtKB/Swiss-Prot;Acc:P34281]	cids-1	176162	Protein Up Transcript Down	Gene: cids-1 (WBGene00015347) Protein ID:C02F5.4 Transcript| p-value: 1.76e-02 log2FC: -0.1 Protein| p-value: 9.14e-01 log2FC: 0.0 Coords: III: 8,244,445- 8,245,794 (+) type: protein_coding Description: CID domain-containing protein 1 [Source:UniProtKB/Swiss-Prot;Acc:P34281]
C02F5.9	pbs-6	-0.07272	0.4618	WBGene00003952	-0.1898	0.05906	0.0005054	Proteasome subunit beta type-1 [Source:UniProtKB/Swiss-Prot;Acc:P34286]	pbs-6	176161	Protein Down Transcript Down	Gene: pbs-6 (WBGene00003952) Protein ID:C02F5.9 Transcript| p-value: 5.05e-04 log2FC: -0.2 Protein| p-value: 4.62e-01 log2FC: -0.1 Coords: III: 8,243,122- 8,244,092 (-) type: protein_coding Description: Proteasome subunit beta type-1 [Source:UniProtKB/Swiss-Prot;Acc:P34286]
C03G5.1	sdha-1	-0.0272	0.7283	WBGene00015391	-0.1921	0.04546	9.345e-06	Succinate dehydrogenase [ubiquinone] flavoprotein subunit, mitochondrial [Source:UniProtKB/Swiss-Prot;Acc:Q09508]	sdha-1	181108	Protein Down Transcript Down	Gene: sdha-1 (WBGene00015391) Protein ID:C03G5.1 Transcript| p-value: 9.35e-06 log2FC: -0.2 Protein| p-value: 7.28e-01 log2FC: -0.0 Coords: X: 8,542,867- 8,546,021 (-) type: protein_coding Description: Succinate dehydrogenase [ubiquinone] flavoprotein subunit, mitochondrial [Source:UniProtKB/Swiss-Prot;Acc:Q09508]
C03G6.19	srp-6	-0.3491	0.6251	WBGene00005647	-0.2214	0.08491	0.002562	SeRPin; Serine or cysteine protease inhibitor [Source:UniProtKB/TrEMBL;Acc:G5EFH4]	srp-6	179125	Protein Down Transcript Down	Gene: srp-6 (WBGene00005647) Protein ID:C03G6.19 Transcript| p-value: 2.56e-03 log2FC: -0.2 Protein| p-value: 6.25e-01 log2FC: -0.3 Coords: V: 7,384,232- 7,386,173 (-) type: protein_coding Description: SeRPin; Serine or cysteine protease inhibitor [Source:UniProtKB/ TrEMBL;Acc:G5EFH4]
C04C3.3	pdhb-1	0.01152	0.8861	WBGene00015413	-0.2887	0.05293	1.003e-08	Pyruvate dehydrogenase E1 component subunit beta, mitochondrial [Source:UniProtKB/Swiss-Prot;Acc:O44451]	pdhb-1	177108	Protein Up Transcript Down	Gene: pdhb-1 (WBGene00015413) Protein ID:C04C3.3 Transcript| p-value: 1.00e-08 log2FC: -0.3 Protein| p-value: 8.86e-01 log2FC: 0.0 Coords: IV: 3,399,672- 3,403,904 (+) type: protein_coding Description: Pyruvate dehydrogenase E1 component subunit beta, mitochondrial [Source:UniProtKB/Swiss-Prot;Acc:O44451]
C04F12.1	C04F12.1	-0.3751	0.02179	WBGene00007297	-0.418	0.06832	1.06e-10	NULL	C04F12.1	172816	Protein Down Transcript Down	Gene: C04F12.1 (WBGene00007297) Protein ID:C04F12.1 Transcript| p-value: 1.06e-10 log2FC: -0.4 Protein| p-value: 2.18e-02 log2FC: -0.4 Coords: I: 9,673,668- 9,678,553 (-) type: protein_coding Description: NULL
C04F12.10	fce-1	-0.09637	0.6586	WBGene00001405	-0.1003	0.04673	0.0234	CAAX prenyl protease 1 homolog [Source:UniProtKB/Swiss-Prot;Acc:Q9XVE5]	fce-1	172820	Protein Down Transcript Down	Gene: fce-1 (WBGene00001405) Protein ID:C04F12.10 Transcript| p-value: 2.34e-02 log2FC: -0.1 Protein| p-value: 6.59e-01 log2FC: -0.1 Coords: I: 9,711,064- 9,712,719 (-) type: protein_coding Description: CAAX prenyl protease 1 homolog [Source:UniProtKB/Swiss-Prot;Acc:Q9XVE5]
C04F12.4	rpl-14	-0.4247	0.1513	WBGene00004426	-0.1244	0.05471	0.01415	Ribosomal Protein, Large subunit [Source:UniProtKB/TrEMBL;Acc:Q9XVE9]	rpl-14	172818	Protein Down Transcript Down	Gene: rpl-14 (WBGene00004426) Protein ID:C04F12.4 Transcript| p-value: 1.41e-02 log2FC: -0.1 Protein| p-value: 1.51e-01 log2FC: -0.4 Coords: I: 9,689,185- 9,690,084 (+) type: protein_coding Description: Ribosomal Protein, Large subunit [Source:UniProtKB/TrEMBL;Acc:Q9XVE9]
C04F6.1	vit-5	-0.404	0.00513	WBGene00006929	-0.8791	0.06911	2.05e-38	Vitellogenin-5 [Source:UniProtKB/Swiss-Prot;Acc:P06125]	vit-5	180630	Protein Down Transcript Down	Gene: vit-5 (WBGene00006929) Protein ID:C04F6.1 Transcript| p-value: 2.05e-38 log2FC: -0.9 Protein| p-value: 5.13e-03 log2FC: -0.4 Coords: X: 3,403,471- 3,408,603 (+) type: protein_coding Description: Vitellogenin-5 [Source:UniProtKB/Swiss- Prot;Acc:P06125]
C04F6.4a	unc-78	0.2133	0.009974	WBGene00006810	0.2907	0.06328	8.782e-07	Actin-interacting protein 1 [Source:UniProtKB/Swiss-Prot;Acc:Q11176]	unc-78	180631	Protein Up Transcript Up	Gene: unc-78 (WBGene00006810) Protein ID:C04F6.4a Transcript| p-value: 8.78e-07 log2FC: 0.3 Protein| p-value: 9.97e-03 log2FC: 0.2 Coords: X: 3,408,664- 3,411,683 (-) type: protein_coding Description: Actin-interacting protein 1 [Source:UniProtKB/Swiss-Prot;Acc:Q11176]
C04G2.8	spch-1	2.421	0.03069	WBGene00007307	0.214	0.1218	0.01989	SPerm CHromatin enriched [Source:UniProtKB/TrEMBL;Acc:Q17626]	spch-1	177877	Protein Up Transcript Up	Gene: spch-1 (WBGene00007307) Protein ID:C04G2.8 Transcript| p-value: 1.99e-02 log2FC: 0.2 Protein| p-value: 3.07e-02 log2FC: 2.4 Coords: IV:10,110,347-10,111,577 (-) type: protein_coding Description: SPerm CHromatin enriched [Source:UniProtKB/TrEMBL;Acc:Q17626]
C05C10.3	C05C10.3	-0.0828	0.5281	WBGene00007330	-0.5003	0.05005	1.508e-24	Probable succinyl-CoA:3-ketoacid coenzyme A transferase, mitochondrial [Source:UniProtKB/Swiss-Prot;Acc:Q09450]	C05C10.3	174548	Protein Down Transcript Down	Gene: C05C10.3 (WBGene00007330) Protein ID:C05C10.3 Transcript| p-value: 1.51e-24 log2FC: -0.5 Protein| p-value: 5.28e-01 log2FC: -0.1 Coords: II: 9,934,403- 9,936,893 (-) type: protein_coding Description: Probable succinyl-CoA:3-ketoacid coenzyme A transferase, mitochondrial [Source:UniProtKB/Swiss-Prot;Acc:Q09450]
C05C10.6a	ufd-3	0.2887	0.008205	WBGene00007333	-0.1665	0.04446	8.679e-05	Ubiquitin fusion degradation protein 3 homolog [Source:UniProtKB/Swiss-Prot;Acc:G5EES6]	ufd-3	3565222	Protein Up Transcript Down	Gene: ufd-3 (WBGene00007333) Protein ID:C05C10.6a Transcript| p-value: 8.68e-05 log2FC: -0.2 Protein| p-value: 8.21e-03 log2FC: 0.3 Coords: II: 9,940,758- 9,944,006 (+) type: protein_coding Description: Ubiquitin fusion degradation protein 3 homolog [Source:UniProtKB/Swiss- Prot;Acc:G5EES6]
C05C12.5	C05C12.5	0.1194	0.5624	WBGene00007337	0.3139	0.2038	0.01235	NULL	C05C12.5	178033	Protein Up Transcript Up	Gene: C05C12.5 (WBGene00007337) Protein ID:C05C12.5 Transcript| p-value: 1.23e-02 log2FC: 0.3 Protein| p-value: 5.62e-01 log2FC: 0.1 Coords: IV:11,260,412-11,261,185 (-) type: protein_coding Description: NULL
C05C8.3	fkb-3	-0.2354	0.09228	WBGene00001428	-0.3198	0.0973	0.0001566	Peptidylprolyl isomerase [Source:UniProtKB/TrEMBL;Acc:O16309]	fkb-3	179113	Protein Down Transcript Down	Gene: fkb-3 (WBGene00001428) Protein ID:C05C8.3 Transcript| p-value: 1.57e-04 log2FC: -0.3 Protein| p-value: 9.23e-02 log2FC: -0.2 Coords: V: 7,225,223- 7,226,320 (+) type: protein_coding Description: Peptidylprolyl isomerase [Source:UniProtKB/TrEMBL;Acc:O16309]
C05C8.7	C05C8.7	-0.4063	0.07401	WBGene00015464	-0.7368	0.08901	8.424e-18	NULL	C05C8.7	179120	Protein Down Transcript Down	Gene: C05C8.7 (WBGene00015464) Protein ID:C05C8.7 Transcript| p-value: 8.42e-18 log2FC: -0.7 Protein| p-value: 7.40e-02 log2FC: -0.4 Coords: V: 7,242,907- 7,247,321 (-) type: protein_coding Description: NULL
C05D11.1	C05D11.1	-0.0669	0.4305	WBGene00015481	-0.1671	0.06096	0.002764	NULL	C05D11.1	175914	Protein Down Transcript Down	Gene: C05D11.1 (WBGene00015481) Protein ID:C05D11.1 Transcript| p-value: 2.76e-03 log2FC: -0.2 Protein| p-value: 4.30e-01 log2FC: -0.1 Coords: III: 6,436,608- 6,439,959 (+) type: protein_coding Description: NULL
C05D11.11a	mel-32	-0.1388	0.3131	WBGene00003214	-0.2577	0.04276	1.087e-09	Serine hydroxymethyltransferase [Source:UniProtKB/Swiss-Prot;Acc:P50432]	mel-32	175915	Protein Down Transcript Down	Gene: mel-32 (WBGene00003214) Protein ID:C05D11.11a Transcript| p-value: 1.09e-09 log2FC: -0.3 Protein| p-value: 3.13e-01 log2FC: -0.1 Coords: III: 6,440,145- 6,443,000 (-) type: protein_coding Description: Serine hydroxymethyltransferase [Source:UniProtKB/Swiss-Prot;Acc:P50432]
C05D11.12	let-721	0.119	0.3291	WBGene00002855	-0.08472	0.03868	0.02294	Electron transfer flavoprotein-ubiquinone oxidoreductase, mitochondrial [Source:UniProtKB/Swiss-Prot;Acc:Q11190]	let-721	175916	Protein Up Transcript Down	Gene: let-721 (WBGene00002855) Protein ID:C05D11.12 Transcript| p-value: 2.29e-02 log2FC: -0.1 Protein| p-value: 3.29e-01 log2FC: 0.1 Coords: III: 6,444,693- 6,446,943 (-) type: protein_coding Description: Electron transfer flavoprotein- ubiquinone oxidoreductase, mitochondrial [Source:UniProtKB/Swiss-Prot;Acc:Q11190]
C05D2.4a	bas-1	-0.3749	0.05523	WBGene00000239	-0.2512	0.1012	0.002836	Biogenic Amine Synthesis related [Source:UniProtKB/TrEMBL;Acc:O45137]	bas-1	175778	Protein Down Transcript Down	Gene: bas-1 (WBGene00000239) Protein ID:C05D2.4a Transcript| p-value: 2.84e-03 log2FC: -0.3 Protein| p-value: 5.52e-02 log2FC: -0.4 Coords: III: 5,612,274- 5,614,700 (+) type: protein_coding Description: Biogenic Amine Synthesis related [Source:UniProtKB/TrEMBL;Acc:O45137]
C05D9.1	snx-1	-0.1106	0.2453	WBGene00004927	-0.177	0.0586	0.001076	Sorting NeXin [Source:UniProtKB/TrEMBL;Acc:Q9GYJ9]	snx-1	180468	Protein Down Transcript Down	Gene: snx-1 (WBGene00004927) Protein ID:C05D9.1 Transcript| p-value: 1.08e-03 log2FC: -0.2 Protein| p-value: 2.45e-01 log2FC: -0.1 Coords: X: 1,128,986- 1,132,925 (+) type: protein_coding Description: Sorting NeXin [Source:UniProtKB/ TrEMBL;Acc:Q9GYJ9]
C06A1.1	cdc-48.1	0.1237	0.1071	WBGene00007352	-0.1388	0.04038	0.000344	Transitional endoplasmic reticulum ATPase homolog 1 [Source:UniProtKB/Swiss-Prot;Acc:P54811]	cdc-48.1	174624	Protein Up Transcript Down	Gene: cdc-48.1 (WBGene00007352) Protein ID:C06A1.1 Transcript| p-value: 3.44e-04 log2FC: -0.1 Protein| p-value: 1.07e-01 log2FC: 0.1 Coords: II:10,560,018-10,563,407 (-) type: protein_coding Description: Transitional endoplasmic reticulum ATPase homolog 1 [Source:UniProtKB/ Swiss-Prot;Acc:P54811]
C06A8.1a	mthf-1	0.1411	0.04077	WBGene00015512	0.1702	0.03409	2.886e-07	Probable methylenetetrahydrofolate reductase [Source:UniProtKB/Swiss-Prot;Acc:Q17693]	mthf-1	174254	Protein Up Transcript Up	Gene: mthf-1 (WBGene00015512) Protein ID:C06A8.1a Transcript| p-value: 2.89e-07 log2FC: 0.2 Protein| p-value: 4.08e-02 log2FC: 0.1 Coords: II: 7,773,880- 7,777,827 (-) type: protein_coding Description: Probable methylenetetrahydrofolate reductase [Source:UniProtKB/Swiss- Prot;Acc:Q17693]
C06A8.3	nlp-77	0.05105	0.91	WBGene00015514	-0.3262	0.05964	7.624e-09	Neuropeptide-Like Protein [Source:UniProtKB/TrEMBL;Acc:Q17698]	nlp-77	174259	Protein Up Transcript Down	Gene: nlp-77 (WBGene00015514) Protein ID:C06A8.3 Transcript| p-value: 7.62e-09 log2FC: -0.3 Protein| p-value: 9.10e-01 log2FC: 0.1 Coords: II: 7,790,560- 7,791,375 (+) type: protein_coding Description: Neuropeptide-Like Protein [Source:UniProtKB/TrEMBL;Acc:Q17698]
C06A8.6	C06A8.6	1.284	0.0741	WBGene00015516	0.4783	0.1794	0.0005665	NULL	C06A8.6	174253	Protein Up Transcript Up	Gene: C06A8.6 (WBGene00015516) Protein ID:C06A8.6 Transcript| p-value: 5.67e-04 log2FC: 0.5 Protein| p-value: 7.41e-02 log2FC: 1.3 Coords: II: 7,772,499- 7,773,914 (+) type: protein_coding Description: NULL
C06B3.4	stdh-1	-0.2657	0.2374	WBGene00007363	-0.1802	0.09063	0.01714	Putative steroid dehydrogenase 1 [Source:UniProtKB/Swiss-Prot;Acc:Q17703]	stdh-1	182291	Protein Down Transcript Down	Gene: stdh-1 (WBGene00007363) Protein ID:C06B3.4 Transcript| p-value: 1.71e-02 log2FC: -0.2 Protein| p-value: 2.37e-01 log2FC: -0.3 Coords: V:13,906,492-13,908,135 (+) type: protein_coding Description: Putative steroid dehydrogenase 1 [Source:UniProtKB/Swiss-Prot;Acc:Q17703]
C06B8.8	rpl-38	-0.4345	0.1237	WBGene00004452	-0.1626	0.07267	0.01066	60S ribosomal protein L38 [Source:UniProtKB/Swiss-Prot;Acc:O17570]	rpl-38	180044	Protein Down Transcript Down	Gene: rpl-38 (WBGene00004452) Protein ID:C06B8.8 Transcript| p-value: 1.07e-02 log2FC: -0.2 Protein| p-value: 1.24e-01 log2FC: -0.4 Coords: V:15,512,166-15,512,780 (+) type: protein_coding Description: 60S ribosomal protein L38 [Source:UniProtKB/Swiss-Prot;Acc:O17570]
C06H2.1	atp-5	0.07215	0.4577	WBGene00007385	-0.1744	0.0468	8.69e-05	ATP synthase subunit [Source:UniProtKB/TrEMBL;Acc:Q17763]	atp-5	179541	Protein Up Transcript Down	Gene: atp-5 (WBGene00007385) Protein ID:C06H2.1 Transcript| p-value: 8.69e-05 log2FC: -0.2 Protein| p-value: 4.58e-01 log2FC: 0.1 Coords: V:11,122,820-11,123,867 (-) type: protein_coding Description: ATP synthase subunit [Source:UniProtKB/ TrEMBL;Acc:Q17763]
C07A12.4	pdi-2	-0.1317	0.5289	WBGene00003963	-0.2003	0.04329	1.386e-06	Protein disulfide-isomerase 2 [Source:UniProtKB/Swiss-Prot;Acc:Q17770]	pdi-2	180724	Protein Down Transcript Down	Gene: pdi-2 (WBGene00003963) Protein ID:C07A12.4 Transcript| p-value: 1.39e-06 log2FC: -0.2 Protein| p-value: 5.29e-01 log2FC: -0.1 Coords: X: 4,524,155- 4,526,536 (+) type: protein_coding Description: Protein disulfide-isomerase 2 [Source:UniProtKB/Swiss-Prot;Acc:Q17770]
C07B5.5	nuc-1	-1.748	0.02043	WBGene00003828	-0.2634	0.05952	2.277e-06	Deoxyribonuclease-2 [Source:UniProtKB/Swiss-Prot;Acc:Q17778]	nuc-1	181174	Protein Down Transcript Down	Gene: nuc-1 (WBGene00003828) Protein ID:C07B5.5 Transcript| p-value: 2.28e-06 log2FC: -0.3 Protein| p-value: 2.04e-02 log2FC: -1.7 Coords: X: 9,539,905- 9,542,430 (+) type: protein_coding Description: Deoxyribonuclease-2 [Source:UniProtKB/ Swiss-Prot;Acc:Q17778]
C07D8.6	C07D8.6	-0.0513	0.6668	WBGene00015565	-0.2108	0.06698	0.0005345	NULL	C07D8.6	180997	Protein Down Transcript Down	Gene: C07D8.6 (WBGene00015565) Protein ID:C07D8.6 Transcript| p-value: 5.34e-04 log2FC: -0.2 Protein| p-value: 6.67e-01 log2FC: -0.1 Coords: X: 7,341,509- 7,342,780 (+) type: protein_coding Description: NULL
C07G2.1a	cpg-1	-0.3337	0.1602	WBGene00000465	-0.07454	0.03654	0.03478	Chondroitin proteoglycan 1 [Source:UniProtKB/Swiss-Prot;Acc:Q17802]	cpg-1	175586	Protein Down Transcript Down	Gene: cpg-1 (WBGene00000465) Protein ID:C07G2.1a Transcript| p-value: 3.48e-02 log2FC: -0.1 Protein| p-value: 1.60e-01 log2FC: -0.3 Coords: III: 4,489,359- 4,491,392 (+) type: protein_coding Description: Chondroitin proteoglycan 1 [Source:UniProtKB/Swiss-Prot;Acc:Q17802]
C07G2.3	cct-5	-0.1144	0.1462	WBGene00000380	-0.1516	0.0573	0.004047	T-complex protein 1 subunit epsilon [Source:UniProtKB/Swiss-Prot;Acc:P47209]	cct-5	175588	Protein Down Transcript Down	Gene: cct-5 (WBGene00000380) Protein ID:C07G2.3 Transcript| p-value: 4.05e-03 log2FC: -0.2 Protein| p-value: 1.46e-01 log2FC: -0.1 Coords: III: 4,499,191- 4,508,114 (-) type: protein_coding Description: T-complex protein 1 subunit epsilon [Source:UniProtKB/Swiss-Prot;Acc:P47209]
C07H6.5	cgh-1	-0.2184	0.1939	WBGene00000479	-0.1371	0.05399	0.00642	ATP-dependent RNA helicase cgh-1 [Source:UniProtKB/Swiss-Prot;Acc:Q95YF3]	cgh-1	176061	Protein Down Transcript Down	Gene: cgh-1 (WBGene00000479) Protein ID:C07H6.5 Transcript| p-value: 6.42e-03 log2FC: -0.1 Protein| p-value: 1.94e-01 log2FC: -0.2 Coords: III: 7,495,320- 7,497,832 (-) type: protein_coding Description: ATP-dependent RNA helicase cgh-1 [Source:UniProtKB/Swiss-Prot;Acc:Q95YF3]
C08B11.7	ubh-4	0.1223	0.2795	WBGene00006724	-0.1647	0.04879	0.0003495	Ubiquitin carboxyl-terminal hydrolase ubh-4 [Source:UniProtKB/Swiss-Prot;Acc:Q09444]	ubh-4	174289	Protein Up Transcript Down	Gene: ubh-4 (WBGene00006724) Protein ID:C08B11.7 Transcript| p-value: 3.49e-04 log2FC: -0.2 Protein| p-value: 2.79e-01 log2FC: 0.1 Coords: II: 8,038,271- 8,039,597 (-) type: protein_coding Description: Ubiquitin carboxyl-terminal hydrolase ubh-4 [Source:UniProtKB/Swiss- Prot;Acc:Q09444]
C08B11.9	C08B11.9	-1.424	0.1796	WBGene00007436	-0.1302	0.06641	0.02887	NULL	C08B11.9	3564855	Protein Down Transcript Down	Gene: C08B11.9 (WBGene00007436) Protein ID:C08B11.9 Transcript| p-value: 2.89e-02 log2FC: -0.1 Protein| p-value: 1.80e-01 log2FC: -1.4 Coords: II: 8,037,316- 8,038,167 (-) type: protein_coding Description: NULL
C08B6.8a	C08B6.8	0.1365	0.6141	WBGene00007429	-0.1143	0.06243	0.04347	Probable oligoribonuclease [Source:UniProtKB/Swiss-Prot;Acc:Q17819]	C08B6.8	179411	Protein Up Transcript Down	Gene: C08B6.8 (WBGene00007429) Protein ID:C08B6.8a Transcript| p-value: 4.35e-02 log2FC: -0.1 Protein| p-value: 6.14e-01 log2FC: 0.1 Coords: V:10,134,643-10,143,081 (+) type: protein_coding Description: Probable oligoribonuclease [Source:UniProtKB/Swiss-Prot;Acc:Q17819]
C08B6.9	aos-1	0.1195	0.5224	WBGene00000142	-0.1032	0.05671	0.04755	SUMO-activating enzyme subunit aos-1 [Source:UniProtKB/Swiss-Prot;Acc:Q17820]	aos-1	179409	Protein Up Transcript Down	Gene: aos-1 (WBGene00000142) Protein ID:C08B6.9 Transcript| p-value: 4.75e-02 log2FC: -0.1 Protein| p-value: 5.22e-01 log2FC: 0.1 Coords: V:10,127,492-10,130,295 (-) type: protein_coding Description: SUMO-activating enzyme subunit aos-1 [Source:UniProtKB/Swiss-Prot;Acc:Q17820]
C08C3.4b	cyk-7	-0.2537	0.09982	WBGene00015591	0.07395	0.03694	0.03854	Cytokinesis defective protein 7 [Source:UniProtKB/Swiss-Prot;Acc:P34325]	cyk-7	176092	Protein Down Transcript Up	Gene: cyk-7 (WBGene00015591) Protein ID:C08C3.4b Transcript| p-value: 3.85e-02 log2FC: 0.1 Protein| p-value: 9.98e-02 log2FC: -0.3 Coords: III: 7,793,446- 7,795,409 (-) type: protein_coding Description: Cytokinesis defective protein 7 [Source:UniProtKB/Swiss-Prot;Acc:P34325]
C08F11.8	ugt-22	-0.739	0.001446	WBGene00007455	-1.256	0.07591	8.722e-63	UDP-glucuronosyltransferase [Source:UniProtKB/TrEMBL;Acc:Q9U3Q6]	ugt-22	178330	Protein Down Transcript Down	Gene: ugt-22 (WBGene00007455) Protein ID:C08F11.8 Transcript| p-value: 8.72e-63 log2FC: -1.3 Protein| p-value: 1.45e-03 log2FC: -0.7 Coords: IV:13,639,260-13,644,402 (+) type: protein_coding Description: UDP-glucuronosyltransferase [Source:UniProtKB/TrEMBL;Acc:Q9U3Q6]
C08F8.1a	pfd-1	-0.2575	0.08907	WBGene00007443	-0.1221	0.05867	0.02338	Probable prefoldin subunit 1 [Source:UniProtKB/Swiss-Prot;Acc:Q17827]	pfd-1	178021	Protein Down Transcript Down	Gene: pfd-1 (WBGene00007443) Protein ID:C08F8.1a Transcript| p-value: 2.34e-02 log2FC: -0.1 Protein| p-value: 8.91e-02 log2FC: -0.3 Coords: IV:11,150,113-11,150,930 (+) type: protein_coding Description: Probable prefoldin subunit 1 [Source:UniProtKB/Swiss-Prot;Acc:Q17827]
C08F8.3a	C08F8.3	-0.7229	0.3178	WBGene00007445	-0.1138	0.04752	0.01118	NULL	C08F8.3	178023	Protein Down Transcript Down	Gene: C08F8.3 (WBGene00007445) Protein ID:C08F8.3a Transcript| p-value: 1.12e-02 log2FC: -0.1 Protein| p-value: 3.18e-01 log2FC: -0.7 Coords: IV:11,155,029-11,156,634 (+) type: protein_coding Description: NULL
C08H9.2	vgln-1	-0.174	0.01256	WBGene00007463	-0.1513	0.05531	0.003192	ViGiLN homolog [Source:UniProtKB/TrEMBL;Acc:B3GWB2]	vgln-1	174543	Protein Down Transcript Down	Gene: vgln-1 (WBGene00007463) Protein ID:C08H9.2 Transcript| p-value: 3.19e-03 log2FC: -0.2 Protein| p-value: 1.26e-02 log2FC: -0.2 Coords: II: 9,886,557- 9,891,081 (-) type: protein_coding Description: ViGiLN homolog [Source:UniProtKB/ TrEMBL;Acc:B3GWB2]
C09D1.1f	unc-89	0.2457	0.008519	WBGene00006820	0.3959	0.06686	4.042e-10	Muscle M-line assembly protein unc-89 [Source:UniProtKB/Swiss-Prot;Acc:O01761]	unc-89	171990	Protein Up Transcript Up	Gene: unc-89 (WBGene00006820) Protein ID:C09D1.1f Transcript| p-value: 4.04e-10 log2FC: 0.4 Protein| p-value: 8.52e-03 log2FC: 0.2 Coords: I: 4,035,702- 4,090,884 (+) type: protein_coding Description: Muscle M-line assembly protein unc-89 [Source:UniProtKB/Swiss-Prot;Acc:O01761]
C09D4.5	rpl-19	-0.2464	0.1335	WBGene00004431	-0.1072	0.04381	0.01322	60S ribosomal protein L19 [Source:UniProtKB/Swiss-Prot;Acc:O02639]	rpl-19	172201	Protein Down Transcript Down	Gene: rpl-19 (WBGene00004431) Protein ID:C09D4.5 Transcript| p-value: 1.32e-02 log2FC: -0.1 Protein| p-value: 1.34e-01 log2FC: -0.2 Coords: I: 5,484,779- 5,486,354 (-) type: protein_coding Description: 60S ribosomal protein L19 [Source:UniProtKB/Swiss-Prot;Acc:O02639]
C09G9.2a	npp-23	-0.008575	0.9513	WBGene00007493	-0.1284	0.05304	0.009463	Nuclear Pore complex Protein [Source:UniProtKB/TrEMBL;Acc:B3GWB1]	npp-23	182462	Protein Down Transcript Down	Gene: npp-23 (WBGene00007493) Protein ID:C09G9.2a Transcript| p-value: 9.46e-03 log2FC: -0.1 Protein| p-value: 9.51e-01 log2FC: -0.0 Coords: IV: 8,868,036- 8,869,679 (-) type: protein_coding Description: Nuclear Pore complex Protein [Source:UniProtKB/TrEMBL;Acc:B3GWB1]
C09G9.6	oma-1	0.07305	0.6288	WBGene00003864	-0.1235	0.04292	0.002574	CCCH-type zinc finger protein oma-1 [Source:UniProtKB/Swiss-Prot;Acc:G5EC86]	oma-1	177703	Protein Up Transcript Down	Gene: oma-1 (WBGene00003864) Protein ID:C09G9.6 Transcript| p-value: 2.57e-03 log2FC: -0.1 Protein| p-value: 6.29e-01 log2FC: 0.1 Coords: IV: 8,888,976- 8,890,999 (+) type: protein_coding Description: CCCH-type zinc finger protein oma-1 [Source:UniProtKB/Swiss-Prot;Acc:G5EC86]
C09H10.2	rpl-36.A	-0.3873	0.2377	WBGene00004454	-0.1131	0.05133	0.01854	Ribosomal protein rpl-36.A [Source:UniProtKB/Swiss-Prot;Acc:P48166]	rpl-36.A	174695	Protein Down Transcript Down	Gene: rpl-36.A (WBGene00004454) Protein ID:C09H10.2 Transcript| p-value: 1.85e-02 log2FC: -0.1 Protein| p-value: 2.38e-01 log2FC: -0.4 Coords: II:11,096,542-11,097,204 (-) type: protein_coding Description: Ribosomal protein rpl-36.A [Source:UniProtKB/Swiss-Prot;Acc:P48166]
C09H10.3	nuo-1	-0.02703	0.6478	WBGene00003831	-0.1209	0.04339	0.003456	NADH dehydrogenase [ubiquinone] flavoprotein 1, mitochondrial [Source:UniProtKB/TrEMBL;Acc:Q17880]	nuo-1	174696	Protein Down Transcript Down	Gene: nuo-1 (WBGene00003831) Protein ID:C09H10.3 Transcript| p-value: 3.46e-03 log2FC: -0.1 Protein| p-value: 6.48e-01 log2FC: -0.0 Coords: II:11,097,841-11,100,146 (+) type: protein_coding Description: NADH dehydrogenase [ubiquinone] flavoprotein 1, mitochondrial [Source:UniProtKB/TrEMBL;Acc:Q17880]
C10B5.3	C10B5.3	0.1225	0.367	WBGene00015671	0.1717	0.08786	0.02016	NULL	C10B5.3	182491	Protein Up Transcript Up	Gene: C10B5.3 (WBGene00015671) Protein ID:C10B5.3 Transcript| p-value: 2.02e-02 log2FC: 0.2 Protein| p-value: 3.67e-01 log2FC: 0.1 Coords: V: 8,583,553- 8,584,554 (-) type: protein_coding Description: NULL
C10C5.3	C10C5.3	0.6446	0.01155	WBGene00007507	0.7359	0.1338	2.432e-09	Aminoacylase [Source:UniProtKB/TrEMBL;Acc:Q17898]	C10C5.3	177767	Protein Up Transcript Up	Gene: C10C5.3 (WBGene00007507) Protein ID:C10C5.3 Transcript| p-value: 2.43e-09 log2FC: 0.7 Protein| p-value: 1.15e-02 log2FC: 0.6 Coords: IV: 9,374,733- 9,376,492 (+) type: protein_coding Description: Aminoacylase [Source:UniProtKB/ TrEMBL;Acc:Q17898]
C10C5.4	C10C5.4	0.5785	0.006678	WBGene00007508	0.4461	0.1347	8.337e-05	Aminoacylase [Source:UniProtKB/TrEMBL;Acc:Q17899]	C10C5.4	177768	Protein Up Transcript Up	Gene: C10C5.4 (WBGene00007508) Protein ID:C10C5.4 Transcript| p-value: 8.34e-05 log2FC: 0.4 Protein| p-value: 6.68e-03 log2FC: 0.6 Coords: IV: 9,378,552- 9,380,450 (+) type: protein_coding Description: Aminoacylase [Source:UniProtKB/ TrEMBL;Acc:Q17899]
C10C6.6	catp-8	-0.1808	0.4036	WBGene00007514	-0.123	0.04298	0.002717	Probable manganese-transporting ATPase catp-8 [Source:UniProtKB/Swiss-Prot;Acc:P90747]	catp-8	178070	Protein Down Transcript Down	Gene: catp-8 (WBGene00007514) Protein ID:C10C6.6 Transcript| p-value: 2.72e-03 log2FC: -0.1 Protein| p-value: 4.04e-01 log2FC: -0.2 Coords: IV:11,473,363-11,479,251 (-) type: protein_coding Description: Probable manganese-transporting ATPase catp-8 [Source:UniProtKB/Swiss- Prot;Acc:P90747]
C10E2.6	mct-6	-0.5353	0.08111	WBGene00015676	-0.1316	0.0611	0.01813	MonoCarboxylate Transporter family [Source:UniProtKB/TrEMBL;Acc:O17328]	mct-6	181724	Protein Down Transcript Down	Gene: mct-6 (WBGene00015676) Protein ID:C10E2.6 Transcript| p-value: 1.81e-02 log2FC: -0.1 Protein| p-value: 8.11e-02 log2FC: -0.5 Coords: X:16,767,422-16,770,498 (-) type: protein_coding Description: MonoCarboxylate Transporter family [Source:UniProtKB/TrEMBL;Acc:O17328]
C10G6.1a	egal-1	0.6741	0.355	WBGene00015680	0.1802	0.07803	0.008129	Egalitarian protein homolog [Source:UniProtKB/Swiss-Prot;Acc:Q17902]	egal-1	177352	Protein Up Transcript Up	Gene: egal-1 (WBGene00015680) Protein ID:C10G6.1a Transcript| p-value: 8.13e-03 log2FC: 0.2 Protein| p-value: 3.55e-01 log2FC: 0.7 Coords: IV: 5,820,370- 5,830,199 (+) type: protein_coding Description: Egalitarian protein homolog [Source:UniProtKB/Swiss-Prot;Acc:Q17902]
C10G8.4	C10G8.4	-0.0611	0.9348	WBGene00015683	-0.1875	0.06398	0.001313	NULL	C10G8.4	182503	Protein Down Transcript Down	Gene: C10G8.4 (WBGene00015683) Protein ID:C10G8.4 Transcript| p-value: 1.31e-03 log2FC: -0.2 Protein| p-value: 9.35e-01 log2FC: -0.1 Coords: V: 5,311,935- 5,312,349 (+) type: protein_coding Description: NULL
C11D2.7	C11D2.7	-0.06062	0.6792	WBGene00015703	-0.1154	0.05511	0.02385	NULL	C11D2.7	177377	Protein Down Transcript Down	Gene: C11D2.7 (WBGene00015703) Protein ID:C11D2.7 Transcript| p-value: 2.38e-02 log2FC: -0.1 Protein| p-value: 6.79e-01 log2FC: -0.1 Coords: IV: 6,154,558- 6,155,396 (-) type: protein_coding Description: NULL
C11H1.9	C11H1.9	-1.103	0.1901	WBGene00023500	-0.6051	0.1162	1.443e-08	NULL	C11H1.9	3564775	Protein Down Transcript Down	Gene: C11H1.9 (WBGene00023500) Protein ID:C11H1.9 Transcript| p-value: 1.44e-08 log2FC: -0.6 Protein| p-value: 1.90e-01 log2FC: -1.1 Coords: X:14,318,119-14,320,398 (-) type: protein_coding Description: NULL
C12C8.2a	cbl-1	-0.2711	0.04098	WBGene00007533	-0.4582	0.05677	7.366e-17	Cystathionine Beta Lyase [Source:UniProtKB/TrEMBL;Acc:O02215]	cbl-1	172759	Protein Down Transcript Down	Gene: cbl-1 (WBGene00007533) Protein ID:C12C8.2a Transcript| p-value: 7.37e-17 log2FC: -0.5 Protein| p-value: 4.10e-02 log2FC: -0.3 Coords: I: 9,327,857- 9,330,928 (+) type: protein_coding Description: Cystathionine Beta Lyase [Source:UniProtKB/TrEMBL;Acc:O02215]
C12C8.3b	lin-41	-0.2218	0.05983	WBGene00003026	-0.1539	0.06115	0.00601	NULL	lin-41	172760	Protein Down Transcript Down	Gene: lin-41 (WBGene00003026) Protein ID:C12C8.3b Transcript| p-value: 6.01e-03 log2FC: -0.2 Protein| p-value: 5.98e-02 log2FC: -0.2 Coords: I: 9,334,812- 9,342,496 (-) type: protein_coding Description: NULL
C13B9.3	copd-1	-0.02825	0.7594	WBGene00015734	-0.09977	0.04175	0.01256	Probable coatomer subunit delta [Source:UniProtKB/Swiss-Prot;Acc:Q09236]	copd-1	175940	Protein Down Transcript Down	Gene: copd-1 (WBGene00015734) Protein ID:C13B9.3 Transcript| p-value: 1.26e-02 log2FC: -0.1 Protein| p-value: 7.59e-01 log2FC: -0.0 Coords: III: 6,622,676- 6,624,972 (-) type: protein_coding Description: Probable coatomer subunit delta [Source:UniProtKB/Swiss-Prot;Acc:Q09236]
C14B1.1	pdi-1	-0.09708	0.6542	WBGene00003962	-0.1801	0.05078	0.0001712	Protein disulfide-isomerase 1 [Source:UniProtKB/Swiss-Prot;Acc:Q17967]	pdi-1	175472	Protein Down Transcript Down	Gene: pdi-1 (WBGene00003962) Protein ID:C14B1.1 Transcript| p-value: 1.71e-04 log2FC: -0.2 Protein| p-value: 6.54e-01 log2FC: -0.1 Coords: III: 3,699,740- 3,701,476 (-) type: protein_coding Description: Protein disulfide-isomerase 1 [Source:UniProtKB/Swiss-Prot;Acc:Q17967]
C14B1.2	C14B1.2	0.1103	0.6948	WBGene00007573	-0.1127	0.04398	0.007162	NULL	C14B1.2	175473	Protein Up Transcript Down	Gene: C14B1.2 (WBGene00007573) Protein ID:C14B1.2 Transcript| p-value: 7.16e-03 log2FC: -0.1 Protein| p-value: 6.95e-01 log2FC: 0.1 Coords: III: 3,702,260- 3,703,172 (+) type: protein_coding Description: NULL
C14C10.5b	C14C10.5	-0.01467	0.9394	WBGene00007588	-0.1471	0.03119	1.349e-06	NULL	C14C10.5	179726	Protein Down Transcript Down	Gene: C14C10.5 (WBGene00007588) Protein ID:C14C10.5b Transcript| p-value: 1.35e-06 log2FC: -0.1 Protein| p-value: 9.39e-01 log2FC: -0.0 Coords: V:12,600,192-12,607,304 (+) type: protein_coding Description: NULL
C14F11.1	got-2.2	0.115	0.2472	WBGene00015778	-0.1674	0.04642	0.0001471	Aspartate aminotransferase [Source:UniProtKB/TrEMBL;Acc:Q17994]	got-2.2	180897	Protein Up Transcript Down	Gene: got-2.2 (WBGene00015778) Protein ID:C14F11.1 Transcript| p-value: 1.47e-04 log2FC: -0.2 Protein| p-value: 2.47e-01 log2FC: 0.1 Coords: X: 6,240,955- 6,242,709 (+) type: protein_coding Description: Aspartate aminotransferase [Source:UniProtKB/TrEMBL;Acc:Q17994]
C14F11.5a	hsp-43	0.4147	0.05923	WBGene00002024	0.1615	0.04838	0.0004142	Heat Shock Protein [Source:UniProtKB/TrEMBL;Acc:B0M0L8]	hsp-43	180895	Protein Up Transcript Up	Gene: hsp-43 (WBGene00002024) Protein ID:C14F11.5a Transcript| p-value: 4.14e-04 log2FC: 0.2 Protein| p-value: 5.92e-02 log2FC: 0.4 Coords: X: 6,233,149- 6,235,541 (-) type: protein_coding Description: Heat Shock Protein [Source:UniProtKB/ TrEMBL;Acc:B0M0L8]
C15C8.3a	hrg-7	-1.408	0.05269	WBGene00007605	0.9104	0.05636	7.402e-60	Heme Responsive protein [Source:UniProtKB/TrEMBL;Acc:Q18020]	hrg-7	182635	Protein Down Transcript Up	Gene: hrg-7 (WBGene00007605) Protein ID:C15C8.3a Transcript| p-value: 7.40e-60 log2FC: 0.9 Protein| p-value: 5.27e-02 log2FC: -1.4 Coords: V:12,742,041-12,744,207 (+) type: protein_coding Description: Heme Responsive protein [Source:UniProtKB/TrEMBL;Acc:Q18020]
C15F1.4	eif-2Bgamma	-0.3535	0.003229	WBGene00004090	-0.117	0.06041	0.03387	Probable translation initiation factor eIF-2B subunit gamma [Source:UniProtKB/Swiss-Prot;Acc:P80361]	eif-2Bgamma	174138	Protein Down Transcript Down	Gene: eif-2Bgamma (WBGene00004090) Protein ID:C15F1.4 Transcript| p-value: 3.39e-02 log2FC: -0.1 Protein| p-value: 3.23e-03 log2FC: -0.4 Coords: II: 6,965,800- 6,967,648 (-) type: protein_coding Description: Probable translation initiation factor eIF-2B subunit gamma [Source:UniProtKB/ Swiss-Prot;Acc:P80361]
C15F1.6	art-1	-0.4684	0.02437	WBGene00000198	-0.3353	0.0468	8.444e-14	Probable very-long-chain enoyl-CoA reductase art-1 [Source:UniProtKB/Swiss-Prot;Acc:Q9N5Y2]	art-1	174140	Protein Down Transcript Down	Gene: art-1 (WBGene00000198) Protein ID:C15F1.6 Transcript| p-value: 8.44e-14 log2FC: -0.3 Protein| p-value: 2.44e-02 log2FC: -0.5 Coords: II: 6,970,668- 6,972,235 (-) type: protein_coding Description: Probable very-long-chain enoyl-CoA reductase art-1 [Source:UniProtKB/Swiss- Prot;Acc:Q9N5Y2]
C15F1.7a	sod-1	-0.0065	0.9234	WBGene00004930	-0.1791	0.05276	0.0002934	Superoxide dismutase [Cu-Zn] [Source:UniProtKB/Swiss-Prot;Acc:P34697]	sod-1	174141	Protein Down Transcript Down	Gene: sod-1 (WBGene00004930) Protein ID:C15F1.7a Transcript| p-value: 2.93e-04 log2FC: -0.2 Protein| p-value: 9.23e-01 log2FC: -0.0 Coords: II: 6,972,712- 6,973,892 (-) type: protein_coding Description: Superoxide dismutase [Cu-Zn] [Source:UniProtKB/Swiss-Prot;Acc:P34697]
C15H11.4	dhs-22	-0.144	0.4754	WBGene00000985	-0.1009	0.04059	0.009551	DeHydrogenases, Short chain [Source:UniProtKB/TrEMBL;Acc:Q9XVS9]	dhs-22	179940	Protein Down Transcript Down	Gene: dhs-22 (WBGene00000985) Protein ID:C15H11.4 Transcript| p-value: 9.55e-03 log2FC: -0.1 Protein| p-value: 4.75e-01 log2FC: -0.1 Coords: V:14,420,071-14,421,450 (-) type: protein_coding Description: DeHydrogenases, Short chain [Source:UniProtKB/TrEMBL;Acc:Q9XVS9]
C15H11.7	pas-1	-0.1953	0.3141	WBGene00003922	-0.2297	0.05354	5.497e-06	Proteasome subunit alpha type-6 [Source:UniProtKB/Swiss-Prot;Acc:O17586]	pas-1	179941	Protein Down Transcript Down	Gene: pas-1 (WBGene00003922) Protein ID:C15H11.7 Transcript| p-value: 5.50e-06 log2FC: -0.2 Protein| p-value: 3.14e-01 log2FC: -0.2 Coords: V:14,421,566-14,422,618 (-) type: protein_coding Description: Proteasome subunit alpha type-6 [Source:UniProtKB/Swiss-Prot;Acc:O17586]
C15H9.6a	hsp-3	-0.1156	0.0195	WBGene00002007	-0.148	0.03441	9.532e-06	Heat shock 70 kDa protein C [Source:UniProtKB/Swiss-Prot;Acc:P27420]	hsp-3	180880	Protein Down Transcript Down	Gene: hsp-3 (WBGene00002007) Protein ID:C15H9.6a Transcript| p-value: 9.53e-06 log2FC: -0.1 Protein| p-value: 1.95e-02 log2FC: -0.1 Coords: X: 6,089,033- 6,092,124 (-) type: protein_coding Description: Heat shock 70 kDa protein C [Source:UniProtKB/Swiss-Prot;Acc:P27420]
C16A3.10	oatr-1	-0.07552	0.5766	WBGene00015814	-0.1641	0.0452	0.0001375	Probable ornithine aminotransferase, mitochondrial [Source:UniProtKB/Swiss-Prot;Acc:Q18040]	oatr-1	175908	Protein Down Transcript Down	Gene: oatr-1 (WBGene00015814) Protein ID:C16A3.10 Transcript| p-value: 1.38e-04 log2FC: -0.2 Protein| p-value: 5.77e-01 log2FC: -0.1 Coords: III: 6,394,223- 6,396,182 (-) type: protein_coding Description: Probable ornithine aminotransferase, mitochondrial [Source:UniProtKB/Swiss- Prot;Acc:Q18040]
C16A3.5	C16A3.5	0.1464	0.1827	WBGene00015810	-0.1457	0.04517	0.0007329	NULL	C16A3.5	175904	Protein Up Transcript Down	Gene: C16A3.5 (WBGene00015810) Protein ID:C16A3.5 Transcript| p-value: 7.33e-04 log2FC: -0.1 Protein| p-value: 1.83e-01 log2FC: 0.1 Coords: III: 6,380,695- 6,381,517 (+) type: protein_coding Description: NULL
C16A3.6	C16A3.6	0.1088	0.4585	WBGene00015811	0.1662	0.05325	0.0008473	NULL	C16A3.6	175903	Protein Up Transcript Up	Gene: C16A3.6 (WBGene00015811) Protein ID:C16A3.6 Transcript| p-value: 8.47e-04 log2FC: 0.2 Protein| p-value: 4.58e-01 log2FC: 0.1 Coords: III: 6,379,449- 6,380,671 (+) type: protein_coding Description: NULL
C16A3.9	rps-13	-0.1314	0.5356	WBGene00004482	-0.1111	0.04984	0.01763	40S ribosomal protein S13 [Source:UniProtKB/Swiss-Prot;Acc:P51404]	rps-13	175901	Protein Down Transcript Down	Gene: rps-13 (WBGene00004482) Protein ID:C16A3.9 Transcript| p-value: 1.76e-02 log2FC: -0.1 Protein| p-value: 5.36e-01 log2FC: -0.1 Coords: III: 6,374,048- 6,374,997 (-) type: protein_coding Description: 40S ribosomal protein S13 [Source:UniProtKB/Swiss-Prot;Acc:P51404]
C16C10.11	har-1	0.688	0.6393	WBGene00007630	-0.349	0.05277	5.758e-12	Hemiasterlin resistant protein 1 [Source:UniProtKB/Swiss-Prot;Acc:Q09254]	har-1	175529	Protein Up Transcript Down	Gene: har-1 (WBGene00007630) Protein ID:C16C10.11 Transcript| p-value: 5.76e-12 log2FC: -0.3 Protein| p-value: 6.39e-01 log2FC: 0.7 Coords: III: 4,152,054- 4,152,915 (+) type: protein_coding Description: Hemiasterlin resistant protein 1 [Source:UniProtKB/Swiss-Prot;Acc:Q09254]
C16C10.4	C16C10.4	0.03702	0.9175	WBGene00007625	-0.1147	0.04876	0.01257	Probable histone deacetylase complex subunit SAP18 [Source:UniProtKB/Swiss-Prot;Acc:Q09250]	C16C10.4	175534	Protein Up Transcript Down	Gene: C16C10.4 (WBGene00007625) Protein ID:C16C10.4 Transcript| p-value: 1.26e-02 log2FC: -0.1 Protein| p-value: 9.17e-01 log2FC: 0.0 Coords: III: 4,171,336- 4,172,223 (+) type: protein_coding Description: Probable histone deacetylase complex subunit SAP18 [Source:UniProtKB/Swiss- Prot;Acc:Q09250]
C17C3.1e	C17C3.1	-0.288	0.2894	WBGene00015887	-0.5983	0.1093	3.304e-09	NULL	C17C3.1	173942	Protein Down Transcript Down	Gene: C17C3.1 (WBGene00015887) Protein ID:C17C3.1e Transcript| p-value: 3.30e-09 log2FC: -0.6 Protein| p-value: 2.89e-01 log2FC: -0.3 Coords: II: 5,570,572- 5,574,943 (+) type: protein_coding Description: NULL
C17E4.5	pabp-2	-0.003725	0.9828	WBGene00003904	-0.1016	0.04398	0.0153	PolyA Binding Protein (Nuclear) [Source:UniProtKB/TrEMBL;Acc:Q93233]	pabp-2	172768	Protein Down Transcript Down	Gene: pabp-2 (WBGene00003904) Protein ID:C17E4.5 Transcript| p-value: 1.53e-02 log2FC: -0.1 Protein| p-value: 9.83e-01 log2FC: -0.0 Coords: I: 9,420,907- 9,421,992 (-) type: protein_coding Description: PolyA Binding Protein (Nuclear) [Source:UniProtKB/TrEMBL;Acc:Q93233]
C17F4.7	C17F4.7	-0.04063	0.7369	WBGene00015913	0.4086	0.03253	4.547e-37	NULL	C17F4.7	173668	Protein Down Transcript Up	Gene: C17F4.7 (WBGene00015913) Protein ID:C17F4.7 Transcript| p-value: 4.55e-37 log2FC: 0.4 Protein| p-value: 7.37e-01 log2FC: -0.0 Coords: II: 3,245,087- 3,246,015 (-) type: protein_coding Description: NULL
C17G1.3a	ugt-23	-0.3461	0.07584	WBGene00007650	0.2278	0.07547	0.0007163	UDP-glucuronosyltransferase [Source:UniProtKB/TrEMBL;Acc:Q0G821]	ugt-23	181205	Protein Down Transcript Up	Gene: ugt-23 (WBGene00007650) Protein ID:C17G1.3a Transcript| p-value: 7.16e-04 log2FC: 0.2 Protein| p-value: 7.58e-02 log2FC: -0.3 Coords: X: 9,922,910- 9,925,173 (-) type: protein_coding Description: UDP-glucuronosyltransferase [Source:UniProtKB/TrEMBL;Acc:Q0G821]
C17G1.6b	nas-37	0.06405	0.5388	WBGene00003553	0.3629	0.08243	1.47e-06	Zinc metalloproteinase nas-37 [Source:UniProtKB/Swiss-Prot;Acc:Q93243]	nas-37	181208	Protein Up Transcript Up	Gene: nas-37 (WBGene00003553) Protein ID:C17G1.6b Transcript| p-value: 1.47e-06 log2FC: 0.4 Protein| p-value: 5.39e-01 log2FC: 0.1 Coords: X: 9,944,844- 9,949,060 (-) type: protein_coding Description: Zinc metalloproteinase nas-37 [Source:UniProtKB/Swiss-Prot;Acc:Q93243]
C17G10.1	C17G10.1	-0.2281	0.3045	WBGene00015915	-0.1228	0.04433	0.002932	NULL	C17G10.1	173947	Protein Down Transcript Down	Gene: C17G10.1 (WBGene00015915) Protein ID:C17G10.1 Transcript| p-value: 2.93e-03 log2FC: -0.1 Protein| p-value: 3.05e-01 log2FC: -0.2 Coords: II: 5,596,547- 5,598,449 (+) type: protein_coding Description: NULL
C17G10.5	lys-8	-0.409	0.1135	WBGene00003097	0.08896	0.04503	0.03789	LYSozyme [Source:UniProtKB/TrEMBL;Acc:Q09975]	lys-8	173944	Protein Down Transcript Up	Gene: lys-8 (WBGene00003097) Protein ID:C17G10.5 Transcript| p-value: 3.79e-02 log2FC: 0.1 Protein| p-value: 1.13e-01 log2FC: -0.4 Coords: II: 5,586,165- 5,587,651 (+) type: protein_coding Description: LYSozyme [Source:UniProtKB/ TrEMBL;Acc:Q09975]
C17G10.9a	eif-3.L	-0.1937	0.1774	WBGene00015920	-0.2194	0.0639	0.0001806	Eukaryotic translation initiation factor 3 subunit L [Source:UniProtKB/Swiss-Prot;Acc:Q95QW0]	eif-3.L	24104220	Protein Down Transcript Down	Gene: eif-3.L (WBGene00015920) Protein ID:C17G10.9a Transcript| p-value: 1.81e-04 log2FC: -0.2 Protein| p-value: 1.77e-01 log2FC: -0.2 Coords: II: 5,619,590- 5,622,483 (-) type: protein_coding Description: Eukaryotic translation initiation factor 3 subunit L [Source:UniProtKB/Swiss- Prot;Acc:Q95QW0]
C17H12.13b	anat-1	1.142	0.003753	WBGene00015938	-0.156	0.04551	0.0003188	AANAT (Arylalkylamine N-AcetylTransferase) homolog [Source:UniProtKB/TrEMBL;Acc:G4S185]	anat-1	177439	Protein Up Transcript Down	Gene: anat-1 (WBGene00015938) Protein ID:C17H12.13b Transcript| p-value: 3.19e-04 log2FC: -0.2 Protein| p-value: 3.75e-03 log2FC: 1.1 Coords: IV: 6,770,810- 6,779,859 (+) type: protein_coding Description: AANAT (Arylalkylamine N- AcetylTransferase) homolog [Source:UniProtKB/TrEMBL;Acc:G4S185]
C17H12.1b	dyci-1	-0.09298	0.2687	WBGene00015927	-0.09095	0.04193	0.02344	DYnein Chain, light Intermediate [Source:UniProtKB/TrEMBL;Acc:O45087]	dyci-1	177440	Protein Down Transcript Down	Gene: dyci-1 (WBGene00015927) Protein ID:C17H12.1b Transcript| p-value: 2.34e-02 log2FC: -0.1 Protein| p-value: 2.69e-01 log2FC: -0.1 Coords: IV: 6,779,848- 6,784,340 (-) type: protein_coding Description: DYnein Chain, light Intermediate [Source:UniProtKB/TrEMBL;Acc:O45087]
C18A11.7b	dim-1	0.2598	0.008642	WBGene00001000	0.3169	0.05043	5.954e-11	Disorganized muscle protein 1 [Source:UniProtKB/Swiss-Prot;Acc:Q18066]	dim-1	181062	Protein Up Transcript Up	Gene: dim-1 (WBGene00001000) Protein ID:C18A11.7b Transcript| p-value: 5.95e-11 log2FC: 0.3 Protein| p-value: 8.64e-03 log2FC: 0.3 Coords: X: 8,050,476- 8,058,220 (-) type: protein_coding Description: Disorganized muscle protein 1 [Source:UniProtKB/Swiss-Prot;Acc:Q18066]
C18A3.3	C18A3.3	-0.289	0.2092	WBGene00015941	-0.09616	0.03854	0.009699	Probable rRNA-processing protein EBP2 homolog [Source:UniProtKB/Swiss-Prot;Acc:Q09958]	C18A3.3	173968	Protein Down Transcript Down	Gene: C18A3.3 (WBGene00015941) Protein ID:C18A3.3 Transcript| p-value: 9.70e-03 log2FC: -0.1 Protein| p-value: 2.09e-01 log2FC: -0.3 Coords: II: 5,716,307- 5,718,038 (+) type: protein_coding Description: Probable rRNA-processing protein EBP2 homolog [Source:UniProtKB/Swiss- Prot;Acc:Q09958]
C18A3.5a	tiar-1	-0.02602	0.9006	WBGene00015943	-0.1383	0.04092	0.0004264	TIA-1/TIAL RNA binding protein homolog [Source:UniProtKB/TrEMBL;Acc:Q95QV8]	tiar-1	173967	Protein Down Transcript Down	Gene: tiar-1 (WBGene00015943) Protein ID:C18A3.5a Transcript| p-value: 4.26e-04 log2FC: -0.1 Protein| p-value: 9.01e-01 log2FC: -0.0 Coords: II: 5,712,351- 5,714,823 (-) type: protein_coding Description: TIA-1/TIAL RNA binding protein homolog [Source:UniProtKB/TrEMBL;Acc:Q95QV8]
C18B2.3	C18B2.3	0.1995	0.1051	WBGene00015954	0.596	0.06399	1.015e-21	NULL	C18B2.3	180651	Protein Up Transcript Up	Gene: C18B2.3 (WBGene00015954) Protein ID:C18B2.3 Transcript| p-value: 1.01e-21 log2FC: 0.6 Protein| p-value: 1.05e-01 log2FC: 0.2 Coords: X: 3,601,800- 3,604,360 (+) type: protein_coding Description: NULL
C18B2.4	C18B2.4	0.07755	0.8326	WBGene00015955	-0.1759	0.05821	0.00108	NULL	C18B2.4	180652	Protein Up Transcript Down	Gene: C18B2.4 (WBGene00015955) Protein ID:C18B2.4 Transcript| p-value: 1.08e-03 log2FC: -0.2 Protein| p-value: 8.33e-01 log2FC: 0.1 Coords: X: 3,604,291- 3,605,741 (-) type: protein_coding Description: NULL
C18B2.5a	C18B2.5	0.2289	0.1003	WBGene00015956	0.2758	0.04947	5.542e-09	NULL	C18B2.5	180653	Protein Up Transcript Up	Gene: C18B2.5 (WBGene00015956) Protein ID:C18B2.5a Transcript| p-value: 5.54e-09 log2FC: 0.3 Protein| p-value: 1.00e-01 log2FC: 0.2 Coords: X: 3,606,668- 3,611,092 (-) type: protein_coding Description: NULL
C18E9.2a	C18E9.2	-0.2332	0.2487	WBGene00007683	-0.1979	0.05585	0.0001458	NULL	C18E9.2	174429	Protein Down Transcript Down	Gene: C18E9.2 (WBGene00007683) Protein ID:C18E9.2a Transcript| p-value: 1.46e-04 log2FC: -0.2 Protein| p-value: 2.49e-01 log2FC: -0.2 Coords: II: 8,965,006- 8,966,919 (+) type: protein_coding Description: NULL
C18E9.4	C18E9.4	0.07228	0.7644	WBGene00007684	-0.3099	0.0656	4.117e-07	NULL	C18E9.4	174428	Protein Up Transcript Down	Gene: C18E9.4 (WBGene00007684) Protein ID:C18E9.4 Transcript| p-value: 4.12e-07 log2FC: -0.3 Protein| p-value: 7.64e-01 log2FC: 0.1 Coords: II: 8,964,238- 8,964,901 (-) type: protein_coding Description: NULL
C18E9.6	tomm-40	-0.01035	0.9199	WBGene00007686	-0.1617	0.04708	0.0002888	Mitochondrial import receptor subunit TOM40 homolog [Source:UniProtKB/Swiss-Prot;Acc:Q18090]	tomm-40	174431	Protein Down Transcript Down	Gene: tomm-40 (WBGene00007686) Protein ID:C18E9.6 Transcript| p-value: 2.89e-04 log2FC: -0.2 Protein| p-value: 9.20e-01 log2FC: -0.0 Coords: II: 8,971,965- 8,973,566 (-) type: protein_coding Description: Mitochondrial import receptor subunit TOM40 homolog [Source:UniProtKB/Swiss- Prot;Acc:Q18090]
C18G1.4a	pgl-3	-0.184	0.1415	WBGene00003994	-0.09962	0.05139	0.03832	Guanyl-specific ribonuclease pgl-3 [Source:UniProtKB/Swiss-Prot;Acc:G5EBV6]	pgl-3	178867	Protein Down Transcript Down	Gene: pgl-3 (WBGene00003994) Protein ID:C18G1.4a Transcript| p-value: 3.83e-02 log2FC: -0.1 Protein| p-value: 1.41e-01 log2FC: -0.2 Coords: V: 4,755,985- 4,758,584 (+) type: protein_coding Description: Guanyl-specific ribonuclease pgl-3 [Source:UniProtKB/Swiss-Prot;Acc:G5EBV6]
C18H7.7	C18H7.7	1.564	0.01395	WBGene00015997	0.2273	0.2367	0.03913	NULL	C18H7.7	176887	Protein Up Transcript Up	Gene: C18H7.7 (WBGene00015997) Protein ID:C18H7.7 Transcript| p-value: 3.91e-02 log2FC: 0.2 Protein| p-value: 1.39e-02 log2FC: 1.6 Coords: IV: 595,722- 596,419 (-) type: protein_coding Description: NULL
C23F12.1u	fln-2	0.219	0.09136	WBGene00016006	0.1336	0.05917	0.01392	FiLamiN (Actin binding protein) homolog [Source:UniProtKB/TrEMBL;Acc:A0A0K3AWA2]	fln-2	181168	Protein Up Transcript Up	Gene: fln-2 (WBGene00016006) Protein ID:C23F12.1u Transcript| p-value: 1.39e-02 log2FC: 0.1 Protein| p-value: 9.14e-02 log2FC: 0.2 Coords: X: 9,397,701- 9,427,246 (+) type: protein_coding Description: FiLamiN (Actin binding protein) homolog [Source:UniProtKB/TrEMBL;Acc:A0A0K3AWA2]
C23G10.3	rps-3	-0.361	0.02102	WBGene00004472	-0.1246	0.04352	0.002669	40S ribosomal protein S3 [Source:UniProtKB/Swiss-Prot;Acc:P48152]	rps-3	175879	Protein Down Transcript Down	Gene: rps-3 (WBGene00004472) Protein ID:C23G10.3 Transcript| p-value: 2.67e-03 log2FC: -0.1 Protein| p-value: 2.10e-02 log2FC: -0.4 Coords: III: 6,206,803- 6,207,971 (+) type: protein_coding Description: 40S ribosomal protein S3 [Source:UniProtKB/Swiss-Prot;Acc:P48152]
C23G10.4b	rpn-2	-0.09283	0.4955	WBGene00004459	-0.1135	0.05166	0.01882	26S proteasome non-ATPase regulatory subunit 1 [Source:UniProtKB/Swiss-Prot;Acc:Q18115]	rpn-2	175877	Protein Down Transcript Down	Gene: rpn-2 (WBGene00004459) Protein ID:C23G10.4b Transcript| p-value: 1.88e-02 log2FC: -0.1 Protein| p-value: 4.96e-01 log2FC: -0.1 Coords: III: 6,198,902- 6,202,594 (+) type: protein_coding Description: 26S proteasome non-ATPase regulatory subunit 1 [Source:UniProtKB/Swiss- Prot;Acc:Q18115]
C23H3.4b	sptl-1	-0.2611	0.008597	WBGene00016020	0.3039	0.03321	1.136e-20	Serine palmitoyltransferase 1 [Source:UniProtKB/Swiss-Prot;Acc:P91079]	sptl-1	173389	Protein Down Transcript Up	Gene: sptl-1 (WBGene00016020) Protein ID:C23H3.4b Transcript| p-value: 1.14e-20 log2FC: 0.3 Protein| p-value: 8.60e-03 log2FC: -0.3 Coords: II: 51,072- 57,576 (+) type: protein_coding Description: Serine palmitoyltransferase 1 [Source:UniProtKB/Swiss-Prot;Acc:P91079]
C24B9.9	dod-3	-2.903	0.2209	WBGene00016052	-0.253	0.3377	0.02646	Downstream Of DAF-16 (Regulated by DAF-16) [Source:UniProtKB/TrEMBL;Acc:O76438]	dod-3	178737	Protein Down Transcript Down	Gene: dod-3 (WBGene00016052) Protein ID:C24B9.9 Transcript| p-value: 2.65e-02 log2FC: -0.3 Protein| p-value: 2.21e-01 log2FC: -2.9 Coords: V: 2,730,594- 2,731,098 (-) type: protein_coding Description: Downstream Of DAF-16 (Regulated by DAF-16) [Source:UniProtKB/ TrEMBL;Acc:O76438]
C24F3.6	col-124	-0.6176	0.0468	WBGene00000698	-0.3167	0.1574	0.00532	COLlagen [Source:UniProtKB/TrEMBL;Acc:Q9NAR3]	col-124	177901	Protein Down Transcript Down	Gene: col-124 (WBGene00000698) Protein ID:C24F3.6 Transcript| p-value: 5.32e-03 log2FC: -0.3 Protein| p-value: 4.68e-02 log2FC: -0.6 Coords: IV:10,216,450-10,217,643 (+) type: protein_coding Description: COLlagen [Source:UniProtKB/ TrEMBL;Acc:Q9NAR3]
C24H11.7a	gbf-1	-0.3337	0.04195	WBGene00007703	-0.1196	0.04901	0.009607	NULL	gbf-1	176609	Protein Down Transcript Down	Gene: gbf-1 (WBGene00007703) Protein ID:C24H11.7a Transcript| p-value: 9.61e-03 log2FC: -0.1 Protein| p-value: 4.20e-02 log2FC: -0.3 Coords: III:11,751,320-11,773,681 (-) type: protein_coding Description: NULL
C25A1.13	mrpl-34	-0.1553	0.1924	WBGene00007712	-0.1153	0.0586	0.03207	Mitochondrial Ribosomal Protein, Large [Source:UniProtKB/TrEMBL;Acc:O02220]	mrpl-34	182876	Protein Down Transcript Down	Gene: mrpl-34 (WBGene00007712) Protein ID:C25A1.13 Transcript| p-value: 3.21e-02 log2FC: -0.1 Protein| p-value: 1.92e-01 log2FC: -0.2 Coords: I:10,193,242-10,193,999 (+) type: protein_coding Description: Mitochondrial Ribosomal Protein, Large [Source:UniProtKB/TrEMBL;Acc:O02220]
C25A1.20	C25A1.20	-0.3535	0.331	WBGene00303030	-0.1976	0.139	0.03908	NULL	C25A1.20	36804983	Protein Down Transcript Down	Gene: C25A1.20 (WBGene00303030) Protein ID:C25A1.20 Transcript| p-value: 3.91e-02 log2FC: -0.2 Protein| p-value: 3.31e-01 log2FC: -0.4 Coords: I:10,179,845-10,180,307 (+) type: protein_coding Description: NULL
C25A1.4	sup-46	0.2449	0.06464	WBGene00045383	-0.1238	0.04732	0.005688	SUPpressor [Source:UniProtKB/TrEMBL;Acc:Q9XVS2]	sup-46	172881	Protein Up Transcript Down	Gene: sup-46 (WBGene00045383) Protein ID:C25A1.4 Transcript| p-value: 5.69e-03 log2FC: -0.1 Protein| p-value: 6.46e-02 log2FC: 0.2 Coords: I:10,169,639-10,172,645 (-) type: protein_coding Description: SUPpressor [Source:UniProtKB/ TrEMBL;Acc:Q9XVS2]
C25A1.7	iars-2	-0.2907	0.06213	WBGene00002153	-0.1546	0.0456	0.0003624	Isoleucyl Amino-acyl tRNA Synthetase [Source:UniProtKB/TrEMBL;Acc:E2JL04]	iars-2	172884	Protein Down Transcript Down	Gene: iars-2 (WBGene00002153) Protein ID:C25A1.7 Transcript| p-value: 3.62e-04 log2FC: -0.2 Protein| p-value: 6.21e-02 log2FC: -0.3 Coords: I:10,180,249-10,184,075 (+) type: protein_coding Description: Isoleucyl Amino-acyl tRNA Synthetase [Source:UniProtKB/TrEMBL;Acc:E2JL04]
C25A11.4a	ajm-1	0.2557	0.08608	WBGene00000100	0.1522	0.06712	0.01148	Apical junction molecule [Source:UniProtKB/Swiss-Prot;Acc:A0A1C3NSL9]	ajm-1	181148	Protein Up Transcript Up	Gene: ajm-1 (WBGene00000100) Protein ID:C25A11.4a Transcript| p-value: 1.15e-02 log2FC: 0.2 Protein| p-value: 8.61e-02 log2FC: 0.3 Coords: X: 9,078,945- 9,113,613 (+) type: protein_coding Description: Apical junction molecule [Source:UniProtKB/Swiss- Prot;Acc:A0A1C3NSL9]
C25B8.3	cpr-6	0.1238	0.4874	WBGene00000786	-0.422	0.03348	1.782e-37	Cathepsin B-like cysteine proteinase 6 [Source:UniProtKB/Swiss-Prot;Acc:P43510]	cpr-6	180931	Protein Up Transcript Down	Gene: cpr-6 (WBGene00000786) Protein ID:C25B8.3 Transcript| p-value: 1.78e-37 log2FC: -0.4 Protein| p-value: 4.87e-01 log2FC: 0.1 Coords: X: 6,607,203- 6,609,045 (+) type: protein_coding Description: Cathepsin B-like cysteine proteinase 6 [Source:UniProtKB/Swiss-Prot;Acc:P43510]
C25D7.8	otub-1	0.2514	0.04886	WBGene00007718	-0.1233	0.05253	0.01181	Ubiquitin thioesterase otubain-like [Source:UniProtKB/Swiss-Prot;Acc:Q9XVR6]	otub-1	3565820	Protein Up Transcript Down	Gene: otub-1 (WBGene00007718) Protein ID:C25D7.8 Transcript| p-value: 1.18e-02 log2FC: -0.1 Protein| p-value: 4.89e-02 log2FC: 0.3 Coords: V:15,066,298-15,067,464 (+) type: protein_coding Description: Ubiquitin thioesterase otubain-like [Source:UniProtKB/Swiss-Prot;Acc:Q9XVR6]
C25E10.9	swm-1	0.196	0.2904	WBGene00023417	-0.3384	0.1142	0.0004072	Sperm activation Without Mating [Source:UniProtKB/TrEMBL;Acc:Q18158]	swm-1	182893	Protein Up Transcript Down	Gene: swm-1 (WBGene00023417) Protein ID:C25E10.9 Transcript| p-value: 4.07e-04 log2FC: -0.3 Protein| p-value: 2.90e-01 log2FC: 0.2 Coords: V: 9,054,268- 9,054,844 (-) type: protein_coding Description: Sperm activation Without Mating [Source:UniProtKB/TrEMBL;Acc:Q18158]
C25F6.3	dpyd-1	0.03338	0.7458	WBGene00016103	0.1049	0.05088	0.02787	Dihydropyrimidine dehydrogenase [NADP(+)] [Source:UniProtKB/Swiss-Prot;Acc:Q18164]	dpyd-1	180818	Protein Up Transcript Up	Gene: dpyd-1 (WBGene00016103) Protein ID:C25F6.3 Transcript| p-value: 2.79e-02 log2FC: 0.1 Protein| p-value: 7.46e-01 log2FC: 0.0 Coords: X: 5,467,870- 5,472,684 (+) type: protein_coding Description: Dihydropyrimidine dehydrogenase [NADP(+)] [Source:UniProtKB/Swiss- Prot;Acc:Q18164]
C25G4.2	C25G4.2	-0.2449	0.2722	WBGene00007730	0.18	0.07102	0.00451	Esterase C25G4.2 [Source:UniProtKB/Swiss-Prot;Acc:Q18169]	C25G4.2	178194	Protein Down Transcript Up	Gene: C25G4.2 (WBGene00007730) Protein ID:C25G4.2 Transcript| p-value: 4.51e-03 log2FC: 0.2 Protein| p-value: 2.72e-01 log2FC: -0.2 Coords: IV:12,443,236-12,444,046 (-) type: protein_coding Description: Esterase C25G4.2 [Source:UniProtKB/ Swiss-Prot;Acc:Q18169]
C25G4.6	smz-1	0.2922	0.001407	WBGene00007733	0.1818	0.1328	0.04994	Sperm Meiosis PDZ domain containing proteins [Source:UniProtKB/TrEMBL;Acc:Q18167]	smz-1	178197	Protein Up Transcript Up	Gene: smz-1 (WBGene00007733) Protein ID:C25G4.6 Transcript| p-value: 4.99e-02 log2FC: 0.2 Protein| p-value: 1.41e-03 log2FC: 0.3 Coords: IV:12,455,097-12,456,175 (+) type: protein_coding Description: Sperm Meiosis PDZ domain containing proteins [Source:UniProtKB/ TrEMBL;Acc:Q18167]
C26C6.2	goa-1	-0.00945	0.9353	WBGene00001648	-0.08778	0.04651	0.04635	Guanine nucleotide-binding protein G(o) subunit alpha [Source:UniProtKB/Swiss-Prot;Acc:P51875]	goa-1	172505	Protein Down Transcript Down	Gene: goa-1 (WBGene00001648) Protein ID:C26C6.2 Transcript| p-value: 4.63e-02 log2FC: -0.1 Protein| p-value: 9.35e-01 log2FC: -0.0 Coords: I: 7,522,116- 7,526,703 (+) type: protein_coding Description: Guanine nucleotide-binding protein G(o) subunit alpha [Source:UniProtKB/Swiss- Prot;Acc:P51875]
C26D10.2a	hel-1	0.02675	0.7348	WBGene00001840	-0.1167	0.04892	0.01128	Spliceosome RNA helicase DDX39B homolog [Source:UniProtKB/Swiss-Prot;Acc:Q18212]	hel-1	174333	Protein Up Transcript Down	Gene: hel-1 (WBGene00001840) Protein ID:C26D10.2a Transcript| p-value: 1.13e-02 log2FC: -0.1 Protein| p-value: 7.35e-01 log2FC: 0.0 Coords: II: 8,326,852- 8,328,870 (-) type: protein_coding Description: Spliceosome RNA helicase DDX39B homolog [Source:UniProtKB/Swiss-Prot;Acc:Q18212]
C26E6.3	ntl-9	-0.4813	0.06477	WBGene00016139	-0.124	0.06038	0.02455	NOT-Like (Yeast CCR4/NOT complex component) [Source:UniProtKB/TrEMBL;Acc:Q18224]	ntl-9	175669	Protein Down Transcript Down	Gene: ntl-9 (WBGene00016139) Protein ID:C26E6.3 Transcript| p-value: 2.46e-02 log2FC: -0.1 Protein| p-value: 6.48e-02 log2FC: -0.5 Coords: III: 4,944,513- 4,947,317 (+) type: protein_coding Description: NOT-Like (Yeast CCR4/NOT complex component) [Source:UniProtKB/ TrEMBL;Acc:Q18224]
C26F1.4	rps-30	-0.07718	0.66	WBGene00004499	-0.1094	0.04662	0.01352	40S ribosomal protein S30 [Source:UniProtKB/TrEMBL;Acc:Q18231]	rps-30	179154	Protein Down Transcript Down	Gene: rps-30 (WBGene00004499) Protein ID:C26F1.4 Transcript| p-value: 1.35e-02 log2FC: -0.1 Protein| p-value: 6.60e-01 log2FC: -0.1 Coords: V: 7,776,576- 7,777,236 (+) type: protein_coding Description: 40S ribosomal protein S30 [Source:UniProtKB/TrEMBL;Acc:Q18231]
C26F1.9	rpl-39	-0.1116	0.6718	WBGene00004453	-0.143	0.07551	0.02859	60S ribosomal protein L39 [Source:UniProtKB/Swiss-Prot;Acc:P52814]	rpl-39	179153	Protein Down Transcript Down	Gene: rpl-39 (WBGene00004453) Protein ID:C26F1.9 Transcript| p-value: 2.86e-02 log2FC: -0.1 Protein| p-value: 6.72e-01 log2FC: -0.1 Coords: V: 7,775,742- 7,776,079 (-) type: protein_coding Description: 60S ribosomal protein L39 [Source:UniProtKB/Swiss-Prot;Acc:P52814]
C27H6.2	ruvb-1	0.02628	0.8804	WBGene00007784	-0.1619	0.04812	0.0003964	RuvB-like 1 [Source:UniProtKB/Swiss-Prot;Acc:O17607]	ruvb-1	179388	Protein Up Transcript Down	Gene: ruvb-1 (WBGene00007784) Protein ID:C27H6.2 Transcript| p-value: 3.96e-04 log2FC: -0.2 Protein| p-value: 8.80e-01 log2FC: 0.0 Coords: V: 9,978,791- 9,980,802 (-) type: protein_coding Description: RuvB-like 1 [Source:UniProtKB/Swiss- Prot;Acc:O17607]
C27H6.8	C27H6.8	-0.06862	0.5002	WBGene00007787	-0.1052	0.05919	0.0505	UPF0160 protein C27H6.8 [Source:UniProtKB/Swiss-Prot;Acc:O17606]	C27H6.8	179392	Protein Down Transcript Down	Gene: C27H6.8 (WBGene00007787) Protein ID:C27H6.8 Transcript| p-value: 5.05e-02 log2FC: -0.1 Protein| p-value: 5.00e-01 log2FC: -0.1 Coords: V: 9,986,330- 9,987,788 (-) type: protein_coding Description: UPF0160 protein C27H6.8 [Source:UniProtKB/Swiss-Prot;Acc:O17606]
C28A5.3	nex-3	0.0676	0.7618	WBGene00003590	0.1499	0.08808	0.04126	Annexin [Source:UniProtKB/TrEMBL;Acc:Q27473]	nex-3	191716	Protein Up Transcript Up	Gene: nex-3 (WBGene00003590) Protein ID:C28A5.3 Transcript| p-value: 4.13e-02 log2FC: 0.1 Protein| p-value: 7.62e-01 log2FC: 0.1 Coords: III: 4,442,081- 4,444,237 (+) type: protein_coding Description: Annexin [Source:UniProtKB/ TrEMBL;Acc:Q27473]
C28C12.7a	spp-10	0.1309	0.1042	WBGene00004995	0.07458	0.03312	0.02078	SaPosin-like Protein family [Source:UniProtKB/TrEMBL;Acc:Q4JFH6]	spp-10	177651	Protein Up Transcript Up	Gene: spp-10 (WBGene00004995) Protein ID:C28C12.7a Transcript| p-value: 2.08e-02 log2FC: 0.1 Protein| p-value: 1.04e-01 log2FC: 0.1 Coords: IV: 8,477,182- 8,480,656 (+) type: protein_coding Description: SaPosin-like Protein family [Source:UniProtKB/TrEMBL;Acc:Q4JFH6]
C28C12.9	acdh-13	-0.4216	0.1952	WBGene00001566	-0.1463	0.05607	0.004827	Acyl CoA DeHydrogenase [Source:UniProtKB/TrEMBL;Acc:H2KYN3]	acdh-13	177654	Protein Down Transcript Down	Gene: acdh-13 (WBGene00001566) Protein ID:C28C12.9 Transcript| p-value: 4.83e-03 log2FC: -0.1 Protein| p-value: 1.95e-01 log2FC: -0.4 Coords: IV: 8,496,486- 8,498,871 (-) type: protein_coding Description: Acyl CoA DeHydrogenase [Source:UniProtKB/TrEMBL;Acc:H2KYN3]
C28H8.11a	tdo-2	-0.4063	0.0167	WBGene00016201	-0.3421	0.0779	1.687e-06	Tryptophan 2,3-dioxygenase [Source:UniProtKB/Swiss-Prot;Acc:Q09474]	tdo-2	175836	Protein Down Transcript Down	Gene: tdo-2 (WBGene00016201) Protein ID:C28H8.11a Transcript| p-value: 1.69e-06 log2FC: -0.3 Protein| p-value: 1.67e-02 log2FC: -0.4 Coords: III: 5,917,628- 5,920,086 (-) type: protein_coding Description: Tryptophan 2,3-dioxygenase [Source:UniProtKB/Swiss-Prot;Acc:Q09474]
C28H8.6a	pxl-1	0.2129	0.1696	WBGene00016197	0.3718	0.06647	3.058e-09	Paxillin homolog 1 [Source:UniProtKB/Swiss-Prot;Acc:Q09476]	pxl-1	175831	Protein Up Transcript Up	Gene: pxl-1 (WBGene00016197) Protein ID:C28H8.6a Transcript| p-value: 3.06e-09 log2FC: 0.4 Protein| p-value: 1.70e-01 log2FC: 0.2 Coords: III: 5,889,721- 5,896,013 (-) type: protein_coding Description: Paxillin homolog 1 [Source:UniProtKB/ Swiss-Prot;Acc:Q09476]
C29E4.8	let-754	-0.0439	0.1236	WBGene00002879	-0.1211	0.04851	0.008097	Adenylate kinase [Source:UniProtKB/Swiss-Prot;Acc:P34346]	let-754	176118	Protein Down Transcript Down	Gene: let-754 (WBGene00002879) Protein ID:C29E4.8 Transcript| p-value: 8.10e-03 log2FC: -0.1 Protein| p-value: 1.24e-01 log2FC: -0.0 Coords: III: 7,949,975- 7,951,915 (-) type: protein_coding Description: Adenylate kinase [Source:UniProtKB/ Swiss-Prot;Acc:P34346]
C29F5.1	C29F5.1	0.2101	0.04756	WBGene00016210	0.8198	0.04564	2.572e-73	NULL	C29F5.1	174041	Protein Up Transcript Up	Gene: C29F5.1 (WBGene00016210) Protein ID:C29F5.1 Transcript| p-value: 2.57e-73 log2FC: 0.8 Protein| p-value: 4.76e-02 log2FC: 0.2 Coords: II: 6,303,424- 6,306,283 (+) type: protein_coding Description: NULL
C29F7.3	C29F7.3	-0.1692	0.3692	WBGene00007812	-0.3086	0.07531	7.362e-06	UMP-CMP kinase 1 [Source:UniProtKB/Swiss-Prot;Acc:O17622]	C29F7.3	181464	Protein Down Transcript Down	Gene: C29F7.3 (WBGene00007812) Protein ID:C29F7.3 Transcript| p-value: 7.36e-06 log2FC: -0.3 Protein| p-value: 3.69e-01 log2FC: -0.2 Coords: X:13,418,841-13,419,934 (-) type: protein_coding Description: UMP-CMP kinase 1 [Source:UniProtKB/ Swiss-Prot;Acc:O17622]
C29F9.7	pat-4	0.03563	0.6796	WBGene00003931	0.1195	0.05986	0.02915	Integrin-linked protein kinase homolog pat-4 [Source:UniProtKB/Swiss-Prot;Acc:Q9TZC4]	pat-4	175175	Protein Up Transcript Up	Gene: pat-4 (WBGene00003931) Protein ID:C29F9.7 Transcript| p-value: 2.91e-02 log2FC: 0.1 Protein| p-value: 6.80e-01 log2FC: 0.0 Coords: III: 89,453- 94,809 (-) type: protein_coding Description: Integrin-linked protein kinase homolog pat-4 [Source:UniProtKB/Swiss- Prot;Acc:Q9TZC4]
C29G2.6	C29G2.6	0.1514	0.3556	WBGene00016234	0.247	0.08911	0.001325	NULL	C29G2.6	183035	Protein Up Transcript Up	Gene: C29G2.6 (WBGene00016234) Protein ID:C29G2.6 Transcript| p-value: 1.32e-03 log2FC: 0.2 Protein| p-value: 3.56e-01 log2FC: 0.2 Coords: V: 2,582,867- 2,585,908 (-) type: protein_coding Description: NULL
C30C11.2	rpn-3	-0.1131	0.0942	WBGene00004460	-0.1842	0.04805	5.227e-05	26S proteasome non-ATPase regulatory subunit 3 [Source:UniProtKB/Swiss-Prot;Acc:Q04908]	rpn-3	176196	Protein Down Transcript Down	Gene: rpn-3 (WBGene00004460) Protein ID:C30C11.2 Transcript| p-value: 5.23e-05 log2FC: -0.2 Protein| p-value: 9.42e-02 log2FC: -0.1 Coords: III: 8,447,353- 8,449,346 (+) type: protein_coding Description: 26S proteasome non-ATPase regulatory subunit 3 [Source:UniProtKB/Swiss- Prot;Acc:Q04908]
C30C11.4	hsp-110	-0.02045	0.8076	WBGene00016250	-0.2967	0.04227	3.386e-13	Heat shock protein 110 [Source:UniProtKB/Swiss-Prot;Acc:Q05036]	hsp-110	176195	Protein Down Transcript Down	Gene: hsp-110 (WBGene00016250) Protein ID:C30C11.4 Transcript| p-value: 3.39e-13 log2FC: -0.3 Protein| p-value: 8.08e-01 log2FC: -0.0 Coords: III: 8,443,917- 8,446,920 (-) type: protein_coding Description: Heat shock protein 110 [Source:UniProtKB/Swiss-Prot;Acc:Q05036]
C30F12.7	idhg-2	0.07255	0.5613	WBGene00016266	-0.6318	0.117	4.76e-09	Isocitrate dehydrogenase [NAD] subunit, mitochondrial [Source:UniProtKB/TrEMBL;Acc:Q95YD8]	idhg-2	172430	Protein Up Transcript Down	Gene: idhg-2 (WBGene00016266) Protein ID:C30F12.7 Transcript| p-value: 4.76e-09 log2FC: -0.6 Protein| p-value: 5.61e-01 log2FC: 0.1 Coords: I: 6,974,558- 6,977,100 (+) type: protein_coding Description: Isocitrate dehydrogenase [NAD] subunit, mitochondrial [Source:UniProtKB/ TrEMBL;Acc:Q95YD8]
C30G12.2	C30G12.2	-0.4302	0.02201	WBGene00016274	-1.299	0.2391	2.67e-09	NULL	C30G12.2	174195	Protein Down Transcript Down	Gene: C30G12.2 (WBGene00016274) Protein ID:C30G12.2 Transcript| p-value: 2.67e-09 log2FC: -1.3 Protein| p-value: 2.20e-02 log2FC: -0.4 Coords: II: 7,290,373- 7,291,882 (+) type: protein_coding Description: NULL
C31C9.1d	tag-10	-0.6067	0.3307	WBGene00006404	0.3067	0.06058	7.667e-08	NULL	tag-10	175011	Protein Down Transcript Up	Gene: tag-10 (WBGene00006404) Protein ID:C31C9.1d Transcript| p-value: 7.67e-08 log2FC: 0.3 Protein| p-value: 3.31e-01 log2FC: -0.6 Coords: II:13,632,655-13,636,986 (+) type: protein_coding Description: NULL
C31C9.2	C31C9.2	0.1176	0.3566	WBGene00007836	-0.2159	0.06506	0.0002834	NULL	C31C9.2	175012	Protein Up Transcript Down	Gene: C31C9.2 (WBGene00007836) Protein ID:C31C9.2 Transcript| p-value: 2.83e-04 log2FC: -0.2 Protein| p-value: 3.57e-01 log2FC: 0.1 Coords: II:13,636,929-13,638,480 (-) type: protein_coding Description: NULL
C31E10.7	cytb-5.1	-0.2002	0.2142	WBGene00007848	0.153	0.05264	0.001892	YTochrome B [Source:UniProtKB/TrEMBL;Acc:Q93315]	cytb-5.1	181510	Protein Down Transcript Up	Gene: cytb-5.1 (WBGene00007848) Protein ID:C31E10.7 Transcript| p-value: 1.89e-03 log2FC: 0.2 Protein| p-value: 2.14e-01 log2FC: -0.2 Coords: X:14,001,902-14,003,080 (+) type: protein_coding Description: YTochrome B [Source:UniProtKB/ TrEMBL;Acc:Q93315]
C31H1.6a	lntl-1	0.2372	0.3011	WBGene00016289	0.2883	0.09022	0.000262	LIN-24 (Twenty-four) Like [Source:UniProtKB/TrEMBL;Acc:V6CLN0]	lntl-1	183098	Protein Up Transcript Up	Gene: lntl-1 (WBGene00016289) Protein ID:C31H1.6a Transcript| p-value: 2.62e-04 log2FC: 0.3 Protein| p-value: 3.01e-01 log2FC: 0.2 Coords: IV: 5,800,336- 5,807,093 (-) type: protein_coding Description: LIN-24 (Twenty-four) Like [Source:UniProtKB/TrEMBL;Acc:V6CLN0]
C31H5.6a	C31H5.6	0.2402	0.0674	WBGene00007857	0.7799	0.06613	2.851e-33	NULL	C31H5.6	172725	Protein Up Transcript Up	Gene: C31H5.6 (WBGene00007857) Protein ID:C31H5.6a Transcript| p-value: 2.85e-33 log2FC: 0.8 Protein| p-value: 6.74e-02 log2FC: 0.2 Coords: I: 9,043,315- 9,046,889 (-) type: protein_coding Description: NULL
C32D5.8a	C32D5.8	0.5248	0.00249	WBGene00016316	0.489	0.0395	3.504e-36	NULL	C32D5.8	174048	Protein Up Transcript Up	Gene: C32D5.8 (WBGene00016316) Protein ID:C32D5.8a Transcript| p-value: 3.50e-36 log2FC: 0.5 Protein| p-value: 2.49e-03 log2FC: 0.5 Coords: II: 6,343,058- 6,345,925 (-) type: protein_coding Description: NULL
C32D5.9	lgg-1	0.4645	0.1081	WBGene00002980	0.1395	0.05812	0.009187	NULL	lgg-1	174050	Protein Up Transcript Up	Gene: lgg-1 (WBGene00002980) Protein ID:C32D5.9 Transcript| p-value: 9.19e-03 log2FC: 0.1 Protein| p-value: 1.08e-01 log2FC: 0.5 Coords: II: 6,346,960- 6,347,719 (-) type: protein_coding Description: NULL
C32E8.2a	rpl-13	-0.1799	0.109	WBGene00004425	-0.1078	0.05015	0.02183	60S ribosomal protein L13 [Source:UniProtKB/Swiss-Prot;Acc:P91128]	rpl-13	171949	Protein Down Transcript Down	Gene: rpl-13 (WBGene00004425) Protein ID:C32E8.2a Transcript| p-value: 2.18e-02 log2FC: -0.1 Protein| p-value: 1.09e-01 log2FC: -0.2 Coords: I: 3,788,036- 3,788,909 (+) type: protein_coding Description: 60S ribosomal protein L13 [Source:UniProtKB/Swiss-Prot;Acc:P91128]
C32E8.3	tppp-1	0.2109	0.08076	WBGene00016321	0.1339	0.05047	0.004719	Tubulin polymerization-promoting protein homolog [Source:UniProtKB/Swiss-Prot;Acc:P91127]	tppp-1	171948	Protein Up Transcript Up	Gene: tppp-1 (WBGene00016321) Protein ID:C32E8.3 Transcript| p-value: 4.72e-03 log2FC: 0.1 Protein| p-value: 8.08e-02 log2FC: 0.2 Coords: I: 3,786,588- 3,787,494 (+) type: protein_coding Description: Tubulin polymerization-promoting protein homolog [Source:UniProtKB/Swiss- Prot;Acc:P91127]
C32E8.9	C32E8.9	0.6106	0.3909	WBGene00016325	-0.2283	0.09308	0.003663	NULL	C32E8.9	171951	Protein Up Transcript Down	Gene: C32E8.9 (WBGene00016325) Protein ID:C32E8.9 Transcript| p-value: 3.66e-03 log2FC: -0.2 Protein| p-value: 3.91e-01 log2FC: 0.6 Coords: I: 3,794,556- 3,798,069 (-) type: protein_coding Description: NULL
C32F10.8a	C32F10.8	-0.04037	0.5615	WBGene00016333	-0.1338	0.04821	0.003296	NULL	C32F10.8	172252	Protein Down Transcript Down	Gene: C32F10.8 (WBGene00016333) Protein ID:C32F10.8a Transcript| p-value: 3.30e-03 log2FC: -0.1 Protein| p-value: 5.61e-01 log2FC: -0.0 Coords: I: 5,822,841- 5,826,148 (-) type: protein_coding Description: NULL
C33A12.1	C33A12.1	0.2022	0.05292	WBGene00007880	-0.1116	0.05263	0.0231	Probable NADH dehydrogenase [ubiquinone] 1 alpha subcomplex subunit 5 [Source:UniProtKB/Swiss-Prot;Acc:Q18359]	C33A12.1	177786	Protein Up Transcript Down	Gene: C33A12.1 (WBGene00007880) Protein ID:C33A12.1 Transcript| p-value: 2.31e-02 log2FC: -0.1 Protein| p-value: 5.29e-02 log2FC: 0.2 Coords: IV: 9,523,764- 9,524,895 (-) type: protein_coding Description: Probable NADH dehydrogenase [ubiquinone] 1 alpha subcomplex subunit 5 [Source:UniProtKB/Swiss-Prot;Acc:Q18359]
C33F10.12	C33F10.12	-0.1369	0.4016	WBGene00016358	0.3872	0.1606	0.001519	NULL	C33F10.12	183168	Protein Down Transcript Up	Gene: C33F10.12 (WBGene00016358) Protein ID:C33F10.12 Transcript| p-value: 1.52e-03 log2FC: 0.4 Protein| p-value: 4.02e-01 log2FC: -0.1 Coords: II: 4,836,304- 4,837,759 (-) type: protein_coding Description: NULL
C33H5.12a	rsp-6	0.2871	0.2697	WBGene00004703	-0.1453	0.04495	0.0006798	Probable splicing factor, arginine/serine-rich 6 [Source:UniProtKB/Swiss-Prot;Acc:Q18409]	rsp-6	177566	Protein Up Transcript Down	Gene: rsp-6 (WBGene00004703) Protein ID:C33H5.12a Transcript| p-value: 6.80e-04 log2FC: -0.1 Protein| p-value: 2.70e-01 log2FC: 0.3 Coords: IV: 7,789,847- 7,791,229 (-) type: protein_coding Description: Probable splicing factor, arginine/ serine-rich 6 [Source:UniProtKB/Swiss- Prot;Acc:Q18409]
C33H5.7	swd-2.2	-0.16	0.7365	WBGene00016374	-0.09554	0.04402	0.02279	Set1 WD40 repeat protein [Source:UniProtKB/TrEMBL;Acc:Q18403]	swd-2.2	177561	Protein Down Transcript Down	Gene: swd-2.2 (WBGene00016374) Protein ID:C33H5.7 Transcript| p-value: 2.28e-02 log2FC: -0.1 Protein| p-value: 7.36e-01 log2FC: -0.2 Coords: IV: 7,774,411- 7,775,956 (+) type: protein_coding Description: Set1 WD40 repeat protein [Source:UniProtKB/TrEMBL;Acc:Q18403]
C34B2.7	sdha-2	0.000975	0.9932	WBGene00016392	-0.1237	0.06493	0.03452	Succinate dehydrogenase [ubiquinone] flavoprotein subunit, mitochondrial [Source:UniProtKB/TrEMBL;Acc:O44954]	sdha-2	172968	Protein Up Transcript Down	Gene: sdha-2 (WBGene00016392) Protein ID:C34B2.7 Transcript| p-value: 3.45e-02 log2FC: -0.1 Protein| p-value: 9.93e-01 log2FC: 0.0 Coords: I:10,683,270-10,685,664 (-) type: protein_coding Description: Succinate dehydrogenase [ubiquinone] flavoprotein subunit, mitochondrial [Source:UniProtKB/TrEMBL;Acc:O44954]
C34B2.8	C34B2.8	0.285	0.4068	WBGene00016393	-0.1443	0.04969	0.002041	NULL	C34B2.8	172969	Protein Up Transcript Down	Gene: C34B2.8 (WBGene00016393) Protein ID:C34B2.8 Transcript| p-value: 2.04e-03 log2FC: -0.1 Protein| p-value: 4.07e-01 log2FC: 0.3 Coords: I:10,685,825-10,687,058 (-) type: protein_coding Description: NULL
C34C12.5	rsu-1	-0.181	0.3969	WBGene00007924	0.1872	0.05744	0.0004432	Ras SUppressor homolog [Source:UniProtKB/TrEMBL;Acc:Q09497]	rsu-1	175451	Protein Down Transcript Up	Gene: rsu-1 (WBGene00007924) Protein ID:C34C12.5 Transcript| p-value: 4.43e-04 log2FC: 0.2 Protein| p-value: 3.97e-01 log2FC: -0.2 Coords: III: 3,472,003- 3,473,718 (+) type: protein_coding Description: Ras SUppressor homolog [Source:UniProtKB/TrEMBL;Acc:Q09497]
C34E10.6	atp-2	0.0257	0.7694	WBGene00000229	-0.2278	0.04006	3.942e-09	ATP synthase subunit beta, mitochondrial [Source:UniProtKB/Swiss-Prot;Acc:P46561]	atp-2	175716	Protein Up Transcript Down	Gene: atp-2 (WBGene00000229) Protein ID:C34E10.6 Transcript| p-value: 3.94e-09 log2FC: -0.2 Protein| p-value: 7.69e-01 log2FC: 0.0 Coords: III: 5,228,417- 5,230,536 (+) type: protein_coding Description: ATP synthase subunit beta, mitochondrial [Source:UniProtKB/Swiss-Prot;Acc:P46561]
C34F6.2	col-178	-0.1829	0.5781	WBGene00000751	-0.1589	0.05896	0.003348	COLlagen [Source:UniProtKB/TrEMBL;Acc:O17641]	col-178	181307	Protein Down Transcript Down	Gene: col-178 (WBGene00000751) Protein ID:C34F6.2 Transcript| p-value: 3.35e-03 log2FC: -0.2 Protein| p-value: 5.78e-01 log2FC: -0.2 Coords: X:11,199,455-11,200,464 (+) type: protein_coding Description: COLlagen [Source:UniProtKB/ TrEMBL;Acc:O17641]
C34F6.3	col-179	-1.382	0.0006162	WBGene00000752	-0.4165	0.07143	5.436e-10	COLlagen [Source:UniProtKB/TrEMBL;Acc:O17642]	col-179	181308	Protein Down Transcript Down	Gene: col-179 (WBGene00000752) Protein ID:C34F6.3 Transcript| p-value: 5.44e-10 log2FC: -0.4 Protein| p-value: 6.16e-04 log2FC: -1.4 Coords: X:11,201,465-11,202,488 (+) type: protein_coding Description: COLlagen [Source:UniProtKB/ TrEMBL;Acc:O17642]
C34G6.4a	pgp-2	-0.00975	0.9067	WBGene00003996	-0.2378	0.08477	0.001268	ABC transporter PGP-2; p-GlycoProtein related [Source:UniProtKB/TrEMBL;Acc:G5EDF9]	pgp-2	172262	Protein Down Transcript Down	Gene: pgp-2 (WBGene00003996) Protein ID:C34G6.4a Transcript| p-value: 1.27e-03 log2FC: -0.2 Protein| p-value: 9.07e-01 log2FC: -0.0 Coords: I: 5,886,613- 5,895,970 (+) type: protein_coding Description: ABC transporter PGP-2; p-GlycoProtein related [Source:UniProtKB/ TrEMBL;Acc:G5EDF9]
C35A5.8	C35A5.8	-0.3253	0.1177	WBGene00007952	-0.08461	0.0407	0.03029	NULL	C35A5.8	179467	Protein Down Transcript Down	Gene: C35A5.8 (WBGene00007952) Protein ID:C35A5.8 Transcript| p-value: 3.03e-02 log2FC: -0.1 Protein| p-value: 1.18e-01 log2FC: -0.3 Coords: V:10,521,992-10,525,908 (-) type: protein_coding Description: NULL
C35B1.5	C35B1.5	0.0153	0.9325	WBGene00016435	-0.1687	0.06295	0.003284	NULL	C35B1.5	177168	Protein Up Transcript Down	Gene: C35B1.5 (WBGene00016435) Protein ID:C35B1.5 Transcript| p-value: 3.28e-03 log2FC: -0.2 Protein| p-value: 9.33e-01 log2FC: 0.0 Coords: IV: 4,083,603- 4,084,209 (-) type: protein_coding Description: NULL
C35D10.1	C35D10.1	0.9524	0.1237	WBGene00016439	-0.1512	0.05651	0.003844	ER membrane protein complex subunit 7 homolog [Source:UniProtKB/Swiss-Prot;Acc:Q8WQG1]	C35D10.1	175651	Protein Up Transcript Down	Gene: C35D10.1 (WBGene00016439) Protein ID:C35D10.1 Transcript| p-value: 3.84e-03 log2FC: -0.2 Protein| p-value: 1.24e-01 log2FC: 1.0 Coords: III: 4,879,745- 4,881,497 (+) type: protein_coding Description: ER membrane protein complex subunit 7 homolog [Source:UniProtKB/Swiss- Prot;Acc:Q8WQG1]
C35D10.10	C35D10.10	0.4199	0.1954	WBGene00016446	-0.09061	0.04836	0.04703	Thioredoxin-related transmembrane protein 2 homolog [Source:UniProtKB/Swiss-Prot;Acc:Q18484]	C35D10.10	175646	Protein Up Transcript Down	Gene: C35D10.10 (WBGene00016446) Protein ID:C35D10.10 Transcript| p-value: 4.70e-02 log2FC: -0.1 Protein| p-value: 1.95e-01 log2FC: 0.4 Coords: III: 4,860,669- 4,861,794 (-) type: protein_coding Description: Thioredoxin-related transmembrane protein 2 homolog [Source:UniProtKB/ Swiss-Prot;Acc:Q18484]
C35D10.16	arx-6	-0.1469	0.2409	WBGene00000204	-0.1872	0.0732	0.003958	Probable actin-related protein 2/3 complex subunit 4 [Source:UniProtKB/Swiss-Prot;Acc:P58798]	arx-6	175650	Protein Down Transcript Down	Gene: arx-6 (WBGene00000204) Protein ID:C35D10.16 Transcript| p-value: 3.96e-03 log2FC: -0.2 Protein| p-value: 2.41e-01 log2FC: -0.1 Coords: III: 4,878,658- 4,879,643 (+) type: protein_coding Description: Probable actin-related protein 2/3 complex subunit 4 [Source:UniProtKB/ Swiss-Prot;Acc:P58798]
C35D10.4	coq-8	-0.06955	0.5085	WBGene00000767	-0.1183	0.04274	0.003776	Atypical kinase coq-8, mitochondrial [Source:UniProtKB/Swiss-Prot;Acc:Q18486]	coq-8	175647	Protein Down Transcript Down	Gene: coq-8 (WBGene00000767) Protein ID:C35D10.4 Transcript| p-value: 3.78e-03 log2FC: -0.1 Protein| p-value: 5.08e-01 log2FC: -0.1 Coords: III: 4,863,427- 4,866,949 (+) type: protein_coding Description: Atypical kinase coq-8, mitochondrial [Source:UniProtKB/Swiss-Prot;Acc:Q18486]
C36B1.3	rpb-3	0.4511	0.01273	WBGene00007971	-0.11	0.03749	0.002368	RNA Polymerase II (B) subunit [Source:UniProtKB/TrEMBL;Acc:Q93338]	rpb-3	172680	Protein Up Transcript Down	Gene: rpb-3 (WBGene00007971) Protein ID:C36B1.3 Transcript| p-value: 2.37e-03 log2FC: -0.1 Protein| p-value: 1.27e-02 log2FC: 0.5 Coords: I: 8,728,687- 8,730,054 (+) type: protein_coding Description: RNA Polymerase II (B) subunit [Source:UniProtKB/TrEMBL;Acc:Q93338]
C36B1.4	pas-4	0.1689	0.1664	WBGene00003925	-0.1694	0.06807	0.005554	Proteasome subunit alpha type-7 [Source:UniProtKB/Swiss-Prot;Acc:Q95005]	pas-4	172679	Protein Up Transcript Down	Gene: pas-4 (WBGene00003925) Protein ID:C36B1.4 Transcript| p-value: 5.55e-03 log2FC: -0.2 Protein| p-value: 1.66e-01 log2FC: 0.2 Coords: I: 8,727,214- 8,728,497 (-) type: protein_coding Description: Proteasome subunit alpha type-7 [Source:UniProtKB/Swiss-Prot;Acc:Q95005]
C36B1.5	prp-4	0.08568	0.2191	WBGene00007972	-0.09872	0.05203	0.04182	Yeast PRP (Splicing factor) related [Source:UniProtKB/TrEMBL;Acc:Q93339]	prp-4	183250	Protein Up Transcript Down	Gene: prp-4 (WBGene00007972) Protein ID:C36B1.5 Transcript| p-value: 4.18e-02 log2FC: -0.1 Protein| p-value: 2.19e-01 log2FC: 0.1 Coords: I: 8,733,413- 8,735,717 (-) type: protein_coding Description: Yeast PRP (Splicing factor) related [Source:UniProtKB/TrEMBL;Acc:Q93339]
C36B1.7	dhfr-1	-0.1636	0.3713	WBGene00007974	-0.1472	0.05457	0.003737	Putative dihydrofolate reductase [Source:UniProtKB/Swiss-Prot;Acc:Q93341]	dhfr-1	172681	Protein Down Transcript Down	Gene: dhfr-1 (WBGene00007974) Protein ID:C36B1.7 Transcript| p-value: 3.74e-03 log2FC: -0.1 Protein| p-value: 3.71e-01 log2FC: -0.2 Coords: I: 8,736,213- 8,737,038 (+) type: protein_coding Description: Putative dihydrofolate reductase [Source:UniProtKB/Swiss-Prot;Acc:Q93341]
C36B1.8c	gls-1	-0.3143	0.1078	WBGene00007975	-0.1438	0.06419	0.01329	Germline survival defective-1 [Source:UniProtKB/Swiss-Prot;Acc:Q8I4M5]	gls-1	172682	Protein Down Transcript Down	Gene: gls-1 (WBGene00007975) Protein ID:C36B1.8c Transcript| p-value: 1.33e-02 log2FC: -0.1 Protein| p-value: 1.08e-01 log2FC: -0.3 Coords: I: 8,737,072- 8,742,548 (+) type: protein_coding Description: Germline survival defective-1 [Source:UniProtKB/Swiss-Prot;Acc:Q8I4M5]
C36E6.3	mlc-1	0.3468	0.3971	WBGene00003369	0.1753	0.05779	0.001021	Myosin regulatory light chain 1 [Source:UniProtKB/Swiss-Prot;Acc:P19625]	mlc-1	181776	Protein Up Transcript Up	Gene: mlc-1 (WBGene00003369) Protein ID:C36E6.3 Transcript| p-value: 1.02e-03 log2FC: 0.2 Protein| p-value: 3.97e-01 log2FC: 0.3 Coords: X:17,459,115-17,460,778 (+) type: protein_coding Description: Myosin regulatory light chain 1 [Source:UniProtKB/Swiss-Prot;Acc:P19625]
C36E6.5	mlc-2	0.1626	0.3472	WBGene00003370	0.08477	0.0431	0.03955	Myosin regulatory light chain 2 [Source:UniProtKB/Swiss-Prot;Acc:P19626]	mlc-2	181775	Protein Up Transcript Up	Gene: mlc-2 (WBGene00003370) Protein ID:C36E6.5 Transcript| p-value: 3.96e-02 log2FC: 0.1 Protein| p-value: 3.47e-01 log2FC: 0.2 Coords: X:17,455,779-17,456,586 (-) type: protein_coding Description: Myosin regulatory light chain 2 [Source:UniProtKB/Swiss-Prot;Acc:P19626]
C36E8.5	tbb-2	0.04897	0.567	WBGene00006537	-0.1209	0.05294	0.01427	Tubulin beta-2 chain [Source:UniProtKB/Swiss-Prot;Acc:P52275]	tbb-2	175519	Protein Up Transcript Down	Gene: tbb-2 (WBGene00006537) Protein ID:C36E8.5 Transcript| p-value: 1.43e-02 log2FC: -0.1 Protein| p-value: 5.67e-01 log2FC: 0.0 Coords: III: 4,015,769- 4,017,643 (-) type: protein_coding Description: Tubulin beta-2 chain [Source:UniProtKB/ Swiss-Prot;Acc:P52275]
C37A2.7	C37A2.7	-0.09302	0.5176	WBGene00016493	-0.1565	0.04839	0.0006296	60S acidic ribosomal protein P2 [Source:UniProtKB/Swiss-Prot;Acc:O01504]	C37A2.7	172401	Protein Down Transcript Down	Gene: C37A2.7 (WBGene00016493) Protein ID:C37A2.7 Transcript| p-value: 6.30e-04 log2FC: -0.2 Protein| p-value: 5.18e-01 log2FC: -0.1 Coords: I: 6,789,039- 6,789,738 (-) type: protein_coding Description: 60S acidic ribosomal protein P2 [Source:UniProtKB/Swiss-Prot;Acc:O01504]
C37C3.6b	mig-6	0.2578	0.02771	WBGene00003242	0.1287	0.05206	0.00822	Papilin [Source:UniProtKB/Swiss-Prot;Acc:O76840]	mig-6	179162	Protein Up Transcript Up	Gene: mig-6 (WBGene00003242) Protein ID:C37C3.6b Transcript| p-value: 8.22e-03 log2FC: 0.1 Protein| p-value: 2.77e-02 log2FC: 0.3 Coords: V: 7,827,201- 7,842,388 (+) type: protein_coding Description: Papilin [Source:UniProtKB/Swiss- Prot;Acc:O76840]
C37C3.8a	memo-1	0.2927	0.09085	WBGene00016500	0.2213	0.07734	0.001204	Protein memo-1 homolog, partial [Source:RefSeq peptide;Acc:NP_001337309]	memo-1	179163	Protein Up Transcript Up	Gene: memo-1 (WBGene00016500) Protein ID:C37C3.8a Transcript| p-value: 1.20e-03 log2FC: 0.2 Protein| p-value: 9.09e-02 log2FC: 0.3 Coords: V: 7,844,343- 7,847,164 (-) type: protein_coding Description: Protein memo-1 homolog, partial [Source:RefSeq peptide;Acc:NP_001337309]
C37E2.1	idhb-1	0.07585	0.4744	WBGene00007993	-0.2792	0.05348	3.897e-08	Probable isocitrate dehydrogenase [NAD] subunit beta, mitochondrial [Source:UniProtKB/Swiss-Prot;Acc:Q93353]	idhb-1	181528	Protein Up Transcript Down	Gene: idhb-1 (WBGene00007993) Protein ID:C37E2.1 Transcript| p-value: 3.90e-08 log2FC: -0.3 Protein| p-value: 4.74e-01 log2FC: 0.1 Coords: X:14,170,864-14,174,063 (-) type: protein_coding Description: Probable isocitrate dehydrogenase [NAD] subunit beta, mitochondrial [Source:UniProtKB/Swiss-Prot;Acc:Q93353]
C37H5.13a	C37H5.13	0.3227	0.4874	WBGene00016511	-0.1412	0.06772	0.01965	NULL	C37H5.13	178878	Protein Up Transcript Down	Gene: C37H5.13 (WBGene00016511) Protein ID:C37H5.13a Transcript| p-value: 1.97e-02 log2FC: -0.1 Protein| p-value: 4.87e-01 log2FC: 0.3 Coords: V: 4,857,149- 4,862,965 (-) type: protein_coding Description: NULL
C37H5.6b	adss-1	-0.1545	0.2045	WBGene00016509	-0.1335	0.0423	0.000966	Adenylosuccinate synthetase [Source:UniProtKB/Swiss-Prot;Acc:P91134]	adss-1	178872	Protein Down Transcript Down	Gene: adss-1 (WBGene00016509) Protein ID:C37H5.6b Transcript| p-value: 9.66e-04 log2FC: -0.1 Protein| p-value: 2.04e-01 log2FC: -0.2 Coords: V: 4,818,701- 4,823,344 (-) type: protein_coding Description: Adenylosuccinate synthetase [Source:UniProtKB/Swiss-Prot;Acc:P91134]
C38D4.4	C38D4.4	0.1231	0.3737	WBGene00008005	-0.0884	0.04018	0.02188	NULL	C38D4.4	175635	Protein Up Transcript Down	Gene: C38D4.4 (WBGene00008005) Protein ID:C38D4.4 Transcript| p-value: 2.19e-02 log2FC: -0.1 Protein| p-value: 3.74e-01 log2FC: 0.1 Coords: III: 4,793,086- 4,795,423 (+) type: protein_coding Description: NULL
C39D10.8c	C39D10.8	-0.1226	0.531	WBGene00016535	-0.2483	0.07484	0.0002215	NULL	C39D10.8	181046	Protein Down Transcript Down	Gene: C39D10.8 (WBGene00016535) Protein ID:C39D10.8c Transcript| p-value: 2.21e-04 log2FC: -0.2 Protein| p-value: 5.31e-01 log2FC: -0.1 Coords: X: 7,879,771- 7,880,948 (-) type: protein_coding Description: NULL
C39E9.14b	dli-1	-0.2806	0.1561	WBGene00001007	-0.1212	0.05234	0.01305	Dynein Light Intermediate chain [Source:UniProtKB/TrEMBL;Acc:G5ED34]	dli-1	178260	Protein Down Transcript Down	Gene: dli-1 (WBGene00001007) Protein ID:C39E9.14b Transcript| p-value: 1.31e-02 log2FC: -0.1 Protein| p-value: 1.56e-01 log2FC: -0.3 Coords: IV:13,096,958-13,098,836 (-) type: protein_coding Description: Dynein Light Intermediate chain [Source:UniProtKB/TrEMBL;Acc:G5ED34]
C39E9.8b	C39E9.8	-0.006425	0.973	WBGene00008032	-0.3743	0.07278	3.637e-08	NULL	C39E9.8	178255	Protein Down Transcript Down	Gene: C39E9.8 (WBGene00008032) Protein ID:C39E9.8b Transcript| p-value: 3.64e-08 log2FC: -0.4 Protein| p-value: 9.73e-01 log2FC: -0.0 Coords: IV:13,079,446-13,082,781 (+) type: protein_coding Description: NULL
C39F7.4	rab-1	0.0146	0.8012	WBGene00004266	-0.07887	0.03997	0.04022	RAB family [Source:UniProtKB/TrEMBL;Acc:Q9UAQ6]	rab-1	178620	Protein Up Transcript Down	Gene: rab-1 (WBGene00004266) Protein ID:C39F7.4 Transcript| p-value: 4.02e-02 log2FC: -0.1 Protein| p-value: 8.01e-01 log2FC: 0.0 Coords: V: 1,262,628- 1,263,989 (-) type: protein_coding Description: RAB family [Source:UniProtKB/ TrEMBL;Acc:Q9UAQ6]
C39H7.1	C39H7.1	0.1133	0.5326	WBGene00016541	0.2713	0.1227	0.004798	NULL	C39H7.1	177341	Protein Up Transcript Up	Gene: C39H7.1 (WBGene00016541) Protein ID:C39H7.1 Transcript| p-value: 4.80e-03 log2FC: 0.3 Protein| p-value: 5.33e-01 log2FC: 0.1 Coords: IV: 5,631,895- 5,633,379 (+) type: protein_coding Description: NULL
C41C4.8	cdc-48.2	0.04767	0.4985	WBGene00008053	-0.1428	0.04685	0.001281	Transitional endoplasmic reticulum ATPase homolog 2 [Source:UniProtKB/Swiss-Prot;Acc:P54812]	cdc-48.2	174309	Protein Up Transcript Down	Gene: cdc-48.2 (WBGene00008053) Protein ID:C41C4.8 Transcript| p-value: 1.28e-03 log2FC: -0.1 Protein| p-value: 4.98e-01 log2FC: 0.0 Coords: II: 8,137,880- 8,141,276 (+) type: protein_coding Description: Transitional endoplasmic reticulum ATPase homolog 2 [Source:UniProtKB/ Swiss-Prot;Acc:P54812]
C41D11.8	cps-6	0.08785	0.6337	WBGene00000787	0.116	0.05596	0.02508	Endonuclease G, mitochondrial [Source:UniProtKB/Swiss-Prot;Acc:Q95NM6]	cps-6	172045	Protein Up Transcript Up	Gene: cps-6 (WBGene00000787) Protein ID:C41D11.8 Transcript| p-value: 2.51e-02 log2FC: 0.1 Protein| p-value: 6.34e-01 log2FC: 0.1 Coords: I: 4,446,577- 4,448,461 (-) type: protein_coding Description: Endonuclease G, mitochondrial [Source:UniProtKB/Swiss-Prot;Acc:Q95NM6]
C42C1.14	rpl-34	-0.3742	0.1487	WBGene00004448	-0.1526	0.05153	0.00156	Ribosomal Protein, Large subunit [Source:UniProtKB/TrEMBL;Acc:A3QMC5]	rpl-34	178173	Protein Down Transcript Down	Gene: rpl-34 (WBGene00004448) Protein ID:C42C1.14 Transcript| p-value: 1.56e-03 log2FC: -0.2 Protein| p-value: 1.49e-01 log2FC: -0.4 Coords: IV:12,268,995-12,269,533 (+) type: protein_coding Description: Ribosomal Protein, Large subunit [Source:UniProtKB/TrEMBL;Acc:A3QMC5]
C42D4.1	C42D4.1	0.6269	0.001564	WBGene00016594	-0.1152	0.06031	0.03649	NULL	C42D4.1	183403	Protein Up Transcript Down	Gene: C42D4.1 (WBGene00016594) Protein ID:C42D4.1 Transcript| p-value: 3.65e-02 log2FC: -0.1 Protein| p-value: 1.56e-03 log2FC: 0.6 Coords: IV: 7,189,191- 7,190,331 (+) type: protein_coding Description: NULL
C42D8.2	vit-2	-0.0843	0.1698	WBGene00006926	-0.2782	0.0778	7.104e-05	Vitellogenin-2 [Source:UniProtKB/Swiss-Prot;Acc:P05690]	vit-2	180781	Protein Down Transcript Down	Gene: vit-2 (WBGene00006926) Protein ID:C42D8.2 Transcript| p-value: 7.10e-05 log2FC: -0.3 Protein| p-value: 1.70e-01 log2FC: -0.1 Coords: X: 5,101,032- 5,106,173 (+) type: protein_coding Description: Vitellogenin-2 [Source:UniProtKB/Swiss- Prot;Acc:P05690]
C43C3.1	ifp-1	0.1816	0.01894	WBGene00002067	0.2393	0.1132	0.007688	Intermediate filament protein ifp-1 [Source:UniProtKB/Swiss-Prot;Acc:Q09501]	ifp-1	181182	Protein Up Transcript Up	Gene: ifp-1 (WBGene00002067) Protein ID:C43C3.1 Transcript| p-value: 7.69e-03 log2FC: 0.2 Protein| p-value: 1.89e-02 log2FC: 0.2 Coords: X: 9,675,844- 9,680,169 (-) type: protein_coding Description: Intermediate filament protein ifp-1 [Source:UniProtKB/Swiss-Prot;Acc:Q09501]
C43E11.9	C43E11.9	0.07755	0.5729	WBGene00016607	-0.1743	0.0648	0.003046	60S ribosome subunit biogenesis protein NIP7 homolog [Source:UniProtKB/TrEMBL;Acc:P91154]	C43E11.9	172028	Protein Up Transcript Down	Gene: C43E11.9 (WBGene00016607) Protein ID:C43E11.9 Transcript| p-value: 3.05e-03 log2FC: -0.2 Protein| p-value: 5.73e-01 log2FC: 0.1 Coords: I: 4,267,199- 4,267,967 (-) type: protein_coding Description: 60S ribosome subunit biogenesis protein NIP7 homolog [Source:UniProtKB/ TrEMBL;Acc:P91154]
C44B11.3	mec-12	0.2778	0.01109	WBGene00003175	-0.201	0.09871	0.01273	Tubulin alpha-3 chain Detyrosinated tubulin alpha-3 chain [Source:UniProtKB/Swiss-Prot;Acc:P91910]	mec-12	175419	Protein Up Transcript Down	Gene: mec-12 (WBGene00003175) Protein ID:C44B11.3 Transcript| p-value: 1.27e-02 log2FC: -0.2 Protein| p-value: 1.11e-02 log2FC: 0.3 Coords: III: 3,131,574- 3,139,234 (-) type: protein_coding Description: Tubulin alpha-3 chain Detyrosinated tubulin alpha-3 chain [Source:UniProtKB/ Swiss-Prot;Acc:P91910]
C44B7.8	pmp-1	-0.02433	0.7629	WBGene00004058	1.121	0.05799	1.91e-84	Peroxisomal Membrane Protein related [Source:UniProtKB/TrEMBL;Acc:Q18597]	pmp-1	174126	Protein Down Transcript Up	Gene: pmp-1 (WBGene00004058) Protein ID:C44B7.8 Transcript| p-value: 1.91e-84 log2FC: 1.1 Protein| p-value: 7.63e-01 log2FC: -0.0 Coords: II: 6,880,701- 6,883,754 (-) type: protein_coding Description: Peroxisomal Membrane Protein related [Source:UniProtKB/TrEMBL;Acc:Q18597]
C44B7.9	pmp-2	-0.2541	0.2708	WBGene00004059	-0.129	0.06421	0.02612	Peroxisomal Membrane Protein related [Source:UniProtKB/TrEMBL;Acc:Q18598]	pmp-2	174127	Protein Down Transcript Down	Gene: pmp-2 (WBGene00004059) Protein ID:C44B7.9 Transcript| p-value: 2.61e-02 log2FC: -0.1 Protein| p-value: 2.71e-01 log2FC: -0.3 Coords: II: 6,884,049- 6,887,805 (-) type: protein_coding Description: Peroxisomal Membrane Protein related [Source:UniProtKB/TrEMBL;Acc:Q18598]
C44C1.2	chil-10	-0.3527	0.1727	WBGene00016642	-0.1276	0.07259	0.04492	CHItinase-Like [Source:UniProtKB/TrEMBL;Acc:Q18607]	chil-10	180447	Protein Down Transcript Down	Gene: chil-10 (WBGene00016642) Protein ID:C44C1.2 Transcript| p-value: 4.49e-02 log2FC: -0.1 Protein| p-value: 1.73e-01 log2FC: -0.4 Coords: X: 957,881- 960,568 (+) type: protein_coding Description: CHItinase-Like [Source:UniProtKB/ TrEMBL;Acc:Q18607]
C44C10.9b	C44C10.9	-0.9388	0.2797	WBGene00008089	0.3408	0.069	1.231e-07	NULL	C44C10.9	3565088	Protein Down Transcript Up	Gene: C44C10.9 (WBGene00008089) Protein ID:C44C10.9b Transcript| p-value: 1.23e-07 log2FC: 0.3 Protein| p-value: 2.80e-01 log2FC: -0.9 Coords: X:11,713,240-11,716,511 (-) type: protein_coding Description: NULL
C44F1.3	lec-4	0.3204	0.1703	WBGene00002267	0.454	0.05105	6.489e-20	Galectin [Source:UniProtKB/TrEMBL;Acc:Q18625]	lec-4	175488	Protein Up Transcript Up	Gene: lec-4 (WBGene00002267) Protein ID:C44F1.3 Transcript| p-value: 6.49e-20 log2FC: 0.5 Protein| p-value: 1.70e-01 log2FC: 0.3 Coords: III: 3,771,425- 3,773,394 (-) type: protein_coding Description: Galectin [Source:UniProtKB/ TrEMBL;Acc:Q18625]
C45B11.3	dhs-18	-0.7747	0.4052	WBGene00000981	0.2288	0.09043	0.003005	DeHydrogenases, Short chain [Source:UniProtKB/TrEMBL;Acc:Q18639]	dhs-18	179529	Protein Down Transcript Up	Gene: dhs-18 (WBGene00000981) Protein ID:C45B11.3 Transcript| p-value: 3.00e-03 log2FC: 0.2 Protein| p-value: 4.05e-01 log2FC: -0.8 Coords: V:11,045,696-11,046,899 (-) type: protein_coding Description: DeHydrogenases, Short chain [Source:UniProtKB/TrEMBL;Acc:Q18639]
C45B2.2	C45B2.2	0.6183	0.07249	WBGene00016659	1.227	0.3108	3.642e-06	NULL	C45B2.2	180877	Protein Up Transcript Up	Gene: C45B2.2 (WBGene00016659) Protein ID:C45B2.2 Transcript| p-value: 3.64e-06 log2FC: 1.2 Protein| p-value: 7.25e-02 log2FC: 0.6 Coords: X: 6,084,739- 6,085,189 (+) type: protein_coding Description: NULL
C45B2.5	gln-1	-0.1934	0.3036	WBGene00001602	-0.1646	0.07925	0.01639	GLutamiNe synthetase (Glutamate-ammonia ligase) [Source:UniProtKB/TrEMBL;Acc:Q95YD1]	gln-1	180875	Protein Down Transcript Down	Gene: gln-1 (WBGene00001602) Protein ID:C45B2.5 Transcript| p-value: 1.64e-02 log2FC: -0.2 Protein| p-value: 3.04e-01 log2FC: -0.2 Coords: X: 6,058,255- 6,060,242 (+) type: protein_coding Description: GLutamiNe synthetase (Glutamate- ammonia ligase) [Source:UniProtKB/ TrEMBL;Acc:Q95YD1]
C46F11.2b	gsr-1	0.03373	0.8053	WBGene00008117	-0.2349	0.06637	0.0001059	Glutathione reductase, mitochondrial [Source:UniProtKB/Swiss-Prot;Acc:Q93379]	gsr-1	175467	Protein Up Transcript Down	Gene: gsr-1 (WBGene00008117) Protein ID:C46F11.2b Transcript| p-value: 1.06e-04 log2FC: -0.2 Protein| p-value: 8.05e-01 log2FC: 0.0 Coords: III: 3,650,905- 3,652,973 (+) type: protein_coding Description: Glutathione reductase, mitochondrial [Source:UniProtKB/Swiss-Prot;Acc:Q93379]
C46F4.2a	acs-17	0.04	0.8263	WBGene00016716	0.2568	0.09143	0.001097	Fatty Acid CoA Synthetase family [Source:UniProtKB/TrEMBL;Acc:Q18660]	acs-17	180859	Protein Up Transcript Up	Gene: acs-17 (WBGene00016716) Protein ID:C46F4.2a Transcript| p-value: 1.10e-03 log2FC: 0.3 Protein| p-value: 8.26e-01 log2FC: 0.0 Coords: X: 5,937,506- 5,944,510 (-) type: protein_coding Description: Fatty Acid CoA Synthetase family [Source:UniProtKB/TrEMBL;Acc:Q18660]
C47B2.2	C47B2.2	0.05467	0.7183	WBGene00008131	-0.145	0.05431	0.004117	NULL	C47B2.2	3565732	Protein Up Transcript Down	Gene: C47B2.2 (WBGene00008131) Protein ID:C47B2.2 Transcript| p-value: 4.12e-03 log2FC: -0.1 Protein| p-value: 7.18e-01 log2FC: 0.1 Coords: I:12,962,042-12,964,579 (-) type: protein_coding Description: NULL
C47B2.3	tba-2	-0.03115	0.7677	WBGene00006529	-0.1323	0.05023	0.005039	Tubulin alpha-2 chain [Source:UniProtKB/Swiss-Prot;Acc:P34690]	tba-2	173167	Protein Down Transcript Down	Gene: tba-2 (WBGene00006529) Protein ID:C47B2.3 Transcript| p-value: 5.04e-03 log2FC: -0.1 Protein| p-value: 7.68e-01 log2FC: -0.0 Coords: I:12,964,674-12,966,876 (-) type: protein_coding Description: Tubulin alpha-2 chain [Source:UniProtKB/ Swiss-Prot;Acc:P34690]
C47B2.4	pbs-2	-0.0882	0.4196	WBGene00003948	-0.2016	0.06476	0.0006273	Proteasome subunit beta [Source:UniProtKB/TrEMBL;Acc:O62102]	pbs-2	173168	Protein Down Transcript Down	Gene: pbs-2 (WBGene00003948) Protein ID:C47B2.4 Transcript| p-value: 6.27e-04 log2FC: -0.2 Protein| p-value: 4.20e-01 log2FC: -0.1 Coords: I:12,967,216-12,968,280 (-) type: protein_coding Description: Proteasome subunit beta [Source:UniProtKB/TrEMBL;Acc:O62102]
C47B2.5	eif-6	-0.0037	0.9574	WBGene00001234	-0.09375	0.04643	0.03314	Eukaryotic translation initiation factor 6 [Source:UniProtKB/Swiss-Prot;Acc:O62106]	eif-6	173169	Protein Down Transcript Down	Gene: eif-6 (WBGene00001234) Protein ID:C47B2.5 Transcript| p-value: 3.31e-02 log2FC: -0.1 Protein| p-value: 9.57e-01 log2FC: -0.0 Coords: I:12,968,921-12,970,238 (+) type: protein_coding Description: Eukaryotic translation initiation factor 6 [Source:UniProtKB/Swiss- Prot;Acc:O62106]
C47D12.6b	tars-1	-0.03182	0.7872	WBGene00006617	-0.1076	0.04983	0.02149	Threonine--tRNA ligase, cytoplasmic [Source:UniProtKB/Swiss-Prot;Acc:P52709]	tars-1	174790	Protein Down Transcript Down	Gene: tars-1 (WBGene00006617) Protein ID:C47D12.6b Transcript| p-value: 2.15e-02 log2FC: -0.1 Protein| p-value: 7.87e-01 log2FC: -0.0 Coords: II:11,691,326-11,695,657 (-) type: protein_coding Description: Threonine--tRNA ligase, cytoplasmic [Source:UniProtKB/Swiss-Prot;Acc:P52709]
C47E12.4d	pyp-1	0.1065	0.5826	WBGene00008149	-0.09131	0.03765	0.0119	Inorganic pyrophosphatase 1 [Source:UniProtKB/Swiss-Prot;Acc:Q18680]	pyp-1	177856	Protein Up Transcript Down	Gene: pyp-1 (WBGene00008149) Protein ID:C47E12.4d Transcript| p-value: 1.19e-02 log2FC: -0.1 Protein| p-value: 5.83e-01 log2FC: 0.1 Coords: IV: 9,995,472- 9,999,032 (-) type: protein_coding Description: Inorganic pyrophosphatase 1 [Source:UniProtKB/Swiss-Prot;Acc:Q18680]
C47E8.7	unc-112	0.1849	0.08945	WBGene00006836	0.1507	0.04811	0.0009205	NULL	unc-112	179972	Protein Up Transcript Up	Gene: unc-112 (WBGene00006836) Protein ID:C47E8.7 Transcript| p-value: 9.20e-04 log2FC: 0.2 Protein| p-value: 8.95e-02 log2FC: 0.2 Coords: V:14,691,854-14,697,107 (-) type: protein_coding Description: NULL
C47G2.5b	saps-1	-0.3432	0.03895	WBGene00008166	-0.1396	0.06199	0.01337	SAPS (Phosphatase associated) domain protein [Source:UniProtKB/TrEMBL;Acc:B2D6K9]	saps-1	174725	Protein Down Transcript Down	Gene: saps-1 (WBGene00008166) Protein ID:C47G2.5b Transcript| p-value: 1.34e-02 log2FC: -0.1 Protein| p-value: 3.89e-02 log2FC: -0.3 Coords: II:11,297,700-11,301,254 (+) type: protein_coding Description: SAPS (Phosphatase associated) domain protein [Source:UniProtKB/ TrEMBL;Acc:B2D6K9]
C48B4.1	acox-1.5	-0.06527	0.5101	WBGene00008167	1.204	0.07357	1.935e-61	Probable peroxisomal acyl-coenzyme A oxidase 1.5 [Source:UniProtKB/Swiss-Prot;Acc:P34355]	acox-1.5	176353	Protein Down Transcript Up	Gene: acox-1.5 (WBGene00008167) Protein ID:C48B4.1 Transcript| p-value: 1.94e-61 log2FC: 1.2 Protein| p-value: 5.10e-01 log2FC: -0.1 Coords: III: 9,586,617- 9,592,192 (-) type: protein_coding Description: Probable peroxisomal acyl-coenzyme A oxidase 1.5 [Source:UniProtKB/Swiss- Prot;Acc:P34355]
C49A9.5	C49A9.5	-0.08347	0.7167	WBGene00016759	0.368	0.1522	0.001627	NULL	C49A9.5	177382	Protein Down Transcript Up	Gene: C49A9.5 (WBGene00016759) Protein ID:C49A9.5 Transcript| p-value: 1.63e-03 log2FC: 0.4 Protein| p-value: 7.17e-01 log2FC: -0.1 Coords: IV: 6,213,822- 6,216,371 (+) type: protein_coding Description: NULL
C49C3.4a	C49C3.4	-0.2124	0.4132	WBGene00008194	-0.2334	0.05221	2.286e-06	NULL	C49C3.4	178513	Protein Down Transcript Down	Gene: C49C3.4 (WBGene00008194) Protein ID:C49C3.4a Transcript| p-value: 2.29e-06 log2FC: -0.2 Protein| p-value: 4.13e-01 log2FC: -0.2 Coords: IV:17,320,795-17,328,662 (+) type: protein_coding Description: NULL
C49H3.10a	xpo-3	-0.4021	0.02744	WBGene00002080	-0.1702	0.05893	0.001716	EXPOrtin (Nuclear export receptor) [Source:UniProtKB/TrEMBL;Acc:W6RQY2]	xpo-3	177581	Protein Down Transcript Down	Gene: xpo-3 (WBGene00002080) Protein ID:C49H3.10a Transcript| p-value: 1.72e-03 log2FC: -0.2 Protein| p-value: 2.74e-02 log2FC: -0.4 Coords: IV: 7,916,699- 7,924,129 (-) type: protein_coding Description: EXPOrtin (Nuclear export receptor) [Source:UniProtKB/TrEMBL;Acc:W6RQY2]
C49H3.11	rps-2	-0.3734	0.0649	WBGene00004471	-0.09565	0.04675	0.03193	40S ribosomal protein S2 [Source:UniProtKB/Swiss-Prot;Acc:P51403]	rps-2	177583	Protein Down Transcript Down	Gene: rps-2 (WBGene00004471) Protein ID:C49H3.11 Transcript| p-value: 3.19e-02 log2FC: -0.1 Protein| p-value: 6.49e-02 log2FC: -0.4 Coords: IV: 7,925,298- 7,926,391 (-) type: protein_coding Description: 40S ribosomal protein S2 [Source:UniProtKB/Swiss-Prot;Acc:P51403]
C49H3.5e	ntl-4	-0.001025	0.9949	WBGene00003827	-0.1273	0.05592	0.01383	NOT-Like (Yeast CCR4/NOT complex component) [Source:UniProtKB/TrEMBL;Acc:W6RTE4]	ntl-4	177580	Protein Down Transcript Down	Gene: ntl-4 (WBGene00003827) Protein ID:C49H3.5e Transcript| p-value: 1.38e-02 log2FC: -0.1 Protein| p-value: 9.95e-01 log2FC: -0.0 Coords: IV: 7,910,575- 7,915,184 (+) type: protein_coding Description: NOT-Like (Yeast CCR4/NOT complex component) [Source:UniProtKB/ TrEMBL;Acc:W6RTE4]
C50C3.6	prp-8	-0.09362	0.3497	WBGene00004187	-0.1016	0.04337	0.01389	Pre-mRNA-splicing factor 8 homolog [Source:UniProtKB/Swiss-Prot;Acc:P34369]	prp-8	176153	Protein Down Transcript Down	Gene: prp-8 (WBGene00004187) Protein ID:C50C3.6 Transcript| p-value: 1.39e-02 log2FC: -0.1 Protein| p-value: 3.50e-01 log2FC: -0.1 Coords: III: 8,164,373- 8,172,702 (+) type: protein_coding Description: Pre-mRNA-splicing factor 8 homolog [Source:UniProtKB/Swiss-Prot;Acc:P34369]
C50F2.6a	fkb-5	0.1279	0.1543	WBGene00001430	-0.287	0.08663	0.0001732	Peptidylprolyl isomerase [Source:UniProtKB/TrEMBL;Acc:P91180]	fkb-5	171974	Protein Up Transcript Down	Gene: fkb-5 (WBGene00001430) Protein ID:C50F2.6a Transcript| p-value: 1.73e-04 log2FC: -0.3 Protein| p-value: 1.54e-01 log2FC: 0.1 Coords: I: 3,898,046- 3,899,840 (-) type: protein_coding Description: Peptidylprolyl isomerase [Source:UniProtKB/TrEMBL;Acc:P91180]
C50F4.11	mdf-1	1.076	0.1175	WBGene00003160	-0.1339	0.04409	0.001414	MAD (Yeast Mitosis arrest DeFicient) related; MDF-1 [Source:UniProtKB/TrEMBL;Acc:G5EFM0]	mdf-1	179338	Protein Up Transcript Down	Gene: mdf-1 (WBGene00003160) Protein ID:C50F4.11 Transcript| p-value: 1.41e-03 log2FC: -0.1 Protein| p-value: 1.18e-01 log2FC: 1.1 Coords: V: 9,541,782- 9,544,226 (-) type: protein_coding Description: MAD (Yeast Mitosis arrest DeFicient) related; MDF-1 [Source:UniProtKB/ TrEMBL;Acc:G5EFM0]
C50F7.4	sucg-1	0.01362	0.8794	WBGene00016844	-0.1993	0.0556	0.000121	Succinate--CoA ligase [GDP-forming] subunit beta, mitochondrial [Source:UniProtKB/Swiss-Prot;Acc:P53589]	sucg-1	177555	Protein Up Transcript Down	Gene: sucg-1 (WBGene00016844) Protein ID:C50F7.4 Transcript| p-value: 1.21e-04 log2FC: -0.2 Protein| p-value: 8.79e-01 log2FC: 0.0 Coords: IV: 7,728,913- 7,730,645 (+) type: protein_coding Description: Succinate--CoA ligase [GDP- forming] subunit beta, mitochondrial [Source:UniProtKB/Swiss-Prot;Acc:P53589]
C52E4.1	cpr-1	0.7831	0.04156	WBGene00000781	0.9485	0.06742	3.796e-46	Gut-specific cysteine proteinase [Source:UniProtKB/Swiss-Prot;Acc:P25807]	cpr-1	179637	Protein Up Transcript Up	Gene: cpr-1 (WBGene00000781) Protein ID:C52E4.1 Transcript| p-value: 3.80e-46 log2FC: 0.9 Protein| p-value: 4.16e-02 log2FC: 0.8 Coords: V:11,975,515-11,976,756 (+) type: protein_coding Description: Gut-specific cysteine proteinase [Source:UniProtKB/Swiss-Prot;Acc:P25807]
C52E4.2a	mif-2	0.489	0.4457	WBGene00003235	-0.1353	0.07105	0.0313	MIF-like protein mif-2 [Source:UniProtKB/Swiss-Prot;Acc:Q18785]	mif-2	179638	Protein Up Transcript Down	Gene: mif-2 (WBGene00003235) Protein ID:C52E4.2a Transcript| p-value: 3.13e-02 log2FC: -0.1 Protein| p-value: 4.46e-01 log2FC: 0.5 Coords: V:11,976,777-11,978,459 (-) type: protein_coding Description: MIF-like protein mif-2 [Source:UniProtKB/Swiss-Prot;Acc:Q18785]
C52E4.3	snr-4	-0.1682	0.1859	WBGene00004917	-0.1531	0.04267	0.0001692	Probable small nuclear ribonucleoprotein Sm D2 [Source:UniProtKB/Swiss-Prot;Acc:Q18786]	snr-4	179639	Protein Down Transcript Down	Gene: snr-4 (WBGene00004917) Protein ID:C52E4.3 Transcript| p-value: 1.69e-04 log2FC: -0.2 Protein| p-value: 1.86e-01 log2FC: -0.2 Coords: V:11,978,518-11,979,970 (-) type: protein_coding Description: Probable small nuclear ribonucleoprotein Sm D2 [Source:UniProtKB/Swiss- Prot;Acc:Q18786]
C52E4.4	rpt-1	-0.0196	0.7643	WBGene00004501	-0.1612	0.04343	0.0001014	26S proteasome regulatory subunit 7 [Source:UniProtKB/Swiss-Prot;Acc:Q18787]	rpt-1	179641	Protein Down Transcript Down	Gene: rpt-1 (WBGene00004501) Protein ID:C52E4.4 Transcript| p-value: 1.01e-04 log2FC: -0.2 Protein| p-value: 7.64e-01 log2FC: -0.0 Coords: V:11,980,502-11,982,450 (-) type: protein_coding Description: 26S proteasome regulatory subunit 7 [Source:UniProtKB/Swiss-Prot;Acc:Q18787]
C53A5.1	ril-1	-0.06845	0.4824	WBGene00008262	-0.1912	0.05543	0.0002172	RNAi-Induced Longevity [Source:UniProtKB/TrEMBL;Acc:O17694]	ril-1	179958	Protein Down Transcript Down	Gene: ril-1 (WBGene00008262) Protein ID:C53A5.1 Transcript| p-value: 2.17e-04 log2FC: -0.2 Protein| p-value: 4.82e-01 log2FC: -0.1 Coords: V:14,523,329-14,524,129 (-) type: protein_coding Description: RNAi-Induced Longevity [Source:UniProtKB/TrEMBL;Acc:O17694]
C53B7.4	asg-2	-0.1965	0.4009	WBGene00000210	-0.3284	0.05855	3.426e-09	Probable ATP synthase subunit g 2, mitochondrial [Source:UniProtKB/Swiss-Prot;Acc:Q18803]	asg-2	180956	Protein Down Transcript Down	Gene: asg-2 (WBGene00000210) Protein ID:C53B7.4 Transcript| p-value: 3.43e-09 log2FC: -0.3 Protein| p-value: 4.01e-01 log2FC: -0.2 Coords: X: 6,841,258- 6,842,129 (+) type: protein_coding Description: Probable ATP synthase subunit g 2, mitochondrial [Source:UniProtKB/Swiss- Prot;Acc:Q18803]
C53D5.6	imb-3	-0.1684	0.2499	WBGene00002077	-0.1186	0.03898	0.001523	IMportin Beta family [Source:UniProtKB/TrEMBL;Acc:Q9N5V3]	imb-3	3565440	Protein Down Transcript Down	Gene: imb-3 (WBGene00002077) Protein ID:C53D5.6 Transcript| p-value: 1.52e-03 log2FC: -0.1 Protein| p-value: 2.50e-01 log2FC: -0.2 Coords: I: 310,981- 314,989 (-) type: protein_coding Description: IMportin Beta family [Source:UniProtKB/ TrEMBL;Acc:Q9N5V3]
C53D6.7	C53D6.7	-0.03855	0.7694	WBGene00008284	-0.2007	0.09758	0.01227	Galectin [Source:UniProtKB/TrEMBL;Acc:Q18813]	C53D6.7	183761	Protein Down Transcript Down	Gene: C53D6.7 (WBGene00008284) Protein ID:C53D6.7 Transcript| p-value: 1.23e-02 log2FC: -0.2 Protein| p-value: 7.69e-01 log2FC: -0.0 Coords: IV: 9,034,845- 9,037,163 (-) type: protein_coding Description: Galectin [Source:UniProtKB/ TrEMBL;Acc:Q18813]
C53H9.1	rpl-27	-0.2556	0.2344	WBGene00004441	-0.08686	0.04346	0.03549	60S ribosomal protein L27 [Source:UniProtKB/Swiss-Prot;Acc:P91914]	rpl-27	171750	Protein Down Transcript Down	Gene: rpl-27 (WBGene00004441) Protein ID:C53H9.1 Transcript| p-value: 3.55e-02 log2FC: -0.1 Protein| p-value: 2.34e-01 log2FC: -0.3 Coords: I: 1,834,881- 1,835,439 (+) type: protein_coding Description: 60S ribosomal protein L27 [Source:UniProtKB/Swiss-Prot;Acc:P91914]
C54D1.4	alh-10	-0.115	0.3002	WBGene00000116	-0.4353	0.1042	2.982e-06	ALdehyde deHydrogenase [Source:UniProtKB/TrEMBL;Acc:Q18822]	alh-10	180979	Protein Down Transcript Down	Gene: alh-10 (WBGene00000116) Protein ID:C54D1.4 Transcript| p-value: 2.98e-06 log2FC: -0.4 Protein| p-value: 3.00e-01 log2FC: -0.1 Coords: X: 7,140,504- 7,143,641 (-) type: protein_coding Description: ALdehyde deHydrogenase [Source:UniProtKB/TrEMBL;Acc:Q18822]
C54D10.1	cdr-2	-0.2957	0.03634	WBGene00008296	-0.9167	0.1435	9.535e-12	CaDmium Responsive; Cadmium-inducible lysosomal protein CDR-2 [Source:UniProtKB/TrEMBL;Acc:G5ECX9]	cdr-2	183779	Protein Down Transcript Down	Gene: cdr-2 (WBGene00008296) Protein ID:C54D10.1 Transcript| p-value: 9.53e-12 log2FC: -0.9 Protein| p-value: 3.63e-02 log2FC: -0.3 Coords: V:12,414,640-12,415,709 (-) type: protein_coding Description: CaDmium Responsive; Cadmium- inducible lysosomal protein CDR-2 [Source:UniProtKB/TrEMBL;Acc:G5ECX9]
C54G4.8	cyc-1	-0.08168	0.7245	WBGene00000869	-0.1832	0.03697	3.116e-07	CYtochrome C [Source:UniProtKB/TrEMBL;Acc:Q18853]	cyc-1	172582	Protein Down Transcript Down	Gene: cyc-1 (WBGene00000869) Protein ID:C54G4.8 Transcript| p-value: 3.12e-07 log2FC: -0.2 Protein| p-value: 7.24e-01 log2FC: -0.1 Coords: I: 8,022,674- 8,024,422 (-) type: protein_coding Description: CYtochrome C [Source:UniProtKB/ TrEMBL;Acc:Q18853]
C54G6.5	spp-17	-2.25	0.04674	WBGene00005002	-0.4447	0.06957	1.758e-11	SaPosin-like Protein family [Source:UniProtKB/TrEMBL;Acc:Q8WSN3]	spp-17	171681	Protein Down Transcript Down	Gene: spp-17 (WBGene00005002) Protein ID:C54G6.5 Transcript| p-value: 1.76e-11 log2FC: -0.4 Protein| p-value: 4.67e-02 log2FC: -2.3 Coords: I: 1,016,403- 1,017,180 (+) type: protein_coding Description: SaPosin-like Protein family [Source:UniProtKB/TrEMBL;Acc:Q8WSN3]
C54H2.5	sft-4	-0.2866	0.3393	WBGene00004788	-0.2947	0.05274	4.766e-09	Surfeit locus protein 4 homolog [Source:UniProtKB/Swiss-Prot;Acc:Q18864]	sft-4	180843	Protein Down Transcript Down	Gene: sft-4 (WBGene00004788) Protein ID:C54H2.5 Transcript| p-value: 4.77e-09 log2FC: -0.3 Protein| p-value: 3.39e-01 log2FC: -0.3 Coords: X: 5,778,875- 5,780,758 (-) type: protein_coding Description: Surfeit locus protein 4 homolog [Source:UniProtKB/Swiss-Prot;Acc:Q18864]
C55A6.4	C55A6.4	0.1311	0.5679	WBGene00008333	-0.43	0.1522	0.0004147	NULL	C55A6.4	183833	Protein Up Transcript Down	Gene: C55A6.4 (WBGene00008333) Protein ID:C55A6.4 Transcript| p-value: 4.15e-04 log2FC: -0.4 Protein| p-value: 5.68e-01 log2FC: 0.1 Coords: V:11,516,445-11,517,889 (-) type: protein_coding Description: NULL
C55B7.4a	acdh-1	-0.3004	0.01453	WBGene00016943	-0.5426	0.06486	5.692e-18	Acyl CoA DeHydrogenase [Source:UniProtKB/TrEMBL;Acc:Q8IAB6]	acdh-1	172358	Protein Down Transcript Down	Gene: acdh-1 (WBGene00016943) Protein ID:C55B7.4a Transcript| p-value: 5.69e-18 log2FC: -0.5 Protein| p-value: 1.45e-02 log2FC: -0.3 Coords: I: 6,497,436- 6,499,560 (+) type: protein_coding Description: Acyl CoA DeHydrogenase [Source:UniProtKB/TrEMBL;Acc:Q8IAB6]
C55F2.1b	atic-1	-0.3986	0.001165	WBGene00016957	-0.6776	0.05615	1.181e-34	5-Aminoimidazole-4-carboxamide ribonucleotide formylTransferase/IMP Cyclohydrolase homolog [Source:UniProtKB/TrEMBL;Acc:Q95QQ4]	atic-1	177576	Protein Down Transcript Down	Gene: atic-1 (WBGene00016957) Protein ID:C55F2.1b Transcript| p-value: 1.18e-34 log2FC: -0.7 Protein| p-value: 1.16e-03 log2FC: -0.4 Coords: IV: 7,882,028- 7,900,247 (+) type: protein_coding Description: 5-Aminoimidazole-4-carboxamide ribonucleotide formylTransferase/ IMP Cyclohydrolase homolog [Source:UniProtKB/TrEMBL;Acc:Q95QQ4]
C56A3.2b	ttr-44	0.2762	0.1175	WBGene00008341	-1.031	0.1302	1.424e-16	TransThyretin-Related family domain [Source:UniProtKB/TrEMBL;Acc:Q18878]	ttr-44	179835	Protein Up Transcript Down	Gene: ttr-44 (WBGene00008341) Protein ID:C56A3.2b Transcript| p-value: 1.42e-16 log2FC: -1.0 Protein| p-value: 1.17e-01 log2FC: 0.3 Coords: V:13,529,562-13,530,744 (-) type: protein_coding Description: TransThyretin-Related family domain [Source:UniProtKB/TrEMBL;Acc:Q18878]
C56A3.5	C56A3.5	-0.07827	0.6149	WBGene00008344	-0.09481	0.04644	0.03104	NULL	C56A3.5	183857	Protein Down Transcript Down	Gene: C56A3.5 (WBGene00008344) Protein ID:C56A3.5 Transcript| p-value: 3.10e-02 log2FC: -0.1 Protein| p-value: 6.15e-01 log2FC: -0.1 Coords: V:13,551,911-13,553,373 (+) type: protein_coding Description: NULL
C56C10.8	icd-1	-0.2926	0.06677	WBGene00002045	-0.1439	0.03914	0.0001212	Transcription factor BTF3 homolog [Source:UniProtKB/Swiss-Prot;Acc:Q18885]	icd-1	174090	Protein Down Transcript Down	Gene: icd-1 (WBGene00002045) Protein ID:C56C10.8 Transcript| p-value: 1.21e-04 log2FC: -0.1 Protein| p-value: 6.68e-02 log2FC: -0.3 Coords: II: 6,587,577- 6,588,679 (-) type: protein_coding Description: Transcription factor BTF3 homolog [Source:UniProtKB/Swiss-Prot;Acc:Q18885]
C56G2.6a	let-767	-0.5264	0.009888	WBGene00002891	-0.2955	0.03433	1.597e-18	Very-long-chain 3-oxooacyl-coA reductase let-767 [Source:UniProtKB/Swiss-Prot;Acc:Q09517]	let-767	175895	Protein Down Transcript Down	Gene: let-767 (WBGene00002891) Protein ID:C56G2.6a Transcript| p-value: 1.60e-18 log2FC: -0.3 Protein| p-value: 9.89e-03 log2FC: -0.5 Coords: III: 6,338,508- 6,340,228 (-) type: protein_coding Description: Very-long-chain 3-oxooacyl-coA reductase let-767 [Source:UniProtKB/Swiss- Prot;Acc:Q09517]
C56G2.7a	rpn-13	0.1013	0.588	WBGene00016981	-0.1586	0.04635	0.0003123	Proteasomal ubiquitin receptor ADRM1 homolog [Source:UniProtKB/Swiss-Prot;Acc:Q09289]	rpn-13	3565888	Protein Up Transcript Down	Gene: rpn-13 (WBGene00016981) Protein ID:C56G2.7a Transcript| p-value: 3.12e-04 log2FC: -0.2 Protein| p-value: 5.88e-01 log2FC: 0.1 Coords: III: 6,340,115- 6,341,925 (-) type: protein_coding Description: Proteasomal ubiquitin receptor ADRM1 homolog [Source:UniProtKB/Swiss- Prot;Acc:Q09289]
CD4.6	pas-6	0.1636	0.03331	WBGene00003927	-0.1838	0.0509	0.0001299	Proteasome subunit alpha type-1 [Source:UniProtKB/Swiss-Prot;Acc:O44156]	pas-6	178943	Protein Up Transcript Down	Gene: pas-6 (WBGene00003927) Protein ID:CD4.6 Transcript| p-value: 1.30e-04 log2FC: -0.2 Protein| p-value: 3.33e-02 log2FC: 0.2 Coords: V: 5,583,161- 5,584,343 (-) type: protein_coding Description: Proteasome subunit alpha type-1 [Source:UniProtKB/Swiss-Prot;Acc:O44156]
D1005.1	acly-1	-0.2335	0.01238	WBGene00016995	-0.147	0.07015	0.01819	Probable ATP-citrate synthase [Source:UniProtKB/Swiss-Prot;Acc:P53585]	acly-1	180485	Protein Down Transcript Down	Gene: acly-1 (WBGene00016995) Protein ID:D1005.1 Transcript| p-value: 1.82e-02 log2FC: -0.1 Protein| p-value: 1.24e-02 log2FC: -0.2 Coords: X: 1,479,542- 1,484,398 (+) type: protein_coding Description: Probable ATP-citrate synthase [Source:UniProtKB/Swiss-Prot;Acc:P53585]
D1007.12	rpl-24.1	-0.2308	0.3121	WBGene00004436	-0.0912	0.04202	0.02363	60S ribosomal protein L24 [Source:UniProtKB/Swiss-Prot;Acc:O01868]	rpl-24.1	172062	Protein Down Transcript Down	Gene: rpl-24.1 (WBGene00004436) Protein ID:D1007.12 Transcript| p-value: 2.36e-02 log2FC: -0.1 Protein| p-value: 3.12e-01 log2FC: -0.2 Coords: I: 4,585,115- 4,586,177 (+) type: protein_coding Description: 60S ribosomal protein L24 [Source:UniProtKB/Swiss-Prot;Acc:O01868]
D1007.14	pqn-24	0.02713	0.8356	WBGene00004113	-0.1435	0.08362	0.04241	Prion-like-(Q/N-rich)-domain-bearing protein [Source:UniProtKB/TrEMBL;Acc:O01876]	pqn-24	183891	Protein Up Transcript Down	Gene: pqn-24 (WBGene00004113) Protein ID:D1007.14 Transcript| p-value: 4.24e-02 log2FC: -0.1 Protein| p-value: 8.36e-01 log2FC: 0.0 Coords: I: 4,564,035- 4,565,976 (+) type: protein_coding Description: Prion-like-(Q/N-rich)-domain- bearing protein [Source:UniProtKB/ TrEMBL;Acc:O01876]
D1007.6	rps-10	-0.01395	0.8753	WBGene00004479	-0.108	0.04112	0.005681	Ribosomal Protein, Small subunit [Source:UniProtKB/TrEMBL;Acc:O01869]	rps-10	172061	Protein Down Transcript Down	Gene: rps-10 (WBGene00004479) Protein ID:D1007.6 Transcript| p-value: 5.68e-03 log2FC: -0.1 Protein| p-value: 8.75e-01 log2FC: -0.0 Coords: I: 4,583,873- 4,584,505 (-) type: protein_coding Description: Ribosomal Protein, Small subunit [Source:UniProtKB/TrEMBL;Acc:O01869]
D1025.2	gcsh-1	1.341	0.2864	WBGene00008354	-0.5061	0.1014	5.367e-08	Glycine cleavage system H protein [Source:UniProtKB/TrEMBL;Acc:O62122]	gcsh-1	183902	Protein Up Transcript Down	Gene: gcsh-1 (WBGene00008354) Protein ID:D1025.2 Transcript| p-value: 5.37e-08 log2FC: -0.5 Protein| p-value: 2.86e-01 log2FC: 1.3 Coords: X:14,514,136-14,515,073 (-) type: protein_coding Description: Glycine cleavage system H protein [Source:UniProtKB/TrEMBL;Acc:O62122]
D1025.9	nspc-17	0.7158	0.2493	WBGene00008359	-0.2834	0.2014	0.01802	Nematode Specific Peptide family, group C [Source:UniProtKB/TrEMBL;Acc:G5ECN6]	nspc-17	181548	Protein Up Transcript Down	Gene: nspc-17 (WBGene00008359) Protein ID:D1025.9 Transcript| p-value: 1.80e-02 log2FC: -0.3 Protein| p-value: 2.49e-01 log2FC: 0.7 Coords: X:14,524,758-14,525,181 (-) type: protein_coding Description: Nematode Specific Peptide family, group C [Source:UniProtKB/TrEMBL;Acc:G5ECN6]
D1037.3	ftn-2	-0.3207	0.2139	WBGene00001501	0.1542	0.0638	0.007728	Ferritin [Source:UniProtKB/TrEMBL;Acc:Q9TYS3]	ftn-2	171934	Protein Down Transcript Up	Gene: ftn-2 (WBGene00001501) Protein ID:D1037.3 Transcript| p-value: 7.73e-03 log2FC: 0.2 Protein| p-value: 2.14e-01 log2FC: -0.3 Coords: I: 3,680,178- 3,680,944 (-) type: protein_coding Description: Ferritin [Source:UniProtKB/ TrEMBL;Acc:Q9TYS3]
D1053.1	gst-42	0.03435	0.9036	WBGene00001790	-0.2776	0.08586	0.0002468	Probable maleylacetoacetate isomerase [Source:UniProtKB/Swiss-Prot;Acc:Q18938]	gst-42	183911	Protein Up Transcript Down	Gene: gst-42 (WBGene00001790) Protein ID:D1053.1 Transcript| p-value: 2.47e-04 log2FC: -0.3 Protein| p-value: 9.04e-01 log2FC: 0.0 Coords: X:11,726,271-11,727,936 (-) type: protein_coding Description: Probable maleylacetoacetate isomerase [Source:UniProtKB/Swiss-Prot;Acc:Q18938]
D1054.15a	plrg-1	0.2108	0.2176	WBGene00006481	-0.09125	0.04337	0.02741	PLeiotropic ReGulator (Vertebrate) homolog [Source:UniProtKB/TrEMBL;Acc:G5EEL2]	plrg-1	179500	Protein Up Transcript Down	Gene: plrg-1 (WBGene00006481) Protein ID:D1054.15a Transcript| p-value: 2.74e-02 log2FC: -0.1 Protein| p-value: 2.18e-01 log2FC: 0.2 Coords: V:10,806,131-10,807,973 (-) type: protein_coding Description: PLeiotropic ReGulator (Vertebrate) homolog [Source:UniProtKB/ TrEMBL;Acc:G5EEL2]
D1054.2	pas-2	0.03538	0.7323	WBGene00003923	-0.1982	0.06561	0.0008797	Proteasome subunit alpha type-2 [Source:UniProtKB/Swiss-Prot;Acc:Q27488]	pas-2	179493	Protein Up Transcript Down	Gene: pas-2 (WBGene00003923) Protein ID:D1054.2 Transcript| p-value: 8.80e-04 log2FC: -0.2 Protein| p-value: 7.32e-01 log2FC: 0.0 Coords: V:10,770,321-10,771,351 (+) type: protein_coding Description: Proteasome subunit alpha type-2 [Source:UniProtKB/Swiss-Prot;Acc:Q27488]
D2005.5	drh-3	-0.0524	0.8154	WBGene00008400	-0.0991	0.04775	0.02809	Dicer Related Helicase [Source:UniProtKB/TrEMBL;Acc:Q93413]	drh-3	172546	Protein Down Transcript Down	Gene: drh-3 (WBGene00008400) Protein ID:D2005.5 Transcript| p-value: 2.81e-02 log2FC: -0.1 Protein| p-value: 8.15e-01 log2FC: -0.1 Coords: I: 7,820,831- 7,826,433 (+) type: protein_coding Description: Dicer Related Helicase [Source:UniProtKB/TrEMBL;Acc:Q93413]
D2013.7	eif-3.F	0.0132	0.8769	WBGene00001229	-0.1306	0.04932	0.004895	Eukaryotic translation initiation factor 3 subunit F [Source:UniProtKB/Swiss-Prot;Acc:Q18967]	eif-3.F	174478	Protein Up Transcript Down	Gene: eif-3.F (WBGene00001229) Protein ID:D2013.7 Transcript| p-value: 4.90e-03 log2FC: -0.1 Protein| p-value: 8.77e-01 log2FC: 0.0 Coords: II: 9,331,643- 9,333,925 (+) type: protein_coding Description: Eukaryotic translation initiation factor 3 subunit F [Source:UniProtKB/Swiss- Prot;Acc:Q18967]
D2023.2a	pyc-1	0.03968	0.4463	WBGene00004258	-0.1865	0.04312	6.235e-06	Pyruvate carboxylase 1 [Source:UniProtKB/Swiss-Prot;Acc:O17732]	pyc-1	179616	Protein Up Transcript Down	Gene: pyc-1 (WBGene00004258) Protein ID:D2023.2a Transcript| p-value: 6.23e-06 log2FC: -0.2 Protein| p-value: 4.46e-01 log2FC: 0.0 Coords: V:11,817,783-11,822,529 (-) type: protein_coding Description: Pyruvate carboxylase 1 [Source:UniProtKB/Swiss-Prot;Acc:O17732]
D2023.5	mpst-1	-0.04537	0.63	WBGene00008409	-0.1287	0.06047	0.01991	Putative thiosulfate sulfurtransferase mpst-1 [Source:UniProtKB/Swiss-Prot;Acc:O17730]	mpst-1	179617	Protein Down Transcript Down	Gene: mpst-1 (WBGene00008409) Protein ID:D2023.5 Transcript| p-value: 1.99e-02 log2FC: -0.1 Protein| p-value: 6.30e-01 log2FC: -0.0 Coords: V:11,825,897-11,827,067 (-) type: protein_coding Description: Putative thiosulfate sulfurtransferase mpst-1 [Source:UniProtKB/Swiss- Prot;Acc:O17730]
D2030.4	D2030.4	-0.107	0.5168	WBGene00008414	-0.2106	0.05993	0.0001478	NADH dehydrogenase [ubiquinone] 1 beta subcomplex subunit 7 [Source:UniProtKB/Swiss-Prot;Acc:P90789]	D2030.4	172513	Protein Down Transcript Down	Gene: D2030.4 (WBGene00008414) Protein ID:D2030.4 Transcript| p-value: 1.48e-04 log2FC: -0.2 Protein| p-value: 5.17e-01 log2FC: -0.1 Coords: I: 7,580,944- 7,581,628 (-) type: protein_coding Description: NADH dehydrogenase [ubiquinone] 1 beta subcomplex subunit 7 [Source:UniProtKB/ Swiss-Prot;Acc:P90789]
D2030.5	mce-1	0.01117	0.933	WBGene00008415	-0.2349	0.08869	0.00206	Methylmalonyl-CoA Epimerase; Mitochondrial methylmalonyl-CoA epimerase [Source:UniProtKB/TrEMBL;Acc:G5EEG4]	mce-1	172514	Protein Up Transcript Down	Gene: mce-1 (WBGene00008415) Protein ID:D2030.5 Transcript| p-value: 2.06e-03 log2FC: -0.2 Protein| p-value: 9.33e-01 log2FC: 0.0 Coords: I: 7,582,106- 7,583,349 (+) type: protein_coding Description: Methylmalonyl-CoA Epimerase; Mitochondrial methylmalonyl- CoA epimerase [Source:UniProtKB/ TrEMBL;Acc:G5EEG4]
D2045.1c	atx-2	0.04652	0.5817	WBGene00000231	-0.1541	0.06703	0.01042	Ataxin-2 homolog [Source:UniProtKB/Swiss-Prot;Acc:G5ED29]	atx-2	176465	Protein Up Transcript Down	Gene: atx-2 (WBGene00000231) Protein ID:D2045.1c Transcript| p-value: 1.04e-02 log2FC: -0.2 Protein| p-value: 5.82e-01 log2FC: 0.0 Coords: III:10,461,389-10,468,051 (+) type: protein_coding Description: Ataxin-2 homolog [Source:UniProtKB/ Swiss-Prot;Acc:G5ED29]
D2045.6	cul-1	-0.008425	0.8886	WBGene00000836	-0.1152	0.05906	0.03343	Cullin-1 [Source:UniProtKB/Swiss-Prot;Acc:Q17389]	cul-1	176466	Protein Down Transcript Down	Gene: cul-1 (WBGene00000836) Protein ID:D2045.6 Transcript| p-value: 3.34e-02 log2FC: -0.1 Protein| p-value: 8.89e-01 log2FC: -0.0 Coords: III:10,471,237-10,475,245 (+) type: protein_coding Description: Cullin-1 [Source:UniProtKB/Swiss- Prot;Acc:Q17389]
D2063.3a	glrx-3	-0.004925	0.9773	WBGene00017062	-0.09827	0.04679	0.0265	GLutaRedoXin [Source:UniProtKB/TrEMBL;Acc:Q6EZG4]	glrx-3	178828	Protein Down Transcript Down	Gene: glrx-3 (WBGene00017062) Protein ID:D2063.3a Transcript| p-value: 2.65e-02 log2FC: -0.1 Protein| p-value: 9.77e-01 log2FC: -0.0 Coords: V: 4,338,854- 4,341,308 (-) type: protein_coding Description: GLutaRedoXin [Source:UniProtKB/ TrEMBL;Acc:Q6EZG4]
D2089.1a	rsp-7	0.04265	0.8228	WBGene00004704	-0.1187	0.04246	0.003447	Probable splicing factor, arginine/serine-rich 7 [Source:UniProtKB/Swiss-Prot;Acc:O01159]	rsp-7	174646	Protein Up Transcript Down	Gene: rsp-7 (WBGene00004704) Protein ID:D2089.1a Transcript| p-value: 3.45e-03 log2FC: -0.1 Protein| p-value: 8.23e-01 log2FC: 0.0 Coords: II:10,659,206-10,662,317 (+) type: protein_coding Description: Probable splicing factor, arginine/ serine-rich 7 [Source:UniProtKB/Swiss- Prot;Acc:O01159]
D2096.2b	praf-3	-0.4027	0.05704	WBGene00017070	-0.166	0.06231	0.003502	PRA1 family protein [Source:UniProtKB/TrEMBL;Acc:Q4TTA9]	praf-3	177637	Protein Down Transcript Down	Gene: praf-3 (WBGene00017070) Protein ID:D2096.2b Transcript| p-value: 3.50e-03 log2FC: -0.2 Protein| p-value: 5.70e-02 log2FC: -0.4 Coords: IV: 8,379,984- 8,381,925 (+) type: protein_coding Description: PRA1 family protein [Source:UniProtKB/ TrEMBL;Acc:Q4TTA9]
DY3.1	tin-13	0.1981	0.1077	WBGene00006574	-0.1584	0.06594	0.007672	Mitochondrial import inner membrane translocase subunit tim-13 [Source:UniProtKB/Swiss-Prot;Acc:O45319]	tin-13	172686	Protein Up Transcript Down	Gene: tin-13 (WBGene00006574) Protein ID:DY3.1 Transcript| p-value: 7.67e-03 log2FC: -0.2 Protein| p-value: 1.08e-01 log2FC: 0.2 Coords: I: 8,759,204- 8,759,788 (-) type: protein_coding Description: Mitochondrial import inner membrane translocase subunit tim-13 [Source:UniProtKB/Swiss-Prot;Acc:O45319]
DY3.2	lmn-1	0.09667	0.1008	WBGene00003052	-0.08436	0.04056	0.03023	Lamin-1 [Source:UniProtKB/Swiss-Prot;Acc:Q21443]	lmn-1	172687	Protein Up Transcript Down	Gene: lmn-1 (WBGene00003052) Protein ID:DY3.2 Transcript| p-value: 3.02e-02 log2FC: -0.1 Protein| p-value: 1.01e-01 log2FC: 0.1 Coords: I: 8,762,986- 8,765,633 (+) type: protein_coding Description: Lamin-1 [Source:UniProtKB/Swiss- Prot;Acc:Q21443]
E01A2.2a	E01A2.2	0.05027	0.7779	WBGene00017085	-0.06802	0.0337	0.0386	Serrate RNA effector molecule homolog [Source:UniProtKB/Swiss-Prot;Acc:Q966L5]	E01A2.2	171996	Protein Up Transcript Down	Gene: E01A2.2 (WBGene00017085) Protein ID:E01A2.2a Transcript| p-value: 3.86e-02 log2FC: -0.1 Protein| p-value: 7.78e-01 log2FC: 0.1 Coords: I: 4,132,500- 4,135,239 (+) type: protein_coding Description: Serrate RNA effector molecule homolog [Source:UniProtKB/Swiss-Prot;Acc:Q966L5]
E01G4.4a	pqn-27	-0.002525	0.9811	WBGene00004116	-0.1735	0.06238	0.002316	Prion-like-(Q/N-rich)-domain-bearing protein [Source:UniProtKB/TrEMBL;Acc:H2L2J6]	pqn-27	3564944	Protein Down Transcript Down	Gene: pqn-27 (WBGene00004116) Protein ID:E01G4.4a Transcript| p-value: 2.32e-03 log2FC: -0.2 Protein| p-value: 9.81e-01 log2FC: -0.0 Coords: II:13,448,835-13,460,642 (-) type: protein_coding Description: Prion-like-(Q/N-rich)-domain- bearing protein [Source:UniProtKB/ TrEMBL;Acc:H2L2J6]
E02H1.8	mrpl-53	-0.1341	0.616	WBGene00008459	-0.1481	0.07938	0.0302	Mitochondrial Ribosomal Protein, Large [Source:UniProtKB/TrEMBL;Acc:Q7YX52]	mrpl-53	3565796	Protein Down Transcript Down	Gene: mrpl-53 (WBGene00008459) Protein ID:E02H1.8 Transcript| p-value: 3.02e-02 log2FC: -0.1 Protein| p-value: 6.16e-01 log2FC: -0.1 Coords: II: 9,597,622- 9,598,201 (+) type: protein_coding Description: Mitochondrial Ribosomal Protein, Large [Source:UniProtKB/TrEMBL;Acc:Q7YX52]
E03G2.2	mrp-3	-0.2993	0.2087	WBGene00003409	-0.1629	0.1021	0.04349	NULL	mrp-3	181677	Protein Down Transcript Down	Gene: mrp-3 (WBGene00003409) Protein ID:E03G2.2 Transcript| p-value: 4.35e-02 log2FC: -0.2 Protein| p-value: 2.09e-01 log2FC: -0.3 Coords: X:15,929,958-15,939,324 (-) type: protein_coding Description: NULL
E04A4.5	timm-17B.1	-0.1944	0.454	WBGene00017119	-0.1784	0.04145	7.369e-06	Probable mitochondrial import inner membrane translocase subunit tim-17B.1 [Source:UniProtKB/Swiss-Prot;Acc:O44477]	timm-17B.1	177242	Protein Down Transcript Down	Gene: timm-17B.1 (WBGene00017119) Protein ID:E04A4.5 Transcript| p-value: 7.37e-06 log2FC: -0.2 Protein| p-value: 4.54e-01 log2FC: -0.2 Coords: IV: 4,744,377- 4,745,492 (-) type: protein_coding Description: Probable mitochondrial import inner membrane translocase subunit tim-17B.1 [Source:UniProtKB/Swiss-Prot;Acc:O44477]
E04A4.7	cyc-2.1	0.09465	0.6355	WBGene00017121	-0.07922	0.03729	0.0279	Cytochrome c 2.1 [Source:UniProtKB/Swiss-Prot;Acc:P19974]	cyc-2.1	177243	Protein Up Transcript Down	Gene: cyc-2.1 (WBGene00017121) Protein ID:E04A4.7 Transcript| p-value: 2.79e-02 log2FC: -0.1 Protein| p-value: 6.35e-01 log2FC: 0.1 Coords: IV: 4,747,901- 4,749,113 (-) type: protein_coding Description: Cytochrome c 2.1 [Source:UniProtKB/ Swiss-Prot;Acc:P19974]
E04A4.8	rpl-20	-0.1493	0.08834	WBGene00004432	-0.1458	0.05305	0.003223	60S ribosomal protein L18a [Source:UniProtKB/Swiss-Prot;Acc:O44480]	rpl-20	24104384	Protein Down Transcript Down	Gene: rpl-20 (WBGene00004432) Protein ID:E04A4.8 Transcript| p-value: 3.22e-03 log2FC: -0.1 Protein| p-value: 8.83e-02 log2FC: -0.1 Coords: IV: 4,749,012- 4,749,778 (-) type: protein_coding Description: 60S ribosomal protein L18a [Source:UniProtKB/Swiss-Prot;Acc:O44480]
EEED8.1	tofu-6	-0.2282	0.03418	WBGene00017132	-0.09253	0.04945	0.04675	Embryonic developmental protein tofu-6 [Source:UniProtKB/Swiss-Prot;Acc:Q09293]	tofu-6	24104386	Protein Down Transcript Down	Gene: tofu-6 (WBGene00017132) Protein ID:EEED8.1 Transcript| p-value: 4.68e-02 log2FC: -0.1 Protein| p-value: 3.42e-02 log2FC: -0.2 Coords: II: 5,421,248- 5,422,737 (+) type: protein_coding Description: Embryonic developmental protein tofu-6 [Source:UniProtKB/Swiss-Prot;Acc:Q09293]
EEED8.5	mog-5	-0.09665	0.4754	WBGene00003393	-0.09389	0.04538	0.02932	Probable pre-mRNA-splicing factor ATP-dependent RNA helicase mog-5 [Source:UniProtKB/Swiss-Prot;Acc:Q09530]	mog-5	173920	Protein Down Transcript Down	Gene: mog-5 (WBGene00003393) Protein ID:EEED8.5 Transcript| p-value: 2.93e-02 log2FC: -0.1 Protein| p-value: 4.75e-01 log2FC: -0.1 Coords: II: 5,399,538- 5,405,810 (+) type: protein_coding Description: Probable pre-mRNA-splicing factor ATP-dependent RNA helicase mog-5 [Source:UniProtKB/Swiss-Prot;Acc:Q09530]
F01D4.4	egl-21	-0.6673	0.2962	WBGene00001189	0.2795	0.04578	2.291e-10	Carboxypeptidase E [Source:UniProtKB/Swiss-Prot;Acc:O17754]	egl-21	177940	Protein Down Transcript Up	Gene: egl-21 (WBGene00001189) Protein ID:F01D4.4 Transcript| p-value: 2.29e-10 log2FC: 0.3 Protein| p-value: 2.96e-01 log2FC: -0.7 Coords: IV:10,478,450-10,481,844 (-) type: protein_coding Description: Carboxypeptidase E [Source:UniProtKB/ Swiss-Prot;Acc:O17754]
F01F1.12	aldo-2	0.114	0.1198	WBGene00017166	-0.08294	0.04099	0.0349	Fructose-bisphosphate aldolase 2 [Source:UniProtKB/Swiss-Prot;Acc:P46563]	aldo-2	175827	Protein Up Transcript Down	Gene: aldo-2 (WBGene00017166) Protein ID:F01F1.12 Transcript| p-value: 3.49e-02 log2FC: -0.1 Protein| p-value: 1.20e-01 log2FC: 0.1 Coords: III: 5,874,672- 5,876,625 (-) type: protein_coding Description: Fructose-bisphosphate aldolase 2 [Source:UniProtKB/Swiss-Prot;Acc:P46563]
F01F1.6	alh-9	-0.1307	0.08202	WBGene00000115	-0.4451	0.05414	2.146e-17	Putative aldehyde dehydrogenase family 7 member A1 homolog [Source:UniProtKB/Swiss-Prot;Acc:P46562]	alh-9	175820	Protein Down Transcript Down	Gene: alh-9 (WBGene00000115) Protein ID:F01F1.6 Transcript| p-value: 2.15e-17 log2FC: -0.4 Protein| p-value: 8.20e-02 log2FC: -0.1 Coords: III: 5,856,018- 5,859,186 (+) type: protein_coding Description: Putative aldehyde dehydrogenase family 7 member A1 homolog [Source:UniProtKB/ Swiss-Prot;Acc:P46562]
F01F1.8a	cct-6	-0.03825	0.3362	WBGene00000381	-0.1467	0.05528	0.004259	T-complex protein 1 subunit zeta [Source:UniProtKB/Swiss-Prot;Acc:P46550]	cct-6	175819	Protein Down Transcript Down	Gene: cct-6 (WBGene00000381) Protein ID:F01F1.8a Transcript| p-value: 4.26e-03 log2FC: -0.1 Protein| p-value: 3.36e-01 log2FC: -0.0 Coords: III: 5,853,532- 5,855,687 (-) type: protein_coding Description: T-complex protein 1 subunit zeta [Source:UniProtKB/Swiss-Prot;Acc:P46550]
F01F1.9b	dnpp-1	0.05625	0.4888	WBGene00017163	-0.1269	0.04083	0.001176	Aspartyl aminopeptidase [Source:UniProtKB/Swiss-Prot;Acc:Q19087]	dnpp-1	175822	Protein Up Transcript Down	Gene: dnpp-1 (WBGene00017163) Protein ID:F01F1.9b Transcript| p-value: 1.18e-03 log2FC: -0.1 Protein| p-value: 4.89e-01 log2FC: 0.1 Coords: III: 5,861,855- 5,863,708 (-) type: protein_coding Description: Aspartyl aminopeptidase [Source:UniProtKB/Swiss-Prot;Acc:Q19087]
F01G10.1	tkt-1	-0.1272	0.291	WBGene00008506	-0.1688	0.05311	0.0006767	TransKeTolase homolog [Source:UniProtKB/TrEMBL;Acc:O17759]	tkt-1	177906	Protein Down Transcript Down	Gene: tkt-1 (WBGene00008506) Protein ID:F01G10.1 Transcript| p-value: 6.77e-04 log2FC: -0.2 Protein| p-value: 2.91e-01 log2FC: -0.1 Coords: IV:10,243,591-10,245,752 (+) type: protein_coding Description: TransKeTolase homolog [Source:UniProtKB/ TrEMBL;Acc:O17759]
F02A9.10	F02A9.10	-0.0135	0.9197	WBGene00303021	-0.161	0.05256	0.001058	Probable methylcrotonoyl-CoA carboxylase beta chain, mitochondrial [Source:UniProtKB/Swiss-Prot;Acc:P34385]	F02A9.10	176285	Protein Down Transcript Down	Gene: F02A9.10 (WBGene00303021) Protein ID:F02A9.10 Transcript| p-value: 1.06e-03 log2FC: -0.2 Protein| p-value: 9.20e-01 log2FC: -0.0 Coords: III: 9,086,880- 9,089,373 (-) type: protein_coding Description: Probable methylcrotonoyl-CoA carboxylase beta chain, mitochondrial [Source:UniProtKB/Swiss-Prot;Acc:P34385]
F02A9.2	far-1	-0.02775	0.9725	WBGene00001385	-0.1695	0.04588	0.0001016	Fatty-acid and retinol-binding protein 1 [Source:UniProtKB/Swiss-Prot;Acc:P34382]	far-1	176283	Protein Down Transcript Down	Gene: far-1 (WBGene00001385) Protein ID:F02A9.2 Transcript| p-value: 1.02e-04 log2FC: -0.2 Protein| p-value: 9.72e-01 log2FC: -0.0 Coords: III: 9,080,371- 9,081,179 (-) type: protein_coding Description: Fatty-acid and retinol-binding protein 1 [Source:UniProtKB/Swiss-Prot;Acc:P34382]
F02A9.4	mrpl-44	-0.1608	0.1593	WBGene00008514	-0.1565	0.06789	0.01018	Mitochondrial Ribosomal Protein, Large [Source:RefSeq peptide;Acc:NP_499012]	mrpl-44	176285	Protein Down Transcript Down	Gene: mrpl-44 (WBGene00008514) Protein ID:F02A9.4 Transcript| p-value: 1.02e-02 log2FC: -0.2 Protein| p-value: 1.59e-01 log2FC: -0.2 Coords: III: 9,084,479- 9,089,373 (-) type: protein_coding Description: Mitochondrial Ribosomal Protein, Large [Source:RefSeq peptide;Acc:NP_499012]
F02E8.1	asb-2	-0.00145	0.9864	WBGene00000207	-0.1986	0.04715	8.318e-06	ATP Synthase B homolog [Source:UniProtKB/TrEMBL;Acc:Q19126]	asb-2	180718	Protein Down Transcript Down	Gene: asb-2 (WBGene00000207) Protein ID:F02E8.1 Transcript| p-value: 8.32e-06 log2FC: -0.2 Protein| p-value: 9.86e-01 log2FC: -0.0 Coords: X: 4,469,743- 4,471,476 (+) type: protein_coding Description: ATP Synthase B homolog [Source:UniProtKB/TrEMBL;Acc:Q19126]
F02G3.1a	ncam-1	0.1868	0.2462	WBGene00017184	0.3143	0.1027	0.0003443	NCAM (Neural cell adhesion molecule) homolog [Source:UniProtKB/TrEMBL;Acc:Q8MQ86]	ncam-1	180418	Protein Up Transcript Up	Gene: ncam-1 (WBGene00017184) Protein ID:F02G3.1a Transcript| p-value: 3.44e-04 log2FC: 0.3 Protein| p-value: 2.46e-01 log2FC: 0.2 Coords: X: 692,978- 703,036 (+) type: protein_coding Description: NCAM (Neural cell adhesion molecule) homolog [Source:UniProtKB/ TrEMBL;Acc:Q8MQ86]
F07A11.2b	gfat-1	-0.1313	0.05578	WBGene00008546	-0.1066	0.04694	0.01883	Glutamine-Fructose 6-phosphate AminoTransferase homolog [Source:UniProtKB/TrEMBL;Acc:Q95QM8]	gfat-1	174778	Protein Down Transcript Down	Gene: gfat-1 (WBGene00008546) Protein ID:F07A11.2b Transcript| p-value: 1.88e-02 log2FC: -0.1 Protein| p-value: 5.58e-02 log2FC: -0.1 Coords: II:11,592,392-11,596,590 (-) type: protein_coding Description: Glutamine-Fructose 6-phosphate AminoTransferase homolog [Source:UniProtKB/TrEMBL;Acc:Q95QM8]
F07A5.7a	unc-15	0.136	0.4394	WBGene00006754	0.3407	0.07295	3.624e-07	Paramyosin [Source:UniProtKB/Swiss-Prot;Acc:P10567]	unc-15	172491	Protein Up Transcript Up	Gene: unc-15 (WBGene00006754) Protein ID:F07A5.7a Transcript| p-value: 3.62e-07 log2FC: 0.3 Protein| p-value: 4.39e-01 log2FC: 0.1 Coords: I: 7,376,604- 7,383,197 (-) type: protein_coding Description: Paramyosin [Source:UniProtKB/Swiss- Prot;Acc:P10567]
F08C6.2b	pcyt-1	0.0293	0.6393	WBGene00017241	0.1081	0.05533	0.0352	Putative choline-phosphate cytidylyltransferase [Source:UniProtKB/Swiss-Prot;Acc:P49583]	pcyt-1	181021	Protein Up Transcript Up	Gene: pcyt-1 (WBGene00017241) Protein ID:F08C6.2b Transcript| p-value: 3.52e-02 log2FC: 0.1 Protein| p-value: 6.39e-01 log2FC: 0.0 Coords: X: 7,572,110- 7,581,059 (+) type: protein_coding Description: Putative choline-phosphate cytidylyltransferase [Source:UniProtKB/ Swiss-Prot;Acc:P49583]
F08C6.4a	sto-1	0.4242	0.1136	WBGene00006063	0.2128	0.1145	0.01648	Stomatin-1 [Source:UniProtKB/Swiss-Prot;Acc:Q19200]	sto-1	181017	Protein Up Transcript Up	Gene: sto-1 (WBGene00006063) Protein ID:F08C6.4a Transcript| p-value: 1.65e-02 log2FC: 0.2 Protein| p-value: 1.14e-01 log2FC: 0.4 Coords: X: 7,562,831- 7,564,805 (+) type: protein_coding Description: Stomatin-1 [Source:UniProtKB/Swiss- Prot;Acc:Q19200]
F08C6.6	apy-1	0.00215	0.9884	WBGene00017244	-0.2242	0.05096	3.34e-06	Apyrase apy-1 [Source:UniProtKB/Swiss-Prot;Acc:Q19202]	apy-1	181019	Protein Up Transcript Down	Gene: apy-1 (WBGene00017244) Protein ID:F08C6.6 Transcript| p-value: 3.34e-06 log2FC: -0.2 Protein| p-value: 9.88e-01 log2FC: 0.0 Coords: X: 7,568,137- 7,569,722 (-) type: protein_coding Description: Apyrase apy-1 [Source:UniProtKB/Swiss- Prot;Acc:Q19202]
F08F1.8	tth-1	0.3881	0.03403	WBGene00006649	0.2206	0.0885	0.003557	Thymosin beta [Source:UniProtKB/Swiss-Prot;Acc:O17389]	tth-1	181097	Protein Up Transcript Up	Gene: tth-1 (WBGene00006649) Protein ID:F08F1.8 Transcript| p-value: 3.56e-03 log2FC: 0.2 Protein| p-value: 3.40e-02 log2FC: 0.4 Coords: X: 8,422,480- 8,423,731 (-) type: protein_coding Description: Thymosin beta [Source:UniProtKB/Swiss- Prot;Acc:O17389]
F08F3.3	rhr-1	-0.1091	0.7906	WBGene00004358	0.1719	0.03754	2.198e-06	RH (Rhesus) antigen Related [Source:UniProtKB/TrEMBL;Acc:Q22947]	rhr-1	178927	Protein Down Transcript Up	Gene: rhr-1 (WBGene00004358) Protein ID:F08F3.3 Transcript| p-value: 2.20e-06 log2FC: 0.2 Protein| p-value: 7.91e-01 log2FC: -0.1 Coords: V: 5,428,160- 5,430,431 (+) type: protein_coding Description: RH (Rhesus) antigen Related [Source:UniProtKB/TrEMBL;Acc:Q22947]
F08H9.7	clec-56	0.9848	0.1647	WBGene00008595	-0.2811	0.067	5.791e-06	C-type LECtin [Source:UniProtKB/TrEMBL;Acc:Q19230]	clec-56	179953	Protein Up Transcript Down	Gene: clec-56 (WBGene00008595) Protein ID:F08H9.7 Transcript| p-value: 5.79e-06 log2FC: -0.3 Protein| p-value: 1.65e-01 log2FC: 1.0 Coords: V:14,474,399-14,476,794 (+) type: protein_coding Description: C-type LECtin [Source:UniProtKB/ TrEMBL;Acc:Q19230]
F09B12.3	F09B12.3	0.3078	0.00669	WBGene00008607	-0.4836	0.07571	1.627e-11	Putative phospholipase B-like 2 [Source:UniProtKB/Swiss-Prot;Acc:O62146]	F09B12.3	181605	Protein Up Transcript Down	Gene: F09B12.3 (WBGene00008607) Protein ID:F09B12.3 Transcript| p-value: 1.63e-11 log2FC: -0.5 Protein| p-value: 6.69e-03 log2FC: 0.3 Coords: X:15,095,343-15,097,954 (-) type: protein_coding Description: Putative phospholipase B-like 2 [Source:UniProtKB/Swiss-Prot;Acc:O62146]
F09E10.3	dhs-25	-0.4468	0.003336	WBGene00000988	-1.536	0.07935	8.732e-85	DeHydrogenases, Short chain [Source:UniProtKB/TrEMBL;Acc:Q19246]	dhs-25	180486	Protein Down Transcript Down	Gene: dhs-25 (WBGene00000988) Protein ID:F09E10.3 Transcript| p-value: 8.73e-85 log2FC: -1.5 Protein| p-value: 3.34e-03 log2FC: -0.4 Coords: X: 1,486,473- 1,489,326 (+) type: protein_coding Description: DeHydrogenases, Short chain [Source:UniProtKB/TrEMBL;Acc:Q19246]
F09E5.15a	prdx-2	-0.03093	0.8499	WBGene00006434	-0.1417	0.04267	0.0005239	PeRoxireDoXin [Source:UniProtKB/TrEMBL;Acc:H2KZL7]	prdx-2	266858	Protein Down Transcript Down	Gene: prdx-2 (WBGene00006434) Protein ID:F09E5.15a Transcript| p-value: 5.24e-04 log2FC: -0.1 Protein| p-value: 8.50e-01 log2FC: -0.0 Coords: II: 5,378,068- 5,379,632 (+) type: protein_coding Description: PeRoxireDoXin [Source:UniProtKB/ TrEMBL;Acc:H2KZL7]
F09E5.3	F09E5.3	0.1857	0.04112	WBGene00017283	-0.119	0.04612	0.006485	Putative deoxyribose-phosphate aldolase [Source:UniProtKB/Swiss-Prot;Acc:Q19264]	F09E5.3	173911	Protein Up Transcript Down	Gene: F09E5.3 (WBGene00017283) Protein ID:F09E5.3 Transcript| p-value: 6.48e-03 log2FC: -0.1 Protein| p-value: 4.11e-02 log2FC: 0.2 Coords: II: 5,373,997- 5,375,177 (+) type: protein_coding Description: Putative deoxyribose-phosphate aldolase [Source:UniProtKB/Swiss-Prot;Acc:Q19264]
F09F7.2a	mlc-3	0.1726	0.5136	WBGene00003371	0.23	0.04164	1.126e-08	Myosin, essential light chain [Source:UniProtKB/Swiss-Prot;Acc:P53014]	mlc-3	175768	Protein Up Transcript Up	Gene: mlc-3 (WBGene00003371) Protein ID:F09F7.2a Transcript| p-value: 1.13e-08 log2FC: 0.2 Protein| p-value: 5.14e-01 log2FC: 0.2 Coords: III: 5,565,025- 5,567,382 (+) type: protein_coding Description: Myosin, essential light chain [Source:UniProtKB/Swiss-Prot;Acc:P53014]
F09F7.3	rpc-2	0.07977	0.5895	WBGene00017300	-0.1005	0.03783	0.005976	DNA-directed RNA polymerase subunit beta [Source:UniProtKB/TrEMBL;Acc:Q27492]	rpc-2	175767	Protein Up Transcript Down	Gene: rpc-2 (WBGene00017300) Protein ID:F09F7.3 Transcript| p-value: 5.98e-03 log2FC: -0.1 Protein| p-value: 5.89e-01 log2FC: 0.1 Coords: III: 5,557,344- 5,564,837 (+) type: protein_coding Description: DNA-directed RNA polymerase subunit beta [Source:UniProtKB/TrEMBL;Acc:Q27492]
F09F7.4b	hach-1	-0.1615	0.2086	WBGene00017301	-0.5978	0.0459	7.288e-40	3-hydroxyisobutyryl-CoA hydrolase, mitochondrial [Source:UniProtKB/TrEMBL;Acc:Q8MNT7]	hach-1	175766	Protein Down Transcript Down	Gene: hach-1 (WBGene00017301) Protein ID:F09F7.4b Transcript| p-value: 7.29e-40 log2FC: -0.6 Protein| p-value: 2.09e-01 log2FC: -0.2 Coords: III: 5,555,404- 5,557,318 (+) type: protein_coding Description: 3-hydroxyisobutyryl-CoA hydrolase, mitochondrial [Source:UniProtKB/ TrEMBL;Acc:Q8MNT7]
F09G8.3	mrps-9	-0.2186	0.01114	WBGene00017319	-0.1471	0.0525	0.002729	Probable 40S ribosomal protein S9, mitochondrial [Source:UniProtKB/Swiss-Prot;Acc:P34388]	mrps-9	184267	Protein Down Transcript Down	Gene: mrps-9 (WBGene00017319) Protein ID:F09G8.3 Transcript| p-value: 2.73e-03 log2FC: -0.1 Protein| p-value: 1.11e-02 log2FC: -0.2 Coords: III: 8,266,062- 8,267,841 (+) type: protein_coding Description: Probable 40S ribosomal protein S9, mitochondrial [Source:UniProtKB/Swiss- Prot;Acc:P34388]
F09G8.7	F09G8.7	0.1193	0.7065	WBGene00017321	-0.1422	0.08084	0.03953	NULL	F09G8.7	184270	Protein Up Transcript Down	Gene: F09G8.7 (WBGene00017321) Protein ID:F09G8.7 Transcript| p-value: 3.95e-02 log2FC: -0.1 Protein| p-value: 7.06e-01 log2FC: 0.1 Coords: III: 8,267,921- 8,268,355 (-) type: protein_coding Description: NULL
F10B5.1	rpl-10	-0.3225	0.2039	WBGene00004421	-0.1394	0.05112	0.003583	60S ribosomal protein L10 [Source:UniProtKB/Swiss-Prot;Acc:Q09533]	rpl-10	174311	Protein Down Transcript Down	Gene: rpl-10 (WBGene00004421) Protein ID:F10B5.1 Transcript| p-value: 3.58e-03 log2FC: -0.1 Protein| p-value: 2.04e-01 log2FC: -0.3 Coords: II: 8,143,863- 8,144,671 (+) type: protein_coding Description: 60S ribosomal protein L10 [Source:UniProtKB/Swiss-Prot;Acc:Q09533]
F10C1.2b	ifb-1	0.1577	0.08413	WBGene00002053	0.1044	0.04574	0.01642	Intermediate filament protein ifb-1 [Source:UniProtKB/Swiss-Prot;Acc:Q19289]	ifb-1	173976	Protein Up Transcript Up	Gene: ifb-1 (WBGene00002053) Protein ID:F10C1.2b Transcript| p-value: 1.64e-02 log2FC: 0.1 Protein| p-value: 8.41e-02 log2FC: 0.2 Coords: II: 5,765,618- 5,772,084 (+) type: protein_coding Description: Intermediate filament protein ifb-1 [Source:UniProtKB/Swiss-Prot;Acc:Q19289]
F10C2.4	F10C2.4	-0.03358	0.8092	WBGene00008645	-0.08088	0.0387	0.02986	DNA polymerase delta catalytic subunit [Source:UniProtKB/Swiss-Prot;Acc:P90829]	F10C2.4	179652	Protein Down Transcript Down	Gene: F10C2.4 (WBGene00008645) Protein ID:F10C2.4 Transcript| p-value: 2.99e-02 log2FC: -0.1 Protein| p-value: 8.09e-01 log2FC: -0.0 Coords: V:12,041,556-12,045,347 (+) type: protein_coding Description: DNA polymerase delta catalytic subunit [Source:UniProtKB/Swiss-Prot;Acc:P90829]
F10E7.4	spon-1	-0.2233	0.1644	WBGene00006893	-0.4626	0.08689	1.001e-08	SPONdin (Extracellular matrix glycoprotein) family [Source:UniProtKB/TrEMBL;Acc:Q19305]	spon-1	174169	Protein Down Transcript Down	Gene: spon-1 (WBGene00006893) Protein ID:F10E7.4 Transcript| p-value: 1.00e-08 log2FC: -0.5 Protein| p-value: 1.64e-01 log2FC: -0.2 Coords: II: 7,116,557- 7,120,558 (+) type: protein_coding Description: SPONdin (Extracellular matrix glycoprotein) family [Source:UniProtKB/ TrEMBL;Acc:Q19305]
F10E7.7	rpl-33	-0.2054	0.0374	WBGene00004447	-0.1414	0.04411	0.0008202	60S ribosomal protein L35a [Source:UniProtKB/Swiss-Prot;Acc:P49180]	rpl-33	174166	Protein Down Transcript Down	Gene: rpl-33 (WBGene00004447) Protein ID:F10E7.7 Transcript| p-value: 8.20e-04 log2FC: -0.1 Protein| p-value: 3.74e-02 log2FC: -0.2 Coords: II: 7,105,556- 7,106,462 (+) type: protein_coding Description: 60S ribosomal protein L35a [Source:UniProtKB/Swiss-Prot;Acc:P49180]
F10F2.2	pfas-1	-0.6198	0.08588	WBGene00008654	-0.5293	0.06229	1.776e-18	Probable phosphoribosylformylglycinamidine synthase [Source:UniProtKB/Swiss-Prot;Acc:Q19311]	pfas-1	175608	Protein Down Transcript Down	Gene: pfas-1 (WBGene00008654) Protein ID:F10F2.2 Transcript| p-value: 1.78e-18 log2FC: -0.5 Protein| p-value: 8.59e-02 log2FC: -0.6 Coords: III: 4,618,853- 4,643,305 (-) type: protein_coding Description: Probable phosphoribosylformylglycinamidine synthase [Source:UniProtKB/Swiss- Prot;Acc:Q19311]
F10G7.2	tsn-1	-0.1628	0.04107	WBGene00006626	-0.2228	0.044	1.242e-07	Staphylococcal nuclease domain-containing protein [Source:UniProtKB/TrEMBL;Acc:Q19328]	tsn-1	173811	Protein Down Transcript Down	Gene: tsn-1 (WBGene00006626) Protein ID:F10G7.2 Transcript| p-value: 1.24e-07 log2FC: -0.2 Protein| p-value: 4.11e-02 log2FC: -0.2 Coords: II: 4,706,821- 4,710,052 (+) type: protein_coding Description: Staphylococcal nuclease domain- containing protein [Source:UniProtKB/ TrEMBL;Acc:Q19328]
F10G7.8	rpn-5	-0.02658	0.8771	WBGene00004461	-0.1892	0.05116	8.588e-05	Proteasome Regulatory Particle, Non-ATPase-like [Source:UniProtKB/TrEMBL;Acc:Q19324]	rpn-5	173807	Protein Down Transcript Down	Gene: rpn-5 (WBGene00004461) Protein ID:F10G7.8 Transcript| p-value: 8.59e-05 log2FC: -0.2 Protein| p-value: 8.77e-01 log2FC: -0.0 Coords: II: 4,696,419- 4,698,427 (-) type: protein_coding Description: Proteasome Regulatory Particle, Non- ATPase-like [Source:UniProtKB/ TrEMBL;Acc:Q19324]
F10G8.5	ncs-2	-0.04957	0.9492	WBGene00003564	0.2298	0.06261	7.016e-05	Neuronal calcium sensor 2 [Source:UniProtKB/Swiss-Prot;Acc:P36609]	ncs-2	172866	Protein Down Transcript Up	Gene: ncs-2 (WBGene00003564) Protein ID:F10G8.5 Transcript| p-value: 7.02e-05 log2FC: 0.2 Protein| p-value: 9.49e-01 log2FC: -0.0 Coords: I:10,033,461-10,034,816 (-) type: protein_coding Description: Neuronal calcium sensor 2 [Source:UniProtKB/Swiss-Prot;Acc:P36609]
F10G8.6	nubp-1	0.005925	0.9581	WBGene00008664	-0.1147	0.0517	0.01769	Cytosolic Fe-S cluster assembly factor NUBP1 homolog [Source:UniProtKB/Swiss-Prot;Acc:Q93459]	nubp-1	172868	Protein Up Transcript Down	Gene: nubp-1 (WBGene00008664) Protein ID:F10G8.6 Transcript| p-value: 1.77e-02 log2FC: -0.1 Protein| p-value: 9.58e-01 log2FC: 0.0 Coords: I:10,046,442-10,048,028 (+) type: protein_coding Description: Cytosolic Fe-S cluster assembly factor NUBP1 homolog [Source:UniProtKB/Swiss- Prot;Acc:Q93459]
F11A10.4b	mon-2	-0.5902	0.2247	WBGene00008685	-0.1125	0.04597	0.009879	Monensin-resistant homolog 2 [Source:UniProtKB/Swiss-Prot;Acc:Q19338]	mon-2	178153	Protein Down Transcript Down	Gene: mon-2 (WBGene00008685) Protein ID:F11A10.4b Transcript| p-value: 9.88e-03 log2FC: -0.1 Protein| p-value: 2.25e-01 log2FC: -0.6 Coords: IV:12,096,779-12,105,762 (+) type: protein_coding Description: Monensin-resistant homolog 2 [Source:UniProtKB/Swiss-Prot;Acc:Q19338]
F11A3.1	acs-14	-0.1388	0.3479	WBGene00008669	0.1402	0.04163	0.0004412	Fatty Acid CoA Synthetase family [Source:UniProtKB/TrEMBL;Acc:Q19339]	acs-14	179330	Protein Down Transcript Up	Gene: acs-14 (WBGene00008669) Protein ID:F11A3.1 Transcript| p-value: 4.41e-04 log2FC: 0.1 Protein| p-value: 3.48e-01 log2FC: -0.1 Coords: V: 9,508,079- 9,510,476 (+) type: protein_coding Description: Fatty Acid CoA Synthetase family [Source:UniProtKB/TrEMBL;Acc:Q19339]
F11C1.5a	vwa-8	-0.06822	0.58	WBGene00008694	-0.5405	0.07244	7.353e-15	NULL	vwa-8	181431	Protein Down Transcript Down	Gene: vwa-8 (WBGene00008694) Protein ID:F11C1.5a Transcript| p-value: 7.35e-15 log2FC: -0.5 Protein| p-value: 5.80e-01 log2FC: -0.1 Coords: X:12,991,447-12,999,638 (+) type: protein_coding Description: NULL
F11C3.3	unc-54	0.04133	0.3616	WBGene00006789	0.1501	0.06988	0.009972	Myosin-4 [Source:UniProtKB/Swiss-Prot;Acc:P02566]	unc-54	259839	Protein Up Transcript Up	Gene: unc-54 (WBGene00006789) Protein ID:F11C3.3 Transcript| p-value: 9.97e-03 log2FC: 0.2 Protein| p-value: 3.62e-01 log2FC: 0.0 Coords: I:14,855,901-14,863,573 (-) type: protein_coding Description: Myosin-4 [Source:UniProtKB/Swiss- Prot;Acc:P02566]
F11C7.5	osm-11	-0.06512	0.7637	WBGene00003891	0.1911	0.04192	1.885e-06	NULL	osm-11	181772	Protein Down Transcript Up	Gene: osm-11 (WBGene00003891) Protein ID:F11C7.5 Transcript| p-value: 1.89e-06 log2FC: 0.2 Protein| p-value: 7.64e-01 log2FC: -0.1 Coords: X:17,420,211-17,421,582 (-) type: protein_coding Description: NULL
F11G11.3	gst-6	0.2892	0.07105	WBGene00001754	-0.2027	0.1175	0.02313	Probable glutathione S-transferase 6 [Source:UniProtKB/Swiss-Prot;Acc:P91252]	gst-6	173841	Protein Up Transcript Down	Gene: gst-6 (WBGene00001754) Protein ID:F11G11.3 Transcript| p-value: 2.31e-02 log2FC: -0.2 Protein| p-value: 7.11e-02 log2FC: 0.3 Coords: II: 4,879,885- 4,881,105 (+) type: protein_coding Description: Probable glutathione S-transferase 6 [Source:UniProtKB/Swiss-Prot;Acc:P91252]
F11G11.7	dnj-9	-0.1612	0.3564	WBGene00001027	-0.1846	0.0574	0.0005281	DNaJ domain (Prokaryotic heat shock protein) [Source:UniProtKB/TrEMBL;Acc:P91243]	dnj-9	3565947	Protein Down Transcript Down	Gene: dnj-9 (WBGene00001027) Protein ID:F11G11.7 Transcript| p-value: 5.28e-04 log2FC: -0.2 Protein| p-value: 3.56e-01 log2FC: -0.2 Coords: II: 4,852,056- 4,857,880 (+) type: protein_coding Description: DNaJ domain (Prokaryotic heat shock protein) [Source:UniProtKB/ TrEMBL;Acc:P91243]
F11H8.3	col-8	-1.029	0.06549	WBGene00000597	-0.5038	0.07438	1.161e-12	Cuticle collagen 8 [Source:UniProtKB/Swiss-Prot;Acc:P18833]	col-8	175981	Protein Down Transcript Down	Gene: col-8 (WBGene00000597) Protein ID:F11H8.3 Transcript| p-value: 1.16e-12 log2FC: -0.5 Protein| p-value: 6.55e-02 log2FC: -1.0 Coords: III: 7,019,583- 7,020,600 (-) type: protein_coding Description: Cuticle collagen 8 [Source:UniProtKB/ Swiss-Prot;Acc:P18833]
F12F6.6	sec-24.1	-0.0773	0.08529	WBGene00004755	-0.1678	0.0385	6.372e-06	Yeast SEC homolog [Source:UniProtKB/TrEMBL;Acc:Q19371]	sec-24.1	178078	Protein Down Transcript Down	Gene: sec-24.1 (WBGene00004755) Protein ID:F12F6.6 Transcript| p-value: 6.37e-06 log2FC: -0.2 Protein| p-value: 8.53e-02 log2FC: -0.1 Coords: IV:11,561,986-11,566,194 (-) type: protein_coding Description: Yeast SEC homolog [Source:UniProtKB/ TrEMBL;Acc:Q19371]
F13B10.2a	rpl-3	-0.3235	0.1482	WBGene00004414	-0.0994	0.0424	0.01426	60S ribosomal protein L3 [Source:UniProtKB/Swiss-Prot;Acc:P50880]	rpl-3	175501	Protein Down Transcript Down	Gene: rpl-3 (WBGene00004414) Protein ID:F13B10.2a Transcript| p-value: 1.43e-02 log2FC: -0.1 Protein| p-value: 1.48e-01 log2FC: -0.3 Coords: III: 3,867,852- 3,869,587 (+) type: protein_coding Description: 60S ribosomal protein L3 [Source:UniProtKB/Swiss-Prot;Acc:P50880]
F13D12.2a	ldh-1	0.01532	0.9334	WBGene00002262	-0.2346	0.05326	3.075e-06	L-lactate dehydrogenase [Source:UniProtKB/Swiss-Prot;Acc:Q27888]	ldh-1	174798	Protein Up Transcript Down	Gene: ldh-1 (WBGene00002262) Protein ID:F13D12.2a Transcript| p-value: 3.08e-06 log2FC: -0.2 Protein| p-value: 9.33e-01 log2FC: 0.0 Coords: II:11,724,204-11,726,533 (+) type: protein_coding Description: L-lactate dehydrogenase [Source:UniProtKB/Swiss-Prot;Acc:Q27888]
F13D12.4a	alh-8	-0.1144	0.2585	WBGene00000114	-0.21	0.04018	6.077e-08	Probable methylmalonate-semialdehyde dehydrogenase [acylating], mitochondrial [Source:UniProtKB/Swiss-Prot;Acc:P52713]	alh-8	174800	Protein Down Transcript Down	Gene: alh-8 (WBGene00000114) Protein ID:F13D12.4a Transcript| p-value: 6.08e-08 log2FC: -0.2 Protein| p-value: 2.58e-01 log2FC: -0.1 Coords: II:11,728,949-11,731,226 (+) type: protein_coding Description: Probable methylmalonate-semialdehyde dehydrogenase [acylating], mitochondrial [Source:UniProtKB/Swiss-Prot;Acc:P52713]
F13G3.4	dylt-1	-1.185	0.2918	WBGene00008764	-0.114	0.05425	0.0236	DYnein Light chain (Tctex type) [Source:UniProtKB/TrEMBL;Acc:Q19416]	dylt-1	172476	Protein Down Transcript Down	Gene: dylt-1 (WBGene00008764) Protein ID:F13G3.4 Transcript| p-value: 2.36e-02 log2FC: -0.1 Protein| p-value: 2.92e-01 log2FC: -1.2 Coords: I: 7,300,062- 7,300,913 (-) type: protein_coding Description: DYnein Light chain (Tctex type) [Source:UniProtKB/TrEMBL;Acc:Q19416]
F13G3.5a	ttx-7	-0.06808	0.3478	WBGene00008765	-0.1621	0.05472	0.001441	Inositol monophosphatase ttx-7 [Source:UniProtKB/Swiss-Prot;Acc:Q19420]	ttx-7	172477	Protein Down Transcript Down	Gene: ttx-7 (WBGene00008765) Protein ID:F13G3.5a Transcript| p-value: 1.44e-03 log2FC: -0.2 Protein| p-value: 3.48e-01 log2FC: -0.1 Coords: I: 7,301,007- 7,303,227 (-) type: protein_coding Description: Inositol monophosphatase ttx-7 [Source:UniProtKB/Swiss-Prot;Acc:Q19420]
F13H8.7	upb-1	-0.1204	0.3095	WBGene00017440	-0.1239	0.05938	0.02254	UreidoPropionase Beta [Source:UniProtKB/TrEMBL;Acc:Q19437]	upb-1	174040	Protein Down Transcript Down	Gene: upb-1 (WBGene00017440) Protein ID:F13H8.7 Transcript| p-value: 2.25e-02 log2FC: -0.1 Protein| p-value: 3.10e-01 log2FC: -0.1 Coords: II: 6,288,413- 6,290,097 (-) type: protein_coding Description: UreidoPropionase Beta [Source:UniProtKB/ TrEMBL;Acc:Q19437]
F14B4.3	rpoa-2	-0.09648	0.3907	WBGene00008781	-0.08352	0.04362	0.04453	DNA-directed RNA polymerase subunit beta [Source:UniProtKB/TrEMBL;Acc:Q27493]	rpoa-2	172752	Protein Down Transcript Down	Gene: rpoa-2 (WBGene00008781) Protein ID:F14B4.3 Transcript| p-value: 4.45e-02 log2FC: -0.1 Protein| p-value: 3.91e-01 log2FC: -0.1 Coords: I: 9,280,963- 9,286,577 (-) type: protein_coding Description: DNA-directed RNA polymerase subunit beta [Source:UniProtKB/TrEMBL;Acc:Q27493]
F14D12.2	unc-97	0.285	0.1483	WBGene00006826	0.1171	0.05727	0.02655	LIM domain-containing protein unc-97 [Source:UniProtKB/Swiss-Prot;Acc:P50464]	unc-97	180827	Protein Up Transcript Up	Gene: unc-97 (WBGene00006826) Protein ID:F14D12.2 Transcript| p-value: 2.66e-02 log2FC: 0.1 Protein| p-value: 1.48e-01 log2FC: 0.3 Coords: X: 5,593,133- 5,594,965 (+) type: protein_coding Description: LIM domain-containing protein unc-97 [Source:UniProtKB/Swiss-Prot;Acc:P50464]
F14F4.3	mrp-5	-0.05862	0.6185	WBGene00003411	0.2789	0.05056	7.62e-09	NULL	mrp-5	181587	Protein Down Transcript Up	Gene: mrp-5 (WBGene00003411) Protein ID:F14F4.3 Transcript| p-value: 7.62e-09 log2FC: 0.3 Protein| p-value: 6.19e-01 log2FC: -0.1 Coords: X:14,938,502-14,946,317 (-) type: protein_coding Description: NULL
F14F7.1	col-98	-0.3411	0.6184	WBGene00000673	-0.4997	0.09068	3.217e-09	COLlagen [Source:UniProtKB/TrEMBL;Acc:O17805]	col-98	176724	Protein Down Transcript Down	Gene: col-98 (WBGene00000673) Protein ID:F14F7.1 Transcript| p-value: 3.22e-09 log2FC: -0.5 Protein| p-value: 6.18e-01 log2FC: -0.3 Coords: III:13,018,935-13,020,226 (+) type: protein_coding Description: COLlagen [Source:UniProtKB/ TrEMBL;Acc:O17805]
F15A2.1b	col-184	-0.2796	0.3203	WBGene00000757	-0.1916	0.05829	0.0003765	COLlagen [Source:UniProtKB/TrEMBL;Acc:Q19470]	col-184	181470	Protein Down Transcript Down	Gene: col-184 (WBGene00000757) Protein ID:F15A2.1b Transcript| p-value: 3.76e-04 log2FC: -0.2 Protein| p-value: 3.20e-01 log2FC: -0.3 Coords: X:13,469,387-13,470,471 (+) type: protein_coding Description: COLlagen [Source:UniProtKB/ TrEMBL;Acc:Q19470]
F15G9.1a	F15G9.1	0.5062	0.04009	WBGene00008865	0.2116	0.06425	0.0003251	NULL	F15G9.1	181184	Protein Up Transcript Up	Gene: F15G9.1 (WBGene00008865) Protein ID:F15G9.1a Transcript| p-value: 3.25e-04 log2FC: 0.2 Protein| p-value: 4.01e-02 log2FC: 0.5 Coords: X: 9,706,926- 9,708,563 (+) type: protein_coding Description: NULL
F15G9.4f	him-4	0.1972	0.00546	WBGene00001863	-0.3422	0.06933	1.209e-07	High Incidence of Males (Increased X chromosome loss) [Source:UniProtKB/TrEMBL;Acc:A4UVK0]	him-4	181187	Protein Up Transcript Down	Gene: him-4 (WBGene00001863) Protein ID:F15G9.4f Transcript| p-value: 1.21e-07 log2FC: -0.3 Protein| p-value: 5.46e-03 log2FC: 0.2 Coords: X: 9,717,589- 9,753,764 (+) type: protein_coding Description: High Incidence of Males (Increased X chromosome loss) [Source:UniProtKB/ TrEMBL;Acc:A4UVK0]
F18C12.2b	rme-8	-0.2441	0.1632	WBGene00004378	-0.107	0.04404	0.01074	Endocytosis protein RME-8; Receptor Mediated Endocytosis [Source:UniProtKB/TrEMBL;Acc:G5ED36]	rme-8	172594	Protein Down Transcript Down	Gene: rme-8 (WBGene00004378) Protein ID:F18C12.2b Transcript| p-value: 1.07e-02 log2FC: -0.1 Protein| p-value: 1.63e-01 log2FC: -0.2 Coords: I: 8,083,583- 8,095,574 (+) type: protein_coding Description: Endocytosis protein RME-8; Receptor Mediated Endocytosis [Source:UniProtKB/ TrEMBL;Acc:G5ED36]
F18E2.2	abcf-1	-0.1733	0.1626	WBGene00006512	-0.1659	0.06618	0.005282	ABC transporter, class F [Source:UniProtKB/TrEMBL;Acc:Q19554]	abcf-1	179748	Protein Down Transcript Down	Gene: abcf-1 (WBGene00006512) Protein ID:F18E2.2 Transcript| p-value: 5.28e-03 log2FC: -0.2 Protein| p-value: 1.63e-01 log2FC: -0.2 Coords: V:12,761,044-12,763,375 (-) type: protein_coding Description: ABC transporter, class F [Source:UniProtKB/TrEMBL;Acc:Q19554]
F18G5.2b	pes-8	-0.9404	0.3615	WBGene00003981	0.2446	0.2468	0.03301	Patterned Expression Site [Source:UniProtKB/TrEMBL;Acc:Q19573]	pes-8	191742	Protein Down Transcript Up	Gene: pes-8 (WBGene00003981) Protein ID:F18G5.2b Transcript| p-value: 3.30e-02 log2FC: 0.2 Protein| p-value: 3.62e-01 log2FC: -0.9 Coords: X: 9,251,818- 9,255,717 (+) type: protein_coding Description: Patterned Expression Site [Source:UniProtKB/TrEMBL;Acc:Q19573]
F19B6.2a	ufd-1	0.3675	0.01253	WBGene00006733	-0.1435	0.04695	0.001246	Ubiquitin fusion degradation protein 1 homolog [Source:UniProtKB/Swiss-Prot;Acc:Q19584]	ufd-1	3565860	Protein Up Transcript Down	Gene: ufd-1 (WBGene00006733) Protein ID:F19B6.2a Transcript| p-value: 1.25e-03 log2FC: -0.1 Protein| p-value: 1.25e-02 log2FC: 0.4 Coords: IV:12,329,407-12,331,054 (-) type: protein_coding Description: Ubiquitin fusion degradation protein 1 homolog [Source:UniProtKB/Swiss- Prot;Acc:Q19584]
F19H8.1a	tps-2	0.1161	0.6163	WBGene00006603	-0.1534	0.07496	0.01938	Alpha,alpha-trehalose-phosphate synthase [UDP-forming] 2 [Source:UniProtKB/Swiss-Prot;Acc:O45380]	tps-2	3565050	Protein Up Transcript Down	Gene: tps-2 (WBGene00006603) Protein ID:F19H8.1a Transcript| p-value: 1.94e-02 log2FC: -0.2 Protein| p-value: 6.16e-01 log2FC: 0.1 Coords: II:14,600,902-14,610,554 (+) type: protein_coding Description: Alpha,alpha-trehalose-phosphate synthase [UDP-forming] 2 [Source:UniProtKB/Swiss- Prot;Acc:O45380]
F20D12.4	czw-1	-0.2145	0.2798	WBGene00017643	-0.09277	0.04502	0.03023	Centromere/kinetochore protein zw10 homolog [Source:UniProtKB/Swiss-Prot;Acc:Q19642]	czw-1	177587	Protein Down Transcript Down	Gene: czw-1 (WBGene00017643) Protein ID:F20D12.4 Transcript| p-value: 3.02e-02 log2FC: -0.1 Protein| p-value: 2.80e-01 log2FC: -0.2 Coords: IV: 7,943,617- 7,946,819 (-) type: protein_coding Description: Centromere/kinetochore protein zw10 homolog [Source:UniProtKB/Swiss- Prot;Acc:Q19642]
F20H11.3	mdh-2	0.1385	0.08895	WBGene00003162	-0.3602	0.04303	8.516e-18	Probable malate dehydrogenase, mitochondrial [Source:UniProtKB/Swiss-Prot;Acc:O02640]	mdh-2	175936	Protein Up Transcript Down	Gene: mdh-2 (WBGene00003162) Protein ID:F20H11.3 Transcript| p-value: 8.52e-18 log2FC: -0.4 Protein| p-value: 8.90e-02 log2FC: 0.1 Coords: III: 6,606,247- 6,608,106 (-) type: protein_coding Description: Probable malate dehydrogenase, mitochondrial [Source:UniProtKB/Swiss- Prot;Acc:O02640]
F20H11.5	ddo-3	1.164	0.1923	WBGene00017648	0.135	0.0445	0.001439	D-aspartate oxidase 3 [Source:UniProtKB/Swiss-Prot;Acc:O01739]	ddo-3	184746	Protein Up Transcript Up	Gene: ddo-3 (WBGene00017648) Protein ID:F20H11.5 Transcript| p-value: 1.44e-03 log2FC: 0.1 Protein| p-value: 1.92e-01 log2FC: 1.2 Coords: III: 6,587,864- 6,589,398 (+) type: protein_coding Description: D-aspartate oxidase 3 [Source:UniProtKB/ Swiss-Prot;Acc:O01739]
F21C3.3	hint-1	-0.02632	0.8513	WBGene00009002	-0.1743	0.06051	0.00171	Histidine triad nucleotide-binding protein 1 [Source:UniProtKB/Swiss-Prot;Acc:P53795]	hint-1	184760	Protein Down Transcript Down	Gene: hint-1 (WBGene00009002) Protein ID:F21C3.3 Transcript| p-value: 1.71e-03 log2FC: -0.2 Protein| p-value: 8.51e-01 log2FC: -0.0 Coords: I: 7,279,658- 7,280,501 (-) type: protein_coding Description: Histidine triad nucleotide-binding protein 1 [Source:UniProtKB/Swiss- Prot;Acc:P53795]
F21F3.1	pgal-1	0.7864	0.1988	WBGene00017671	0.2408	0.05467	2.954e-06	Probable peptidyl-alpha-hydroxyglycine alpha-amidating lyase pgal-1 [Source:UniProtKB/Swiss-Prot;Acc:P91268]	pgal-1	172108	Protein Up Transcript Up	Gene: pgal-1 (WBGene00017671) Protein ID:F21F3.1 Transcript| p-value: 2.95e-06 log2FC: 0.2 Protein| p-value: 1.99e-01 log2FC: 0.8 Coords: I: 4,906,786- 4,911,829 (+) type: protein_coding Description: Probable peptidyl-alpha-hydroxyglycine alpha-amidating lyase pgal-1 [Source:UniProtKB/Swiss-Prot;Acc:P91268]
F21F8.3	asp-5	-0.2334	0.2617	WBGene00000218	0.4227	0.04375	5.394e-23	ASpartyl Protease [Source:UniProtKB/TrEMBL;Acc:O01532]	asp-5	179211	Protein Down Transcript Up	Gene: asp-5 (WBGene00000218) Protein ID:F21F8.3 Transcript| p-value: 5.39e-23 log2FC: 0.4 Protein| p-value: 2.62e-01 log2FC: -0.2 Coords: V: 8,272,375- 8,274,046 (+) type: protein_coding Description: ASpartyl Protease [Source:UniProtKB/ TrEMBL;Acc:O01532]
F21F8.4	asp-12	0.6066	0.02579	WBGene00017678	2.938	0.1543	3.654e-82	ASpartyl Protease [Source:UniProtKB/TrEMBL;Acc:O01531]	asp-12	179210	Protein Up Transcript Up	Gene: asp-12 (WBGene00017678) Protein ID:F21F8.4 Transcript| p-value: 3.65e-82 log2FC: 2.9 Protein| p-value: 2.58e-02 log2FC: 0.6 Coords: V: 8,269,254- 8,272,058 (+) type: protein_coding Description: ASpartyl Protease [Source:UniProtKB/ TrEMBL;Acc:O01531]
F21F8.7	asp-6	-0.5705	0.003753	WBGene00000219	0.4879	0.04221	6.608e-32	Aspartic protease 6 [Source:UniProtKB/Swiss-Prot;Acc:O01530]	asp-6	179209	Protein Down Transcript Up	Gene: asp-6 (WBGene00000219) Protein ID:F21F8.7 Transcript| p-value: 6.61e-32 log2FC: 0.5 Protein| p-value: 3.75e-03 log2FC: -0.6 Coords: V: 8,267,511- 8,268,937 (-) type: protein_coding Description: Aspartic protease 6 [Source:UniProtKB/ Swiss-Prot;Acc:O01530]
F21G4.2	mrp-4	0.01905	0.9143	WBGene00003410	-0.1827	0.06438	0.001795	NULL	mrp-4	181202	Protein Up Transcript Down	Gene: mrp-4 (WBGene00003410) Protein ID:F21G4.2 Transcript| p-value: 1.80e-03 log2FC: -0.2 Protein| p-value: 9.14e-01 log2FC: 0.0 Coords: X: 9,884,278- 9,889,704 (+) type: protein_coding Description: NULL
F21H12.6	tpp-2	0.04848	0.3893	WBGene00017686	-0.1533	0.0447	0.0003168	Tripeptidyl-peptidase 2 [Source:UniProtKB/Swiss-Prot;Acc:Q09541]	tpp-2	174018	Protein Up Transcript Down	Gene: tpp-2 (WBGene00017686) Protein ID:F21H12.6 Transcript| p-value: 3.17e-04 log2FC: -0.2 Protein| p-value: 3.89e-01 log2FC: 0.0 Coords: II: 6,092,766- 6,097,597 (-) type: protein_coding Description: Tripeptidyl-peptidase 2 [Source:UniProtKB/Swiss-Prot;Acc:Q09541]
F22A3.6c	ilys-5	-0.5651	0.03768	WBGene00017691	0.2375	0.03482	2.755e-12	Invertebrate LYSozyme [Source:UniProtKB/TrEMBL;Acc:Q19698]	ilys-5	180928	Protein Down Transcript Up	Gene: ilys-5 (WBGene00017691) Protein ID:F22A3.6c Transcript| p-value: 2.75e-12 log2FC: 0.2 Protein| p-value: 3.77e-02 log2FC: -0.6 Coords: X: 6,533,493- 6,536,840 (-) type: protein_coding Description: Invertebrate LYSozyme [Source:UniProtKB/ TrEMBL;Acc:Q19698]
F22A3.7	ttr-36	0.08397	0.8187	WBGene00044605	-0.1767	0.07721	0.008827	TransThyretin-Related family domain [Source:UniProtKB/TrEMBL;Acc:Q45EK1]	ttr-36	3896869	Protein Up Transcript Down	Gene: ttr-36 (WBGene00044605) Protein ID:F22A3.7 Transcript| p-value: 8.83e-03 log2FC: -0.2 Protein| p-value: 8.19e-01 log2FC: 0.1 Coords: X: 6,510,929- 6,512,195 (+) type: protein_coding Description: TransThyretin-Related family domain [Source:UniProtKB/TrEMBL;Acc:Q45EK1]
F22B3.4	gfat-2	-0.507	0.004922	WBGene00009035	-0.097	0.04789	0.03249	Glutamine-Fructose 6-phosphate AminoTransferase homolog [Source:UniProtKB/TrEMBL;Acc:Q19699]	gfat-2	178067	Protein Down Transcript Down	Gene: gfat-2 (WBGene00009035) Protein ID:F22B3.4 Transcript| p-value: 3.25e-02 log2FC: -0.1 Protein| p-value: 4.92e-03 log2FC: -0.5 Coords: IV:11,410,228-11,413,001 (+) type: protein_coding Description: Glutamine-Fructose 6-phosphate AminoTransferase homolog [Source:UniProtKB/TrEMBL;Acc:Q19699]
F22B5.10	F22B5.10	0.03803	0.794	WBGene00009045	-0.1478	0.04989	0.001633	Calcium load-activated calcium channel homolog [Source:UniProtKB/Swiss-Prot;Acc:Q19714]	F22B5.10	174352	Protein Up Transcript Down	Gene: F22B5.10 (WBGene00009045) Protein ID:F22B5.10 Transcript| p-value: 1.63e-03 log2FC: -0.1 Protein| p-value: 7.94e-01 log2FC: 0.0 Coords: II: 8,467,174- 8,468,010 (+) type: protein_coding Description: Calcium load-activated calcium channel homolog [Source:UniProtKB/Swiss- Prot;Acc:Q19714]
F22B5.9	fars-3	-0.07607	0.2867	WBGene00001498	-0.1868	0.05994	0.0007217	Phenylalanine--tRNA ligase beta subunit [Source:UniProtKB/Swiss-Prot;Acc:Q19713]	fars-3	174351	Protein Down Transcript Down	Gene: fars-3 (WBGene00001498) Protein ID:F22B5.9 Transcript| p-value: 7.22e-04 log2FC: -0.2 Protein| p-value: 2.87e-01 log2FC: -0.1 Coords: II: 8,464,848- 8,467,072 (+) type: protein_coding Description: Phenylalanine--tRNA ligase beta subunit [Source:UniProtKB/Swiss-Prot;Acc:Q19713]
F22B8.6b	cth-1	0.06847	0.6309	WBGene00009048	0.7772	0.07666	2.555e-25	CystaTHionine gamma lyase [Source:UniProtKB/TrEMBL;Acc:O45391]	cth-1	180079	Protein Up Transcript Up	Gene: cth-1 (WBGene00009048) Protein ID:F22B8.6b Transcript| p-value: 2.55e-25 log2FC: 0.8 Protein| p-value: 6.31e-01 log2FC: 0.1 Coords: V:16,100,627-16,102,750 (+) type: protein_coding Description: CystaTHionine gamma lyase [Source:UniProtKB/TrEMBL;Acc:O45391]
F22D6.3a	nars-1	0.03095	0.7845	WBGene00003815	-0.1382	0.06418	0.01721	Asparagine--tRNA ligase, cytoplasmic [Source:UniProtKB/Swiss-Prot;Acc:Q19722]	nars-1	172442	Protein Up Transcript Down	Gene: nars-1 (WBGene00003815) Protein ID:F22D6.3a Transcript| p-value: 1.72e-02 log2FC: -0.1 Protein| p-value: 7.85e-01 log2FC: 0.0 Coords: I: 7,088,030- 7,090,062 (-) type: protein_coding Description: Asparagine--tRNA ligase, cytoplasmic [Source:UniProtKB/Swiss-Prot;Acc:Q19722]
F22D6.4	nduf-6	0.1826	0.213	WBGene00009051	-0.08994	0.04815	0.04736	Probable NADH dehydrogenase [ubiquinone] iron-sulfur protein 6, mitochondrial [Source:UniProtKB/Swiss-Prot;Acc:Q19724]	nduf-6	184827	Protein Up Transcript Down	Gene: nduf-6 (WBGene00009051) Protein ID:F22D6.4 Transcript| p-value: 4.74e-02 log2FC: -0.1 Protein| p-value: 2.13e-01 log2FC: 0.2 Coords: I: 7,090,623- 7,091,371 (+) type: protein_coding Description: Probable NADH dehydrogenase [ubiquinone] iron-sulfur protein 6, mitochondrial [Source:UniProtKB/Swiss-Prot;Acc:Q19724]
F22D6.6	ekl-1	-0.04542	0.6156	WBGene00009052	-0.1086	0.05272	0.02716	NULL	ekl-1	172444	Protein Down Transcript Down	Gene: ekl-1 (WBGene00009052) Protein ID:F22D6.6 Transcript| p-value: 2.72e-02 log2FC: -0.1 Protein| p-value: 6.16e-01 log2FC: -0.0 Coords: I: 7,095,486- 7,098,406 (+) type: protein_coding Description: NULL
F22F7.1a	ldp-1	-0.2598	0.04742	WBGene00017719	-0.1353	0.03661	0.0001338	Lipid droplet localized protein [Source:UniProtKB/Swiss-Prot;Acc:Q9GZE9]	ldp-1	178692	Protein Down Transcript Down	Gene: ldp-1 (WBGene00017719) Protein ID:F22F7.1a Transcript| p-value: 1.34e-04 log2FC: -0.1 Protein| p-value: 4.74e-02 log2FC: -0.3 Coords: V: 2,127,535- 2,130,100 (+) type: protein_coding Description: Lipid droplet localized protein [Source:UniProtKB/Swiss-Prot;Acc:Q9GZE9]
F23B12.5	dlat-1	0.0842	0.5615	WBGene00009082	-0.1332	0.03596	0.0001309	Dihydrolipoyllysine-residue acetyltransferase component of pyruvate dehydrogenase complex, mitochondrial [Source:UniProtKB/Swiss-Prot;Acc:Q19749]	dlat-1	179945	Protein Up Transcript Down	Gene: dlat-1 (WBGene00009082) Protein ID:F23B12.5 Transcript| p-value: 1.31e-04 log2FC: -0.1 Protein| p-value: 5.62e-01 log2FC: 0.1 Coords: V:14,445,324-14,447,608 (-) type: protein_coding Description: Dihydrolipoyllysine-residue acetyltransferase component of pyruvate dehydrogenase complex, mitochondrial [Source:UniProtKB/Swiss-Prot;Acc:Q19749]
F23B2.11	pcp-3	-0.1492	0.4179	WBGene00003958	-0.4333	0.05627	1.53e-15	Prolyl Carboxy Peptidase like [Source:UniProtKB/TrEMBL;Acc:O02252]	pcp-3	177740	Protein Down Transcript Down	Gene: pcp-3 (WBGene00003958) Protein ID:F23B2.11 Transcript| p-value: 1.53e-15 log2FC: -0.4 Protein| p-value: 4.18e-01 log2FC: -0.1 Coords: IV: 9,155,079- 9,159,019 (-) type: protein_coding Description: Prolyl Carboxy Peptidase like [Source:UniProtKB/TrEMBL;Acc:O02252]
F23B2.12	pcp-2	0.1096	0.5769	WBGene00003957	0.8709	0.0888	6.627e-24	Prolyl Carboxy Peptidase like [Source:UniProtKB/TrEMBL;Acc:G5EFJ8]	pcp-2	177741	Protein Up Transcript Up	Gene: pcp-2 (WBGene00003957) Protein ID:F23B2.12 Transcript| p-value: 6.63e-24 log2FC: 0.9 Protein| p-value: 5.77e-01 log2FC: 0.1 Coords: IV: 9,160,640- 9,165,127 (-) type: protein_coding Description: Prolyl Carboxy Peptidase like [Source:UniProtKB/TrEMBL;Acc:G5EFJ8]
F23B2.5a	flp-1	0.07012	0.3483	WBGene00001444	0.1515	0.07244	0.01784	FMRFamide-like neuropeptides 1 PNFMRY-amide AGSDPNFLRF-amide SQPNFLRF-amide ASGDPNFLRF-amide SDPNFLRF-amide AAADPNFLRF-amide SADPNFLRF-amide PNFLRF-amide [Source:UniProtKB/Swiss-Prot;Acc:P41855]	flp-1	177737	Protein Up Transcript Up	Gene: flp-1 (WBGene00001444) Protein ID:F23B2.5a Transcript| p-value: 1.78e-02 log2FC: 0.2 Protein| p-value: 3.48e-01 log2FC: 0.1 Coords: IV: 9,144,692- 9,146,122 (+) type: protein_coding Description: FMRFamide-like neuropeptides 1 PNFMRY- amide AGSDPNFLRF-amide SQPNFLRF- amide ASGDPNFLRF-amide SDPNFLRF- amide AAADPNFLRF-amide SADPNFLRF-amide PNFLRF-amide [Source:UniProtKB/Swiss- Prot;Acc:P41855]
F23C8.4	ubxn-1	0.06377	0.5787	WBGene00017733	-0.09883	0.05178	0.04153	UBX domain-containing protein 1 [Source:UniProtKB/Swiss-Prot;Acc:Q9TXH9]	ubxn-1	171804	Protein Up Transcript Down	Gene: ubxn-1 (WBGene00017733) Protein ID:F23C8.4 Transcript| p-value: 4.15e-02 log2FC: -0.1 Protein| p-value: 5.79e-01 log2FC: 0.1 Coords: I: 2,434,004- 2,435,708 (+) type: protein_coding Description: UBX domain-containing protein 1 [Source:UniProtKB/Swiss-Prot;Acc:Q9TXH9]
F23F1.8b	rpt-4	0.014	0.799	WBGene00004504	-0.1846	0.06683	0.002254	Probable 26S proteasome regulatory subunit 10B [Source:UniProtKB/Swiss-Prot;Acc:O17071]	rpt-4	173384	Protein Up Transcript Down	Gene: rpt-4 (WBGene00004504) Protein ID:F23F1.8b Transcript| p-value: 2.25e-03 log2FC: -0.2 Protein| p-value: 7.99e-01 log2FC: 0.0 Coords: II: 42,181- 46,216 (-) type: protein_coding Description: Probable 26S proteasome regulatory subunit 10B [Source:UniProtKB/Swiss- Prot;Acc:O17071]
F23F1.9	rpoa-49	0.03643	0.8252	WBGene00017749	-0.1112	0.05296	0.0242	RNA POlymerase I (A) subunit [Source:UniProtKB/TrEMBL;Acc:Q95X83]	rpoa-49	24104475	Protein Up Transcript Down	Gene: rpoa-49 (WBGene00017749) Protein ID:F23F1.9 Transcript| p-value: 2.42e-02 log2FC: -0.1 Protein| p-value: 8.25e-01 log2FC: 0.0 Coords: II: 45,040- 47,479 (+) type: protein_coding Description: RNA POlymerase I (A) subunit [Source:UniProtKB/TrEMBL;Acc:Q95X83]
F23F12.6	rpt-3	-0.0499	0.711	WBGene00004503	-0.1252	0.05063	0.008239	Probable 26S proteasome regulatory subunit 6B [Source:UniProtKB/Swiss-Prot;Acc:P46502]	rpt-3	175925	Protein Down Transcript Down	Gene: rpt-3 (WBGene00004503) Protein ID:F23F12.6 Transcript| p-value: 8.24e-03 log2FC: -0.1 Protein| p-value: 7.11e-01 log2FC: -0.0 Coords: III: 6,489,793- 6,491,282 (+) type: protein_coding Description: Probable 26S proteasome regulatory subunit 6B [Source:UniProtKB/Swiss- Prot;Acc:P46502]
F23H11.3	sucl-2	-0.2176	0.09666	WBGene00017759	-0.172	0.06048	0.001959	Succinate--CoA ligase [ADP/GDP-forming] subunit alpha, mitochondrial [Source:UniProtKB/TrEMBL;Acc:O02642]	sucl-2	175252	Protein Down Transcript Down	Gene: sucl-2 (WBGene00017759) Protein ID:F23H11.3 Transcript| p-value: 1.96e-03 log2FC: -0.2 Protein| p-value: 9.67e-02 log2FC: -0.2 Coords: III: 900,138- 901,444 (-) type: protein_coding Description: Succinate--CoA ligase [ADP/GDP- forming] subunit alpha, mitochondrial [Source:UniProtKB/TrEMBL;Acc:O02642]
F25B4.1	gcst-1	-0.0439	0.7771	WBGene00017765	-0.1429	0.04782	0.001552	Aminomethyltransferase [Source:UniProtKB/TrEMBL;Acc:Q22968]	gcst-1	178960	Protein Down Transcript Down	Gene: gcst-1 (WBGene00017765) Protein ID:F25B4.1 Transcript| p-value: 1.55e-03 log2FC: -0.1 Protein| p-value: 7.77e-01 log2FC: -0.0 Coords: V: 5,712,818- 5,714,756 (+) type: protein_coding Description: Aminomethyltransferase [Source:UniProtKB/TrEMBL;Acc:Q22968]
F25C8.3e	unc-80	-0.7237	0.3911	WBGene00006812	0.1704	0.1077	0.04148	NULL	unc-80	180374	Protein Down Transcript Up	Gene: unc-80 (WBGene00006812) Protein ID:F25C8.3e Transcript| p-value: 4.15e-02 log2FC: 0.2 Protein| p-value: 3.91e-01 log2FC: -0.7 Coords: V:20,879,854-20,898,906 (+) type: protein_coding Description: NULL
F25D7.1	cup-2	-0.7755	0.4942	WBGene00000843	-0.1454	0.04717	0.001135	Derlin-1 [Source:UniProtKB/Swiss-Prot;Acc:Q93561]	cup-2	172915	Protein Down Transcript Down	Gene: cup-2 (WBGene00000843) Protein ID:F25D7.1 Transcript| p-value: 1.14e-03 log2FC: -0.1 Protein| p-value: 4.94e-01 log2FC: -0.8 Coords: I:10,398,944-10,400,195 (-) type: protein_coding Description: Derlin-1 [Source:UniProtKB/Swiss- Prot;Acc:Q93561]
F25G6.8	F25G6.8	-0.07982	0.7243	WBGene00017799	-0.1254	0.05299	0.01118	Signal recognition particle 14 kDa protein [Source:UniProtKB/Swiss-Prot;Acc:O16927]	F25G6.8	179236	Protein Down Transcript Down	Gene: F25G6.8 (WBGene00017799) Protein ID:F25G6.8 Transcript| p-value: 1.12e-02 log2FC: -0.1 Protein| p-value: 7.24e-01 log2FC: -0.1 Coords: V: 8,564,303- 8,565,175 (-) type: protein_coding Description: Signal recognition particle 14 kDa protein [Source:UniProtKB/Swiss- Prot;Acc:O16927]
F25H2.9	pas-5	-0.06317	0.2703	WBGene00003926	-0.1504	0.06079	0.006833	Proteasome subunit alpha type-5 [Source:UniProtKB/Swiss-Prot;Acc:Q95008]	pas-5	172942	Protein Down Transcript Down	Gene: pas-5 (WBGene00003926) Protein ID:F25H2.9 Transcript| p-value: 6.83e-03 log2FC: -0.2 Protein| p-value: 2.70e-01 log2FC: -0.1 Coords: I:10,566,350-10,567,300 (+) type: protein_coding Description: Proteasome subunit alpha type-5 [Source:UniProtKB/Swiss-Prot;Acc:Q95008]
F25H5.1c	lim-9	0.7429	0.001605	WBGene00006407	0.1419	0.04888	0.002083	LIM domain family [Source:UniProtKB/TrEMBL;Acc:G5EDJ5]	lim-9	3565712	Protein Up Transcript Up	Gene: lim-9 (WBGene00006407) Protein ID:F25H5.1c Transcript| p-value: 2.08e-03 log2FC: 0.1 Protein| p-value: 1.60e-03 log2FC: 0.7 Coords: I: 9,181,819- 9,220,766 (-) type: protein_coding Description: LIM domain family [Source:UniProtKB/ TrEMBL;Acc:G5EDJ5]
F25H5.3a	pyk-1	0.07105	0.3003	WBGene00009126	-0.2342	0.04484	4.389e-08	Pyruvate kinase [Source:UniProtKB/TrEMBL;Acc:Q7JL40]	pyk-1	172744	Protein Up Transcript Down	Gene: pyk-1 (WBGene00009126) Protein ID:F25H5.3a Transcript| p-value: 4.39e-08 log2FC: -0.2 Protein| p-value: 3.00e-01 log2FC: 0.1 Coords: I: 9,168,432- 9,177,488 (+) type: protein_coding Description: Pyruvate kinase [Source:UniProtKB/ TrEMBL;Acc:Q7JL40]
F25H8.5a	dur-1	0.2401	0.1063	WBGene00001113	0.367	0.08051	6.871e-07	Dauer Up-Regulated [Source:UniProtKB/TrEMBL;Acc:A0A061ACN9]	dur-1	177846	Protein Up Transcript Up	Gene: dur-1 (WBGene00001113) Protein ID:F25H8.5a Transcript| p-value: 6.87e-07 log2FC: 0.4 Protein| p-value: 1.06e-01 log2FC: 0.2 Coords: IV: 9,921,955- 9,928,223 (-) type: protein_coding Description: Dauer Up-Regulated [Source:UniProtKB/ TrEMBL;Acc:A0A061ACN9]
F25H8.5d	dur-1	1.133	0.2912	WBGene00001113	0.367	0.08051	6.871e-07	Dauer Up-Regulated [Source:UniProtKB/TrEMBL;Acc:A0A061ACN9]	dur-1	177846	Protein Up Transcript Up	Gene: dur-1 (WBGene00001113) Protein ID:F25H8.5d Transcript| p-value: 6.87e-07 log2FC: 0.4 Protein| p-value: 2.91e-01 log2FC: 1.1 Coords: IV: 9,921,955- 9,928,223 (-) type: protein_coding Description: Dauer Up-Regulated [Source:UniProtKB/ TrEMBL;Acc:A0A061ACN9]
F26B1.2a	hrpk-1	-0.04053	0.7411	WBGene00017816	-0.1186	0.05542	0.02066	Heterogeneous nuclear RibonucleoProtein (HnRNP) K homolog [Source:UniProtKB/TrEMBL;Acc:Q8I7G9]	hrpk-1	172330	Protein Down Transcript Down	Gene: hrpk-1 (WBGene00017816) Protein ID:F26B1.2a Transcript| p-value: 2.07e-02 log2FC: -0.1 Protein| p-value: 7.41e-01 log2FC: -0.0 Coords: I: 6,317,701- 6,320,365 (+) type: protein_coding Description: Heterogeneous nuclear RibonucleoProtein (HnRNP) K homolog [Source:UniProtKB/ TrEMBL;Acc:Q8I7G9]
F26B1.3	ima-2	-0.1904	0.1643	WBGene00002073	-0.1332	0.04159	0.0008104	Importin subunit alpha-2 [Source:UniProtKB/Swiss-Prot;Acc:P91276]	ima-2	172329	Protein Down Transcript Down	Gene: ima-2 (WBGene00002073) Protein ID:F26B1.3 Transcript| p-value: 8.10e-04 log2FC: -0.1 Protein| p-value: 1.64e-01 log2FC: -0.2 Coords: I: 6,315,233- 6,317,267 (+) type: protein_coding Description: Importin subunit alpha-2 [Source:UniProtKB/Swiss-Prot;Acc:P91276]
F26D10.10	gln-5	-0.01845	0.8323	WBGene00001606	-0.09049	0.04869	0.04842	GLutamiNe synthetase (Glutamate-ammonia ligase) [Source:UniProtKB/TrEMBL;Acc:Q9XVU2]	gln-5	178505	Protein Down Transcript Down	Gene: gln-5 (WBGene00001606) Protein ID:F26D10.10 Transcript| p-value: 4.84e-02 log2FC: -0.1 Protein| p-value: 8.32e-01 log2FC: -0.0 Coords: IV:17,272,231-17,273,652 (-) type: protein_coding Description: GLutamiNe synthetase (Glutamate- ammonia ligase) [Source:UniProtKB/ TrEMBL;Acc:Q9XVU2]
F26D2.2	syp-1	-0.166	0.1187	WBGene00006375	0.1312	0.05295	0.007916	Synaptonemal complex protein SYP-1 [Source:UniProtKB/TrEMBL;Acc:G5EGS8]	syp-1	180102	Protein Down Transcript Up	Gene: syp-1 (WBGene00006375) Protein ID:F26D2.2 Transcript| p-value: 7.92e-03 log2FC: 0.1 Protein| p-value: 1.19e-01 log2FC: -0.2 Coords: V:16,405,751-16,407,699 (+) type: protein_coding Description: Synaptonemal complex protein SYP-1 [Source:UniProtKB/TrEMBL;Acc:G5EGS8]
F26E4.8a	tba-1	0.05028	0.6946	WBGene00006528	-0.117	0.05646	0.02409	Tubulin alpha chain [Source:UniProtKB/TrEMBL;Acc:O18688]	tba-1	172831	Protein Up Transcript Down	Gene: tba-1 (WBGene00006528) Protein ID:F26E4.8a Transcript| p-value: 2.41e-02 log2FC: -0.1 Protein| p-value: 6.95e-01 log2FC: 0.1 Coords: I: 9,785,778- 9,787,624 (-) type: protein_coding Description: Tubulin alpha chain [Source:UniProtKB/ TrEMBL;Acc:O18688]
F26F12.1	col-140	-0.4795	0.1239	WBGene00000713	-0.1649	0.06377	0.004533	COLlagen [Source:UniProtKB/TrEMBL;Acc:Q19813]	col-140	178971	Protein Down Transcript Down	Gene: col-140 (WBGene00000713) Protein ID:F26F12.1 Transcript| p-value: 4.53e-03 log2FC: -0.2 Protein| p-value: 1.24e-01 log2FC: -0.5 Coords: V: 5,835,855- 5,836,871 (-) type: protein_coding Description: COLlagen [Source:UniProtKB/ TrEMBL;Acc:Q19813]
F26F4.1	cee-1	0.01602	0.9503	WBGene00017825	-0.1399	0.05216	0.004137	Conserved Edge Expressed protein [Source:UniProtKB/TrEMBL;Acc:Q19824]	cee-1	175658	Protein Up Transcript Down	Gene: cee-1 (WBGene00017825) Protein ID:F26F4.1 Transcript| p-value: 4.14e-03 log2FC: -0.1 Protein| p-value: 9.50e-01 log2FC: 0.0 Coords: III: 4,912,207- 4,914,133 (+) type: protein_coding Description: Conserved Edge Expressed protein [Source:UniProtKB/TrEMBL;Acc:Q19824]
F26F4.10a	rars-1	-0.0275	0.7191	WBGene00004679	-0.1858	0.05199	0.0001376	Probable arginine--tRNA ligase, cytoplasmic [Source:UniProtKB/Swiss-Prot;Acc:Q19825]	rars-1	175659	Protein Down Transcript Down	Gene: rars-1 (WBGene00004679) Protein ID:F26F4.10a Transcript| p-value: 1.38e-04 log2FC: -0.2 Protein| p-value: 7.19e-01 log2FC: -0.0 Coords: III: 4,914,096- 4,917,129 (-) type: protein_coding Description: Probable arginine--tRNA ligase, cytoplasmic [Source:UniProtKB/Swiss- Prot;Acc:Q19825]
F26F4.11	rpb-8	-0.05068	0.7525	WBGene00017830	-0.1492	0.05713	0.004667	Probable DNA-directed RNA polymerases I, II, and III subunit RPABC3 [Source:UniProtKB/Swiss-Prot;Acc:Q19826]	rpb-8	175660	Protein Down Transcript Down	Gene: rpb-8 (WBGene00017830) Protein ID:F26F4.11 Transcript| p-value: 4.67e-03 log2FC: -0.1 Protein| p-value: 7.52e-01 log2FC: -0.1 Coords: III: 4,917,104- 4,918,008 (-) type: protein_coding Description: Probable DNA-directed RNA polymerases I, II, and III subunit RPABC3 [Source:UniProtKB/Swiss-Prot;Acc:Q19826]
F26H9.5	F26H9.5	0.0309	0.8055	WBGene00009177	-0.1432	0.04634	0.001121	Probable phosphoserine aminotransferase [Source:UniProtKB/Swiss-Prot;Acc:P91856]	F26H9.5	172756	Protein Up Transcript Down	Gene: F26H9.5 (WBGene00009177) Protein ID:F26H9.5 Transcript| p-value: 1.12e-03 log2FC: -0.1 Protein| p-value: 8.05e-01 log2FC: 0.0 Coords: I: 9,312,635- 9,314,488 (-) type: protein_coding Description: Probable phosphoserine aminotransferase [Source:UniProtKB/Swiss-Prot;Acc:P91856]
F27C1.7a	atp-3	-0.1599	0.2143	WBGene00000230	-0.1524	0.03953	5.804e-05	ATP synthase subunit [Source:UniProtKB/TrEMBL;Acc:Q7JNG1]	atp-3	172195	Protein Down Transcript Down	Gene: atp-3 (WBGene00000230) Protein ID:F27C1.7a Transcript| p-value: 5.80e-05 log2FC: -0.2 Protein| p-value: 2.14e-01 log2FC: -0.2 Coords: I: 5,428,469- 5,429,908 (-) type: protein_coding Description: ATP synthase subunit [Source:UniProtKB/ TrEMBL;Acc:Q7JNG1]
F27C8.4b	spp-18	1.232	0.03172	WBGene00005003	0.7032	0.08426	5.179e-18	SaPosin-like Protein family [Source:UniProtKB/TrEMBL;Acc:Q19837]	spp-18	185015	Protein Up Transcript Up	Gene: spp-18 (WBGene00005003) Protein ID:F27C8.4b Transcript| p-value: 5.18e-18 log2FC: 0.7 Protein| p-value: 3.17e-02 log2FC: 1.2 Coords: IV: 9,593,667- 9,594,425 (+) type: protein_coding Description: SaPosin-like Protein family [Source:UniProtKB/TrEMBL;Acc:Q19837]
F27D4.1	F27D4.1	-0.1047	0.3032	WBGene00009187	-0.2945	0.05431	1.155e-08	Probable electron transfer flavoprotein subunit alpha, mitochondrial [Source:UniProtKB/Swiss-Prot;Acc:Q93615]	F27D4.1	172535	Protein Down Transcript Down	Gene: F27D4.1 (WBGene00009187) Protein ID:F27D4.1 Transcript| p-value: 1.15e-08 log2FC: -0.3 Protein| p-value: 3.03e-01 log2FC: -0.1 Coords: I: 7,702,429- 7,704,584 (+) type: protein_coding Description: Probable electron transfer flavoprotein subunit alpha, mitochondrial [Source:UniProtKB/Swiss-Prot;Acc:Q93615]
F27D4.4a	F27D4.4	-0.156	0.4605	WBGene00009189	-0.1212	0.04373	0.00364	Zinc finger CCCH domain-containing protein 15 homolog [Source:UniProtKB/Swiss-Prot;Acc:Q93618]	F27D4.4	172538	Protein Down Transcript Down	Gene: F27D4.4 (WBGene00009189) Protein ID:F27D4.4a Transcript| p-value: 3.64e-03 log2FC: -0.1 Protein| p-value: 4.60e-01 log2FC: -0.2 Coords: I: 7,725,019- 7,727,112 (+) type: protein_coding Description: Zinc finger CCCH domain-containing protein 15 homolog [Source:UniProtKB/ Swiss-Prot;Acc:Q93618]
F27D9.1a	unc-18	-0.001425	0.9901	WBGene00006757	-0.1692	0.06003	0.002163	Putative acetylcholine regulator unc-18 [Source:UniProtKB/Swiss-Prot;Acc:P34815]	unc-18	181030	Protein Down Transcript Down	Gene: unc-18 (WBGene00006757) Protein ID:F27D9.1a Transcript| p-value: 2.16e-03 log2FC: -0.2 Protein| p-value: 9.90e-01 log2FC: -0.0 Coords: X: 7,682,896- 7,686,040 (+) type: protein_coding Description: Putative acetylcholine regulator unc-18 [Source:UniProtKB/Swiss-Prot;Acc:P34815]
F27D9.5	pcca-1	0.03113	0.8452	WBGene00017864	-0.23	0.04306	2.769e-08	Propionyl-CoA carboxylase alpha chain, mitochondrial [Source:UniProtKB/Swiss-Prot;Acc:Q19842]	pcca-1	181026	Protein Up Transcript Down	Gene: pcca-1 (WBGene00017864) Protein ID:F27D9.5 Transcript| p-value: 2.77e-08 log2FC: -0.2 Protein| p-value: 8.45e-01 log2FC: 0.0 Coords: X: 7,657,538- 7,687,738 (-) type: protein_coding Description: Propionyl-CoA carboxylase alpha chain, mitochondrial [Source:UniProtKB/Swiss- Prot;Acc:Q19842]
F28A10.6	acdh-9	0.04413	0.5872	WBGene00017874	-0.6571	0.06041	1.117e-28	Acyl CoA DeHydrogenase [Source:UniProtKB/TrEMBL;Acc:Q95YB2]	acdh-9	173466	Protein Up Transcript Down	Gene: acdh-9 (WBGene00017874) Protein ID:F28A10.6 Transcript| p-value: 1.12e-28 log2FC: -0.7 Protein| p-value: 5.87e-01 log2FC: 0.0 Coords: II: 846,864- 848,603 (-) type: protein_coding Description: Acyl CoA DeHydrogenase [Source:UniProtKB/TrEMBL;Acc:Q95YB2]
F28A12.4	asp-13	-0.9147	0.01974	WBGene00017881	-0.4646	0.05601	1.139e-17	ASpartyl Protease [Source:UniProtKB/TrEMBL;Acc:Q22972]	asp-13	179247	Protein Down Transcript Down	Gene: asp-13 (WBGene00017881) Protein ID:F28A12.4 Transcript| p-value: 1.14e-17 log2FC: -0.5 Protein| p-value: 1.97e-02 log2FC: -0.9 Coords: V: 8,641,491- 8,643,225 (-) type: protein_coding Description: ASpartyl Protease [Source:UniProtKB/ TrEMBL;Acc:Q22972]
F28B3.8	imb-1	-0.1177	0.4331	WBGene00002075	-0.1386	0.06046	0.01217	IMportin Beta family [Source:UniProtKB/TrEMBL;Acc:Q9BIB8]	imb-1	172110	Protein Down Transcript Down	Gene: imb-1 (WBGene00002075) Protein ID:F28B3.8 Transcript| p-value: 1.22e-02 log2FC: -0.1 Protein| p-value: 4.33e-01 log2FC: -0.1 Coords: I: 4,920,707- 4,926,233 (-) type: protein_coding Description: IMportin Beta family [Source:UniProtKB/ TrEMBL;Acc:Q9BIB8]
F28C6.7a	rpl-26	-0.342	0.2368	WBGene00004440	-0.1035	0.04452	0.01671	60S ribosomal protein L26 [Source:UniProtKB/Swiss-Prot;Acc:Q19869]	rpl-26	174379	Protein Down Transcript Down	Gene: rpl-26 (WBGene00004440) Protein ID:F28C6.7a Transcript| p-value: 1.67e-02 log2FC: -0.1 Protein| p-value: 2.37e-01 log2FC: -0.3 Coords: II: 8,602,787- 8,603,581 (+) type: protein_coding Description: 60S ribosomal protein L26 [Source:UniProtKB/Swiss-Prot;Acc:Q19869]
F28D1.7a	rps-23	-0.3197	0.4177	WBGene00004492	-0.1263	0.05255	0.01	40S ribosomal protein S23 [Source:UniProtKB/Swiss-Prot;Acc:Q19877]	rps-23	178188	Protein Down Transcript Down	Gene: rps-23 (WBGene00004492) Protein ID:F28D1.7a Transcript| p-value: 1.00e-02 log2FC: -0.1 Protein| p-value: 4.18e-01 log2FC: -0.3 Coords: IV:12,390,264-12,391,396 (-) type: protein_coding Description: 40S ribosomal protein S23 [Source:UniProtKB/Swiss-Prot;Acc:Q19877]
F28H1.2	cpn-3	0.3105	0.02226	WBGene00000779	0.6059	0.0394	1.747e-54	CalPoNin [Source:UniProtKB/TrEMBL;Acc:O01542]	cpn-3	171986	Protein Up Transcript Up	Gene: cpn-3 (WBGene00000779) Protein ID:F28H1.2 Transcript| p-value: 1.75e-54 log2FC: 0.6 Protein| p-value: 2.23e-02 log2FC: 0.3 Coords: I: 3,987,842- 3,988,699 (+) type: protein_coding Description: CalPoNin [Source:UniProtKB/ TrEMBL;Acc:O01542]
F29C12.4	gfm-1	0.02755	0.6258	WBGene00009246	-0.1078	0.0512	0.02428	Elongation factor G, mitochondrial [Source:UniProtKB/Swiss-Prot;Acc:Q9XV52]	gfm-1	174956	Protein Up Transcript Down	Gene: gfm-1 (WBGene00009246) Protein ID:F29C12.4 Transcript| p-value: 2.43e-02 log2FC: -0.1 Protein| p-value: 6.26e-01 log2FC: 0.0 Coords: II:13,117,483-13,122,085 (+) type: protein_coding Description: Elongation factor G, mitochondrial [Source:UniProtKB/Swiss-Prot;Acc:Q9XV52]
F29F11.6	gsp-1	0.09637	0.3872	WBGene00001747	-0.1021	0.0475	0.02299	Serine/threonine-protein phosphatase PP1-alpha [Source:UniProtKB/Swiss-Prot;Acc:Q27497]	gsp-1	179486	Protein Up Transcript Down	Gene: gsp-1 (WBGene00001747) Protein ID:F29F11.6 Transcript| p-value: 2.30e-02 log2FC: -0.1 Protein| p-value: 3.87e-01 log2FC: 0.1 Coords: V:10,682,422-10,686,537 (+) type: protein_coding Description: Serine/threonine-protein phosphatase PP1-alpha [Source:UniProtKB/Swiss- Prot;Acc:Q27497]
F29G6.3a	hpo-34	0.1171	0.3237	WBGene00009259	0.2523	0.0487	6.029e-08	NULL	hpo-34	181340	Protein Up Transcript Up	Gene: hpo-34 (WBGene00009259) Protein ID:F29G6.3a Transcript| p-value: 6.03e-08 log2FC: 0.3 Protein| p-value: 3.24e-01 log2FC: 0.1 Coords: X:11,511,558-11,519,062 (-) type: protein_coding Description: NULL
F29G6.3c	hpo-34	0.2019	0.04219	WBGene00009259	0.2523	0.0487	6.029e-08	NULL	hpo-34	181340	Protein Up Transcript Up	Gene: hpo-34 (WBGene00009259) Protein ID:F29G6.3c Transcript| p-value: 6.03e-08 log2FC: 0.3 Protein| p-value: 4.22e-02 log2FC: 0.2 Coords: X:11,511,558-11,519,062 (-) type: protein_coding Description: NULL
F29G6.3f	hpo-34	0.2523	0.1152	WBGene00009259	0.2523	0.0487	6.029e-08	NULL	hpo-34	181340	Protein Up Transcript Up	Gene: hpo-34 (WBGene00009259) Protein ID:F29G6.3f Transcript| p-value: 6.03e-08 log2FC: 0.3 Protein| p-value: 1.15e-01 log2FC: 0.3 Coords: X:11,511,558-11,519,062 (-) type: protein_coding Description: NULL
F29G9.3	aps-1	-0.2365	0.721	WBGene00000159	-0.1281	0.06507	0.02866	AP complex subunit sigma [Source:UniProtKB/TrEMBL;Acc:O16369]	aps-1	178989	Protein Down Transcript Down	Gene: aps-1 (WBGene00000159) Protein ID:F29G9.3 Transcript| p-value: 2.87e-02 log2FC: -0.1 Protein| p-value: 7.21e-01 log2FC: -0.2 Coords: V: 6,017,970- 6,018,886 (+) type: protein_coding Description: AP complex subunit sigma [Source:UniProtKB/TrEMBL;Acc:O16369]
F29G9.5	rpt-2	-0.1571	0.02786	WBGene00004502	-0.1506	0.04881	0.001366	Probable 26S proteasome regulatory subunit 4 [Source:UniProtKB/Swiss-Prot;Acc:O16368]	rpt-2	178988	Protein Down Transcript Down	Gene: rpt-2 (WBGene00004502) Protein ID:F29G9.5 Transcript| p-value: 1.37e-03 log2FC: -0.2 Protein| p-value: 2.79e-02 log2FC: -0.2 Coords: V: 6,016,049- 6,017,669 (-) type: protein_coding Description: Probable 26S proteasome regulatory subunit 4 [Source:UniProtKB/Swiss- Prot;Acc:O16368]
F31C3.1	cyn-5	-0.02117	0.9087	WBGene00000881	-0.1292	0.03702	0.0003041	Peptidyl-prolyl cis-trans isomerase 5 [Source:UniProtKB/Swiss-Prot;Acc:P52013]	cyn-5	173374	Protein Down Transcript Down	Gene: cyn-5 (WBGene00000881) Protein ID:F31C3.1 Transcript| p-value: 3.04e-04 log2FC: -0.1 Protein| p-value: 9.09e-01 log2FC: -0.0 Coords: I:15,040,427-15,041,274 (-) type: protein_coding Description: Peptidyl-prolyl cis-trans isomerase 5 [Source:UniProtKB/Swiss-Prot;Acc:P52013]
F31D4.3	fkb-6	0.07603	0.3641	WBGene00001431	-0.1447	0.05965	0.008139	Peptidylprolyl isomerase [Source:UniProtKB/TrEMBL;Acc:O45418]	fkb-6	180371	Protein Up Transcript Down	Gene: fkb-6 (WBGene00001431) Protein ID:F31D4.3 Transcript| p-value: 8.14e-03 log2FC: -0.1 Protein| p-value: 3.64e-01 log2FC: 0.1 Coords: V:20,846,113-20,847,727 (+) type: protein_coding Description: Peptidylprolyl isomerase [Source:UniProtKB/TrEMBL;Acc:O45418]
F31D5.3a	cpna-1	-0.06265	0.7406	WBGene00006495	0.5183	0.0711	2.839e-14	Copine family protein 1 [Source:UniProtKB/Swiss-Prot;Acc:H2KYS8]	cpna-1	173753	Protein Down Transcript Up	Gene: cpna-1 (WBGene00006495) Protein ID:F31D5.3a Transcript| p-value: 2.84e-14 log2FC: 0.5 Protein| p-value: 7.41e-01 log2FC: -0.1 Coords: II: 4,186,666- 4,208,499 (+) type: protein_coding Description: Copine family protein 1 [Source:UniProtKB/Swiss-Prot;Acc:H2KYS8]
F31F4.15b	fbxa-72	-0.1663	0.3915	WBGene00017962	-0.2765	0.1044	0.001501	F-box A protein [Source:UniProtKB/TrEMBL;Acc:A0A0K3AVH4]	fbxa-72	185173	Protein Down Transcript Down	Gene: fbxa-72 (WBGene00017962) Protein ID:F31F4.15b Transcript| p-value: 1.50e-03 log2FC: -0.3 Protein| p-value: 3.92e-01 log2FC: -0.2 Coords: V: 674,911- 676,754 (-) type: protein_coding Description: F-box A protein [Source:UniProtKB/ TrEMBL;Acc:A0A0K3AVH4]
F32A5.5b	aqp-1	-0.3049	0.1403	WBGene00000169	-0.1164	0.05947	0.03255	AQuaPorin or aquaglyceroporin related [Source:UniProtKB/TrEMBL;Acc:Q8IG23]	aqp-1	174190	Protein Down Transcript Down	Gene: aqp-1 (WBGene00000169) Protein ID:F32A5.5b Transcript| p-value: 3.26e-02 log2FC: -0.1 Protein| p-value: 1.40e-01 log2FC: -0.3 Coords: II: 7,235,834- 7,238,349 (-) type: protein_coding Description: AQuaPorin or aquaglyceroporin related [Source:UniProtKB/TrEMBL;Acc:Q8IG23]
F32B5.8a	cpz-1	0.3478	0.1736	WBGene00000788	-0.6219	0.06606	3.744e-22	CathePsin Z [Source:UniProtKB/TrEMBL;Acc:A0A078BPL2]	cpz-1	171829	Protein Up Transcript Down	Gene: cpz-1 (WBGene00000788) Protein ID:F32B5.8a Transcript| p-value: 3.74e-22 log2FC: -0.6 Protein| p-value: 1.74e-01 log2FC: 0.3 Coords: I: 2,686,639- 2,689,493 (-) type: protein_coding Description: CathePsin Z [Source:UniProtKB/ TrEMBL;Acc:A0A078BPL2]
F32B6.2	mccc-1	-0.0026	0.9794	WBGene00009319	-0.1432	0.0484	0.001714	MethylCrotonoyl-Coenzyme A Carboxylase (Alpha) [Source:UniProtKB/TrEMBL;Acc:O45430]	mccc-1	177841	Protein Down Transcript Down	Gene: mccc-1 (WBGene00009319) Protein ID:F32B6.2 Transcript| p-value: 1.71e-03 log2FC: -0.1 Protein| p-value: 9.79e-01 log2FC: -0.0 Coords: IV: 9,884,556- 9,887,150 (+) type: protein_coding Description: MethylCrotonoyl-Coenzyme A Carboxylase (Alpha) [Source:UniProtKB/ TrEMBL;Acc:O45430]
F32D1.2	hpo-18	-0.2182	0.5315	WBGene00017982	-0.1629	0.08171	0.01965	NULL	hpo-18	178830	Protein Down Transcript Down	Gene: hpo-18 (WBGene00017982) Protein ID:F32D1.2 Transcript| p-value: 1.97e-02 log2FC: -0.2 Protein| p-value: 5.32e-01 log2FC: -0.2 Coords: V: 4,346,089- 4,346,425 (-) type: protein_coding Description: NULL
F32D1.5a	F32D1.5	0.1059	0.1936	WBGene00017984	-0.1397	0.05296	0.004556	GMP reductase [Source:UniProtKB/Swiss-Prot;Acc:O16294]	F32D1.5	178834	Protein Up Transcript Down	Gene: F32D1.5 (WBGene00017984) Protein ID:F32D1.5a Transcript| p-value: 4.56e-03 log2FC: -0.1 Protein| p-value: 1.94e-01 log2FC: 0.1 Coords: V: 4,369,351- 4,371,383 (-) type: protein_coding Description: GMP reductase [Source:UniProtKB/Swiss- Prot;Acc:O16294]
F32D1.9a	fipp-1	0.1533	0.1659	WBGene00017988	-0.08662	0.04411	0.03919	Factor Interacting with Poly(A) Polymerase [Source:UniProtKB/TrEMBL;Acc:O16293]	fipp-1	178835	Protein Up Transcript Down	Gene: fipp-1 (WBGene00017988) Protein ID:F32D1.9a Transcript| p-value: 3.92e-02 log2FC: -0.1 Protein| p-value: 1.66e-01 log2FC: 0.2 Coords: V: 4,371,807- 4,373,811 (+) type: protein_coding Description: Factor Interacting with Poly(A) Polymerase [Source:UniProtKB/ TrEMBL;Acc:O16293]
F32E10.4	ima-3	-0.0653	0.7316	WBGene00002074	-0.1633	0.05372	0.001116	Importin subunit alpha-3 [Source:UniProtKB/Swiss-Prot;Acc:Q19969]	ima-3	177533	Protein Down Transcript Down	Gene: ima-3 (WBGene00002074) Protein ID:F32E10.4 Transcript| p-value: 1.12e-03 log2FC: -0.2 Protein| p-value: 7.32e-01 log2FC: -0.1 Coords: IV: 7,558,726- 7,561,664 (-) type: protein_coding Description: Importin subunit alpha-3 [Source:UniProtKB/Swiss-Prot;Acc:Q19969]
F32G8.4	best-14	-1.147	0.2011	WBGene00009340	-0.2306	0.09779	0.00449	Bestrophin homolog 14 [Source:UniProtKB/Swiss-Prot;Acc:Q19978]	best-14	179471	Protein Down Transcript Down	Gene: best-14 (WBGene00009340) Protein ID:F32G8.4 Transcript| p-value: 4.49e-03 log2FC: -0.2 Protein| p-value: 2.01e-01 log2FC: -1.1 Coords: V:10,557,976-10,560,793 (+) type: protein_coding Description: Bestrophin homolog 14 [Source:UniProtKB/ Swiss-Prot;Acc:Q19978]
F33D11.11	vpr-1	-0.0599	0.5981	WBGene00018008	-0.1111	0.05279	0.02375	Major sperm protein [Source:UniProtKB/TrEMBL;Acc:O44782]	vpr-1	172259	Protein Down Transcript Down	Gene: vpr-1 (WBGene00018008) Protein ID:F33D11.11 Transcript| p-value: 2.37e-02 log2FC: -0.1 Protein| p-value: 5.98e-01 log2FC: -0.1 Coords: I: 5,868,266- 5,869,954 (-) type: protein_coding Description: Major sperm protein [Source:UniProtKB/ TrEMBL;Acc:O44782]
F33D4.5	mrpl-1	-0.2739	0.03673	WBGene00017997	-0.09438	0.05069	0.04686	Mitochondrial Ribosomal Protein, Large [Source:UniProtKB/TrEMBL;Acc:Q7KPW7]	mrpl-1	177549	Protein Down Transcript Down	Gene: mrpl-1 (WBGene00017997) Protein ID:F33D4.5 Transcript| p-value: 4.69e-02 log2FC: -0.1 Protein| p-value: 3.67e-02 log2FC: -0.3 Coords: IV: 7,707,575- 7,709,084 (-) type: protein_coding Description: Mitochondrial Ribosomal Protein, Large [Source:UniProtKB/TrEMBL;Acc:Q7KPW7]
F33G12.5	golg-2	-0.2164	0.1795	WBGene00018017	-0.0955	0.04898	0.03845	GOLGi associated coiled-coil protein homolog [Source:UniProtKB/TrEMBL;Acc:Q19989]	golg-2	173870	Protein Down Transcript Down	Gene: golg-2 (WBGene00018017) Protein ID:F33G12.5 Transcript| p-value: 3.84e-02 log2FC: -0.1 Protein| p-value: 1.80e-01 log2FC: -0.2 Coords: II: 5,036,561- 5,040,196 (-) type: protein_coding Description: GOLGi associated coiled-coil protein homolog [Source:UniProtKB/ TrEMBL;Acc:Q19989]
F33H1.2	gpd-4	-0.06135	0.6873	WBGene00001686	-0.1416	0.06479	0.01556	Glyceraldehyde-3-phosphate dehydrogenase 4 [Source:UniProtKB/Swiss-Prot;Acc:P17331]	gpd-4	174578	Protein Down Transcript Down	Gene: gpd-4 (WBGene00001686) Protein ID:F33H1.2 Transcript| p-value: 1.56e-02 log2FC: -0.1 Protein| p-value: 6.87e-01 log2FC: -0.1 Coords: II:10,171,255-10,172,497 (+) type: protein_coding Description: Glyceraldehyde-3-phosphate dehydrogenase 4 [Source:UniProtKB/Swiss- Prot;Acc:P17331]
F35B12.6	tag-290	0.8731	0.1329	WBGene00009386	0.2197	0.1333	0.0227	NULL	tag-290	179593	Protein Up Transcript Up	Gene: tag-290 (WBGene00009386) Protein ID:F35B12.6 Transcript| p-value: 2.27e-02 log2FC: 0.2 Protein| p-value: 1.33e-01 log2FC: 0.9 Coords: V:11,613,307-11,614,888 (+) type: protein_coding Description: NULL
F35C5.6	clec-63	-0.2801	0.1393	WBGene00009394	0.219	0.04973	3.458e-06	C-type LECtin [Source:UniProtKB/TrEMBL;Acc:O45444]	clec-63	174927	Protein Down Transcript Up	Gene: clec-63 (WBGene00009394) Protein ID:F35C5.6 Transcript| p-value: 3.46e-06 log2FC: 0.2 Protein| p-value: 1.39e-01 log2FC: -0.3 Coords: II:12,895,638-12,897,462 (+) type: protein_coding Description: C-type LECtin [Source:UniProtKB/ TrEMBL;Acc:O45444]
F35C8.6	pfn-2	0.09715	0.4975	WBGene00003990	-0.116	0.05241	0.01776	Profilin-2 [Source:UniProtKB/Swiss-Prot;Acc:Q20025]	pfn-2	180808	Protein Up Transcript Down	Gene: pfn-2 (WBGene00003990) Protein ID:F35C8.6 Transcript| p-value: 1.78e-02 log2FC: -0.1 Protein| p-value: 4.97e-01 log2FC: 0.1 Coords: X: 5,353,033- 5,354,144 (-) type: protein_coding Description: Profilin-2 [Source:UniProtKB/Swiss- Prot;Acc:Q20025]
F35E8.8	gst-38	0.5944	0.3726	WBGene00001786	-0.827	0.3824	0.001123	Glutathione S-Transferase [Source:UniProtKB/TrEMBL;Acc:O45451]	gst-38	185299	Protein Up Transcript Down	Gene: gst-38 (WBGene00001786) Protein ID:F35E8.8 Transcript| p-value: 1.12e-03 log2FC: -0.8 Protein| p-value: 3.73e-01 log2FC: 0.6 Coords: V:15,915,216-15,916,079 (-) type: protein_coding Description: Glutathione S-Transferase [Source:UniProtKB/TrEMBL;Acc:O45451]
F35G12.10	asb-1	-0.1253	0.4111	WBGene00000206	-0.1439	0.06936	0.01941	ATP Synthase B homolog [Source:UniProtKB/TrEMBL;Acc:Q20053]	asb-1	175605	Protein Down Transcript Down	Gene: asb-1 (WBGene00000206) Protein ID:F35G12.10 Transcript| p-value: 1.94e-02 log2FC: -0.1 Protein| p-value: 4.11e-01 log2FC: -0.1 Coords: III: 4,594,543- 4,595,944 (-) type: protein_coding Description: ATP Synthase B homolog [Source:UniProtKB/TrEMBL;Acc:Q20053]
F35G12.11	erh-2	-0.3145	0.2514	WBGene00009444	-0.2174	0.09222	0.005161	Enhancer of rudimentary homolog [Source:UniProtKB/TrEMBL;Acc:Q20057]	erh-2	185323	Protein Down Transcript Down	Gene: erh-2 (WBGene00009444) Protein ID:F35G12.11 Transcript| p-value: 5.16e-03 log2FC: -0.2 Protein| p-value: 2.51e-01 log2FC: -0.3 Coords: III: 4,593,176- 4,593,832 (+) type: protein_coding Description: Enhancer of rudimentary homolog [Source:UniProtKB/TrEMBL;Acc:Q20057]
F35H10.4	vha-5	-0.2236	0.1594	WBGene00006914	-0.1357	0.03682	0.0001371	V-type proton ATPase subunit a [Source:UniProtKB/TrEMBL;Acc:G5EEK9]	vha-5	177626	Protein Down Transcript Down	Gene: vha-5 (WBGene00006914) Protein ID:F35H10.4 Transcript| p-value: 1.37e-04 log2FC: -0.1 Protein| p-value: 1.59e-01 log2FC: -0.2 Coords: IV: 8,303,968- 8,307,369 (+) type: protein_coding Description: V-type proton ATPase subunit a [Source:UniProtKB/TrEMBL;Acc:G5EEK9]
F36A2.6	rps-15	-0.3424	0.05399	WBGene00004484	-0.1476	0.03988	0.00016	40S ribosomal protein S15 [Source:UniProtKB/Swiss-Prot;Acc:Q9XVP0]	rps-15	172693	Protein Down Transcript Down	Gene: rps-15 (WBGene00004484) Protein ID:F36A2.6 Transcript| p-value: 1.60e-04 log2FC: -0.1 Protein| p-value: 5.40e-02 log2FC: -0.3 Coords: I: 8,815,554- 8,816,193 (-) type: protein_coding Description: 40S ribosomal protein S15 [Source:UniProtKB/Swiss-Prot;Acc:Q9XVP0]
F36H1.1a	fkb-1	-0.0794	0.1697	WBGene00001426	-0.1609	0.04372	0.000116	Peptidylprolyl isomerase [Source:UniProtKB/TrEMBL;Acc:Q20107]	fkb-1	191634	Protein Down Transcript Down	Gene: fkb-1 (WBGene00001426) Protein ID:F36H1.1a Transcript| p-value: 1.16e-04 log2FC: -0.2 Protein| p-value: 1.70e-01 log2FC: -0.1 Coords: IV:11,036,548-11,038,148 (+) type: protein_coding Description: Peptidylprolyl isomerase [Source:UniProtKB/TrEMBL;Acc:Q20107]
F36H1.6	alh-3	0.05833	0.3594	WBGene00000109	0.192	0.04248	2.509e-06	10-formyltetrahydrofolate dehydrogenase [Source:UniProtKB/TrEMBL;Acc:G5ECV9]	alh-3	177999	Protein Up Transcript Up	Gene: alh-3 (WBGene00000109) Protein ID:F36H1.6 Transcript| p-value: 2.51e-06 log2FC: 0.2 Protein| p-value: 3.59e-01 log2FC: 0.1 Coords: IV:11,022,603-11,025,870 (+) type: protein_coding Description: 10-formyltetrahydrofolate dehydrogenase [Source:UniProtKB/TrEMBL;Acc:G5ECV9]
F37B12.2	gcs-1	-0.08302	0.4588	WBGene00001527	-0.1282	0.04734	0.004124	Glutamate--cysteine ligase [Source:UniProtKB/Swiss-Prot;Acc:Q20117]	gcs-1	174438	Protein Down Transcript Down	Gene: gcs-1 (WBGene00001527) Protein ID:F37B12.2 Transcript| p-value: 4.12e-03 log2FC: -0.1 Protein| p-value: 4.59e-01 log2FC: -0.1 Coords: II: 9,035,562- 9,038,301 (-) type: protein_coding Description: Glutamate--cysteine ligase [Source:UniProtKB/Swiss-Prot;Acc:Q20117]
F37B4.2	ifc-1	0.1135	0.3661	WBGene00002055	-0.2551	0.08207	0.0004319	Intermediate filament protein ifc-1 [Source:UniProtKB/Swiss-Prot;Acc:O45168]	ifc-1	178747	Protein Up Transcript Down	Gene: ifc-1 (WBGene00002055) Protein ID:F37B4.2 Transcript| p-value: 4.32e-04 log2FC: -0.3 Protein| p-value: 3.66e-01 log2FC: 0.1 Coords: V: 2,881,393- 2,883,753 (+) type: protein_coding Description: Intermediate filament protein ifc-1 [Source:UniProtKB/Swiss-Prot;Acc:O45168]
F37C12.11	rps-21	-0.1378	0.325	WBGene00004490	-0.1521	0.06828	0.01351	40S ribosomal protein S21 [Source:UniProtKB/Swiss-Prot;Acc:P49197]	rps-21	176011	Protein Down Transcript Down	Gene: rps-21 (WBGene00004490) Protein ID:F37C12.11 Transcript| p-value: 1.35e-02 log2FC: -0.2 Protein| p-value: 3.25e-01 log2FC: -0.1 Coords: III: 7,189,142- 7,189,631 (-) type: protein_coding Description: 40S ribosomal protein S21 [Source:UniProtKB/Swiss-Prot;Acc:P49197]
F37C12.13a	exos-9	-0.05855	0.6741	WBGene00018154	-0.1102	0.05149	0.02206	EXOSome (Multiexonuclease complex) component [Source:UniProtKB/TrEMBL;Acc:Q8MNS7]	exos-9	176012	Protein Down Transcript Down	Gene: exos-9 (WBGene00018154) Protein ID:F37C12.13a Transcript| p-value: 2.21e-02 log2FC: -0.1 Protein| p-value: 6.74e-01 log2FC: -0.1 Coords: III: 7,196,225- 7,232,172 (-) type: protein_coding Description: EXOSome (Multiexonuclease complex) component [Source:UniProtKB/ TrEMBL;Acc:Q8MNS7]
F37C12.4	rpl-36	-0.2002	0.2222	WBGene00004450	-0.1214	0.03942	0.001366	60S ribosomal protein L36 [Source:UniProtKB/Swiss-Prot;Acc:P49181]	rpl-36	176007	Protein Down Transcript Down	Gene: rpl-36 (WBGene00004450) Protein ID:F37C12.4 Transcript| p-value: 1.37e-03 log2FC: -0.1 Protein| p-value: 2.22e-01 log2FC: -0.2 Coords: III: 7,180,249- 7,180,677 (+) type: protein_coding Description: 60S ribosomal protein L36 [Source:UniProtKB/Swiss-Prot;Acc:P49181]
F37C12.9	rps-14	-0.359	0.05296	WBGene00004483	-0.1439	0.03678	5.383e-05	40S ribosomal protein S14 [Source:UniProtKB/Swiss-Prot;Acc:P48150]	rps-14	176006	Protein Down Transcript Down	Gene: rps-14 (WBGene00004483) Protein ID:F37C12.9 Transcript| p-value: 5.38e-05 log2FC: -0.1 Protein| p-value: 5.30e-02 log2FC: -0.4 Coords: III: 7,178,984- 7,179,606 (-) type: protein_coding Description: 40S ribosomal protein S14 [Source:UniProtKB/Swiss-Prot;Acc:P48150]
F37C4.5a	F37C4.5	0.1809	0.04312	WBGene00018145	-0.214	0.05061	7.824e-06	NULL	F37C4.5	177146	Protein Up Transcript Down	Gene: F37C4.5 (WBGene00018145) Protein ID:F37C4.5a Transcript| p-value: 7.82e-06 log2FC: -0.2 Protein| p-value: 4.31e-02 log2FC: 0.2 Coords: IV: 3,871,829- 3,874,416 (-) type: protein_coding Description: NULL
F37E3.1	ncbp-1	-0.372	0.0226	WBGene00018156	-0.103	0.04956	0.02662	Nuclear cap-binding protein subunit 1 [Source:UniProtKB/Swiss-Prot;Acc:O01763]	ncbp-1	172345	Protein Down Transcript Down	Gene: ncbp-1 (WBGene00018156) Protein ID:F37E3.1 Transcript| p-value: 2.66e-02 log2FC: -0.1 Protein| p-value: 2.26e-02 log2FC: -0.4 Coords: I: 6,421,978- 6,425,794 (+) type: protein_coding Description: Nuclear cap-binding protein subunit 1 [Source:UniProtKB/Swiss-Prot;Acc:O01763]
F37F2.2	F37F2.2	-0.0292	0.8658	WBGene00018159	-0.1621	0.06698	0.007159	Probable signal recognition particle 19 kDa protein [Source:UniProtKB/Swiss-Prot;Acc:O61749]	F37F2.2	171711	Protein Down Transcript Down	Gene: F37F2.2 (WBGene00018159) Protein ID:F37F2.2 Transcript| p-value: 7.16e-03 log2FC: -0.2 Protein| p-value: 8.66e-01 log2FC: -0.0 Coords: I: 1,442,048- 1,443,942 (-) type: protein_coding Description: Probable signal recognition particle 19 kDa protein [Source:UniProtKB/Swiss- Prot;Acc:O61749]
F37H8.5	F37H8.5	0.03145	0.8229	WBGene00009514	-0.7391	0.07328	4.417e-25	GILT-like protein F37H8.5 [Source:UniProtKB/Swiss-Prot;Acc:O17861]	F37H8.5	3564874	Protein Up Transcript Down	Gene: F37H8.5 (WBGene00009514) Protein ID:F37H8.5 Transcript| p-value: 4.42e-25 log2FC: -0.7 Protein| p-value: 8.23e-01 log2FC: 0.0 Coords: II:11,188,206-11,189,437 (+) type: protein_coding Description: GILT-like protein F37H8.5 [Source:UniProtKB/Swiss-Prot;Acc:O17861]
F38A5.1b	odr-8	-0.1738	0.3142	WBGene00018160	-0.115	0.04763	0.01064	Ufm1-specific protease [Source:UniProtKB/Swiss-Prot;Acc:Q94218]	odr-8	177417	Protein Down Transcript Down	Gene: odr-8 (WBGene00018160) Protein ID:F38A5.1b Transcript| p-value: 1.06e-02 log2FC: -0.1 Protein| p-value: 3.14e-01 log2FC: -0.2 Coords: IV: 6,579,840- 6,582,676 (-) type: protein_coding Description: Ufm1-specific protease [Source:UniProtKB/Swiss-Prot;Acc:Q94218]
F38B2.1e	ifa-1	0.2071	0.04851	WBGene00002050	0.251	0.06954	7.617e-05	Intermediate filament protein ifa-1 [Source:UniProtKB/Swiss-Prot;Acc:P90901]	ifa-1	181316	Protein Up Transcript Up	Gene: ifa-1 (WBGene00002050) Protein ID:F38B2.1e Transcript| p-value: 7.62e-05 log2FC: 0.3 Protein| p-value: 4.85e-02 log2FC: 0.2 Coords: X:11,271,184-11,275,482 (+) type: protein_coding Description: Intermediate filament protein ifa-1 [Source:UniProtKB/Swiss-Prot;Acc:P90901]
F38B2.4a	F38B2.4	0.01397	0.8903	WBGene00009531	-0.9259	0.1299	6.009e-14	Adenylate kinase isoenzyme 1 [Source:UniProtKB/Swiss-Prot;Acc:Q20140]	F38B2.4	181317	Protein Up Transcript Down	Gene: F38B2.4 (WBGene00009531) Protein ID:F38B2.4a Transcript| p-value: 6.01e-14 log2FC: -0.9 Protein| p-value: 8.90e-01 log2FC: 0.0 Coords: X:11,286,443-11,287,717 (-) type: protein_coding Description: Adenylate kinase isoenzyme 1 [Source:UniProtKB/Swiss-Prot;Acc:Q20140]
F38E11.5	copb-2	0.06532	0.542	WBGene00009542	-0.1059	0.04578	0.01344	Probable coatomer subunit beta' [Source:UniProtKB/Swiss-Prot;Acc:Q20168]	copb-2	177779	Protein Up Transcript Down	Gene: copb-2 (WBGene00009542) Protein ID:F38E11.5 Transcript| p-value: 1.34e-02 log2FC: -0.1 Protein| p-value: 5.42e-01 log2FC: 0.1 Coords: IV: 9,459,731- 9,463,998 (+) type: protein_coding Description: Probable coatomer subunit beta' [Source:UniProtKB/Swiss- Prot;Acc:Q20168]
F38E9.5	twf-2	0.118	0.394	WBGene00018187	0.2687	0.05688	5.377e-07	TWinFilin actin binding protein homolog [Source:UniProtKB/TrEMBL;Acc:Q20173]	twf-2	181711	Protein Up Transcript Up	Gene: twf-2 (WBGene00018187) Protein ID:F38E9.5 Transcript| p-value: 5.38e-07 log2FC: 0.3 Protein| p-value: 3.94e-01 log2FC: 0.1 Coords: X:16,446,197-16,451,336 (+) type: protein_coding Description: TWinFilin actin binding protein homolog [Source:UniProtKB/TrEMBL;Acc:Q20173]
F38H4.9	let-92	0.04503	0.6793	WBGene00002363	-0.1027	0.0508	0.03076	Serine/threonine-protein phosphatase 2A catalytic subunit [Source:UniProtKB/Swiss-Prot;Acc:G5EGK8]	let-92	178117	Protein Up Transcript Down	Gene: let-92 (WBGene00002363) Protein ID:F38H4.9 Transcript| p-value: 3.08e-02 log2FC: -0.1 Protein| p-value: 6.79e-01 log2FC: 0.0 Coords: IV:11,856,629-11,860,460 (+) type: protein_coding Description: Serine/threonine-protein phosphatase 2A catalytic subunit [Source:UniProtKB/ Swiss-Prot;Acc:G5EGK8]
F39B2.10	dnj-12	-0.1938	0.1469	WBGene00001030	-0.1638	0.045	0.0001281	DNaJ domain (Prokaryotic heat shock protein) [Source:UniProtKB/TrEMBL;Acc:O45502]	dnj-12	173341	Protein Down Transcript Down	Gene: dnj-12 (WBGene00001030) Protein ID:F39B2.10 Transcript| p-value: 1.28e-04 log2FC: -0.2 Protein| p-value: 1.47e-01 log2FC: -0.2 Coords: I:14,756,858-14,759,354 (+) type: protein_coding Description: DNaJ domain (Prokaryotic heat shock protein) [Source:UniProtKB/ TrEMBL;Acc:O45502]
F39B2.6	rps-26	0.04322	0.8405	WBGene00004495	-0.1875	0.05691	0.0003977	40S ribosomal protein S26 [Source:UniProtKB/Swiss-Prot;Acc:O45499]	rps-26	173342	Protein Up Transcript Down	Gene: rps-26 (WBGene00004495) Protein ID:F39B2.6 Transcript| p-value: 3.98e-04 log2FC: -0.2 Protein| p-value: 8.40e-01 log2FC: 0.0 Coords: I:14,759,918-14,760,654 (+) type: protein_coding Description: 40S ribosomal protein S26 [Source:UniProtKB/Swiss-Prot;Acc:O45499]
F39G3.1	ugt-61	0.2391	0.5822	WBGene00018206	-0.1514	0.09583	0.05039	UDP-glucuronosyltransferase [Source:UniProtKB/TrEMBL;Acc:O16276]	ugt-61	185500	Protein Up Transcript Down	Gene: ugt-61 (WBGene00018206) Protein ID:F39G3.1 Transcript| p-value: 5.04e-02 log2FC: -0.2 Protein| p-value: 5.82e-01 log2FC: 0.2 Coords: V: 4,742,427- 4,745,373 (+) type: protein_coding Description: UDP-glucuronosyltransferase [Source:UniProtKB/TrEMBL;Acc:O16276]
F39H11.5	pbs-7	0.0838	0.4031	WBGene00003953	-0.1901	0.06176	0.0007978	Proteasome subunit beta [Source:UniProtKB/TrEMBL;Acc:P90868]	pbs-7	172674	Protein Up Transcript Down	Gene: pbs-7 (WBGene00003953) Protein ID:F39H11.5 Transcript| p-value: 7.98e-04 log2FC: -0.2 Protein| p-value: 4.03e-01 log2FC: 0.1 Coords: I: 8,695,205- 8,696,376 (-) type: protein_coding Description: Proteasome subunit beta [Source:UniProtKB/TrEMBL;Acc:P90868]
F40E10.3	csq-1	0.1256	0.7988	WBGene00000822	0.3444	0.06086	2.39e-09	Calsequestrin [Source:UniProtKB/TrEMBL;Acc:Q20203]	csq-1	181563	Protein Up Transcript Up	Gene: csq-1 (WBGene00000822) Protein ID:F40E10.3 Transcript| p-value: 2.39e-09 log2FC: 0.3 Protein| p-value: 7.99e-01 log2FC: 0.1 Coords: X:14,684,877-14,688,322 (+) type: protein_coding Description: Calsequestrin [Source:UniProtKB/ TrEMBL;Acc:Q20203]
F40F12.7	cbp-3	0.3679	0.1571	WBGene00009595	-0.1641	0.07159	0.009741	CBP/p300 homolog [Source:UniProtKB/TrEMBL;Acc:Q7JMS5]	cbp-3	176402	Protein Up Transcript Down	Gene: cbp-3 (WBGene00009595) Protein ID:F40F12.7 Transcript| p-value: 9.74e-03 log2FC: -0.2 Protein| p-value: 1.57e-01 log2FC: 0.4 Coords: III: 9,914,261- 9,915,883 (+) type: protein_coding Description: CBP/p300 homolog [Source:UniProtKB/ TrEMBL;Acc:Q7JMS5]
F40F4.2	lbp-2	0.01008	0.9194	WBGene00002254	-0.6489	0.05071	1.299e-38	Fatty acid-binding protein homolog 2 [Source:UniProtKB/Swiss-Prot;Acc:Q20224]	lbp-2	180617	Protein Up Transcript Down	Gene: lbp-2 (WBGene00002254) Protein ID:F40F4.2 Transcript| p-value: 1.30e-38 log2FC: -0.6 Protein| p-value: 9.19e-01 log2FC: 0.0 Coords: X: 3,260,610- 3,261,470 (+) type: protein_coding Description: Fatty acid-binding protein homolog 2 [Source:UniProtKB/Swiss-Prot;Acc:Q20224]
F40F4.3	lbp-1	-0.0819	0.8279	WBGene00002253	0.128	0.05681	0.01463	Fatty acid-binding protein homolog 1 [Source:UniProtKB/Swiss-Prot;Acc:Q20223]	lbp-1	180616	Protein Down Transcript Up	Gene: lbp-1 (WBGene00002253) Protein ID:F40F4.3 Transcript| p-value: 1.46e-02 log2FC: 0.1 Protein| p-value: 8.28e-01 log2FC: -0.1 Coords: X: 3,259,087- 3,259,855 (+) type: protein_coding Description: Fatty acid-binding protein homolog 1 [Source:UniProtKB/Swiss-Prot;Acc:Q20223]
F40F8.10	rps-9	-0.4782	0.1244	WBGene00004478	-0.1058	0.04883	0.02499	40S ribosomal protein S9 [Source:UniProtKB/Swiss-Prot;Acc:Q20228]	rps-9	174699	Protein Down Transcript Down	Gene: rps-9 (WBGene00004478) Protein ID:F40F8.10 Transcript| p-value: 2.50e-02 log2FC: -0.1 Protein| p-value: 1.24e-01 log2FC: -0.5 Coords: II:11,125,371-11,126,362 (-) type: protein_coding Description: 40S ribosomal protein S9 [Source:UniProtKB/Swiss-Prot;Acc:Q20228]
F40F9.6b	aagr-3	0.1265	0.2413	WBGene00009583	-0.1135	0.03722	0.001587	Acid Alpha Glucosidase Relate [Source:UniProtKB/TrEMBL;Acc:J7SA48]	aagr-3	179364	Protein Up Transcript Down	Gene: aagr-3 (WBGene00009583) Protein ID:F40F9.6b Transcript| p-value: 1.59e-03 log2FC: -0.1 Protein| p-value: 2.41e-01 log2FC: 0.1 Coords: V: 9,725,972- 9,729,510 (-) type: protein_coding Description: Acid Alpha Glucosidase Relate [Source:UniProtKB/TrEMBL;Acc:J7SA48]
F40G9.3	ubc-20	-0.2023	0.2906	WBGene00006715	-0.1589	0.04476	0.0001946	UBiquitin Conjugating enzyme [Source:UniProtKB/TrEMBL;Acc:Q9TZ69]	ubc-20	175185	Protein Down Transcript Down	Gene: ubc-20 (WBGene00006715) Protein ID:F40G9.3 Transcript| p-value: 1.95e-04 log2FC: -0.2 Protein| p-value: 2.91e-01 log2FC: -0.2 Coords: III: 188,838- 190,974 (+) type: protein_coding Description: UBiquitin Conjugating enzyme [Source:UniProtKB/TrEMBL;Acc:Q9TZ69]
F41E6.2	grd-5	-0.03942	0.94	WBGene00001694	-0.5259	0.08562	7.085e-11	GRounDhog (Hedgehog-like family) [Source:UniProtKB/TrEMBL;Acc:O16462]	grd-5	179244	Protein Down Transcript Down	Gene: grd-5 (WBGene00001694) Protein ID:F41E6.2 Transcript| p-value: 7.08e-11 log2FC: -0.5 Protein| p-value: 9.40e-01 log2FC: -0.0 Coords: V: 8,619,032- 8,619,869 (+) type: protein_coding Description: GRounDhog (Hedgehog-like family) [Source:UniProtKB/TrEMBL;Acc:O16462]
F41E6.6	tag-196	0.5016	0.07155	WBGene00007055	0.1557	0.05087	0.001122	NULL	tag-196	179240	Protein Up Transcript Up	Gene: tag-196 (WBGene00007055) Protein ID:F41E6.6 Transcript| p-value: 1.12e-03 log2FC: 0.2 Protein| p-value: 7.16e-02 log2FC: 0.5 Coords: V: 8,594,914- 8,597,500 (+) type: protein_coding Description: NULL
F41E7.4	fip-5	1.246	0.1583	WBGene00009620	0.6176	0.1364	4.33e-07	Fungus-Induced Protein [Source:UniProtKB/TrEMBL;Acc:Q20276]	fip-5	181237	Protein Up Transcript Up	Gene: fip-5 (WBGene00009620) Protein ID:F41E7.4 Transcript| p-value: 4.33e-07 log2FC: 0.6 Protein| p-value: 1.58e-01 log2FC: 1.2 Coords: X:10,302,622-10,303,143 (+) type: protein_coding Description: Fungus-Induced Protein [Source:UniProtKB/TrEMBL;Acc:Q20276]
F41G4.2b	cas-1	0.3145	0.03187	WBGene00000294	0.4173	0.0489	1.825e-18	Adenylyl cyclase-associated protein [Source:UniProtKB/TrEMBL;Acc:H2L023]	cas-1	181729	Protein Up Transcript Up	Gene: cas-1 (WBGene00000294) Protein ID:F41G4.2b Transcript| p-value: 1.82e-18 log2FC: 0.4 Protein| p-value: 3.19e-02 log2FC: 0.3 Coords: X:16,807,461-16,813,673 (-) type: protein_coding Description: Adenylyl cyclase-associated protein [Source:UniProtKB/TrEMBL;Acc:H2L023]
F41H10.8	elo-6	-0.552	0.009954	WBGene00001244	-0.3009	0.04254	3.077e-13	Elongation of very long chain fatty acids protein 6 [Source:UniProtKB/Swiss-Prot;Acc:Q20303]	elo-6	177321	Protein Down Transcript Down	Gene: elo-6 (WBGene00001244) Protein ID:F41H10.8 Transcript| p-value: 3.08e-13 log2FC: -0.3 Protein| p-value: 9.95e-03 log2FC: -0.6 Coords: IV: 5,386,629- 5,388,559 (-) type: protein_coding Description: Elongation of very long chain fatty acids protein 6 [Source:UniProtKB/Swiss- Prot;Acc:Q20303]
F42C5.8a	rps-8	-0.09988	0.4663	WBGene00004477	-0.1422	0.04327	0.0003394	40S ribosomal protein S8 [Source:UniProtKB/Swiss-Prot;Acc:P48156]	rps-8	177503	Protein Down Transcript Down	Gene: rps-8 (WBGene00004477) Protein ID:F42C5.8a Transcript| p-value: 3.39e-04 log2FC: -0.1 Protein| p-value: 4.66e-01 log2FC: -0.1 Coords: IV: 7,312,981- 7,313,864 (-) type: protein_coding Description: 40S ribosomal protein S8 [Source:UniProtKB/Swiss-Prot;Acc:P48156]
F42E11.4	tni-1	-0.0178	0.9193	WBGene00006584	0.7447	0.05636	5.214e-41	Troponin I 1 [Source:UniProtKB/Swiss-Prot;Acc:Q20334]	tni-1	181329	Protein Down Transcript Up	Gene: tni-1 (WBGene00006584) Protein ID:F42E11.4 Transcript| p-value: 5.21e-41 log2FC: 0.7 Protein| p-value: 9.19e-01 log2FC: -0.0 Coords: X:11,375,887-11,377,470 (-) type: protein_coding Description: Troponin I 1 [Source:UniProtKB/Swiss- Prot;Acc:Q20334]
F42F12.9	nspc-10	0.4404	0.5219	WBGene00009640	-0.2833	0.09957	0.0008129	Nematode Specific Peptide family, group C [Source:UniProtKB/TrEMBL;Acc:Q8I4J0]	nspc-10	181392	Protein Up Transcript Down	Gene: nspc-10 (WBGene00009640) Protein ID:F42F12.9 Transcript| p-value: 8.13e-04 log2FC: -0.3 Protein| p-value: 5.22e-01 log2FC: 0.4 Coords: X:12,343,609-12,344,043 (+) type: protein_coding Description: Nematode Specific Peptide family, group C [Source:UniProtKB/TrEMBL;Acc:Q8I4J0]
F42G8.12	isp-1	0.04935	0.695	WBGene00002162	-0.1143	0.04788	0.01135	Cytochrome b-c1 complex subunit Rieske, mitochondrial [Source:UniProtKB/TrEMBL;Acc:O44512]	isp-1	177609	Protein Up Transcript Down	Gene: isp-1 (WBGene00002162) Protein ID:F42G8.12 Transcript| p-value: 1.13e-02 log2FC: -0.1 Protein| p-value: 6.95e-01 log2FC: 0.0 Coords: IV: 8,133,789- 8,136,055 (-) type: protein_coding Description: Cytochrome b-c1 complex subunit Rieske, mitochondrial [Source:UniProtKB/ TrEMBL;Acc:O44512]
F42G8.4a	pmk-3	0.2385	0.09475	WBGene00004057	0.2262	0.09913	0.005814	Mitogen-activated protein kinase pmk-3 [Source:UniProtKB/Swiss-Prot;Acc:O44514]	pmk-3	177610	Protein Up Transcript Up	Gene: pmk-3 (WBGene00004057) Protein ID:F42G8.4a Transcript| p-value: 5.81e-03 log2FC: 0.2 Protein| p-value: 9.48e-02 log2FC: 0.2 Coords: IV: 8,139,219- 8,143,151 (+) type: protein_coding Description: Mitogen-activated protein kinase pmk-3 [Source:UniProtKB/Swiss-Prot;Acc:O44514]
F42H10.3a	F42H10.3	0.07295	0.6779	WBGene00018367	0.1561	0.08018	0.02362	LIM and SH3 domain protein F42H10.3 [Source:UniProtKB/Swiss-Prot;Acc:P34416]	F42H10.3	185685	Protein Up Transcript Up	Gene: F42H10.3 (WBGene00018367) Protein ID:F42H10.3a Transcript| p-value: 2.36e-02 log2FC: 0.2 Protein| p-value: 6.78e-01 log2FC: 0.1 Coords: III: 8,484,153- 8,488,365 (+) type: protein_coding Description: LIM and SH3 domain protein F42H10.3 [Source:UniProtKB/Swiss-Prot;Acc:P34416]
F43C1.2b	mpk-1	0.04065	0.7769	WBGene00003401	-0.1029	0.0527	0.03624	Mitogen-activated protein kinase mpk-1 [Source:UniProtKB/Swiss-Prot;Acc:P39745]	mpk-1	175545	Protein Up Transcript Down	Gene: mpk-1 (WBGene00003401) Protein ID:F43C1.2b Transcript| p-value: 3.62e-02 log2FC: -0.1 Protein| p-value: 7.77e-01 log2FC: 0.0 Coords: III: 4,216,764- 4,228,108 (-) type: protein_coding Description: Mitogen-activated protein kinase mpk-1 [Source:UniProtKB/Swiss-Prot;Acc:P39745]
F43D9.3b	sly-1	-0.02257	0.8474	WBGene00009654	-0.2041	0.0544	6.248e-05	SLY1 homolog [Source:UniProtKB/TrEMBL;Acc:Q20364]	sly-1	185707	Protein Down Transcript Down	Gene: sly-1 (WBGene00009654) Protein ID:F43D9.3b Transcript| p-value: 6.25e-05 log2FC: -0.2 Protein| p-value: 8.47e-01 log2FC: -0.0 Coords: III:10,507,058-10,518,391 (+) type: protein_coding Description: SLY1 homolog [Source:UniProtKB/ TrEMBL;Acc:Q20364]
F43E2.5	msra-1	0.214	0.1857	WBGene00018393	0.2908	0.174	0.01188	Methionine Sulfoxide Reductase A [Source:UniProtKB/TrEMBL;Acc:O02089]	msra-1	185709	Protein Up Transcript Up	Gene: msra-1 (WBGene00018393) Protein ID:F43E2.5 Transcript| p-value: 1.19e-02 log2FC: 0.3 Protein| p-value: 1.86e-01 log2FC: 0.2 Coords: II: 7,363,216- 7,364,107 (-) type: protein_coding Description: Methionine Sulfoxide Reductase A [Source:UniProtKB/TrEMBL;Acc:O02089]
F43E2.7	mtch-1	0.06712	0.7857	WBGene00018395	-0.1253	0.04745	0.005216	MiTochondrial Carrier Homolog [Source:UniProtKB/TrEMBL;Acc:Q8I7N5]	mtch-1	174207	Protein Up Transcript Down	Gene: mtch-1 (WBGene00018395) Protein ID:F43E2.7 Transcript| p-value: 5.22e-03 log2FC: -0.1 Protein| p-value: 7.86e-01 log2FC: 0.1 Coords: II: 7,372,594- 7,374,172 (-) type: protein_coding Description: MiTochondrial Carrier Homolog [Source:UniProtKB/TrEMBL;Acc:Q8I7N5]
F43E2.8a	hsp-4	-0.0894	0.2416	WBGene00002008	-0.2691	0.04127	1.661e-11	Endoplasmic reticulum chaperone BiP homolog [Source:UniProtKB/Swiss-Prot;Acc:P20163]	hsp-4	174203	Protein Down Transcript Down	Gene: hsp-4 (WBGene00002008) Protein ID:F43E2.8a Transcript| p-value: 1.66e-11 log2FC: -0.3 Protein| p-value: 2.42e-01 log2FC: -0.1 Coords: II: 7,350,121- 7,352,636 (-) type: protein_coding Description: Endoplasmic reticulum chaperone BiP homolog [Source:UniProtKB/Swiss- Prot;Acc:P20163]
F43G6.11	hda-5	0.3376	0.5891	WBGene00009663	-0.2498	0.1343	0.01185	Histone deacetylase [Source:UniProtKB/TrEMBL;Acc:Q8I4I9]	hda-5	174811	Protein Up Transcript Down	Gene: hda-5 (WBGene00009663) Protein ID:F43G6.11 Transcript| p-value: 1.18e-02 log2FC: -0.2 Protein| p-value: 5.89e-01 log2FC: 0.3 Coords: II:11,799,037-11,802,412 (+) type: protein_coding Description: Histone deacetylase [Source:UniProtKB/ TrEMBL;Acc:Q8I4I9]
F43H9.2a	sptl-2	-0.4835	0.3818	WBGene00018398	0.2553	0.09676	0.001814	Serine palmitoyltransferase 2 [Source:UniProtKB/Swiss-Prot;Acc:Q20375]	sptl-2	266646	Protein Down Transcript Up	Gene: sptl-2 (WBGene00018398) Protein ID:F43H9.2a Transcript| p-value: 1.81e-03 log2FC: 0.3 Protein| p-value: 3.82e-01 log2FC: -0.5 Coords: V: 8,017,947- 8,021,715 (+) type: protein_coding Description: Serine palmitoyltransferase 2 [Source:UniProtKB/Swiss-Prot;Acc:Q20375]
F44A2.1b	tag-153	0.0464	0.7273	WBGene00006499	-0.1368	0.05001	0.003631	NULL	tag-153	179312	Protein Up Transcript Down	Gene: tag-153 (WBGene00006499) Protein ID:F44A2.1b Transcript| p-value: 3.63e-03 log2FC: -0.1 Protein| p-value: 7.27e-01 log2FC: 0.0 Coords: V: 9,323,085- 9,327,209 (+) type: protein_coding Description: NULL
F44A6.1a	nucb-1	0.1004	0.4033	WBGene00009674	-0.3302	0.05437	2.077e-10	NUCleoBindin homolog [Source:UniProtKB/TrEMBL;Acc:Q8MQ51]	nucb-1	181230	Protein Up Transcript Down	Gene: nucb-1 (WBGene00009674) Protein ID:F44A6.1a Transcript| p-value: 2.08e-10 log2FC: -0.3 Protein| p-value: 4.03e-01 log2FC: 0.1 Coords: X:10,197,706-10,200,407 (+) type: protein_coding Description: NUCleoBindin homolog [Source:UniProtKB/ TrEMBL;Acc:Q8MQ51]
F44B9.8	F44B9.8	0.007425	0.9525	WBGene00018409	-0.1009	0.05148	0.03578	Probable replication factor C subunit 5 [Source:UniProtKB/Swiss-Prot;Acc:P34429]	F44B9.8	176131	Protein Up Transcript Down	Gene: F44B9.8 (WBGene00018409) Protein ID:F44B9.8 Transcript| p-value: 3.58e-02 log2FC: -0.1 Protein| p-value: 9.53e-01 log2FC: 0.0 Coords: III: 8,028,133- 8,029,649 (-) type: protein_coding Description: Probable replication factor C subunit 5 [Source:UniProtKB/Swiss-Prot;Acc:P34429]
F44C4.3	cpr-4	0.3997	0.06628	WBGene00000784	1.155	0.07291	4.415e-58	Cathepsin B-like cysteine proteinase 4 [Source:UniProtKB/Swiss-Prot;Acc:P43508]	cpr-4	179053	Protein Up Transcript Up	Gene: cpr-4 (WBGene00000784) Protein ID:F44C4.3 Transcript| p-value: 4.41e-58 log2FC: 1.2 Protein| p-value: 6.63e-02 log2FC: 0.4 Coords: V: 6,614,674- 6,615,845 (+) type: protein_coding Description: Cathepsin B-like cysteine proteinase 4 [Source:UniProtKB/Swiss-Prot;Acc:P43508]
F44E2.8	F44E2.8	-0.1856	0.2041	WBGene00018421	-0.09767	0.05242	0.04596	NULL	F44E2.8	176246	Protein Down Transcript Down	Gene: F44E2.8 (WBGene00018421) Protein ID:F44E2.8 Transcript| p-value: 4.60e-02 log2FC: -0.1 Protein| p-value: 2.04e-01 log2FC: -0.2 Coords: III: 8,848,582- 8,849,877 (-) type: protein_coding Description: NULL
F44F4.11	tba-4	0.231	0.2942	WBGene00006530	-0.9506	0.05435	1.061e-69	Tubulin alpha chain [Source:UniProtKB/TrEMBL;Acc:G5EDD4]	tba-4	174680	Protein Up Transcript Down	Gene: tba-4 (WBGene00006530) Protein ID:F44F4.11 Transcript| p-value: 1.06e-69 log2FC: -1.0 Protein| p-value: 2.94e-01 log2FC: 0.2 Coords: II:10,918,706-10,920,202 (+) type: protein_coding Description: Tubulin alpha chain [Source:UniProtKB/ TrEMBL;Acc:G5EDD4]
F44G3.2	argk-1	0.3648	0.1758	WBGene00009706	1.496	0.1415	2.096e-27	ARGinine Kinase [Source:UniProtKB/TrEMBL;Acc:O45518]	argk-1	180080	Protein Up Transcript Up	Gene: argk-1 (WBGene00009706) Protein ID:F44G3.2 Transcript| p-value: 2.10e-27 log2FC: 1.5 Protein| p-value: 1.76e-01 log2FC: 0.4 Coords: V:16,103,894-16,105,950 (+) type: protein_coding Description: ARGinine Kinase [Source:UniProtKB/ TrEMBL;Acc:O45518]
F44G3.6	skr-3	0.316	0.03893	WBGene00004809	-0.2011	0.07606	0.00275	SKR-3; SKp1 Related (Ubiquitin ligase complex component) [Source:UniProtKB/TrEMBL;Acc:G5EE67]	skr-3	180081	Protein Up Transcript Down	Gene: skr-3 (WBGene00004809) Protein ID:F44G3.6 Transcript| p-value: 2.75e-03 log2FC: -0.2 Protein| p-value: 3.89e-02 log2FC: 0.3 Coords: V:16,121,824-16,122,648 (+) type: protein_coding Description: SKR-3; SKp1 Related (Ubiquitin ligase complex component) [Source:UniProtKB/ TrEMBL;Acc:G5EE67]
F45D3.5	sel-1	0.009375	0.9541	WBGene00004759	-0.1305	0.03459	0.0001025	SEL-1; Suppressor/Enhancer of Lin-12 [Source:UniProtKB/TrEMBL;Acc:G5EFG0]	sel-1	179720	Protein Up Transcript Down	Gene: sel-1 (WBGene00004759) Protein ID:F45D3.5 Transcript| p-value: 1.02e-04 log2FC: -0.1 Protein| p-value: 9.54e-01 log2FC: 0.0 Coords: V:12,560,710-12,563,383 (+) type: protein_coding Description: SEL-1; Suppressor/Enhancer of Lin-12 [Source:UniProtKB/TrEMBL;Acc:G5EFG0]
F45E1.6	his-71	-0.01717	0.9441	WBGene00001945	0.1392	0.07852	0.03989	Histone H3.3 type 1 [Source:UniProtKB/Swiss-Prot;Acc:Q10453]	his-71	181057	Protein Down Transcript Up	Gene: his-71 (WBGene00001945) Protein ID:F45E1.6 Transcript| p-value: 3.99e-02 log2FC: 0.1 Protein| p-value: 9.44e-01 log2FC: -0.0 Coords: X: 7,981,382- 7,982,070 (-) type: protein_coding Description: Histone H3.3 type 1 [Source:UniProtKB/ Swiss-Prot;Acc:Q10453]
F45G2.4	cope-1	-0.103	0.5025	WBGene00009732	-0.1036	0.04494	0.01523	Coatomer subunit epsilon [Source:UniProtKB/Swiss-Prot;Acc:O62246]	cope-1	176766	Protein Down Transcript Down	Gene: cope-1 (WBGene00009732) Protein ID:F45G2.4 Transcript| p-value: 1.52e-02 log2FC: -0.1 Protein| p-value: 5.02e-01 log2FC: -0.1 Coords: III:13,426,100-13,427,715 (+) type: protein_coding Description: Coatomer subunit epsilon [Source:UniProtKB/Swiss-Prot;Acc:O62246]
F45H11.2	ned-8	0.1157	0.7025	WBGene00003587	-0.1537	0.05182	0.001528	NEDD8 [Source:UniProtKB/Swiss-Prot;Acc:Q93725]	ned-8	172910	Protein Up Transcript Down	Gene: ned-8 (WBGene00003587) Protein ID:F45H11.2 Transcript| p-value: 1.53e-03 log2FC: -0.2 Protein| p-value: 7.02e-01 log2FC: 0.1 Coords: I:10,373,368-10,373,862 (-) type: protein_coding Description: NEDD8 [Source:UniProtKB/Swiss- Prot;Acc:Q93725]
F45H11.3	hpo-35	-0.09897	0.4589	WBGene00009744	-0.1739	0.0521	0.0003729	NULL	hpo-35	172911	Protein Down Transcript Down	Gene: hpo-35 (WBGene00009744) Protein ID:F45H11.3 Transcript| p-value: 3.73e-04 log2FC: -0.2 Protein| p-value: 4.59e-01 log2FC: -0.1 Coords: I:10,374,809-10,379,631 (+) type: protein_coding Description: NULL
F46B6.12	F46B6.12	0.2259	0.05235	WBGene00009776	0.1244	0.06994	0.04435	UPF0587 protein F46B6.12 [Source:UniProtKB/Swiss-Prot;Acc:Q9BI88]	F46B6.12	179370	Protein Up Transcript Up	Gene: F46B6.12 (WBGene00009776) Protein ID:F46B6.12 Transcript| p-value: 4.43e-02 log2FC: 0.1 Protein| p-value: 5.23e-02 log2FC: 0.2 Coords: V: 9,774,897- 9,775,834 (-) type: protein_coding Description: UPF0587 protein F46B6.12 [Source:UniProtKB/Swiss-Prot;Acc:Q9BI88]
F46B6.3a	smg-4	0.3323	0.03875	WBGene00004882	-0.09565	0.0457	0.02741	Suppressor with Morphological effect on Genitalia [Source:UniProtKB/TrEMBL;Acc:Q8WQF3]	smg-4	179371	Protein Up Transcript Down	Gene: smg-4 (WBGene00004882) Protein ID:F46B6.3a Transcript| p-value: 2.74e-02 log2FC: -0.1 Protein| p-value: 3.88e-02 log2FC: 0.3 Coords: V: 9,775,935- 9,777,743 (-) type: protein_coding Description: Suppressor with Morphological effect on Genitalia [Source:UniProtKB/ TrEMBL;Acc:Q8WQF3]
F46E10.10	mdh-1	-0.09058	0.3284	WBGene00018491	-0.3145	0.04881	2.054e-11	Malate dehydrogenase [Source:UniProtKB/TrEMBL;Acc:Q8IA49]	mdh-1	179041	Protein Down Transcript Down	Gene: mdh-1 (WBGene00018491) Protein ID:F46E10.10 Transcript| p-value: 2.05e-11 log2FC: -0.3 Protein| p-value: 3.28e-01 log2FC: -0.1 Coords: V: 6,515,276- 6,516,526 (-) type: protein_coding Description: Malate dehydrogenase [Source:UniProtKB/ TrEMBL;Acc:Q8IA49]
F46E10.1a	acs-1	-0.6367	0.007404	WBGene00018488	-0.539	0.05203	3.476e-26	Fatty Acid CoA Synthetase family [Source:UniProtKB/TrEMBL;Acc:Q5TKA3]	acs-1	179043	Protein Down Transcript Down	Gene: acs-1 (WBGene00018488) Protein ID:F46E10.1a Transcript| p-value: 3.48e-26 log2FC: -0.5 Protein| p-value: 7.40e-03 log2FC: -0.6 Coords: V: 6,524,989- 6,532,089 (+) type: protein_coding Description: Fatty Acid CoA Synthetase family [Source:UniProtKB/TrEMBL;Acc:Q5TKA3]
F46E10.9	dpy-11	-0.3184	0.08315	WBGene00001073	-0.2341	0.0528	2.696e-06	DumPY: shorter than wild-type; Thioredoxin-like protein DPY-11 [Source:UniProtKB/TrEMBL;Acc:G5EC91]	dpy-11	179040	Protein Down Transcript Down	Gene: dpy-11 (WBGene00001073) Protein ID:F46E10.9 Transcript| p-value: 2.70e-06 log2FC: -0.2 Protein| p-value: 8.32e-02 log2FC: -0.3 Coords: V: 6,511,588- 6,515,240 (-) type: protein_coding Description: DumPY: shorter than wild-type; Thioredoxin-like protein DPY-11 [Source:UniProtKB/TrEMBL;Acc:G5EC91]
F46F11.1b	F46F11.1	-0.2925	0.06122	WBGene00018508	0.1016	0.04333	0.01395	Inositol hexakisphosphate and diphosphoinositol-pentakisphosphate kinase [Source:UniProtKB/Swiss-Prot;Acc:P91309]	F46F11.1	172221	Protein Down Transcript Up	Gene: F46F11.1 (WBGene00018508) Protein ID:F46F11.1b Transcript| p-value: 1.40e-02 log2FC: 0.1 Protein| p-value: 6.12e-02 log2FC: -0.3 Coords: I: 5,627,819- 5,637,622 (+) type: protein_coding Description: Inositol hexakisphosphate and diphosphoinositol-pentakisphosphate kinase [Source:UniProtKB/Swiss- Prot;Acc:P91309]
F46H5.3b	F46H5.3	-0.0443	0.4526	WBGene00018519	-0.3552	0.04478	3.219e-16	Probable arginine kinase F46H5.3 [Source:UniProtKB/Swiss-Prot;Acc:Q10454]	F46H5.3	180986	Protein Down Transcript Down	Gene: F46H5.3 (WBGene00018519) Protein ID:F46H5.3b Transcript| p-value: 3.22e-16 log2FC: -0.4 Protein| p-value: 4.53e-01 log2FC: -0.0 Coords: X: 7,230,330- 7,238,662 (-) type: protein_coding Description: Probable arginine kinase F46H5.3 [Source:UniProtKB/Swiss-Prot;Acc:Q10454]
F47B10.2	haly-1	-0.1901	0.1463	WBGene00009813	0.1574	0.06159	0.005139	Histidine ammonia-lyase [Source:UniProtKB/Swiss-Prot;Acc:Q20502]	haly-1	181279	Protein Down Transcript Up	Gene: haly-1 (WBGene00009813) Protein ID:F47B10.2 Transcript| p-value: 5.14e-03 log2FC: 0.2 Protein| p-value: 1.46e-01 log2FC: -0.2 Coords: X:10,893,567-10,896,598 (-) type: protein_coding Description: Histidine ammonia-lyase [Source:UniProtKB/Swiss-Prot;Acc:Q20502]
F47B7.7a	marg-1	0.2709	0.2408	WBGene00018538	0.2815	0.09687	0.0006855	Pharyngeal MARGginal cell marker [Source:UniProtKB/TrEMBL;Acc:C6KRG1]	marg-1	180665	Protein Up Transcript Up	Gene: marg-1 (WBGene00018538) Protein ID:F47B7.7a Transcript| p-value: 6.86e-04 log2FC: 0.3 Protein| p-value: 2.41e-01 log2FC: 0.3 Coords: X: 3,778,091- 3,781,118 (-) type: protein_coding Description: Pharyngeal MARGginal cell marker [Source:UniProtKB/TrEMBL;Acc:C6KRG1]
F47C12.4	clec-79	0.269	0.1791	WBGene00018548	0.4937	0.1503	8.096e-05	C-type LECtin [Source:UniProtKB/TrEMBL;Acc:Q20528]	clec-79	177154	Protein Up Transcript Up	Gene: clec-79 (WBGene00018548) Protein ID:F47C12.4 Transcript| p-value: 8.10e-05 log2FC: 0.5 Protein| p-value: 1.79e-01 log2FC: 0.3 Coords: IV: 3,973,349- 3,975,721 (+) type: protein_coding Description: C-type LECtin [Source:UniProtKB/ TrEMBL;Acc:Q20528]
F47G6.4a	spe-15	-0.1359	0.6785	WBGene00004969	0.2073	0.08122	0.00338	NULL	spe-15	171712	Protein Down Transcript Up	Gene: spe-15 (WBGene00004969) Protein ID:F47G6.4a Transcript| p-value: 3.38e-03 log2FC: 0.2 Protein| p-value: 6.78e-01 log2FC: -0.1 Coords: I: 1,446,497- 1,465,358 (+) type: protein_coding Description: NULL
F48A11.5b	ubxn-3	0.2006	0.08883	WBGene00018586	-0.131	0.04545	0.002805	UBX domain-containing protein 3 [Source:UniProtKB/Swiss-Prot;Acc:H2L056]	ubxn-3	173407	Protein Up Transcript Down	Gene: ubxn-3 (WBGene00018586) Protein ID:F48A11.5b Transcript| p-value: 2.81e-03 log2FC: -0.1 Protein| p-value: 8.88e-02 log2FC: 0.2 Coords: II: 217,049- 220,667 (-) type: protein_coding Description: UBX domain-containing protein 3 [Source:UniProtKB/Swiss-Prot;Acc:H2L056]
F48E3.3	uggt-1	-0.09968	0.47	WBGene00018604	-0.1558	0.05207	0.001397	UDP-Glucose Glycoprotein glucosylTransferase [Source:UniProtKB/TrEMBL;Acc:Q9GPA0]	uggt-1	181007	Protein Down Transcript Down	Gene: uggt-1 (WBGene00018604) Protein ID:F48E3.3 Transcript| p-value: 1.40e-03 log2FC: -0.2 Protein| p-value: 4.70e-01 log2FC: -0.1 Coords: X: 7,495,684- 7,500,982 (-) type: protein_coding Description: UDP-Glucose Glycoprotein glucosylTransferase [Source:UniProtKB/ TrEMBL;Acc:Q9GPA0]
F48E8.5	paa-1	0.005325	0.9567	WBGene00003901	-0.105	0.0473	0.01933	Probable serine/threonine-protein phosphatase PP2A regulatory subunit [Source:UniProtKB/Swiss-Prot;Acc:Q09543]	paa-1	175750	Protein Up Transcript Down	Gene: paa-1 (WBGene00003901) Protein ID:F48E8.5 Transcript| p-value: 1.93e-02 log2FC: -0.1 Protein| p-value: 9.57e-01 log2FC: 0.0 Coords: III: 5,450,106- 5,453,137 (+) type: protein_coding Description: Probable serine/threonine-protein phosphatase PP2A regulatory subunit [Source:UniProtKB/Swiss-Prot;Acc:Q09543]
F48E8.6	disl-2	-0.1575	0.1451	WBGene00018612	-0.1351	0.05866	0.01203	DIS3-like exonuclease 2 [Source:UniProtKB/Swiss-Prot;Acc:Q09568]	disl-2	175748	Protein Down Transcript Down	Gene: disl-2 (WBGene00018612) Protein ID:F48E8.6 Transcript| p-value: 1.20e-02 log2FC: -0.1 Protein| p-value: 1.45e-01 log2FC: -0.2 Coords: III: 5,443,167- 5,446,506 (+) type: protein_coding Description: DIS3-like exonuclease 2 [Source:UniProtKB/Swiss-Prot;Acc:Q09568]
F49D11.8	cpn-4	0.2244	0.1783	WBGene00000780	0.1526	0.06098	0.006228	CalPoNin [Source:UniProtKB/TrEMBL;Acc:O44727]	cpn-4	172996	Protein Up Transcript Up	Gene: cpn-4 (WBGene00000780) Protein ID:F49D11.8 Transcript| p-value: 6.23e-03 log2FC: 0.2 Protein| p-value: 1.78e-01 log2FC: 0.2 Coords: I:10,924,240-10,925,753 (-) type: protein_coding Description: CalPoNin [Source:UniProtKB/ TrEMBL;Acc:O44727]
F49E8.3a	pam-1	-0.02297	0.7564	WBGene00003914	-0.2231	0.06204	9.639e-05	Puromycin-sensitive aminopeptidase [Source:UniProtKB/Swiss-Prot;Acc:Q4TT88]	pam-1	177528	Protein Down Transcript Down	Gene: pam-1 (WBGene00003914) Protein ID:F49E8.3a Transcript| p-value: 9.64e-05 log2FC: -0.2 Protein| p-value: 7.56e-01 log2FC: -0.0 Coords: IV: 7,543,984- 7,550,812 (-) type: protein_coding Description: Puromycin-sensitive aminopeptidase [Source:UniProtKB/Swiss-Prot;Acc:Q4TT88]
F49E8.4	cdd-2	0.1219	0.3492	WBGene00000392	-0.2932	0.0938	0.0003147	Cytidine deaminase [Source:UniProtKB/TrEMBL;Acc:Q20628]	cdd-2	186044	Protein Up Transcript Down	Gene: cdd-2 (WBGene00000392) Protein ID:F49E8.4 Transcript| p-value: 3.15e-04 log2FC: -0.3 Protein| p-value: 3.49e-01 log2FC: 0.1 Coords: IV: 7,547,118- 7,547,893 (-) type: protein_coding Description: Cytidine deaminase [Source:UniProtKB/ TrEMBL;Acc:Q20628]
F49E8.5	dif-1	-0.02915	0.799	WBGene00000996	-0.1915	0.05114	7.02e-05	NULL	dif-1	177530	Protein Down Transcript Down	Gene: dif-1 (WBGene00000996) Protein ID:F49E8.5 Transcript| p-value: 7.02e-05 log2FC: -0.2 Protein| p-value: 7.99e-01 log2FC: -0.0 Coords: IV: 7,551,550- 7,553,008 (-) type: protein_coding Description: NULL
F52B10.1b	nmy-1	0.08663	0.2673	WBGene00003776	0.1578	0.05042	0.0008824	Non-muscle MYosin [Source:UniProtKB/TrEMBL;Acc:Q20641]	nmy-1	180581	Protein Up Transcript Up	Gene: nmy-1 (WBGene00003776) Protein ID:F52B10.1b Transcript| p-value: 8.82e-04 log2FC: 0.2 Protein| p-value: 2.67e-01 log2FC: 0.1 Coords: X: 2,909,536- 2,918,038 (+) type: protein_coding Description: Non-muscle MYosin [Source:UniProtKB/ TrEMBL;Acc:Q20641]
F52B11.2a	F52B11.2	0.03752	0.7587	WBGene00009925	-0.1302	0.05301	0.008456	Probable phosphomannomutase [Source:UniProtKB/Swiss-Prot;Acc:Q9XUE6]	F52B11.2	178364	Protein Up Transcript Down	Gene: F52B11.2 (WBGene00009925) Protein ID:F52B11.2a Transcript| p-value: 8.46e-03 log2FC: -0.1 Protein| p-value: 7.59e-01 log2FC: 0.0 Coords: IV:14,083,318-14,084,695 (+) type: protein_coding Description: Probable phosphomannomutase [Source:UniProtKB/Swiss-Prot;Acc:Q9XUE6]
F52B5.1a	abts-1	0.03622	0.6116	WBGene00009920	0.1227	0.05142	0.01086	Anion exchange protein [Source:UniProtKB/TrEMBL;Acc:B3WFV9]	abts-1	172613	Protein Up Transcript Up	Gene: abts-1 (WBGene00009920) Protein ID:F52B5.1a Transcript| p-value: 1.09e-02 log2FC: 0.1 Protein| p-value: 6.12e-01 log2FC: 0.0 Coords: I: 8,296,917- 8,307,566 (-) type: protein_coding Description: Anion exchange protein [Source:UniProtKB/TrEMBL;Acc:B3WFV9]
F52B5.6	rpl-25.2	-0.212	0.06238	WBGene00004439	-0.1419	0.04311	0.0005677	60S ribosomal protein L23a 2 [Source:UniProtKB/Swiss-Prot;Acc:Q20647]	rpl-25.2	172617	Protein Down Transcript Down	Gene: rpl-25.2 (WBGene00004439) Protein ID:F52B5.6 Transcript| p-value: 5.68e-04 log2FC: -0.1 Protein| p-value: 6.24e-02 log2FC: -0.2 Coords: I: 8,329,062- 8,329,684 (-) type: protein_coding Description: 60S ribosomal protein L23a 2 [Source:UniProtKB/Swiss-Prot;Acc:Q20647]
F52D10.3a	ftt-2	-0.01823	0.7942	WBGene00001502	-0.09337	0.0453	0.03033	14-3-3-like protein 2 [Source:UniProtKB/Swiss-Prot;Acc:Q20655]	ftt-2	181348	Protein Down Transcript Down	Gene: ftt-2 (WBGene00001502) Protein ID:F52D10.3a Transcript| p-value: 3.03e-02 log2FC: -0.1 Protein| p-value: 7.94e-01 log2FC: -0.0 Coords: X:11,603,709-11,605,451 (-) type: protein_coding Description: 14-3-3-like protein 2 [Source:UniProtKB/ Swiss-Prot;Acc:Q20655]
F52E4.1b	pccb-1	0.03757	0.6236	WBGene00018701	-0.279	0.04881	2.43e-09	Propionyl Coenzyme A Carboxylase Beta subunit [Source:UniProtKB/TrEMBL;Acc:Q8WQF1]	pccb-1	180596	Protein Up Transcript Down	Gene: pccb-1 (WBGene00018701) Protein ID:F52E4.1b Transcript| p-value: 2.43e-09 log2FC: -0.3 Protein| p-value: 6.24e-01 log2FC: 0.0 Coords: X: 3,089,496- 3,092,457 (+) type: protein_coding Description: Propionyl Coenzyme A Carboxylase Beta subunit [Source:UniProtKB/ TrEMBL;Acc:Q8WQF1]
F52F12.7b	strl-1	-0.458	0.03518	WBGene00009940	-0.1177	0.04923	0.01088	Steroidogenic acute regulatory-like protein 1 [Source:UniProtKB/Swiss-Prot;Acc:O17883]	strl-1	172846	Protein Down Transcript Down	Gene: strl-1 (WBGene00009940) Protein ID:F52F12.7b Transcript| p-value: 1.09e-02 log2FC: -0.1 Protein| p-value: 3.52e-02 log2FC: -0.5 Coords: I: 9,928,946- 9,930,885 (+) type: protein_coding Description: Steroidogenic acute regulatory-like protein 1 [Source:UniProtKB/Swiss- Prot;Acc:O17883]
F52H3.1	let-268	0.1873	0.3478	WBGene00002497	-0.206	0.07402	0.00176	Multifunctional procollagen lysine hydroxylase and glycosyltransferase Procollagen-lysine,2-oxoglutarate 5-dioxygenase Procollagen glycosyltransferase [Source:UniProtKB/Swiss-Prot;Acc:Q20679]	let-268	174564	Protein Up Transcript Down	Gene: let-268 (WBGene00002497) Protein ID:F52H3.1 Transcript| p-value: 1.76e-03 log2FC: -0.2 Protein| p-value: 3.48e-01 log2FC: 0.2 Coords: II:10,033,309-10,039,980 (-) type: protein_coding Description: Multifunctional procollagen lysine hydroxylase and glycosyltransferase Procollagen-lysine,2-oxoglutarate 5-dioxygenase Procollagen glycosyltransferase [Source:UniProtKB/ Swiss-Prot;Acc:Q20679]
F52H3.7a	lec-2	0.1278	0.1525	WBGene00002265	0.2931	0.03183	7.196e-21	Galectin [Source:UniProtKB/TrEMBL;Acc:Q20684]	lec-2	174560	Protein Up Transcript Up	Gene: lec-2 (WBGene00002265) Protein ID:F52H3.7a Transcript| p-value: 7.20e-21 log2FC: 0.3 Protein| p-value: 1.52e-01 log2FC: 0.1 Coords: II:10,009,608-10,016,183 (-) type: protein_coding Description: Galectin [Source:UniProtKB/ TrEMBL;Acc:Q20684]
F52H3.7b	lec-2	0.39	0.1233	WBGene00002265	0.2931	0.03183	7.196e-21	Galectin [Source:UniProtKB/TrEMBL;Acc:Q20684]	lec-2	174560	Protein Up Transcript Up	Gene: lec-2 (WBGene00002265) Protein ID:F52H3.7b Transcript| p-value: 7.20e-21 log2FC: 0.3 Protein| p-value: 1.23e-01 log2FC: 0.4 Coords: II:10,009,608-10,016,183 (-) type: protein_coding Description: Galectin [Source:UniProtKB/ TrEMBL;Acc:Q20684]
F53A2.4	nud-1	-0.1779	0.0332	WBGene00003829	-0.1056	0.04308	0.01025	Aspergillus NUclear Division related; NUD-1 [Source:UniProtKB/TrEMBL;Acc:G5EE74]	nud-1	176754	Protein Down Transcript Down	Gene: nud-1 (WBGene00003829) Protein ID:F53A2.4 Transcript| p-value: 1.02e-02 log2FC: -0.1 Protein| p-value: 3.32e-02 log2FC: -0.2 Coords: III:13,341,527-13,342,607 (+) type: protein_coding Description: Aspergillus NUclear Division related; NUD-1 [Source:UniProtKB/ TrEMBL;Acc:G5EE74]
F53A2.7	acaa-2	-0.02975	0.7132	WBGene00009952	-0.3575	0.05765	8.123e-11	ACetyl-CoA Acyltransferase 2 homolog [Source:UniProtKB/TrEMBL;Acc:O45552]	acaa-2	176756	Protein Down Transcript Down	Gene: acaa-2 (WBGene00009952) Protein ID:F53A2.7 Transcript| p-value: 8.12e-11 log2FC: -0.4 Protein| p-value: 7.13e-01 log2FC: -0.0 Coords: III:13,344,917-13,346,866 (+) type: protein_coding Description: ACetyl-CoA Acyltransferase 2 homolog [Source:UniProtKB/TrEMBL;Acc:O45552]
F53B7.3	isy-1	0.0529	0.7433	WBGene00009966	-0.08735	0.04552	0.04329	ISY splicing factor homolog [Source:UniProtKB/TrEMBL;Acc:Q20716]	isy-1	179524	Protein Up Transcript Down	Gene: isy-1 (WBGene00009966) Protein ID:F53B7.3 Transcript| p-value: 4.33e-02 log2FC: -0.1 Protein| p-value: 7.43e-01 log2FC: 0.1 Coords: V:10,999,658-11,000,713 (-) type: protein_coding Description: ISY splicing factor homolog [Source:UniProtKB/TrEMBL;Acc:Q20716]
F53F10.5	npp-11	0.2517	0.08441	WBGene00003797	-0.1023	0.04968	0.02888	Nuclear Pore complex Protein [Source:UniProtKB/TrEMBL;Acc:O01576]	npp-11	171954	Protein Up Transcript Down	Gene: npp-11 (WBGene00003797) Protein ID:F53F10.5 Transcript| p-value: 2.89e-02 log2FC: -0.1 Protein| p-value: 8.44e-02 log2FC: 0.3 Coords: I: 3,817,996- 3,821,505 (+) type: protein_coding Description: Nuclear Pore complex Protein [Source:UniProtKB/TrEMBL;Acc:O01576]
F53F4.10	F53F4.10	-0.05425	0.5275	WBGene00009992	-0.1039	0.04279	0.01086	Probable NADH dehydrogenase [ubiquinone] flavoprotein 2, mitochondrial [Source:UniProtKB/Swiss-Prot;Acc:Q20719]	F53F4.10	179850	Protein Down Transcript Down	Gene: F53F4.10 (WBGene00009992) Protein ID:F53F4.10 Transcript| p-value: 1.09e-02 log2FC: -0.1 Protein| p-value: 5.28e-01 log2FC: -0.1 Coords: V:13,624,625-13,625,567 (-) type: protein_coding Description: Probable NADH dehydrogenase [ubiquinone] flavoprotein 2, mitochondrial [Source:UniProtKB/Swiss-Prot;Acc:Q20719]
F53F4.3	tbcb-1	-0.04792	0.7368	WBGene00009987	-0.08809	0.04654	0.04537	Tubulin-specific chaperone B [Source:UniProtKB/Swiss-Prot;Acc:Q20728]	tbcb-1	186176	Protein Down Transcript Down	Gene: tbcb-1 (WBGene00009987) Protein ID:F53F4.3 Transcript| p-value: 4.54e-02 log2FC: -0.1 Protein| p-value: 7.37e-01 log2FC: -0.0 Coords: V:13,592,124-13,593,183 (+) type: protein_coding Description: Tubulin-specific chaperone B [Source:UniProtKB/Swiss-Prot;Acc:Q20728]
F53G12.10	rpl-7	-0.2408	0.184	WBGene00004418	-0.1107	0.04088	0.004727	60S ribosomal protein L7 [Source:UniProtKB/Swiss-Prot;Acc:O01802]	rpl-7	171602	Protein Down Transcript Down	Gene: rpl-7 (WBGene00004418) Protein ID:F53G12.10 Transcript| p-value: 4.73e-03 log2FC: -0.1 Protein| p-value: 1.84e-01 log2FC: -0.2 Coords: I: 111,038- 112,417 (+) type: protein_coding Description: 60S ribosomal protein L7 [Source:UniProtKB/Swiss-Prot;Acc:O01802]
F53G12.5a	mex-3	-1.509	0.008076	WBGene00003229	-0.08142	0.04078	0.0376	Muscle EXcess [Source:UniProtKB/TrEMBL;Acc:V6CKQ3]	mex-3	171607	Protein Down Transcript Down	Gene: mex-3 (WBGene00003229) Protein ID:F53G12.5a Transcript| p-value: 3.76e-02 log2FC: -0.1 Protein| p-value: 8.08e-03 log2FC: -1.5 Coords: I: 127,297- 134,065 (+) type: protein_coding Description: Muscle EXcess [Source:UniProtKB/ TrEMBL;Acc:V6CKQ3]
F54A3.3	cct-3	-0.2062	0.03746	WBGene00018782	-0.1763	0.05762	0.0009519	T-complex protein 1 subunit gamma [Source:UniProtKB/Swiss-Prot;Acc:Q9N4J8]	cct-3	173581	Protein Down Transcript Down	Gene: cct-3 (WBGene00018782) Protein ID:F54A3.3 Transcript| p-value: 9.52e-04 log2FC: -0.2 Protein| p-value: 3.75e-02 log2FC: -0.2 Coords: II: 2,233,540- 2,243,539 (+) type: protein_coding Description: T-complex protein 1 subunit gamma [Source:UniProtKB/Swiss-Prot;Acc:Q9N4J8]
F54A3.5	F54A3.5	0.01315	0.8246	WBGene00018784	-0.1675	0.05051	0.0004203	MICOS complex subunit Mic10 [Source:UniProtKB/Swiss-Prot;Acc:Q9N4K0]	F54A3.5	173579	Protein Up Transcript Down	Gene: F54A3.5 (WBGene00018784) Protein ID:F54A3.5 Transcript| p-value: 4.20e-04 log2FC: -0.2 Protein| p-value: 8.25e-01 log2FC: 0.0 Coords: II: 2,224,359- 2,225,708 (-) type: protein_coding Description: MICOS complex subunit Mic10 [Source:UniProtKB/Swiss-Prot;Acc:Q9N4K0]
F54B3.3	atad-3	-0.1264	0.1659	WBGene00010015	-0.2482	0.06907	8.177e-05	ATPase family AAA domain-containing protein 3 [Source:UniProtKB/Swiss-Prot;Acc:Q20748]	atad-3	174590	Protein Down Transcript Down	Gene: atad-3 (WBGene00010015) Protein ID:F54B3.3 Transcript| p-value: 8.18e-05 log2FC: -0.2 Protein| p-value: 1.66e-01 log2FC: -0.1 Coords: II:10,248,991-10,251,165 (+) type: protein_coding Description: ATPase family AAA domain-containing protein 3 [Source:UniProtKB/Swiss- Prot;Acc:Q20748]
F54C1.7	pat-10	0.3012	0.02524	WBGene00003934	0.1553	0.04863	0.0007136	Paralysed Arrest at Two-fold; Troponin C [Source:UniProtKB/TrEMBL;Acc:G5EF37]	pat-10	172127	Protein Up Transcript Up	Gene: pat-10 (WBGene00003934) Protein ID:F54C1.7 Transcript| p-value: 7.14e-04 log2FC: 0.2 Protein| p-value: 2.52e-02 log2FC: 0.3 Coords: I: 5,018,770- 5,020,166 (-) type: protein_coding Description: Paralysed Arrest at Two-fold; Troponin C [Source:UniProtKB/TrEMBL;Acc:G5EF37]
F54C8.1	F54C8.1	0.163	0.6864	WBGene00010035	0.294	0.1994	0.01545	Probable 3-hydroxyacyl-CoA dehydrogenase F54C8.1 [Source:UniProtKB/Swiss-Prot;Acc:P34439]	F54C8.1	186222	Protein Up Transcript Up	Gene: F54C8.1 (WBGene00010035) Protein ID:F54C8.1 Transcript| p-value: 1.54e-02 log2FC: 0.3 Protein| p-value: 6.86e-01 log2FC: 0.2 Coords: III: 9,439,699- 9,440,929 (+) type: protein_coding Description: Probable 3-hydroxyacyl-CoA dehydrogenase F54C8.1 [Source:UniProtKB/Swiss- Prot;Acc:P34439]
F54C9.5	rpl-5	-0.1176	0.03912	WBGene00004416	-0.1112	0.04895	0.01667	60S ribosomal protein L5 [Source:UniProtKB/Swiss-Prot;Acc:P49405]	rpl-5	174371	Protein Down Transcript Down	Gene: rpl-5 (WBGene00004416) Protein ID:F54C9.5 Transcript| p-value: 1.67e-02 log2FC: -0.1 Protein| p-value: 3.91e-02 log2FC: -0.1 Coords: II: 8,569,927- 8,571,100 (+) type: protein_coding Description: 60S ribosomal protein L5 [Source:UniProtKB/Swiss-Prot;Acc:P49405]
F54C9.8	puf-5	-0.2771	0.3913	WBGene00004241	-0.07406	0.03542	0.02985	Pumilio domain-containing protein 5 [Source:UniProtKB/Swiss-Prot;Acc:Q20757]	puf-5	174373	Protein Down Transcript Down	Gene: puf-5 (WBGene00004241) Protein ID:F54C9.8 Transcript| p-value: 2.99e-02 log2FC: -0.1 Protein| p-value: 3.91e-01 log2FC: -0.3 Coords: II: 8,575,541- 8,577,732 (+) type: protein_coding Description: Pumilio domain-containing protein 5 [Source:UniProtKB/Swiss-Prot;Acc:Q20757]
F54D1.6	F54D1.6	0.4102	0.05535	WBGene00010047	0.2437	0.09891	0.003174	NULL	F54D1.6	178037	Protein Up Transcript Up	Gene: F54D1.6 (WBGene00010047) Protein ID:F54D1.6 Transcript| p-value: 3.17e-03 log2FC: 0.2 Protein| p-value: 5.54e-02 log2FC: 0.4 Coords: IV:11,287,811-11,294,913 (+) type: protein_coding Description: NULL
F54D11.1	pmt-2	-0.1631	0.1674	WBGene00018811	-0.2706	0.04604	8.101e-10	Phosphoethanolamine MethylTransferase [Source:UniProtKB/TrEMBL;Acc:Q22993]	pmt-2	178854	Protein Down Transcript Down	Gene: pmt-2 (WBGene00018811) Protein ID:F54D11.1 Transcript| p-value: 8.10e-10 log2FC: -0.3 Protein| p-value: 1.67e-01 log2FC: -0.2 Coords: V: 4,628,580- 4,635,263 (+) type: protein_coding Description: Phosphoethanolamine MethylTransferase [Source:UniProtKB/TrEMBL;Acc:Q22993]
F54D5.8	dnj-13	0.1235	0.5968	WBGene00001031	-0.1925	0.05659	0.0002541	DNaJ domain (Prokaryotic heat shock protein) [Source:UniProtKB/TrEMBL;Acc:Q20774]	dnj-13	3564910	Protein Up Transcript Down	Gene: dnj-13 (WBGene00001031) Protein ID:F54D5.8 Transcript| p-value: 2.54e-04 log2FC: -0.2 Protein| p-value: 5.97e-01 log2FC: 0.1 Coords: II:11,545,563-11,547,366 (+) type: protein_coding Description: DNaJ domain (Prokaryotic heat shock protein) [Source:UniProtKB/ TrEMBL;Acc:Q20774]
F54D7.2	ept-1	0.6416	0.2876	WBGene00018797	0.2634	0.04108	3.613e-11	EthanolaminePhosphoTransferase 1 homolog [Source:UniProtKB/TrEMBL;Acc:O44732]	ept-1	172097	Protein Up Transcript Up	Gene: ept-1 (WBGene00018797) Protein ID:F54D7.2 Transcript| p-value: 3.61e-11 log2FC: 0.3 Protein| p-value: 2.88e-01 log2FC: 0.6 Coords: I: 4,805,607- 4,809,674 (+) type: protein_coding Description: EthanolaminePhosphoTransferase 1 homolog [Source:UniProtKB/TrEMBL;Acc:O44732]
F54D8.2	cox-6A	-0.1774	0.4024	WBGene00006519	-0.1406	0.05567	0.006517	Cytochrome c oxidase subunit 6A, mitochondrial [Source:UniProtKB/Swiss-Prot;Acc:Q20779]	cox-6A	175693	Protein Down Transcript Down	Gene: cox-6A (WBGene00006519) Protein ID:F54D8.2 Transcript| p-value: 6.52e-03 log2FC: -0.1 Protein| p-value: 4.02e-01 log2FC: -0.2 Coords: III: 5,081,726- 5,082,995 (+) type: protein_coding Description: Cytochrome c oxidase subunit 6A, mitochondrial [Source:UniProtKB/Swiss- Prot;Acc:Q20779]
F54E2.3e	ketn-1	0.2459	0.001189	WBGene00004130	0.3247	0.08108	9.946e-06	KETtiN (Drosophila actin-binding) homolog; Kettin [Source:UniProtKB/TrEMBL;Acc:Q9NL87]	ketn-1	178740	Protein Up Transcript Up	Gene: ketn-1 (WBGene00004130) Protein ID:F54E2.3e Transcript| p-value: 9.95e-06 log2FC: 0.3 Protein| p-value: 1.19e-03 log2FC: 0.2 Coords: V: 2,781,943- 2,807,934 (-) type: protein_coding Description: KETtiN (Drosophila actin-binding) homolog; Kettin [Source:UniProtKB/ TrEMBL;Acc:Q9NL87]
F54E7.2	rps-12	-0.04707	0.7517	WBGene00004481	-0.1002	0.04358	0.01527	40S ribosomal protein S12 [Source:UniProtKB/Swiss-Prot;Acc:P49196]	rps-12	175786	Protein Down Transcript Down	Gene: rps-12 (WBGene00004481) Protein ID:F54E7.2 Transcript| p-value: 1.53e-02 log2FC: -0.1 Protein| p-value: 7.52e-01 log2FC: -0.0 Coords: III: 5,679,298- 5,680,187 (+) type: protein_coding Description: 40S ribosomal protein S12 [Source:UniProtKB/Swiss-Prot;Acc:P49196]
F54F11.2a	nep-17	0.1396	0.222	WBGene00010070	0.4377	0.06336	5.401e-13	NEPrilysin metallopeptidase family [Source:UniProtKB/TrEMBL;Acc:B6VQ96]	nep-17	174996	Protein Up Transcript Up	Gene: nep-17 (WBGene00010070) Protein ID:F54F11.2a Transcript| p-value: 5.40e-13 log2FC: 0.4 Protein| p-value: 2.22e-01 log2FC: 0.1 Coords: II:13,507,806-13,516,479 (+) type: protein_coding Description: NEPrilysin metallopeptidase family [Source:UniProtKB/TrEMBL;Acc:B6VQ96]
F54F2.1	pat-2	0.1207	0.4859	WBGene00003929	0.5165	0.05885	1.624e-19	Integrin alpha pat-2 [Source:UniProtKB/Swiss-Prot;Acc:P34446]	pat-2	176240	Protein Up Transcript Up	Gene: pat-2 (WBGene00003929) Protein ID:F54F2.1 Transcript| p-value: 1.62e-19 log2FC: 0.5 Protein| p-value: 4.86e-01 log2FC: 0.1 Coords: III: 8,818,899- 8,825,270 (+) type: protein_coding Description: Integrin alpha pat-2 [Source:UniProtKB/ Swiss-Prot;Acc:P34446]
F54F3.1b	nid-1	0.1954	0.02922	WBGene00003738	-0.5619	0.06056	1.448e-21	NIDogen (Basement membrane protein) [Source:UniProtKB/TrEMBL;Acc:C7FZU3]	nid-1	179770	Protein Up Transcript Down	Gene: nid-1 (WBGene00003738) Protein ID:F54F3.1b Transcript| p-value: 1.45e-21 log2FC: -0.6 Protein| p-value: 2.92e-02 log2FC: 0.2 Coords: V:12,910,113-12,917,198 (+) type: protein_coding Description: NIDogen (Basement membrane protein) [Source:UniProtKB/TrEMBL;Acc:C7FZU3]
F54H12.1a	aco-2	0.0008	0.9903	WBGene00000041	-0.1028	0.03912	0.006082	Probable aconitate hydratase, mitochondrial [Source:UniProtKB/Swiss-Prot;Acc:P34455]	aco-2	176121	Protein Up Transcript Down	Gene: aco-2 (WBGene00000041) Protein ID:F54H12.1a Transcript| p-value: 6.08e-03 log2FC: -0.1 Protein| p-value: 9.90e-01 log2FC: 0.0 Coords: III: 7,973,717- 7,977,355 (+) type: protein_coding Description: Probable aconitate hydratase, mitochondrial [Source:UniProtKB/Swiss- Prot;Acc:P34455]
F54H12.6	eef-1B.1	-0.2506	0.07498	WBGene00018846	-0.08427	0.04271	0.0398	Probable elongation factor 1-beta/1-delta 1 [Source:UniProtKB/Swiss-Prot;Acc:P34460]	eef-1B.1	176120	Protein Down Transcript Down	Gene: eef-1B.1 (WBGene00018846) Protein ID:F54H12.6 Transcript| p-value: 3.98e-02 log2FC: -0.1 Protein| p-value: 7.50e-02 log2FC: -0.3 Coords: III: 7,972,382- 7,973,386 (-) type: protein_coding Description: Probable elongation factor 1-beta/ 1-delta 1 [Source:UniProtKB/Swiss- Prot;Acc:P34460]
F55A11.2	syx-5	0.4636	0.2947	WBGene00006373	-0.0872	0.04313	0.03375	Putative syntaxin-5 [Source:UniProtKB/Swiss-Prot;Acc:Q20797]	syx-5	179611	Protein Up Transcript Down	Gene: syx-5 (WBGene00006373) Protein ID:F55A11.2 Transcript| p-value: 3.37e-02 log2FC: -0.1 Protein| p-value: 2.95e-01 log2FC: 0.5 Coords: V:11,764,904-11,767,222 (+) type: protein_coding Description: Putative syntaxin-5 [Source:UniProtKB/ Swiss-Prot;Acc:Q20797]
F55A4.1	sec-22	-0.06167	0.3665	WBGene00018853	-0.3867	0.08821	1.436e-06	Yeast SEC homolog [Source:UniProtKB/TrEMBL;Acc:Q94241]	sec-22	180456	Protein Down Transcript Down	Gene: sec-22 (WBGene00018853) Protein ID:F55A4.1 Transcript| p-value: 1.44e-06 log2FC: -0.4 Protein| p-value: 3.67e-01 log2FC: -0.1 Coords: X: 1,035,548- 1,037,046 (+) type: protein_coding Description: Yeast SEC homolog [Source:UniProtKB/ TrEMBL;Acc:Q94241]
F55A8.2b	egl-4	-0.1762	0.03397	WBGene00001173	-0.08452	0.03849	0.02306	cGMP-dependent protein kinase egl-4 [Source:UniProtKB/Swiss-Prot;Acc:O76360]	egl-4	176991	Protein Down Transcript Down	Gene: egl-4 (WBGene00001173) Protein ID:F55A8.2b Transcript| p-value: 2.31e-02 log2FC: -0.1 Protein| p-value: 3.40e-02 log2FC: -0.2 Coords: IV: 1,847,968- 1,880,587 (+) type: protein_coding Description: cGMP-dependent protein kinase egl-4 [Source:UniProtKB/Swiss-Prot;Acc:O76360]
F55B12.5	nrf-5	-0.4086	0.03273	WBGene00003812	-0.3541	0.04929	1.019e-13	Nose resistant to fluoxetine protein 5 [Source:UniProtKB/Swiss-Prot;Acc:Q93796]	nrf-5	179879	Protein Down Transcript Down	Gene: nrf-5 (WBGene00003812) Protein ID:F55B12.5 Transcript| p-value: 1.02e-13 log2FC: -0.4 Protein| p-value: 3.27e-02 log2FC: -0.4 Coords: V:13,828,208-13,831,040 (+) type: protein_coding Description: Nose resistant to fluoxetine protein 5 [Source:UniProtKB/Swiss-Prot;Acc:Q93796]
F55C5.1	ssp-35	0.1891	0.5258	WBGene00010091	0.3665	0.1777	0.003702	Sperm Specific family, class P [Source:UniProtKB/TrEMBL;Acc:Q20815]	ssp-35	179681	Protein Up Transcript Up	Gene: ssp-35 (WBGene00010091) Protein ID:F55C5.1 Transcript| p-value: 3.70e-03 log2FC: 0.4 Protein| p-value: 5.26e-01 log2FC: 0.2 Coords: V:12,263,369-12,263,896 (-) type: protein_coding Description: Sperm Specific family, class P [Source:UniProtKB/TrEMBL;Acc:Q20815]
F55C5.5	tsfm-1	0.04887	0.3245	WBGene00010094	-0.1735	0.06537	0.003384	Elongation factor Ts, mitochondrial [Source:UniProtKB/Swiss-Prot;Acc:Q20819]	tsfm-1	179683	Protein Up Transcript Down	Gene: tsfm-1 (WBGene00010094) Protein ID:F55C5.5 Transcript| p-value: 3.38e-03 log2FC: -0.2 Protein| p-value: 3.24e-01 log2FC: 0.0 Coords: V:12,270,271-12,271,551 (-) type: protein_coding Description: Elongation factor Ts, mitochondrial [Source:UniProtKB/Swiss-Prot;Acc:Q20819]
F55C5.8	srpa-68	-0.09287	0.142	WBGene00010097	-0.1222	0.04402	0.003569	Probable signal recognition particle subunit SRP68 [Source:UniProtKB/Swiss-Prot;Acc:Q20822]	srpa-68	179686	Protein Down Transcript Down	Gene: srpa-68 (WBGene00010097) Protein ID:F55C5.8 Transcript| p-value: 3.57e-03 log2FC: -0.1 Protein| p-value: 1.42e-01 log2FC: -0.1 Coords: V:12,288,922-12,291,658 (-) type: protein_coding Description: Probable signal recognition particle subunit SRP68 [Source:UniProtKB/Swiss- Prot;Acc:Q20822]
F55F3.3b	nkb-3	0.07928	0.3496	WBGene00010117	0.2202	0.06446	0.0001957	Probable sodium/potassium-transporting ATPase subunit beta-3 [Source:UniProtKB/Swiss-Prot;Acc:Q9XUY5]	nkb-3	181494	Protein Up Transcript Up	Gene: nkb-3 (WBGene00010117) Protein ID:F55F3.3b Transcript| p-value: 1.96e-04 log2FC: 0.2 Protein| p-value: 3.50e-01 log2FC: 0.1 Coords: X:13,765,331-13,770,558 (-) type: protein_coding Description: Probable sodium/potassium-transporting ATPase subunit beta-3 [Source:UniProtKB/ Swiss-Prot;Acc:Q9XUY5]
F55H2.1b	sod-4	0.2866	0.7689	WBGene00004933	0.2529	0.08939	0.001073	Extracellular superoxide dismutase [Cu-Zn] [Source:UniProtKB/Swiss-Prot;Acc:P34461]	sod-4	176336	Protein Up Transcript Up	Gene: sod-4 (WBGene00004933) Protein ID:F55H2.1b Transcript| p-value: 1.07e-03 log2FC: 0.3 Protein| p-value: 7.69e-01 log2FC: 0.3 Coords: III: 9,497,019- 9,500,202 (-) type: protein_coding Description: Extracellular superoxide dismutase [Cu-Zn] [Source:UniProtKB/Swiss- Prot;Acc:P34461]
F55H2.6	clu-1	-0.259	0.0307	WBGene00000550	-0.2397	0.0357	5.231e-12	Clustered mitochondria protein homolog [Source:UniProtKB/Swiss-Prot;Acc:P34466]	clu-1	176341	Protein Down Transcript Down	Gene: clu-1 (WBGene00000550) Protein ID:F55H2.6 Transcript| p-value: 5.23e-12 log2FC: -0.2 Protein| p-value: 3.07e-02 log2FC: -0.3 Coords: III: 9,516,631- 9,521,460 (-) type: protein_coding Description: Clustered mitochondria protein homolog [Source:UniProtKB/Swiss-Prot;Acc:P34466]
F56B3.5	ech-5	-0.1456	0.4125	WBGene00001154	-0.1947	0.06	0.0004361	Enoyl-CoA Hydratase [Source:UniProtKB/TrEMBL;Acc:O45106]	ech-5	176908	Protein Down Transcript Down	Gene: ech-5 (WBGene00001154) Protein ID:F56B3.5 Transcript| p-value: 4.36e-04 log2FC: -0.2 Protein| p-value: 4.12e-01 log2FC: -0.1 Coords: IV: 797,023- 799,922 (+) type: protein_coding Description: Enoyl-CoA Hydratase [Source:UniProtKB/ TrEMBL;Acc:O45106]
F56B6.4b	gyg-1	0.2307	0.01947	WBGene00006863	0.4619	0.05665	3.737e-17	Glycogenin-1 [Source:UniProtKB/Swiss-Prot;Acc:H2KYQ5]	gyg-1	180644	Protein Up Transcript Up	Gene: gyg-1 (WBGene00006863) Protein ID:F56B6.4b Transcript| p-value: 3.74e-17 log2FC: 0.5 Protein| p-value: 1.95e-02 log2FC: 0.2 Coords: X: 3,537,641- 3,540,940 (+) type: protein_coding Description: Glycogenin-1 [Source:UniProtKB/Swiss- Prot;Acc:H2KYQ5]
F56D1.3	mrps-16	-1.001	0.3013	WBGene00018961	-0.1099	0.05587	0.03354	Probable 28S ribosomal protein S16, mitochondrial [Source:UniProtKB/Swiss-Prot;Acc:Q10129]	mrps-16	3565469	Protein Down Transcript Down	Gene: mrps-16 (WBGene00018961) Protein ID:F56D1.3 Transcript| p-value: 3.35e-02 log2FC: -0.1 Protein| p-value: 3.01e-01 log2FC: -1.0 Coords: II: 5,474,373- 5,475,475 (+) type: protein_coding Description: Probable 28S ribosomal protein S16, mitochondrial [Source:UniProtKB/Swiss- Prot;Acc:Q10129]
F56D1.6	cex-1	0.648	0.1903	WBGene00023407	1.255	0.06624	2.428e-81	Calexcitin-1 [Source:UniProtKB/Swiss-Prot;Acc:Q10131]	cex-1	186376	Protein Up Transcript Up	Gene: cex-1 (WBGene00023407) Protein ID:F56D1.6 Transcript| p-value: 2.43e-81 log2FC: 1.3 Protein| p-value: 1.90e-01 log2FC: 0.6 Coords: II: 5,447,681- 5,448,634 (+) type: protein_coding Description: Calexcitin-1 [Source:UniProtKB/Swiss- Prot;Acc:Q10131]
F56D12.5	vig-1	-0.03043	0.699	WBGene00006924	-0.1604	0.04156	5.334e-05	VIG (Drosophila Vasa Intronic Gene) ortholog [Source:UniProtKB/TrEMBL;Acc:H2KYR1]	vig-1	173512	Protein Down Transcript Down	Gene: vig-1 (WBGene00006924) Protein ID:F56D12.5 Transcript| p-value: 5.33e-05 log2FC: -0.2 Protein| p-value: 6.99e-01 log2FC: -0.0 Coords: II: 1,321,037- 1,323,170 (+) type: protein_coding Description: VIG (Drosophila Vasa Intronic Gene) ortholog [Source:UniProtKB/ TrEMBL;Acc:H2KYR1]
F56D2.1a	ucr-1	0.09105	0.2524	WBGene00018963	-0.1349	0.04468	0.001514	Cytochrome b-c1 complex subunit 1, mitochondrial [Source:UniProtKB/Swiss-Prot;Acc:P98080]	ucr-1	175772	Protein Up Transcript Down	Gene: ucr-1 (WBGene00018963) Protein ID:F56D2.1a Transcript| p-value: 1.51e-03 log2FC: -0.1 Protein| p-value: 2.52e-01 log2FC: 0.1 Coords: III: 5,592,135- 5,594,785 (+) type: protein_coding Description: Cytochrome b-c1 complex subunit 1, mitochondrial [Source:UniProtKB/Swiss- Prot;Acc:P98080]
F56D2.6a	ddx-15	-0.2521	0.04389	WBGene00018967	-0.08032	0.04085	0.04045	Pre-mRNA-splicing factor ATP-dependent RNA helicase ddx-15 [Source:UniProtKB/Swiss-Prot;Acc:Q20875]	ddx-15	175771	Protein Down Transcript Down	Gene: ddx-15 (WBGene00018967) Protein ID:F56D2.6a Transcript| p-value: 4.05e-02 log2FC: -0.1 Protein| p-value: 4.39e-02 log2FC: -0.3 Coords: III: 5,589,036- 5,591,718 (-) type: protein_coding Description: Pre-mRNA-splicing factor ATP-dependent RNA helicase ddx-15 [Source:UniProtKB/ Swiss-Prot;Acc:Q20875]
F56E10.4	rps-27	-0.3163	0.1551	WBGene00004496	-0.1587	0.0575	0.002784	40S ribosomal protein S27 [Source:UniProtKB/Swiss-Prot;Acc:Q9TXP0]	rps-27	178538	Protein Down Transcript Down	Gene: rps-27 (WBGene00004496) Protein ID:F56E10.4 Transcript| p-value: 2.78e-03 log2FC: -0.2 Protein| p-value: 1.55e-01 log2FC: -0.3 Coords: V: 103,394- 104,064 (-) type: protein_coding Description: 40S ribosomal protein S27 [Source:UniProtKB/Swiss-Prot;Acc:Q9TXP0]
F56F10.1	F56F10.1	-0.4275	0.3235	WBGene00018984	-0.1258	0.05017	0.007595	Putative serine protease F56F10.1 [Source:UniProtKB/Swiss-Prot;Acc:P90893]	F56F10.1	24104657	Protein Down Transcript Down	Gene: F56F10.1 (WBGene00018984) Protein ID:F56F10.1 Transcript| p-value: 7.59e-03 log2FC: -0.1 Protein| p-value: 3.24e-01 log2FC: -0.4 Coords: X: 872,517- 875,948 (+) type: protein_coding Description: Putative serine protease F56F10.1 [Source:UniProtKB/Swiss-Prot;Acc:P90893]
F56F3.1	ifet-1	-0.1827	0.1581	WBGene00004132	-0.1202	0.05271	0.01562	Translational repressor ifet-1 [Source:UniProtKB/Swiss-Prot;Acc:Q20898]	ifet-1	175583	Protein Down Transcript Down	Gene: ifet-1 (WBGene00004132) Protein ID:F56F3.1 Transcript| p-value: 1.56e-02 log2FC: -0.1 Protein| p-value: 1.58e-01 log2FC: -0.2 Coords: III: 4,471,407- 4,475,150 (-) type: protein_coding Description: Translational repressor ifet-1 [Source:UniProtKB/Swiss-Prot;Acc:Q20898]
F56H1.4	rpt-5	0.02143	0.8878	WBGene00004505	-0.1267	0.05989	0.02073	26S protease regulatory subunit 6A [Source:UniProtKB/Swiss-Prot;Acc:O76371]	rpt-5	172238	Protein Up Transcript Down	Gene: rpt-5 (WBGene00004505) Protein ID:F56H1.4 Transcript| p-value: 2.07e-02 log2FC: -0.1 Protein| p-value: 8.88e-01 log2FC: 0.0 Coords: I: 5,741,868- 5,743,571 (-) type: protein_coding Description: 26S protease regulatory subunit 6A [Source:UniProtKB/Swiss-Prot;Acc:O76371]
F56H1.7	oxy-5	-0.0433	0.8288	WBGene00045483	-0.08883	0.04608	0.04192	NULL	oxy-5	24104659	Protein Down Transcript Down	Gene: oxy-5 (WBGene00045483) Protein ID:F56H1.7 Transcript| p-value: 4.19e-02 log2FC: -0.1 Protein| p-value: 8.29e-01 log2FC: -0.0 Coords: I: 5,760,897- 5,762,435 (-) type: protein_coding Description: NULL
F56H11.4a	elo-1	-0.4006	0.001461	WBGene00001239	-0.09198	0.03822	0.01256	Elongation of very long chain fatty acids protein [Source:UniProtKB/TrEMBL;Acc:K8ES54]	elo-1	177787	Protein Down Transcript Down	Gene: elo-1 (WBGene00001239) Protein ID:F56H11.4a Transcript| p-value: 1.26e-02 log2FC: -0.1 Protein| p-value: 1.46e-03 log2FC: -0.4 Coords: IV: 9,526,359- 9,528,350 (+) type: protein_coding Description: Elongation of very long chain fatty acids protein [Source:UniProtKB/ TrEMBL;Acc:K8ES54]
F57A10.3	haf-3	1.379	0.3423	WBGene00001813	-0.08919	0.04419	0.03315	HAlF transporter (PGP related) [Source:UniProtKB/TrEMBL;Acc:O17895]	haf-3	180056	Protein Up Transcript Down	Gene: haf-3 (WBGene00001813) Protein ID:F57A10.3 Transcript| p-value: 3.32e-02 log2FC: -0.1 Protein| p-value: 3.42e-01 log2FC: 1.4 Coords: V:15,760,426-15,766,172 (-) type: protein_coding Description: HAlF transporter (PGP related) [Source:UniProtKB/TrEMBL;Acc:O17895]
F57B1.2	sun-1	-0.1448	0.4855	WBGene00006311	-0.1151	0.04477	0.006776	Sun domain-containing protein 1 [Source:UniProtKB/Swiss-Prot;Acc:Q20924]	sun-1	179802	Protein Down Transcript Down	Gene: sun-1 (WBGene00006311) Protein ID:F57B1.2 Transcript| p-value: 6.78e-03 log2FC: -0.1 Protein| p-value: 4.85e-01 log2FC: -0.1 Coords: V:13,191,707-13,193,538 (-) type: protein_coding Description: Sun domain-containing protein 1 [Source:UniProtKB/Swiss-Prot;Acc:Q20924]
F57B1.3	col-159	-0.9158	0.01269	WBGene00000732	-0.5762	0.2022	0.0002597	COLlagen [Source:UniProtKB/TrEMBL;Acc:Q20922]	col-159	179803	Protein Down Transcript Down	Gene: col-159 (WBGene00000732) Protein ID:F57B1.3 Transcript| p-value: 2.60e-04 log2FC: -0.6 Protein| p-value: 1.27e-02 log2FC: -0.9 Coords: V:13,198,230-13,199,315 (-) type: protein_coding Description: COLlagen [Source:UniProtKB/ TrEMBL;Acc:Q20922]
F57B10.11	bag-1	0.1939	0.08169	WBGene00000236	-0.1781	0.05596	0.0006207	BAG family molecular chaperone regulator 1 [Source:UniProtKB/Swiss-Prot;Acc:O44739]	bag-1	172373	Protein Up Transcript Down	Gene: bag-1 (WBGene00000236) Protein ID:F57B10.11 Transcript| p-value: 6.21e-04 log2FC: -0.2 Protein| p-value: 8.17e-02 log2FC: 0.2 Coords: I: 6,563,629- 6,564,451 (-) type: protein_coding Description: BAG family molecular chaperone regulator 1 [Source:UniProtKB/Swiss- Prot;Acc:O44739]
F57B10.14	ucr-11	-0.09937	0.5906	WBGene00019007	-0.2751	0.1037	0.001497	Ubiquinol-Cytochrome c oxidoReductase complex [Source:UniProtKB/TrEMBL;Acc:Q8MXI1]	ucr-11	266653	Protein Down Transcript Down	Gene: ucr-11 (WBGene00019007) Protein ID:F57B10.14 Transcript| p-value: 1.50e-03 log2FC: -0.3 Protein| p-value: 5.91e-01 log2FC: -0.1 Coords: I: 6,552,834- 6,553,379 (-) type: protein_coding Description: Ubiquinol-Cytochrome c oxidoReductase complex [Source:UniProtKB/ TrEMBL;Acc:Q8MXI1]
F57B10.3b	ipgm-1	0.05877	0.4327	WBGene00019001	-0.1378	0.04315	0.0008209	2,3-bisphosphoglycerate-independent phosphoglycerate mutase [Source:UniProtKB/Swiss-Prot;Acc:G5EFZ1]	ipgm-1	172376	Protein Up Transcript Down	Gene: ipgm-1 (WBGene00019001) Protein ID:F57B10.3b Transcript| p-value: 8.21e-04 log2FC: -0.1 Protein| p-value: 4.33e-01 log2FC: 0.1 Coords: I: 6,569,494- 6,572,598 (+) type: protein_coding Description: 2,3-bisphosphoglycerate- independent phosphoglycerate mutase [Source:UniProtKB/Swiss-Prot;Acc:G5EFZ1]
F57B9.10b	rpn-6.1	-0.03028	0.629	WBGene00004462	-0.1607	0.051	0.0007951	Probable 26S proteasome regulatory subunit rpn-6.1 [Source:UniProtKB/Swiss-Prot;Acc:Q20938]	rpn-6.1	175972	Protein Down Transcript Down	Gene: rpn-6.1 (WBGene00004462) Protein ID:F57B9.10b Transcript| p-value: 7.95e-04 log2FC: -0.2 Protein| p-value: 6.29e-01 log2FC: -0.0 Coords: III: 6,959,110- 6,962,027 (-) type: protein_coding Description: Probable 26S proteasome regulatory subunit rpn-6.1 [Source:UniProtKB/Swiss- Prot;Acc:Q20938]
F57B9.2b	let-711	-0.1839	0.2546	WBGene00002845	-0.1067	0.04877	0.01963	NTL-1a [Source:UniProtKB/TrEMBL;Acc:Q20937]	let-711	175971	Protein Down Transcript Down	Gene: let-711 (WBGene00002845) Protein ID:F57B9.2b Transcript| p-value: 1.96e-02 log2FC: -0.1 Protein| p-value: 2.55e-01 log2FC: -0.2 Coords: III: 6,946,718- 6,958,882 (+) type: protein_coding Description: NTL-1a [Source:UniProtKB/ TrEMBL;Acc:Q20937]
F57B9.6a	inf-1	-0.0243	0.78	WBGene00002083	-0.2098	0.0364	2.919e-09	Eukaryotic initiation factor 4A [Source:UniProtKB/Swiss-Prot;Acc:P27639]	inf-1	175966	Protein Down Transcript Down	Gene: inf-1 (WBGene00002083) Protein ID:F57B9.6a Transcript| p-value: 2.92e-09 log2FC: -0.2 Protein| p-value: 7.80e-01 log2FC: -0.0 Coords: III: 6,930,039- 6,931,953 (+) type: protein_coding Description: Eukaryotic initiation factor 4A [Source:UniProtKB/Swiss-Prot;Acc:P27639]
F57F4.3	gfi-1	0.03743	0.528	WBGene00001581	0.4281	0.1616	0.0006904	GEI-4 (Four) Interacting protein [Source:UniProtKB/TrEMBL;Acc:Q94246]	gfi-1	179022	Protein Up Transcript Up	Gene: gfi-1 (WBGene00001581) Protein ID:F57F4.3 Transcript| p-value: 6.90e-04 log2FC: 0.4 Protein| p-value: 5.28e-01 log2FC: 0.0 Coords: V: 6,392,541- 6,399,921 (-) type: protein_coding Description: GEI-4 (Four) Interacting protein [Source:UniProtKB/TrEMBL;Acc:Q94246]
F57H12.1	arf-3	-0.3383	0.1537	WBGene00000183	-0.208	0.04115	1.515e-07	ADP-Ribosylation Factor related; ADP-ribosylation factor related (20.5 kD) (Arf-3) [Source:UniProtKB/TrEMBL;Acc:G5EFK4]	arf-3	177595	Protein Down Transcript Down	Gene: arf-3 (WBGene00000183) Protein ID:F57H12.1 Transcript| p-value: 1.52e-07 log2FC: -0.2 Protein| p-value: 1.54e-01 log2FC: -0.3 Coords: IV: 7,982,526- 7,983,919 (+) type: protein_coding Description: ADP-Ribosylation Factor related; ADP- ribosylation factor related (20.5 kD) (Arf-3) [Source:UniProtKB/ TrEMBL;Acc:G5EFK4]
F58A3.5	ttr-31	0.2593	0.2126	WBGene00010225	-0.3197	0.13	0.001893	TransThyretin-Related family domain [Source:UniProtKB/TrEMBL;Acc:Q93805]	ttr-31	186484	Protein Up Transcript Down	Gene: ttr-31 (WBGene00010225) Protein ID:F58A3.5 Transcript| p-value: 1.89e-03 log2FC: -0.3 Protein| p-value: 2.13e-01 log2FC: 0.3 Coords: X:11,008,266-11,009,070 (-) type: protein_coding Description: TransThyretin-Related family domain [Source:UniProtKB/TrEMBL;Acc:Q93805]
F58A4.10	ubc-7	-0.0687	0.6576	WBGene00006704	-0.2032	0.06131	0.0003115	Probable ubiquitin-conjugating enzyme E2 7 [Source:UniProtKB/Swiss-Prot;Acc:P34477]	ubc-7	176363	Protein Down Transcript Down	Gene: ubc-7 (WBGene00006704) Protein ID:F58A4.10 Transcript| p-value: 3.12e-04 log2FC: -0.2 Protein| p-value: 6.58e-01 log2FC: -0.1 Coords: III: 9,630,085- 9,631,167 (-) type: protein_coding Description: Probable ubiquitin-conjugating enzyme E2 7 [Source:UniProtKB/Swiss- Prot;Acc:P34477]
F58B3.1	lys-4	0.3523	0.1197	WBGene00003093	0.719	0.05247	7.031e-44	LYSozyme [Source:UniProtKB/TrEMBL;Acc:Q20964]	lys-4	178086	Protein Up Transcript Up	Gene: lys-4 (WBGene00003093) Protein ID:F58B3.1 Transcript| p-value: 7.03e-44 log2FC: 0.7 Protein| p-value: 1.20e-01 log2FC: 0.4 Coords: IV:11,621,443-11,623,174 (-) type: protein_coding Description: LYSozyme [Source:UniProtKB/ TrEMBL;Acc:Q20964]
F58B3.5a	mars-1	-0.1595	0.06391	WBGene00003415	-0.1408	0.04812	0.001958	Methionine--tRNA ligase, cytoplasmic [Source:UniProtKB/Swiss-Prot;Acc:Q20970]	mars-1	178089	Protein Down Transcript Down	Gene: mars-1 (WBGene00003415) Protein ID:F58B3.5a Transcript| p-value: 1.96e-03 log2FC: -0.1 Protein| p-value: 6.39e-02 log2FC: -0.2 Coords: IV:11,631,941-11,635,487 (-) type: protein_coding Description: Methionine--tRNA ligase, cytoplasmic [Source:UniProtKB/Swiss-Prot;Acc:Q20970]
F58F12.1	F58F12.1	0.04408	0.6836	WBGene00019061	-0.1454	0.0495	0.001823	ATP synthase subunit delta, mitochondrial [Source:UniProtKB/Swiss-Prot;Acc:Q09544]	F58F12.1	174059	Protein Up Transcript Down	Gene: F58F12.1 (WBGene00019061) Protein ID:F58F12.1 Transcript| p-value: 1.82e-03 log2FC: -0.1 Protein| p-value: 6.84e-01 log2FC: 0.0 Coords: II: 6,383,645- 6,384,692 (+) type: protein_coding Description: ATP synthase subunit delta, mitochondrial [Source:UniProtKB/Swiss- Prot;Acc:Q09544]
F58G1.4	dct-18	0.01185	0.9305	WBGene00010266	0.1977	0.05557	0.000139	DAF-16/FOXO Controlled, germline Tumor affecting [Source:UniProtKB/TrEMBL;Acc:O62277]	dct-18	174934	Protein Up Transcript Up	Gene: dct-18 (WBGene00010266) Protein ID:F58G1.4 Transcript| p-value: 1.39e-04 log2FC: 0.2 Protein| p-value: 9.31e-01 log2FC: 0.0 Coords: II:12,931,873-12,933,515 (+) type: protein_coding Description: DAF-16/FOXO Controlled, germline Tumor affecting [Source:UniProtKB/ TrEMBL;Acc:O62277]
F58G11.1b	letm-1	0.1354	0.1669	WBGene00010279	-0.1023	0.04474	0.01615	LETM1 (Leucine zipper, EF-hand, TransMembrane mitochondrial protein) homolog [Source:UniProtKB/TrEMBL;Acc:Q9XVL7]	letm-1	179854	Protein Up Transcript Down	Gene: letm-1 (WBGene00010279) Protein ID:F58G11.1b Transcript| p-value: 1.62e-02 log2FC: -0.1 Protein| p-value: 1.67e-01 log2FC: 0.1 Coords: V:13,661,261-13,664,233 (+) type: protein_coding Description: LETM1 (Leucine zipper, EF- hand, TransMembrane mitochondrial protein) homolog [Source:UniProtKB/ TrEMBL;Acc:Q9XVL7]
F58G4.1	myo-5	0.07232	0.4406	WBGene00019064	0.262	0.07321	7.843e-05	MYOsin heavy chain structural genes [Source:UniProtKB/TrEMBL;Acc:Q21000]	myo-5	179190	Protein Up Transcript Up	Gene: myo-5 (WBGene00019064) Protein ID:F58G4.1 Transcript| p-value: 7.84e-05 log2FC: 0.3 Protein| p-value: 4.41e-01 log2FC: 0.1 Coords: V: 8,108,970- 8,118,131 (+) type: protein_coding Description: MYOsin heavy chain structural genes [Source:UniProtKB/TrEMBL;Acc:Q21000]
F59A2.1a	npp-9	0.0059	0.9464	WBGene00003795	-0.136	0.04658	0.002629	Nuclear Pore complex Protein [Source:UniProtKB/TrEMBL;Acc:Q86G90]	npp-9	175443	Protein Up Transcript Down	Gene: npp-9 (WBGene00003795) Protein ID:F59A2.1a Transcript| p-value: 2.63e-03 log2FC: -0.1 Protein| p-value: 9.46e-01 log2FC: 0.0 Coords: III: 3,400,644- 3,404,479 (-) type: protein_coding Description: Nuclear Pore complex Protein [Source:UniProtKB/TrEMBL;Acc:Q86G90]
F59A2.3	cri-3	-0.06618	0.753	WBGene00010303	-0.2586	0.05806	2.058e-06	Conserved regulator of innate immunity protein 3 [Source:UniProtKB/Swiss-Prot;Acc:Q21018]	cri-3	175441	Protein Down Transcript Down	Gene: cri-3 (WBGene00010303) Protein ID:F59A2.3 Transcript| p-value: 2.06e-06 log2FC: -0.3 Protein| p-value: 7.53e-01 log2FC: -0.1 Coords: III: 3,396,585- 3,397,675 (+) type: protein_coding Description: Conserved regulator of innate immunity protein 3 [Source:UniProtKB/Swiss- Prot;Acc:Q21018]
F59A3.3	mrpl-24	0.0058	0.9214	WBGene00019076	-0.1434	0.06662	0.01656	Probable 39S ribosomal protein L24, mitochondrial [Source:UniProtKB/Swiss-Prot;Acc:P91353]	mrpl-24	172204	Protein Up Transcript Down	Gene: mrpl-24 (WBGene00019076) Protein ID:F59A3.3 Transcript| p-value: 1.66e-02 log2FC: -0.1 Protein| p-value: 9.21e-01 log2FC: 0.0 Coords: I: 5,505,377- 5,507,023 (-) type: protein_coding Description: Probable 39S ribosomal protein L24, mitochondrial [Source:UniProtKB/Swiss- Prot;Acc:P91353]
F59B2.2	skat-1	-0.0573	0.9364	WBGene00010307	-0.1419	0.05534	0.005699	Probable amino acid transporter skat-1 [Source:UniProtKB/Swiss-Prot;Acc:P34479]	skat-1	176271	Protein Down Transcript Down	Gene: skat-1 (WBGene00010307) Protein ID:F59B2.2 Transcript| p-value: 5.70e-03 log2FC: -0.1 Protein| p-value: 9.36e-01 log2FC: -0.1 Coords: III: 8,994,645- 8,996,786 (-) type: protein_coding Description: Probable amino acid transporter skat-1 [Source:UniProtKB/Swiss-Prot;Acc:P34479]
F59B8.2a	idh-1	-0.1189	0.03504	WBGene00010317	-0.07287	0.03687	0.03745	Isocitrate dehydrogenase [NADP] [Source:UniProtKB/TrEMBL;Acc:H9G2T4]	idh-1	177775	Protein Down Transcript Down	Gene: idh-1 (WBGene00010317) Protein ID:F59B8.2a Transcript| p-value: 3.75e-02 log2FC: -0.1 Protein| p-value: 3.50e-02 log2FC: -0.1 Coords: IV: 9,439,043- 9,440,893 (-) type: protein_coding Description: Isocitrate dehydrogenase [NADP] [Source:UniProtKB/TrEMBL;Acc:H9G2T4]
F59D8.2	vit-4	-0.9207	0.0009983	WBGene00006928	-1.984	0.0729	3.489e-165	Vitellogenin-4 [Source:UniProtKB/Swiss-Prot;Acc:P18947]	vit-4	180646	Protein Down Transcript Down	Gene: vit-4 (WBGene00006928) Protein ID:F59D8.2 Transcript| p-value: 3.49e-165 log2FC: -2.0 Protein| p-value: 9.98e-04 log2FC: -0.9 Coords: X: 3,558,839- 3,563,974 (-) type: protein_coding Description: Vitellogenin-4 [Source:UniProtKB/Swiss- Prot;Acc:P18947]
F59E10.3	copz-1	-0.2598	0.2317	WBGene00010333	-0.1401	0.05427	0.005513	Probable coatomer subunit zeta [Source:UniProtKB/Swiss-Prot;Acc:O17901]	copz-1	174675	Protein Down Transcript Down	Gene: copz-1 (WBGene00010333) Protein ID:F59E10.3 Transcript| p-value: 5.51e-03 log2FC: -0.1 Protein| p-value: 2.32e-01 log2FC: -0.3 Coords: II:10,872,879-10,873,796 (+) type: protein_coding Description: Probable coatomer subunit zeta [Source:UniProtKB/Swiss-Prot;Acc:O17901]
F59E12.4a	npl-4.1	-0.00675	0.961	WBGene00019120	-0.1143	0.04919	0.01348	Nuclear protein localization protein 4 homolog 1 [Source:UniProtKB/Swiss-Prot;Acc:H2KYU6]	npl-4.1	173952	Protein Down Transcript Down	Gene: npl-4.1 (WBGene00019120) Protein ID:F59E12.4a Transcript| p-value: 1.35e-02 log2FC: -0.1 Protein| p-value: 9.61e-01 log2FC: -0.0 Coords: II: 5,631,357- 5,633,284 (+) type: protein_coding Description: Nuclear protein localization protein 4 homolog 1 [Source:UniProtKB/Swiss- Prot;Acc:H2KYU6]
F59F4.4	acl-1	-0.3555	0.01095	WBGene00010339	0.5045	0.05712	9.93e-20	Putative 1-acyl-sn-glycerol-3-phosphate acyltransferase acl-1 [Source:UniProtKB/Swiss-Prot;Acc:Q93841]	acl-1	181671	Protein Down Transcript Up	Gene: acl-1 (WBGene00010339) Protein ID:F59F4.4 Transcript| p-value: 9.93e-20 log2FC: 0.5 Protein| p-value: 1.10e-02 log2FC: -0.4 Coords: X:15,849,885-15,851,771 (+) type: protein_coding Description: Putative 1-acyl-sn-glycerol-3-phosphate acyltransferase acl-1 [Source:UniProtKB/ Swiss-Prot;Acc:Q93841]
F59G1.3	vps-35	-0.2392	0.1452	WBGene00006933	-0.1422	0.04746	0.001507	Vacuolar protein sorting-associated protein 35 [Source:UniProtKB/TrEMBL;Acc:A0A2C9C3A2]	vps-35	174000	Protein Down Transcript Down	Gene: vps-35 (WBGene00006933) Protein ID:F59G1.3 Transcript| p-value: 1.51e-03 log2FC: -0.1 Protein| p-value: 1.45e-01 log2FC: -0.2 Coords: II: 5,907,794- 5,911,222 (+) type: protein_coding Description: Vacuolar protein sorting-associated protein 35 [Source:UniProtKB/ TrEMBL;Acc:A0A2C9C3A2]
H14N18.3	ttr-47	0.1133	0.3873	WBGene00019203	-0.2112	0.08095	0.002775	TransThyretin-Related family domain [Source:UniProtKB/TrEMBL;Acc:O61977]	ttr-47	179270	Protein Up Transcript Down	Gene: ttr-47 (WBGene00019203) Protein ID:H14N18.3 Transcript| p-value: 2.77e-03 log2FC: -0.2 Protein| p-value: 3.87e-01 log2FC: 0.1 Coords: V: 8,923,088- 8,923,936 (+) type: protein_coding Description: TransThyretin-Related family domain [Source:UniProtKB/TrEMBL;Acc:O61977]
H17B01.4a	emc-1	-0.3808	0.1061	WBGene00019209	-0.1286	0.04932	0.005548	EMC Endoplasmic Membrane protein Complex (Yeast EMC) homolog [Source:UniProtKB/TrEMBL;Acc:Q86S39]	emc-1	173524	Protein Down Transcript Down	Gene: emc-1 (WBGene00019209) Protein ID:H17B01.4a Transcript| p-value: 5.55e-03 log2FC: -0.1 Protein| p-value: 1.06e-01 log2FC: -0.4 Coords: II: 1,489,930- 1,500,330 (-) type: protein_coding Description: EMC Endoplasmic Membrane protein Complex (Yeast EMC) homolog [Source:UniProtKB/ TrEMBL;Acc:Q86S39]
H19M22.2b	let-805	-0.00065	0.994	WBGene00002915	0.2157	0.08212	0.002563	Myotactin form A [Source:UniProtKB/TrEMBL;Acc:Q9UB29]	let-805	175384	Protein Down Transcript Up	Gene: let-805 (WBGene00002915) Protein ID:H19M22.2b Transcript| p-value: 2.56e-03 log2FC: 0.2 Protein| p-value: 9.94e-01 log2FC: -0.0 Coords: III: 2,658,083- 2,681,112 (+) type: protein_coding Description: Myotactin form A [Source:UniProtKB/ TrEMBL;Acc:Q9UB29]
H19N07.1a	erfa-3	-0.1532	0.07144	WBGene00010405	-0.1916	0.05682	0.0002851	Eukaryotic Release FActor homolog [Source:UniProtKB/TrEMBL;Acc:O45622]	erfa-3	179537	Protein Down Transcript Down	Gene: erfa-3 (WBGene00010405) Protein ID:H19N07.1a Transcript| p-value: 2.85e-04 log2FC: -0.2 Protein| p-value: 7.14e-02 log2FC: -0.2 Coords: V:11,110,063-11,113,103 (-) type: protein_coding Description: Eukaryotic Release FActor homolog [Source:UniProtKB/TrEMBL;Acc:O45622]
H20J04.5	pfd-2	-0.1434	0.1212	WBGene00019220	-0.1389	0.0558	0.007214	Prefoldin subunit 2 [Source:UniProtKB/Swiss-Prot;Acc:Q9N5M2]	pfd-2	173768	Protein Down Transcript Down	Gene: pfd-2 (WBGene00019220) Protein ID:H20J04.5 Transcript| p-value: 7.21e-03 log2FC: -0.1 Protein| p-value: 1.21e-01 log2FC: -0.1 Coords: II: 4,326,720- 4,328,284 (+) type: protein_coding Description: Prefoldin subunit 2 [Source:UniProtKB/ Swiss-Prot;Acc:Q9N5M2]
H21P03.1	mbf-1	-0.1004	0.4767	WBGene00003148	-0.1641	0.04633	0.0001902	MBF (Multiprotein bridging factor) transcriptional coactivator [Source:UniProtKB/TrEMBL;Acc:Q9XTV4]	mbf-1	178071	Protein Down Transcript Down	Gene: mbf-1 (WBGene00003148) Protein ID:H21P03.1 Transcript| p-value: 1.90e-04 log2FC: -0.2 Protein| p-value: 4.77e-01 log2FC: -0.1 Coords: IV:11,479,358-11,480,369 (-) type: protein_coding Description: MBF (Multiprotein bridging factor) transcriptional coactivator [Source:UniProtKB/TrEMBL;Acc:Q9XTV4]
H22K11.1	asp-3	-0.09715	0.6055	WBGene00000216	0.6958	0.04312	1.089e-59	Aspartic protease 3 [Source:UniProtKB/Swiss-Prot;Acc:P55956]	asp-3	180947	Protein Down Transcript Up	Gene: asp-3 (WBGene00000216) Protein ID:H22K11.1 Transcript| p-value: 1.09e-59 log2FC: 0.7 Protein| p-value: 6.06e-01 log2FC: -0.1 Coords: X: 6,791,064- 6,792,715 (+) type: protein_coding Description: Aspartic protease 3 [Source:UniProtKB/ Swiss-Prot;Acc:P55956]
H24K24.3a	H24K24.3	-0.03762	0.7808	WBGene00019240	-0.1127	0.05044	0.01722	Alcohol dehydrogenase class-3 [Source:UniProtKB/Swiss-Prot;Acc:Q17335]	H24K24.3	178597	Protein Down Transcript Down	Gene: H24K24.3 (WBGene00019240) Protein ID:H24K24.3a Transcript| p-value: 1.72e-02 log2FC: -0.1 Protein| p-value: 7.81e-01 log2FC: -0.0 Coords: V: 911,776- 916,315 (+) type: protein_coding Description: Alcohol dehydrogenase class-3 [Source:UniProtKB/Swiss-Prot;Acc:Q17335]
H25P06.1	hxk-2	-0.2892	0.02018	WBGene00010416	-0.09578	0.04496	0.02494	Phosphotransferase [Source:UniProtKB/TrEMBL;Acc:Q9XU15]	hxk-2	173022	Protein Down Transcript Down	Gene: hxk-2 (WBGene00010416) Protein ID:H25P06.1 Transcript| p-value: 2.49e-02 log2FC: -0.1 Protein| p-value: 2.02e-02 log2FC: -0.3 Coords: I:11,311,516-11,323,110 (-) type: protein_coding Description: Phosphotransferase [Source:UniProtKB/ TrEMBL;Acc:Q9XU15]
H26D21.2	msh-2	-0.1722	0.2375	WBGene00003418	-0.1209	0.04843	0.008244	MSH (MutS Homolog) family [Source:UniProtKB/TrEMBL;Acc:Q9TXR4]	msh-2	171938	Protein Down Transcript Down	Gene: msh-2 (WBGene00003418) Protein ID:H26D21.2 Transcript| p-value: 8.24e-03 log2FC: -0.1 Protein| p-value: 2.37e-01 log2FC: -0.2 Coords: I: 3,694,296- 3,697,549 (-) type: protein_coding Description: MSH (MutS Homolog) family [Source:UniProtKB/TrEMBL;Acc:Q9TXR4]
H27M09.2	rpb-5	0.0912	0.3755	WBGene00019246	-0.123	0.04591	0.004901	DNA-directed RNA polymerases I, II, and III subunit RPABC1 [Source:UniProtKB/Swiss-Prot;Acc:Q9N5K2]	rpb-5	172412	Protein Up Transcript Down	Gene: rpb-5 (WBGene00019246) Protein ID:H27M09.2 Transcript| p-value: 4.90e-03 log2FC: -0.1 Protein| p-value: 3.75e-01 log2FC: 0.1 Coords: I: 6,850,409- 6,851,356 (+) type: protein_coding Description: DNA-directed RNA polymerases I, II, and III subunit RPABC1 [Source:UniProtKB/ Swiss-Prot;Acc:Q9N5K2]
H28O16.1a	atp-1	-0.048	0.4877	WBGene00010419	-0.1828	0.03715	3.599e-07	ATP synthase subunit alpha, mitochondrial [Source:UniProtKB/Swiss-Prot;Acc:Q9XXK1]	atp-1	173134	Protein Down Transcript Down	Gene: atp-1 (WBGene00010419) Protein ID:H28O16.1a Transcript| p-value: 3.60e-07 log2FC: -0.2 Protein| p-value: 4.88e-01 log2FC: -0.0 Coords: I:12,652,277-12,654,646 (+) type: protein_coding Description: ATP synthase subunit alpha, mitochondrial [Source:UniProtKB/Swiss- Prot;Acc:Q9XXK1]
H37A05.1	lpin-1	-0.2658	0.2915	WBGene00010425	0.118	0.0441	0.004945	LiPIN (Mammalian lipodystrophy associated) homolog [Source:UniProtKB/TrEMBL;Acc:Q9XXT5]	lpin-1	179853	Protein Down Transcript Up	Gene: lpin-1 (WBGene00010425) Protein ID:H37A05.1 Transcript| p-value: 4.95e-03 log2FC: 0.1 Protein| p-value: 2.91e-01 log2FC: -0.3 Coords: V:13,650,262-13,654,129 (-) type: protein_coding Description: LiPIN (Mammalian lipodystrophy associated) homolog [Source:UniProtKB/ TrEMBL;Acc:Q9XXT5]
H38K22.2b	dcn-1	0.02535	0.8923	WBGene00010428	-0.1145	0.04408	0.006378	Defective in cullin neddylation protein 1 [Source:UniProtKB/Swiss-Prot;Acc:Q9U3C8]	dcn-1	175556	Protein Up Transcript Down	Gene: dcn-1 (WBGene00010428) Protein ID:H38K22.2b Transcript| p-value: 6.38e-03 log2FC: -0.1 Protein| p-value: 8.92e-01 log2FC: 0.0 Coords: III: 4,313,927- 4,317,608 (+) type: protein_coding Description: Defective in cullin neddylation protein 1 [Source:UniProtKB/Swiss- Prot;Acc:Q9U3C8]
H43I07.3a	algn-5	0.1117	0.458	WBGene00019276	-0.1108	0.0622	0.04967	NULL	algn-5	178822	Protein Up Transcript Down	Gene: algn-5 (WBGene00019276) Protein ID:H43I07.3a Transcript| p-value: 4.97e-02 log2FC: -0.1 Protein| p-value: 4.58e-01 log2FC: 0.1 Coords: V: 4,195,577- 4,199,399 (+) type: protein_coding Description: NULL
JC8.3a	rpl-12	-0.4132	0.1681	WBGene00004424	-0.106	0.04227	0.008821	60S ribosomal protein L12 [Source:UniProtKB/Swiss-Prot;Acc:P61866]	rpl-12	178279	Protein Down Transcript Down	Gene: rpl-12 (WBGene00004424) Protein ID:JC8.3a Transcript| p-value: 8.82e-03 log2FC: -0.1 Protein| p-value: 1.68e-01 log2FC: -0.4 Coords: IV:13,239,588-13,240,651 (-) type: protein_coding Description: 60S ribosomal protein L12 [Source:UniProtKB/Swiss-Prot;Acc:P61866]
JC8.8	ttr-51	0.5158	0.01547	WBGene00010440	0.1178	0.04934	0.01116	TransThyretin-Related family domain [Source:UniProtKB/TrEMBL;Acc:O62289]	ttr-51	178282	Protein Up Transcript Up	Gene: ttr-51 (WBGene00010440) Protein ID:JC8.8 Transcript| p-value: 1.12e-02 log2FC: 0.1 Protein| p-value: 1.55e-02 log2FC: 0.5 Coords: IV:13,250,648-13,252,311 (-) type: protein_coding Description: TransThyretin-Related family domain [Source:UniProtKB/TrEMBL;Acc:O62289]
K01C8.10	cct-4	-0.05922	0.4427	WBGene00000379	-0.1583	0.06173	0.005019	T-complex protein 1 subunit delta [Source:UniProtKB/Swiss-Prot;Acc:P47208]	cct-4	174330	Protein Down Transcript Down	Gene: cct-4 (WBGene00000379) Protein ID:K01C8.10 Transcript| p-value: 5.02e-03 log2FC: -0.2 Protein| p-value: 4.43e-01 log2FC: -0.1 Coords: II: 8,283,667- 8,285,711 (+) type: protein_coding Description: T-complex protein 1 subunit delta [Source:UniProtKB/Swiss-Prot;Acc:P47208]
K01D12.11	cdr-4	-0.07528	0.4172	WBGene00010470	-0.8023	0.08684	1.63e-21	CaDmium Responsive; Cadmium-inducible lysosomal protein CDR-4 [Source:UniProtKB/TrEMBL;Acc:G5EDZ7]	cdr-4	259654	Protein Down Transcript Down	Gene: cdr-4 (WBGene00010470) Protein ID:K01D12.11 Transcript| p-value: 1.63e-21 log2FC: -0.8 Protein| p-value: 4.17e-01 log2FC: -0.1 Coords: V:12,407,428-12,408,592 (-) type: protein_coding Description: CaDmium Responsive; Cadmium- inducible lysosomal protein CDR-4 [Source:UniProtKB/TrEMBL;Acc:G5EDZ7]
K01D12.12	cdr-6	-0.1648	0.4907	WBGene00010471	-0.3585	0.06246	1.399e-09	CaDmium Responsive; Cadmium-inducible lysosomal protein CDR-6 [Source:UniProtKB/TrEMBL;Acc:G5EET3]	cdr-6	179703	Protein Down Transcript Down	Gene: cdr-6 (WBGene00010471) Protein ID:K01D12.12 Transcript| p-value: 1.40e-09 log2FC: -0.4 Protein| p-value: 4.91e-01 log2FC: -0.2 Coords: V:12,412,506-12,413,698 (-) type: protein_coding Description: CaDmium Responsive; Cadmium- inducible lysosomal protein CDR-6 [Source:UniProtKB/TrEMBL;Acc:G5EET3]
K01G5.4	ran-1	-0.1342	0.214	WBGene00004302	-0.1376	0.0357	6.962e-05	GTP-binding nuclear protein ran-1 [Source:UniProtKB/Swiss-Prot;Acc:O17915]	ran-1	176503	Protein Down Transcript Down	Gene: ran-1 (WBGene00004302) Protein ID:K01G5.4 Transcript| p-value: 6.96e-05 log2FC: -0.1 Protein| p-value: 2.14e-01 log2FC: -0.1 Coords: III:10,746,581-10,747,728 (-) type: protein_coding Description: GTP-binding nuclear protein ran-1 [Source:UniProtKB/Swiss-Prot;Acc:O17915]
K01G5.7	tbb-1	0.0238	0.8207	WBGene00006536	-0.1305	0.04904	0.004863	Tubulin beta chain [Source:UniProtKB/TrEMBL;Acc:O17921]	tbb-1	176501	Protein Up Transcript Down	Gene: tbb-1 (WBGene00006536) Protein ID:K01G5.7 Transcript| p-value: 4.86e-03 log2FC: -0.1 Protein| p-value: 8.21e-01 log2FC: 0.0 Coords: III:10,740,868-10,742,461 (-) type: protein_coding Description: Tubulin beta chain [Source:UniProtKB/ TrEMBL;Acc:O17921]
K02A11.3	endu-1	-0.1869	0.5852	WBGene00010488	0.3421	0.08481	8.092e-06	Poly(U)-specific endoribonuclease homolog [Source:UniProtKB/Swiss-Prot;Acc:Q21109]	endu-1	186864	Protein Down Transcript Up	Gene: endu-1 (WBGene00010488) Protein ID:K02A11.3 Transcript| p-value: 8.09e-06 log2FC: 0.3 Protein| p-value: 5.85e-01 log2FC: -0.2 Coords: I: 9,745,967- 9,747,923 (-) type: protein_coding Description: Poly(U)-specific endoribonuclease homolog [Source:UniProtKB/Swiss- Prot;Acc:Q21109]
K02A4.1	bcat-1	-0.3186	0.00243	WBGene00001149	0.1369	0.0396	0.0003281	Branched-chain-amino-acid aminotransferase, cytosolic [Source:UniProtKB/Swiss-Prot;Acc:P54688]	bcat-1	181423	Protein Down Transcript Up	Gene: bcat-1 (WBGene00001149) Protein ID:K02A4.1 Transcript| p-value: 3.28e-04 log2FC: 0.1 Protein| p-value: 2.43e-03 log2FC: -0.3 Coords: X:12,877,480-12,880,328 (+) type: protein_coding Description: Branched-chain-amino-acid aminotransferase, cytosolic [Source:UniProtKB/Swiss-Prot;Acc:P54688]
K02D7.4	dsc-4	-0.1105	0.1473	WBGene00001099	0.2502	0.04933	1.038e-07	Defecation Suppressor of Clk-1; Microsomal triglyceride transfer protein [Source:UniProtKB/TrEMBL;Acc:G5ECG7]	dsc-4	176852	Protein Down Transcript Up	Gene: dsc-4 (WBGene00001099) Protein ID:K02D7.4 Transcript| p-value: 1.04e-07 log2FC: 0.3 Protein| p-value: 1.47e-01 log2FC: -0.1 Coords: IV: 315,056- 320,605 (-) type: protein_coding Description: Defecation Suppressor of Clk-1; Microsomal triglyceride transfer protein [Source:UniProtKB/TrEMBL;Acc:G5ECG7]
K02F2.2	ahcy-1	-0.1007	0.1805	WBGene00019322	-0.2443	0.04059	4.46e-10	Adenosylhomocysteinase [Source:UniProtKB/Swiss-Prot;Acc:P27604]	ahcy-1	172408	Protein Down Transcript Down	Gene: ahcy-1 (WBGene00019322) Protein ID:K02F2.2 Transcript| p-value: 4.46e-10 log2FC: -0.2 Protein| p-value: 1.80e-01 log2FC: -0.1 Coords: I: 6,836,375- 6,838,140 (+) type: protein_coding Description: Adenosylhomocysteinase [Source:UniProtKB/Swiss-Prot;Acc:P27604]
K02F3.10	moma-1	-0.1597	0.4581	WBGene00019333	-0.1439	0.05866	0.007564	MICOS complex subunit MIC27 [Source:UniProtKB/Swiss-Prot;Acc:Q21154]	moma-1	175243	Protein Down Transcript Down	Gene: moma-1 (WBGene00019333) Protein ID:K02F3.10 Transcript| p-value: 7.56e-03 log2FC: -0.1 Protein| p-value: 4.58e-01 log2FC: -0.2 Coords: III: 851,328- 852,396 (-) type: protein_coding Description: MICOS complex subunit MIC27 [Source:UniProtKB/Swiss-Prot;Acc:Q21154]
K02F3.11	rnp-5	1.27	0.2477	WBGene00004388	-0.08909	0.04607	0.0413	RNP (RRM RNA binding domain) containing [Source:UniProtKB/TrEMBL;Acc:Q21155]	rnp-5	175244	Protein Up Transcript Down	Gene: rnp-5 (WBGene00004388) Protein ID:K02F3.11 Transcript| p-value: 4.13e-02 log2FC: -0.1 Protein| p-value: 2.48e-01 log2FC: 1.3 Coords: III: 852,801- 853,909 (-) type: protein_coding Description: RNP (RRM RNA binding domain) containing [Source:UniProtKB/TrEMBL;Acc:Q21155]
K02F3.3	far-8	0.1412	0.2043	WBGene00001392	0.1433	0.04353	0.0005635	Fatty Acid/Retinol binding protein [Source:UniProtKB/TrEMBL;Acc:Q21152]	far-8	186902	Protein Up Transcript Up	Gene: far-8 (WBGene00001392) Protein ID:K02F3.3 Transcript| p-value: 5.63e-04 log2FC: 0.1 Protein| p-value: 2.04e-01 log2FC: 0.1 Coords: III: 842,935- 843,802 (+) type: protein_coding Description: Fatty Acid/Retinol binding protein [Source:UniProtKB/TrEMBL;Acc:Q21152]
K02G10.7a	aqp-8	-0.4937	0.5453	WBGene00000176	0.3352	0.06943	2.228e-07	AQuaPorin or aquaglyceroporin related [Source:UniProtKB/TrEMBL;Acc:A0A2K5AU16]	aqp-8	180744	Protein Down Transcript Up	Gene: aqp-8 (WBGene00000176) Protein ID:K02G10.7a Transcript| p-value: 2.23e-07 log2FC: 0.3 Protein| p-value: 5.45e-01 log2FC: -0.5 Coords: X: 4,702,442- 4,704,970 (-) type: protein_coding Description: AQuaPorin or aquaglyceroporin related [Source:UniProtKB/TrEMBL;Acc:A0A2K5AU16]
K03A1.2b	lron-7	-0.07443	0.3944	WBGene00019351	-0.09085	0.0436	0.02885	ELRR (Extracellular Leucine-Rich Repeat) ONly [Source:UniProtKB/TrEMBL;Acc:Q21164]	lron-7	180991	Protein Down Transcript Down	Gene: lron-7 (WBGene00019351) Protein ID:K03A1.2b Transcript| p-value: 2.88e-02 log2FC: -0.1 Protein| p-value: 3.94e-01 log2FC: -0.1 Coords: X: 7,292,138- 7,296,035 (+) type: protein_coding Description: ELRR (Extracellular Leucine-Rich Repeat) ONly [Source:UniProtKB/ TrEMBL;Acc:Q21164]
K03A1.5	sur-5	-0.349	0.04078	WBGene00006351	-0.4822	0.06919	3.116e-13	Acetoacetyl-CoA synthetase [Source:UniProtKB/Swiss-Prot;Acc:Q21166]	sur-5	180992	Protein Down Transcript Down	Gene: sur-5 (WBGene00006351) Protein ID:K03A1.5 Transcript| p-value: 3.12e-13 log2FC: -0.5 Protein| p-value: 4.08e-02 log2FC: -0.3 Coords: X: 7,301,357- 7,305,570 (-) type: protein_coding Description: Acetoacetyl-CoA synthetase [Source:UniProtKB/Swiss-Prot;Acc:Q21166]
K03E5.2a	clik-3	0.3792	0.007328	WBGene00019361	0.6216	0.04784	1.036e-39	CaLponIn-liKe proteins [Source:UniProtKB/TrEMBL;Acc:O61848]	clik-3	186951	Protein Up Transcript Up	Gene: clik-3 (WBGene00019361) Protein ID:K03E5.2a Transcript| p-value: 1.04e-39 log2FC: 0.6 Protein| p-value: 7.33e-03 log2FC: 0.4 Coords: I: 3,419,600- 3,424,211 (+) type: protein_coding Description: CaLponIn-liKe proteins [Source:UniProtKB/TrEMBL;Acc:O61848]
K03E6.6	pfn-3	0.2499	0.3219	WBGene00003991	0.7888	0.05148	3.848e-54	Profilin-3 [Source:UniProtKB/Swiss-Prot;Acc:Q21193]	pfn-3	180460	Protein Up Transcript Up	Gene: pfn-3 (WBGene00003991) Protein ID:K03E6.6 Transcript| p-value: 3.85e-54 log2FC: 0.8 Protein| p-value: 3.22e-01 log2FC: 0.2 Coords: X: 1,079,446- 1,080,653 (-) type: protein_coding Description: Profilin-3 [Source:UniProtKB/Swiss- Prot;Acc:Q21193]
K04D7.1	rack-1	-0.04207	0.4636	WBGene00010556	-0.141	0.04932	0.003784	Guanine nucleotide-binding protein subunit beta-2-like 1 [Source:UniProtKB/Swiss-Prot;Acc:Q21215]	rack-1	177895	Protein Down Transcript Down	Gene: rack-1 (WBGene00010556) Protein ID:K04D7.1 Transcript| p-value: 3.78e-03 log2FC: -0.1 Protein| p-value: 4.64e-01 log2FC: -0.0 Coords: IV:10,176,680-10,178,099 (+) type: protein_coding Description: Guanine nucleotide-binding protein subunit beta-2-like 1 [Source:UniProtKB/ Swiss-Prot;Acc:Q21215]
K04D7.3a	gta-1	0.1199	0.1692	WBGene00001794	-0.347	0.0458	4.692e-15	Probable 4-aminobutyrate aminotransferase, mitochondrial [Source:UniProtKB/Swiss-Prot;Acc:Q21217]	gta-1	177897	Protein Up Transcript Down	Gene: gta-1 (WBGene00001794) Protein ID:K04D7.3a Transcript| p-value: 4.69e-15 log2FC: -0.3 Protein| p-value: 1.69e-01 log2FC: 0.1 Coords: IV:10,180,660-10,183,939 (+) type: protein_coding Description: Probable 4-aminobutyrate aminotransferase, mitochondrial [Source:UniProtKB/Swiss-Prot;Acc:Q21217]
K04E7.2	pept-1	-0.09808	0.6542	WBGene00003877	0.2271	0.06405	0.0001154	Peptide transporter family 1 [Source:UniProtKB/Swiss-Prot;Acc:Q21219]	pept-1	180919	Protein Down Transcript Up	Gene: pept-1 (WBGene00003877) Protein ID:K04E7.2 Transcript| p-value: 1.15e-04 log2FC: 0.2 Protein| p-value: 6.54e-01 log2FC: -0.1 Coords: X: 6,456,687- 6,461,767 (+) type: protein_coding Description: Peptide transporter family 1 [Source:UniProtKB/Swiss-Prot;Acc:Q21219]
K04G2.1	eif-2beta	-0.3332	0.03378	WBGene00010560	-0.1682	0.05486	0.0009902	Eukaryotic translation initiation factor 2 subunit 2 [Source:UniProtKB/Swiss-Prot;Acc:Q21230]	eif-2beta	172584	Protein Down Transcript Down	Gene: eif-2beta (WBGene00010560) Protein ID:K04G2.1 Transcript| p-value: 9.90e-04 log2FC: -0.2 Protein| p-value: 3.38e-02 log2FC: -0.3 Coords: I: 8,026,606- 8,028,752 (-) type: protein_coding Description: Eukaryotic translation initiation factor 2 subunit 2 [Source:UniProtKB/Swiss- Prot;Acc:Q21230]
K04G2.5b	ath-1	-0.1369	0.5751	WBGene00010564	-0.1828	0.06195	0.001276	Acyl protein THioesterase family [Source:UniProtKB/TrEMBL;Acc:A0A061ACY0]	ath-1	172587	Protein Down Transcript Down	Gene: ath-1 (WBGene00010564) Protein ID:K04G2.5b Transcript| p-value: 1.28e-03 log2FC: -0.2 Protein| p-value: 5.75e-01 log2FC: -0.1 Coords: I: 8,036,944- 8,039,752 (-) type: protein_coding Description: Acyl protein THioesterase family [Source:UniProtKB/TrEMBL;Acc:A0A061ACY0]
K04G7.4a	nuo-4	0.161	0.2079	WBGene00019401	-0.1372	0.04102	0.0004657	NADH dehydrogenase [ubiquinone] 1 alpha subcomplex subunit 10, mitochondrial [Source:UniProtKB/TrEMBL;Acc:Q21233]	nuo-4	176001	Protein Up Transcript Down	Gene: nuo-4 (WBGene00019401) Protein ID:K04G7.4a Transcript| p-value: 4.66e-04 log2FC: -0.1 Protein| p-value: 2.08e-01 log2FC: 0.2 Coords: III: 7,156,032- 7,158,809 (-) type: protein_coding Description: NADH dehydrogenase [ubiquinone] 1 alpha subcomplex subunit 10, mitochondrial [Source:UniProtKB/TrEMBL;Acc:Q21233]
K04H4.1b	emb-9	0.3567	0.05883	WBGene00001263	0.1488	0.07071	0.01775	Collagen alpha-1(IV) chain [Source:UniProtKB/Swiss-Prot;Acc:P17139]	emb-9	176314	Protein Up Transcript Up	Gene: emb-9 (WBGene00001263) Protein ID:K04H4.1b Transcript| p-value: 1.77e-02 log2FC: 0.1 Protein| p-value: 5.88e-02 log2FC: 0.4 Coords: III: 9,336,881- 9,344,447 (-) type: protein_coding Description: Collagen alpha-1(IV) chain [Source:UniProtKB/Swiss-Prot;Acc:P17139]
K05B2.3	ifa-4	0.1658	0.1853	WBGene00002052	0.3149	0.06609	3.335e-07	Intermediate filament protein ifa-4 [Source:UniProtKB/Swiss-Prot;Acc:P90900]	ifa-4	180765	Protein Up Transcript Up	Gene: ifa-4 (WBGene00002052) Protein ID:K05B2.3 Transcript| p-value: 3.34e-07 log2FC: 0.3 Protein| p-value: 1.85e-01 log2FC: 0.2 Coords: X: 4,912,308- 4,915,979 (-) type: protein_coding Description: Intermediate filament protein ifa-4 [Source:UniProtKB/Swiss-Prot;Acc:P90900]
K05B2.5a	mct-4	-0.2506	0.1119	WBGene00003986	-0.09064	0.04606	0.03798	MonoCarboxylate Transporter family [Source:UniProtKB/TrEMBL;Acc:H2L0E5]	mct-4	180766	Protein Down Transcript Down	Gene: mct-4 (WBGene00003986) Protein ID:K05B2.5a Transcript| p-value: 3.80e-02 log2FC: -0.1 Protein| p-value: 1.12e-01 log2FC: -0.3 Coords: X: 4,921,252- 4,929,757 (-) type: protein_coding Description: MonoCarboxylate Transporter family [Source:UniProtKB/TrEMBL;Acc:H2L0E5]
K05C4.1	pbs-5	-0.273	0.1659	WBGene00003951	-0.2049	0.07309	0.001662	Proteasome subunit pbs-5 [Source:UniProtKB/Swiss-Prot;Acc:Q9XUV0]	pbs-5	173334	Protein Down Transcript Down	Gene: pbs-5 (WBGene00003951) Protein ID:K05C4.1 Transcript| p-value: 1.66e-03 log2FC: -0.2 Protein| p-value: 1.66e-01 log2FC: -0.3 Coords: I:14,719,167-14,720,477 (-) type: protein_coding Description: Proteasome subunit pbs-5 [Source:UniProtKB/Swiss-Prot;Acc:Q9XUV0]
K05C4.6a	hmp-2	-0.04385	0.7367	WBGene00001979	-0.1019	0.0479	0.02422	Beta-catenin-like protein hmp-2 [Source:UniProtKB/Swiss-Prot;Acc:O44326]	hmp-2	173338	Protein Down Transcript Down	Gene: hmp-2 (WBGene00001979) Protein ID:K05C4.6a Transcript| p-value: 2.42e-02 log2FC: -0.1 Protein| p-value: 7.37e-01 log2FC: -0.0 Coords: I:14,738,882-14,742,657 (+) type: protein_coding Description: Beta-catenin-like protein hmp-2 [Source:UniProtKB/Swiss-Prot;Acc:O44326]
K05G3.3	cah-3	0.2979	0.2372	WBGene00000281	0.4484	0.05217	9.287e-19	Putative carbonic anhydrase 3 [Source:UniProtKB/Swiss-Prot;Acc:Q27504]	cah-3	181713	Protein Up Transcript Up	Gene: cah-3 (WBGene00000281) Protein ID:K05G3.3 Transcript| p-value: 9.29e-19 log2FC: 0.4 Protein| p-value: 2.37e-01 log2FC: 0.3 Coords: X:16,487,481-16,489,397 (+) type: protein_coding Description: Putative carbonic anhydrase 3 [Source:UniProtKB/Swiss-Prot;Acc:Q27504]
K06A4.3	gsnl-1	0.2932	0.03344	WBGene00010593	0.6548	0.05208	2.288e-37	Gelsolin-like protein 1 [Source:UniProtKB/Swiss-Prot;Acc:Q21253]	gsnl-1	179328	Protein Up Transcript Up	Gene: gsnl-1 (WBGene00010593) Protein ID:K06A4.3 Transcript| p-value: 2.29e-37 log2FC: 0.7 Protein| p-value: 3.34e-02 log2FC: 0.3 Coords: V: 9,497,042- 9,499,372 (+) type: protein_coding Description: Gelsolin-like protein 1 [Source:UniProtKB/Swiss-Prot;Acc:Q21253]
K06A5.6	acdh-3	-0.03527	0.8034	WBGene00019433	-0.2389	0.05264	1.614e-06	Acyl CoA DeHydrogenase [Source:UniProtKB/TrEMBL;Acc:O44549]	acdh-3	172351	Protein Down Transcript Down	Gene: acdh-3 (WBGene00019433) Protein ID:K06A5.6 Transcript| p-value: 1.61e-06 log2FC: -0.2 Protein| p-value: 8.03e-01 log2FC: -0.0 Coords: I: 6,464,197- 6,466,941 (-) type: protein_coding Description: Acyl CoA DeHydrogenase [Source:UniProtKB/TrEMBL;Acc:O44549]
K07A1.2	dut-1	-0.2739	0.08788	WBGene00010609	-0.1084	0.04731	0.02191	DeoxyUTPase; Deoxyuridinetriphosphatase [Source:UniProtKB/TrEMBL;Acc:G5EET2]	dut-1	172794	Protein Down Transcript Down	Gene: dut-1 (WBGene00010609) Protein ID:K07A1.2 Transcript| p-value: 2.19e-02 log2FC: -0.1 Protein| p-value: 8.79e-02 log2FC: -0.3 Coords: I: 9,585,317- 9,587,206 (+) type: protein_coding Description: DeoxyUTPase; Deoxyuridinetriphosphatase [Source:UniProtKB/TrEMBL;Acc:G5EET2]
K07A12.3	asg-1	-0.2296	0.4207	WBGene00000209	-0.1664	0.05395	0.0009518	Probable ATP synthase subunit g 1, mitochondrial [Source:UniProtKB/Swiss-Prot;Acc:P90921]	asg-1	172673	Protein Down Transcript Down	Gene: asg-1 (WBGene00000209) Protein ID:K07A12.3 Transcript| p-value: 9.52e-04 log2FC: -0.2 Protein| p-value: 4.21e-01 log2FC: -0.2 Coords: I: 8,692,946- 8,693,468 (+) type: protein_coding Description: Probable ATP synthase subunit g 1, mitochondrial [Source:UniProtKB/Swiss- Prot;Acc:P90921]
K07A12.7	mrps-15	-0.1619	0.249	WBGene00010624	-0.1565	0.06217	0.005778	28S ribosomal protein S15, mitochondrial [Source:UniProtKB/Swiss-Prot;Acc:Q9NAP9]	mrps-15	187087	Protein Down Transcript Down	Gene: mrps-15 (WBGene00010624) Protein ID:K07A12.7 Transcript| p-value: 5.78e-03 log2FC: -0.2 Protein| p-value: 2.49e-01 log2FC: -0.2 Coords: I: 8,691,039- 8,692,622 (-) type: protein_coding Description: 28S ribosomal protein S15, mitochondrial [Source:UniProtKB/Swiss-Prot;Acc:Q9NAP9]
K07A3.1a	fbp-1	-0.1197	0.1314	WBGene00001404	-0.3552	0.0492	7.869e-14	Fructose-1,6-BiPhosphatase; Fructose-1,6-bisphosphatase [Source:UniProtKB/TrEMBL;Acc:G5EBJ7]	fbp-1	266822	Protein Down Transcript Down	Gene: fbp-1 (WBGene00001404) Protein ID:K07A3.1a Transcript| p-value: 7.87e-14 log2FC: -0.4 Protein| p-value: 1.31e-01 log2FC: -0.1 Coords: I: 2,580,935- 2,586,126 (-) type: protein_coding Description: Fructose-1,6-BiPhosphatase; Fructose-1,6-bisphosphatase [Source:UniProtKB/TrEMBL;Acc:G5EBJ7]
K07C11.2	air-1	0.1319	0.6304	WBGene00000098	-0.07926	0.04132	0.04533	Aurora/Ipl1 Related kinase; Aurora/Ipl1-related protein kinase 1 [Source:UniProtKB/TrEMBL;Acc:G5EDL3]	air-1	179202	Protein Up Transcript Down	Gene: air-1 (WBGene00000098) Protein ID:K07C11.2 Transcript| p-value: 4.53e-02 log2FC: -0.1 Protein| p-value: 6.30e-01 log2FC: 0.1 Coords: V: 8,221,410- 8,223,587 (+) type: protein_coding Description: Aurora/Ipl1 Related kinase; Aurora/ Ipl1-related protein kinase 1 [Source:UniProtKB/TrEMBL;Acc:G5EDL3]
K07C5.4	nol-56	-0.05678	0.4063	WBGene00010627	-0.1036	0.05031	0.02715	Nucleolar protein 56 [Source:UniProtKB/Swiss-Prot;Acc:Q21276]	nol-56	179442	Protein Down Transcript Down	Gene: nol-56 (WBGene00010627) Protein ID:K07C5.4 Transcript| p-value: 2.72e-02 log2FC: -0.1 Protein| p-value: 4.06e-01 log2FC: -0.1 Coords: V:10,350,471-10,352,978 (-) type: protein_coding Description: Nucleolar protein 56 [Source:UniProtKB/ Swiss-Prot;Acc:Q21276]
K07D4.3	rpn-11	-0.1343	0.4373	WBGene00004467	-0.1704	0.05395	0.0007141	26S proteasome non-ATPase regulatory subunit 14 [Source:UniProtKB/Swiss-Prot;Acc:O76577]	rpn-11	173744	Protein Down Transcript Down	Gene: rpn-11 (WBGene00004467) Protein ID:K07D4.3 Transcript| p-value: 7.14e-04 log2FC: -0.2 Protein| p-value: 4.37e-01 log2FC: -0.1 Coords: II: 4,043,059- 4,044,330 (-) type: protein_coding Description: 26S proteasome non-ATPase regulatory subunit 14 [Source:UniProtKB/Swiss- Prot;Acc:O76577]
K07E12.1	dig-1	0.201	0.07466	WBGene00000998	0.3835	0.05666	1.746e-12	Mesocentin [Source:UniProtKB/Swiss-Prot;Acc:Q09165]	dig-1	175951	Protein Up Transcript Up	Gene: dig-1 (WBGene00000998) Protein ID:K07E12.1 Transcript| p-value: 1.75e-12 log2FC: 0.4 Protein| p-value: 7.47e-02 log2FC: 0.2 Coords: III: 6,746,308- 6,794,764 (+) type: protein_coding Description: Mesocentin [Source:UniProtKB/Swiss- Prot;Acc:Q09165]
K07E3.3	dao-3	0.04415	0.8175	WBGene00000929	-0.6524	0.07476	2.012e-19	Dauer or Aging adult Overexpression [Source:UniProtKB/TrEMBL;Acc:Q21285]	dao-3	181065	Protein Up Transcript Down	Gene: dao-3 (WBGene00000929) Protein ID:K07E3.3 Transcript| p-value: 2.01e-19 log2FC: -0.7 Protein| p-value: 8.17e-01 log2FC: 0.0 Coords: X: 8,084,210- 8,086,550 (-) type: protein_coding Description: Dauer or Aging adult Overexpression [Source:UniProtKB/TrEMBL;Acc:Q21285]
K07E3.8	vem-1	1.02	0.1673	WBGene00006890	-0.1451	0.07716	0.03004	NULL	vem-1	181066	Protein Up Transcript Down	Gene: vem-1 (WBGene00006890) Protein ID:K07E3.8 Transcript| p-value: 3.00e-02 log2FC: -0.1 Protein| p-value: 1.67e-01 log2FC: 1.0 Coords: X: 8,087,554- 8,089,427 (-) type: protein_coding Description: NULL
K07F5.11	ssq-1	0.2112	0.3802	WBGene00006050	0.2148	0.1789	0.04085	Sperm-Specific family, class Q [Source:UniProtKB/TrEMBL;Acc:Q21294]	ssq-1	177835	Protein Up Transcript Up	Gene: ssq-1 (WBGene00006050) Protein ID:K07F5.11 Transcript| p-value: 4.08e-02 log2FC: 0.2 Protein| p-value: 3.80e-01 log2FC: 0.2 Coords: IV: 9,852,550- 9,853,609 (+) type: protein_coding Description: Sperm-Specific family, class Q [Source:UniProtKB/TrEMBL;Acc:Q21294]
K07F5.13b	npp-1	-0.0836	0.6192	WBGene00003787	-0.1203	0.04709	0.006895	Nuclear Pore complex Protein [Source:UniProtKB/TrEMBL;Acc:Q9U3C1]	npp-1	177836	Protein Down Transcript Down	Gene: npp-1 (WBGene00003787) Protein ID:K07F5.13b Transcript| p-value: 6.90e-03 log2FC: -0.1 Protein| p-value: 6.19e-01 log2FC: -0.1 Coords: IV: 9,858,488- 9,862,118 (+) type: protein_coding Description: Nuclear Pore complex Protein [Source:UniProtKB/TrEMBL;Acc:Q9U3C1]
K07F5.5	nspd-2	0.425	0.09361	WBGene00010633	0.3255	0.1313	0.001741	Nematode Specific Peptide family, group D [Source:UniProtKB/TrEMBL;Acc:Q21293]	nspd-2	177831	Protein Up Transcript Up	Gene: nspd-2 (WBGene00010633) Protein ID:K07F5.5 Transcript| p-value: 1.74e-03 log2FC: 0.3 Protein| p-value: 9.36e-02 log2FC: 0.4 Coords: IV: 9,844,014- 9,844,344 (+) type: protein_coding Description: Nematode Specific Peptide family, group D [Source:UniProtKB/TrEMBL;Acc:Q21293]
K07F5.9	ssp-10	0.4878	0.02749	WBGene00006039	0.2874	0.154	0.008718	Sperm-specific class P protein 10 [Source:UniProtKB/Swiss-Prot;Acc:Q21289]	ssp-10	177834	Protein Up Transcript Up	Gene: ssp-10 (WBGene00006039) Protein ID:K07F5.9 Transcript| p-value: 8.72e-03 log2FC: 0.3 Protein| p-value: 2.75e-02 log2FC: 0.5 Coords: IV: 9,850,648- 9,851,070 (-) type: protein_coding Description: Sperm-specific class P protein 10 [Source:UniProtKB/Swiss-Prot;Acc:Q21289]
K07H8.3	daf-31	-0.1259	0.1029	WBGene00000923	-0.1432	0.07025	0.02158	N-alpha-acetyltransferase daf-31 [Source:UniProtKB/Swiss-Prot;Acc:O61219]	daf-31	177622	Protein Down Transcript Down	Gene: daf-31 (WBGene00000923) Protein ID:K07H8.3 Transcript| p-value: 2.16e-02 log2FC: -0.1 Protein| p-value: 1.03e-01 log2FC: -0.1 Coords: IV: 8,290,273- 8,291,496 (+) type: protein_coding Description: N-alpha-acetyltransferase daf-31 [Source:UniProtKB/Swiss-Prot;Acc:O61219]
K07H8.6a	vit-6	-0.09975	0.1288	WBGene00006930	-0.3614	0.07917	6.849e-07	Vitellogenin-6 [Source:UniProtKB/Swiss-Prot;Acc:P18948]	vit-6	177619	Protein Down Transcript Down	Gene: vit-6 (WBGene00006930) Protein ID:K07H8.6a Transcript| p-value: 6.85e-07 log2FC: -0.4 Protein| p-value: 1.29e-01 log2FC: -0.1 Coords: IV: 8,261,134- 8,266,462 (+) type: protein_coding Description: Vitellogenin-6 [Source:UniProtKB/Swiss- Prot;Acc:P18948]
K08A8.1a	mek-1	0.0421	0.8023	WBGene00003185	-0.1236	0.06066	0.0255	Dual specificity mitogen-activated protein kinase kinase mek-1 [Source:UniProtKB/Swiss-Prot;Acc:Q21307]	mek-1	181004	Protein Up Transcript Down	Gene: mek-1 (WBGene00003185) Protein ID:K08A8.1a Transcript| p-value: 2.55e-02 log2FC: -0.1 Protein| p-value: 8.02e-01 log2FC: 0.0 Coords: X: 7,479,248- 7,481,010 (+) type: protein_coding Description: Dual specificity mitogen-activated protein kinase kinase mek-1 [Source:UniProtKB/Swiss-Prot;Acc:Q21307]
K08B4.3	ugt-19	-0.1097	0.6416	WBGene00019515	-1.415	0.1463	2.278e-23	UDP-GlucuronosylTransferase [Source:UniProtKB/TrEMBL;Acc:Q9TYY5]	ugt-19	187129	Protein Down Transcript Down	Gene: ugt-19 (WBGene00019515) Protein ID:K08B4.3 Transcript| p-value: 2.28e-23 log2FC: -1.4 Protein| p-value: 6.42e-01 log2FC: -0.1 Coords: IV: 6,076,692- 6,079,945 (-) type: protein_coding Description: UDP-GlucuronosylTransferase [Source:UniProtKB/TrEMBL;Acc:Q9TYY5]
K08B4.6	cpi-1	0.3193	0.2985	WBGene00000535	-0.3533	0.07285	1.799e-07	Cystatin [Source:UniProtKB/TrEMBL;Acc:G5EDZ9]	cpi-1	177372	Protein Up Transcript Down	Gene: cpi-1 (WBGene00000535) Protein ID:K08B4.6 Transcript| p-value: 1.80e-07 log2FC: -0.4 Protein| p-value: 2.98e-01 log2FC: 0.3 Coords: IV: 6,092,603- 6,093,680 (-) type: protein_coding Description: Cystatin [Source:UniProtKB/ TrEMBL;Acc:G5EDZ9]
K08C7.3d	epi-1	0.178	0.0143	WBGene00001328	-0.1787	0.05506	0.0004971	Laminin-like protein epi-1 [Source:UniProtKB/Swiss-Prot;Acc:Q21313]	epi-1	177956	Protein Up Transcript Down	Gene: epi-1 (WBGene00001328) Protein ID:K08C7.3d Transcript| p-value: 4.97e-04 log2FC: -0.2 Protein| p-value: 1.43e-02 log2FC: 0.2 Coords: IV:10,666,827-10,679,289 (+) type: protein_coding Description: Laminin-like protein epi-1 [Source:UniProtKB/Swiss-Prot;Acc:Q21313]
K08D12.1	pbs-1	0.1009	0.3448	WBGene00003947	-0.193	0.0623	0.0007066	Proteasome subunit beta [Source:UniProtKB/TrEMBL;Acc:Q966I8]	pbs-1	176978	Protein Up Transcript Down	Gene: pbs-1 (WBGene00003947) Protein ID:K08D12.1 Transcript| p-value: 7.07e-04 log2FC: -0.2 Protein| p-value: 3.45e-01 log2FC: 0.1 Coords: IV: 1,708,804- 1,709,745 (-) type: protein_coding Description: Proteasome subunit beta [Source:UniProtKB/TrEMBL;Acc:Q966I8]
K08E3.10	mlc-7	0.268	0.1701	WBGene00023451	0.2453	0.08136	0.0006342	Myosin Light Chain [Source:UniProtKB/TrEMBL;Acc:Q69Z12]	mlc-7	176811	Protein Up Transcript Up	Gene: mlc-7 (WBGene00023451) Protein ID:K08E3.10 Transcript| p-value: 6.34e-04 log2FC: 0.2 Protein| p-value: 1.70e-01 log2FC: 0.3 Coords: III:13,752,406-13,755,861 (+) type: protein_coding Description: Myosin Light Chain [Source:UniProtKB/ TrEMBL;Acc:Q69Z12]
K08F11.3	cif-1	-0.2436	0.07666	WBGene00019543	-0.1667	0.04883	0.0003118	COP9/Signalosome and eIF3 complex-shared subunit 1 [Source:UniProtKB/Swiss-Prot;Acc:Q94261]	cif-1	177236	Protein Down Transcript Down	Gene: cif-1 (WBGene00019543) Protein ID:K08F11.3 Transcript| p-value: 3.12e-04 log2FC: -0.2 Protein| p-value: 7.67e-02 log2FC: -0.2 Coords: IV: 4,706,777- 4,710,755 (-) type: protein_coding Description: COP9/Signalosome and eIF3 complex-shared subunit 1 [Source:UniProtKB/Swiss- Prot;Acc:Q94261]
K08F4.2	gtbp-1	0.03332	0.3455	WBGene00010677	-0.1473	0.04815	0.001206	Ras-Gtpase-activating protein SH3 (Three) domain-Binding Protein [Source:UniProtKB/TrEMBL;Acc:Q21351]	gtbp-1	177880	Protein Up Transcript Down	Gene: gtbp-1 (WBGene00010677) Protein ID:K08F4.2 Transcript| p-value: 1.21e-03 log2FC: -0.1 Protein| p-value: 3.45e-01 log2FC: 0.0 Coords: IV:10,126,749-10,128,956 (-) type: protein_coding Description: Ras-Gtpase-activating protein SH3 (Three) domain-Binding Protein [Source:UniProtKB/TrEMBL;Acc:Q21351]
K08F4.7	gst-4	-0.08713	0.7054	WBGene00001752	-0.6729	0.1202	1.483e-09	Glutathione S-transferase 4 [Source:UniProtKB/Swiss-Prot;Acc:Q21355]	gst-4	177886	Protein Down Transcript Down	Gene: gst-4 (WBGene00001752) Protein ID:K08F4.7 Transcript| p-value: 1.48e-09 log2FC: -0.7 Protein| p-value: 7.05e-01 log2FC: -0.1 Coords: IV:10,142,135-10,143,099 (+) type: protein_coding Description: Glutathione S-transferase 4 [Source:UniProtKB/Swiss-Prot;Acc:Q21355]
K08F4.9	dhs-12	-0.1245	0.2659	WBGene00000975	-0.1298	0.069	0.03453	DeHydrogenases, Short chain [Source:UniProtKB/TrEMBL;Acc:G5EG13]	dhs-12	177888	Protein Down Transcript Down	Gene: dhs-12 (WBGene00000975) Protein ID:K08F4.9 Transcript| p-value: 3.45e-02 log2FC: -0.1 Protein| p-value: 2.66e-01 log2FC: -0.1 Coords: IV:10,145,249-10,146,222 (+) type: protein_coding Description: DeHydrogenases, Short chain [Source:UniProtKB/TrEMBL;Acc:G5EG13]
K08F8.4b	pah-1	-0.2731	0.1699	WBGene00000240	-0.2677	0.05208	6.43e-08	Phenylalanine-4-hydroxylase [Source:UniProtKB/Swiss-Prot;Acc:P90925]	pah-1	174401	Protein Down Transcript Down	Gene: pah-1 (WBGene00000240) Protein ID:K08F8.4b Transcript| p-value: 6.43e-08 log2FC: -0.3 Protein| p-value: 1.70e-01 log2FC: -0.3 Coords: II: 8,762,668- 8,766,922 (-) type: protein_coding Description: Phenylalanine-4-hydroxylase [Source:UniProtKB/Swiss-Prot;Acc:P90925]
K08H10.1f	lea-1	0.4921	0.0123	WBGene00002263	0.5139	0.05474	5.025e-22	Plant Late Embryo Abundant (LEA) related [Source:UniProtKB/TrEMBL;Acc:G5EGB8]	lea-1	3564838	Protein Up Transcript Up	Gene: lea-1 (WBGene00002263) Protein ID:K08H10.1f Transcript| p-value: 5.02e-22 log2FC: 0.5 Protein| p-value: 1.23e-02 log2FC: 0.5 Coords: V:10,011,871-10,028,158 (+) type: protein_coding Description: Plant Late Embryo Abundant (LEA) related [Source:UniProtKB/TrEMBL;Acc:G5EGB8]
K08H10.1h	lea-1	1.515	0.04951	WBGene00002263	0.5139	0.05474	5.025e-22	Plant Late Embryo Abundant (LEA) related [Source:UniProtKB/TrEMBL;Acc:G5EGB8]	lea-1	3564838	Protein Up Transcript Up	Gene: lea-1 (WBGene00002263) Protein ID:K08H10.1h Transcript| p-value: 5.02e-22 log2FC: 0.5 Protein| p-value: 4.95e-02 log2FC: 1.5 Coords: V:10,011,871-10,028,158 (+) type: protein_coding Description: Plant Late Embryo Abundant (LEA) related [Source:UniProtKB/TrEMBL;Acc:G5EGB8]
K08H10.1l	lea-1	0.4108	0.1922	WBGene00002263	0.5139	0.05474	5.025e-22	Plant Late Embryo Abundant (LEA) related [Source:UniProtKB/TrEMBL;Acc:G5EGB8]	lea-1	3564838	Protein Up Transcript Up	Gene: lea-1 (WBGene00002263) Protein ID:K08H10.1l Transcript| p-value: 5.02e-22 log2FC: 0.5 Protein| p-value: 1.92e-01 log2FC: 0.4 Coords: V:10,011,871-10,028,158 (+) type: protein_coding Description: Plant Late Embryo Abundant (LEA) related [Source:UniProtKB/TrEMBL;Acc:G5EGB8]
K08H10.1r	lea-1	-1.01	0.3199	WBGene00002263	0.5139	0.05474	5.025e-22	Plant Late Embryo Abundant (LEA) related [Source:UniProtKB/TrEMBL;Acc:G5EGB8]	lea-1	3564838	Protein Down Transcript Up	Gene: lea-1 (WBGene00002263) Protein ID:K08H10.1r Transcript| p-value: 5.02e-22 log2FC: 0.5 Protein| p-value: 3.20e-01 log2FC: -1.0 Coords: V:10,011,871-10,028,158 (+) type: protein_coding Description: Plant Late Embryo Abundant (LEA) related [Source:UniProtKB/TrEMBL;Acc:G5EGB8]
K09A9.5	gas-1	-0.04287	0.8024	WBGene00001520	-0.3178	0.045	3.012e-13	Probable NADH dehydrogenase [ubiquinone] iron-sulfur protein 2, mitochondrial [Source:UniProtKB/Swiss-Prot;Acc:Q93873]	gas-1	181646	Protein Down Transcript Down	Gene: gas-1 (WBGene00001520) Protein ID:K09A9.5 Transcript| p-value: 3.01e-13 log2FC: -0.3 Protein| p-value: 8.02e-01 log2FC: -0.0 Coords: X:15,586,812-15,590,397 (-) type: protein_coding Description: Probable NADH dehydrogenase [ubiquinone] iron-sulfur protein 2, mitochondrial [Source:UniProtKB/Swiss-Prot;Acc:Q93873]
K09F5.2	vit-1	-0.943	0.0006502	WBGene00006925	-1.449	0.06818	1.766e-101	Vitellogenin-1 [Source:UniProtKB/Swiss-Prot;Acc:P55155]	vit-1	181034	Protein Down Transcript Down	Gene: vit-1 (WBGene00006925) Protein ID:K09F5.2 Transcript| p-value: 1.77e-101 log2FC: -1.4 Protein| p-value: 6.50e-04 log2FC: -0.9 Coords: X: 7,727,889- 7,733,168 (+) type: protein_coding Description: Vitellogenin-1 [Source:UniProtKB/Swiss- Prot;Acc:P55155]
K10B3.10a	spc-1	0.188	0.001345	WBGene00004951	0.1068	0.05496	0.03623	SPeCtrin [Source:UniProtKB/TrEMBL;Acc:G4S034]	spc-1	180603	Protein Up Transcript Up	Gene: spc-1 (WBGene00004951) Protein ID:K10B3.10a Transcript| p-value: 3.62e-02 log2FC: 0.1 Protein| p-value: 1.34e-03 log2FC: 0.2 Coords: X: 3,117,439- 3,127,073 (-) type: protein_coding Description: SPeCtrin [Source:UniProtKB/ TrEMBL;Acc:G4S034]
K10B3.7	gpd-3	-0.09062	0.4585	WBGene00001685	-0.4174	0.06274	3.432e-12	Glyceraldehyde-3-phosphate dehydrogenase 3 [Source:UniProtKB/Swiss-Prot;Acc:P17330]	gpd-3	180601	Protein Down Transcript Down	Gene: gpd-3 (WBGene00001685) Protein ID:K10B3.7 Transcript| p-value: 3.43e-12 log2FC: -0.4 Protein| p-value: 4.58e-01 log2FC: -0.1 Coords: X: 3,112,083- 3,113,382 (-) type: protein_coding Description: Glyceraldehyde-3-phosphate dehydrogenase 3 [Source:UniProtKB/Swiss- Prot;Acc:P17330]
K10B3.8	gpd-2	-0.07657	0.8783	WBGene00001684	-0.5557	0.05905	4.268e-22	Glyceraldehyde-3-phosphate dehydrogenase 2 [Source:UniProtKB/Swiss-Prot;Acc:P17329]	gpd-2	3565504	Protein Down Transcript Down	Gene: gpd-2 (WBGene00001684) Protein ID:K10B3.8 Transcript| p-value: 4.27e-22 log2FC: -0.6 Protein| p-value: 8.78e-01 log2FC: -0.1 Coords: X: 3,113,434- 3,114,771 (-) type: protein_coding Description: Glyceraldehyde-3-phosphate dehydrogenase 2 [Source:UniProtKB/Swiss- Prot;Acc:P17329]
K10C2.1	ctsa-2	0.2582	0.07748	WBGene00021503	0.5751	0.04981	6.438e-32	Carboxypeptidase [Source:UniProtKB/TrEMBL;Acc:O76725]	ctsa-2	175938	Protein Up Transcript Up	Gene: ctsa-2 (WBGene00021503) Protein ID:K10C2.1 Transcript| p-value: 6.44e-32 log2FC: 0.6 Protein| p-value: 7.75e-02 log2FC: 0.3 Coords: III: 6,612,516- 6,615,134 (+) type: protein_coding Description: Carboxypeptidase [Source:UniProtKB/ TrEMBL;Acc:O76725]
K10C2.4	fah-1	-0.1814	0.1739	WBGene00019620	-0.5282	0.04603	1.634e-31	FumarylAcetoacetate Hydrolase [Source:UniProtKB/TrEMBL;Acc:Q94272]	fah-1	180918	Protein Down Transcript Down	Gene: fah-1 (WBGene00019620) Protein ID:K10C2.4 Transcript| p-value: 1.63e-31 log2FC: -0.5 Protein| p-value: 1.74e-01 log2FC: -0.2 Coords: X: 6,446,649- 6,448,999 (-) type: protein_coding Description: FumarylAcetoacetate Hydrolase [Source:UniProtKB/TrEMBL;Acc:Q94272]
K10C3.2	ensa-1	0.262	0.2882	WBGene00010730	-0.1237	0.06633	0.03737	ENdoSulfine Alpha [Source:UniProtKB/TrEMBL;Acc:Q9XU56]	ensa-1	172837	Protein Up Transcript Down	Gene: ensa-1 (WBGene00010730) Protein ID:K10C3.2 Transcript| p-value: 3.74e-02 log2FC: -0.1 Protein| p-value: 2.88e-01 log2FC: 0.3 Coords: I: 9,850,020- 9,851,791 (-) type: protein_coding Description: ENdoSulfine Alpha [Source:UniProtKB/ TrEMBL;Acc:Q9XU56]
K10D2.3	cid-1	0.2756	0.1062	WBGene00019629	-0.07333	0.03709	0.04078	Caffeine Induced Death (S. pombe Cid) homolog [Source:UniProtKB/TrEMBL;Acc:Q09409]	cid-1	175707	Protein Up Transcript Down	Gene: cid-1 (WBGene00019629) Protein ID:K10D2.3 Transcript| p-value: 4.08e-02 log2FC: -0.1 Protein| p-value: 1.06e-01 log2FC: 0.3 Coords: III: 5,173,922- 5,180,507 (+) type: protein_coding Description: Caffeine Induced Death (S. pombe Cid) homolog [Source:UniProtKB/ TrEMBL;Acc:Q09409]
K10D2.6	emb-8	-0.2075	0.02602	WBGene00001262	-0.0961	0.04705	0.03087	NADPH--cytochrome P450 reductase [Source:UniProtKB/TrEMBL;Acc:Q09590]	emb-8	175710	Protein Down Transcript Down	Gene: emb-8 (WBGene00001262) Protein ID:K10D2.6 Transcript| p-value: 3.09e-02 log2FC: -0.1 Protein| p-value: 2.60e-02 log2FC: -0.2 Coords: III: 5,196,678- 5,199,688 (-) type: protein_coding Description: NADPH--cytochrome P450 reductase [Source:UniProtKB/TrEMBL;Acc:Q09590]
K10H10.2	cysl-2	-0.01403	0.8806	WBGene00010759	0.1864	0.06498	0.001607	Bifunctional L-3-cyanoalanine synthase/cysteine synthase [Source:UniProtKB/Swiss-Prot;Acc:O45679]	cysl-2	175107	Protein Down Transcript Up	Gene: cysl-2 (WBGene00010759) Protein ID:K10H10.2 Transcript| p-value: 1.61e-03 log2FC: 0.2 Protein| p-value: 8.81e-01 log2FC: -0.0 Coords: II:14,492,826-14,494,514 (-) type: protein_coding Description: Bifunctional L-3-cyanoalanine synthase/ cysteine synthase [Source:UniProtKB/ Swiss-Prot;Acc:O45679]
K11G12.1a	nas-11	0.2907	0.04441	WBGene00003530	0.343	0.0633	9.213e-09	Zinc metalloproteinase nas-11 [Source:UniProtKB/Swiss-Prot;Acc:Q21432]	nas-11	180938	Protein Up Transcript Up	Gene: nas-11 (WBGene00003530) Protein ID:K11G12.1a Transcript| p-value: 9.21e-09 log2FC: 0.3 Protein| p-value: 4.44e-02 log2FC: 0.3 Coords: X: 6,713,577- 6,716,381 (+) type: protein_coding Description: Zinc metalloproteinase nas-11 [Source:UniProtKB/Swiss-Prot;Acc:Q21432]
K11H12.2	rpl-15	-0.09987	0.5779	WBGene00004427	-0.1524	0.05547	0.00319	60S ribosomal protein L15 [Source:UniProtKB/Swiss-Prot;Acc:P91374]	rpl-15	176891	Protein Down Transcript Down	Gene: rpl-15 (WBGene00004427) Protein ID:K11H12.2 Transcript| p-value: 3.19e-03 log2FC: -0.2 Protein| p-value: 5.78e-01 log2FC: -0.1 Coords: IV: 653,436- 654,576 (-) type: protein_coding Description: 60S ribosomal protein L15 [Source:UniProtKB/Swiss-Prot;Acc:P91374]
K11H3.3	K11H3.3	-0.1177	0.644	WBGene00010780	-0.1018	0.03848	0.006024	Putative tricarboxylate transport protein, mitochondrial [Source:UniProtKB/Swiss-Prot;Acc:P34519]	K11H3.3	176398	Protein Down Transcript Down	Gene: K11H3.3 (WBGene00010780) Protein ID:K11H3.3 Transcript| p-value: 6.02e-03 log2FC: -0.1 Protein| p-value: 6.44e-01 log2FC: -0.1 Coords: III: 9,851,854- 9,854,102 (+) type: protein_coding Description: Putative tricarboxylate transport protein, mitochondrial [Source:UniProtKB/Swiss-Prot;Acc:P34519]
K12C11.2	smo-1	-0.4565	0.3099	WBGene00004888	-0.09487	0.04186	0.01774	Small ubiquitin-related modifier [Source:UniProtKB/Swiss-Prot;Acc:P55853]	smo-1	266820	Protein Down Transcript Down	Gene: smo-1 (WBGene00004888) Protein ID:K12C11.2 Transcript| p-value: 1.77e-02 log2FC: -0.1 Protein| p-value: 3.10e-01 log2FC: -0.5 Coords: I: 1,340,678- 1,341,258 (+) type: protein_coding Description: Small ubiquitin-related modifier [Source:UniProtKB/Swiss-Prot;Acc:P55853]
K12D12.2	npp-3	0.3368	0.1917	WBGene00003789	-0.0816	0.04152	0.04044	Nuclear Pore complex Protein [Source:UniProtKB/TrEMBL;Acc:Q21436]	npp-3	174823	Protein Up Transcript Down	Gene: npp-3 (WBGene00003789) Protein ID:K12D12.2 Transcript| p-value: 4.04e-02 log2FC: -0.1 Protein| p-value: 1.92e-01 log2FC: 0.3 Coords: II:11,865,523-11,874,702 (-) type: protein_coding Description: Nuclear Pore complex Protein [Source:UniProtKB/TrEMBL;Acc:Q21436]
K12F2.1	myo-3	0.1146	0.1084	WBGene00003515	0.604	0.06463	7.285e-22	Myosin-3 [Source:UniProtKB/Swiss-Prot;Acc:P12844]	myo-3	179676	Protein Up Transcript Up	Gene: myo-3 (WBGene00003515) Protein ID:K12F2.1 Transcript| p-value: 7.29e-22 log2FC: 0.6 Protein| p-value: 1.08e-01 log2FC: 0.1 Coords: V:12,226,816-12,234,343 (-) type: protein_coding Description: Myosin-3 [Source:UniProtKB/Swiss- Prot;Acc:P12844]
K12H4.4	spcs-3	-0.003975	0.9838	WBGene00019679	-0.1178	0.05438	0.01976	Probable signal peptidase complex subunit 3 [Source:UniProtKB/Swiss-Prot;Acc:P34525]	spcs-3	176133	Protein Down Transcript Down	Gene: spcs-3 (WBGene00019679) Protein ID:K12H4.4 Transcript| p-value: 1.98e-02 log2FC: -0.1 Protein| p-value: 9.84e-01 log2FC: -0.0 Coords: III: 8,045,017- 8,045,931 (+) type: protein_coding Description: Probable signal peptidase complex subunit 3 [Source:UniProtKB/Swiss- Prot;Acc:P34525]
K12H4.5	K12H4.5	-0.01315	0.9429	WBGene00019680	-0.2279	0.04476	1.112e-07	NULL	K12H4.5	187337	Protein Down Transcript Down	Gene: K12H4.5 (WBGene00019680) Protein ID:K12H4.5 Transcript| p-value: 1.11e-07 log2FC: -0.2 Protein| p-value: 9.43e-01 log2FC: -0.0 Coords: III: 8,044,481- 8,044,916 (+) type: protein_coding Description: NULL
LLC1.3a	dld-1	0.0092	0.9273	WBGene00010794	-0.2092	0.04006	4.208e-08	Dihydrolipoyl dehydrogenase, mitochondrial [Source:UniProtKB/Swiss-Prot;Acc:O17953]	dld-1	178387	Protein Up Transcript Down	Gene: dld-1 (WBGene00010794) Protein ID:LLC1.3a Transcript| p-value: 4.21e-08 log2FC: -0.2 Protein| p-value: 9.27e-01 log2FC: 0.0 Coords: IV:14,464,517-14,469,136 (+) type: protein_coding Description: Dihydrolipoyl dehydrogenase, mitochondrial [Source:UniProtKB/Swiss- Prot;Acc:O17953]
M01A10.3	ostd-1	-0.09303	0.6085	WBGene00019693	-0.2356	0.04428	3.002e-08	Dolichyl-diphosphooligosaccharide--protein glycosyltransferase subunit 2 [Source:UniProtKB/Swiss-Prot;Acc:P91390]	ostd-1	172208	Protein Down Transcript Down	Gene: ostd-1 (WBGene00019693) Protein ID:M01A10.3 Transcript| p-value: 3.00e-08 log2FC: -0.2 Protein| p-value: 6.09e-01 log2FC: -0.1 Coords: I: 5,549,137- 5,550,505 (-) type: protein_coding Description: Dolichyl-diphosphooligosaccharide-- protein glycosyltransferase subunit 2 [Source:UniProtKB/Swiss-Prot;Acc:P91390]
M01D7.2a	scm-1	-0.01128	0.9162	WBGene00004743	-0.1204	0.05325	0.01522	Secretory carrier-associated membrane protein [Source:UniProtKB/TrEMBL;Acc:G5EED5]	scm-1	171756	Protein Down Transcript Down	Gene: scm-1 (WBGene00004743) Protein ID:M01D7.2a Transcript| p-value: 1.52e-02 log2FC: -0.1 Protein| p-value: 9.16e-01 log2FC: -0.0 Coords: I: 1,862,607- 1,872,306 (-) type: protein_coding Description: Secretory carrier-associated membrane protein [Source:UniProtKB/ TrEMBL;Acc:G5EED5]
M01E11.4c	pqn-52	0.1054	0.3986	WBGene00019713	0.1967	0.04466	4.146e-06	Prion-like-(Q/N-rich)-domain-bearing protein [Source:UniProtKB/TrEMBL;Acc:H2L044]	pqn-52	172210	Protein Up Transcript Up	Gene: pqn-52 (WBGene00019713) Protein ID:M01E11.4c Transcript| p-value: 4.15e-06 log2FC: 0.2 Protein| p-value: 3.99e-01 log2FC: 0.1 Coords: I: 5,566,343- 5,570,081 (-) type: protein_coding Description: Prion-like-(Q/N-rich)-domain- bearing protein [Source:UniProtKB/ TrEMBL;Acc:H2L044]
M01E11.5	cey-3	-0.02018	0.8608	WBGene00000474	-0.1206	0.0499	0.01026	C. Elegans Y-box [Source:UniProtKB/TrEMBL;Acc:P91398]	cey-3	172211	Protein Down Transcript Down	Gene: cey-3 (WBGene00000474) Protein ID:M01E11.5 Transcript| p-value: 1.03e-02 log2FC: -0.1 Protein| p-value: 8.61e-01 log2FC: -0.0 Coords: I: 5,571,787- 5,573,019 (-) type: protein_coding Description: C. Elegans Y-box [Source:UniProtKB/ TrEMBL;Acc:P91398]
M01F1.2	rpl-16	-0.1958	0.3625	WBGene00004428	-0.1072	0.04983	0.02189	60S ribosomal protein L13a [Source:UniProtKB/Swiss-Prot;Acc:Q27389]	rpl-16	175455	Protein Down Transcript Down	Gene: rpl-16 (WBGene00004428) Protein ID:M01F1.2 Transcript| p-value: 2.19e-02 log2FC: -0.1 Protein| p-value: 3.62e-01 log2FC: -0.2 Coords: III: 3,502,841- 3,503,724 (-) type: protein_coding Description: 60S ribosomal protein L13a [Source:UniProtKB/Swiss-Prot;Acc:Q27389]
M02D8.1	zig-12	0.3947	0.3112	WBGene00019727	0.7913	0.041	3.816e-84	2 (Zwei) IG domain protein [Source:UniProtKB/TrEMBL;Acc:Q21465]	zig-12	181123	Protein Up Transcript Up	Gene: zig-12 (WBGene00019727) Protein ID:M02D8.1 Transcript| p-value: 3.82e-84 log2FC: 0.8 Protein| p-value: 3.11e-01 log2FC: 0.4 Coords: X: 8,763,907- 8,766,280 (+) type: protein_coding Description: 2 (Zwei) IG domain protein [Source:UniProtKB/TrEMBL;Acc:Q21465]
M02D8.4	asns-2	0.3367	0.05902	WBGene00019730	-0.3128	0.1164	0.001061	Asparagine synthetase [Source:UniProtKB/TrEMBL;Acc:Q65ZI9]	asns-2	181121	Protein Up Transcript Down	Gene: asns-2 (WBGene00019730) Protein ID:M02D8.4 Transcript| p-value: 1.06e-03 log2FC: -0.3 Protein| p-value: 5.90e-02 log2FC: 0.3 Coords: X: 8,748,434- 8,750,969 (-) type: protein_coding Description: Asparagine synthetase [Source:UniProtKB/ TrEMBL;Acc:Q65ZI9]
M03A8.4	gei-15	0.4164	0.00957	WBGene00001572	0.464	0.07052	4.79e-12	GEX Interacting protein [Source:UniProtKB/TrEMBL;Acc:G4SI07]	gei-15	24104769	Protein Up Transcript Up	Gene: gei-15 (WBGene00001572) Protein ID:M03A8.4 Transcript| p-value: 4.79e-12 log2FC: 0.5 Protein| p-value: 9.57e-03 log2FC: 0.4 Coords: X: 6,820,005- 6,823,268 (-) type: protein_coding Description: GEX Interacting protein [Source:UniProtKB/TrEMBL;Acc:G4SI07]
M03F4.7a	calu-1	-0.07753	0.6314	WBGene00019760	-0.3579	0.04322	1.846e-17	CALUmenin (Calcium-binding protein) homolog [Source:UniProtKB/TrEMBL;Acc:H2L0I1]	calu-1	180769	Protein Down Transcript Down	Gene: calu-1 (WBGene00019760) Protein ID:M03F4.7a Transcript| p-value: 1.85e-17 log2FC: -0.4 Protein| p-value: 6.31e-01 log2FC: -0.1 Coords: X: 4,969,537- 4,972,281 (-) type: protein_coding Description: CALUmenin (Calcium-binding protein) homolog [Source:UniProtKB/ TrEMBL;Acc:H2L0I1]
M110.5a	dab-1	-0.09688	0.3378	WBGene00000894	-0.1399	0.04403	0.0008575	DAB (Drosophila disabled) homolog [Source:UniProtKB/TrEMBL;Acc:Q8I4H0]	dab-1	174323	Protein Down Transcript Down	Gene: dab-1 (WBGene00000894) Protein ID:M110.5a Transcript| p-value: 8.57e-04 log2FC: -0.1 Protein| p-value: 3.38e-01 log2FC: -0.1 Coords: II: 8,226,132- 8,229,122 (+) type: protein_coding Description: DAB (Drosophila disabled) homolog [Source:UniProtKB/TrEMBL;Acc:Q8I4H0]
M117.2a	par-5	-0.05255	0.5503	WBGene00003920	-0.1398	0.05075	0.003297	14-3-3-like protein 1 [Source:UniProtKB/Swiss-Prot;Acc:P41932]	par-5	178113	Protein Down Transcript Down	Gene: par-5 (WBGene00003920) Protein ID:M117.2a Transcript| p-value: 3.30e-03 log2FC: -0.1 Protein| p-value: 5.50e-01 log2FC: -0.1 Coords: IV:11,820,505-11,821,917 (-) type: protein_coding Description: 14-3-3-like protein 1 [Source:UniProtKB/ Swiss-Prot;Acc:P41932]
M176.2	gss-1	-0.1268	0.1973	WBGene00010941	-0.103	0.0415	0.009574	Glutathione synthetase [Source:UniProtKB/TrEMBL;Acc:Q21549]	gss-1	174493	Protein Down Transcript Down	Gene: gss-1 (WBGene00010941) Protein ID:M176.2 Transcript| p-value: 9.57e-03 log2FC: -0.1 Protein| p-value: 1.97e-01 log2FC: -0.1 Coords: II: 9,414,559- 9,416,431 (-) type: protein_coding Description: Glutathione synthetase [Source:UniProtKB/TrEMBL;Acc:Q21549]
M176.3	chch-3	0.02023	0.8756	WBGene00010942	-0.1314	0.04362	0.001603	MICOS complex subunit MIC19 [Source:UniProtKB/Swiss-Prot;Acc:Q21551]	chch-3	174494	Protein Up Transcript Down	Gene: chch-3 (WBGene00010942) Protein ID:M176.3 Transcript| p-value: 1.60e-03 log2FC: -0.1 Protein| p-value: 8.76e-01 log2FC: 0.0 Coords: II: 9,417,013- 9,418,316 (+) type: protein_coding Description: MICOS complex subunit MIC19 [Source:UniProtKB/Swiss-Prot;Acc:Q21551]
M28.5	M28.5	0.04633	0.8957	WBGene00010896	-0.1867	0.03913	7.626e-07	NHP2-like protein 1 homolog [Source:UniProtKB/Swiss-Prot;Acc:Q21568]	M28.5	174645	Protein Up Transcript Down	Gene: M28.5 (WBGene00010896) Protein ID:M28.5 Transcript| p-value: 7.63e-07 log2FC: -0.2 Protein| p-value: 8.96e-01 log2FC: 0.0 Coords: II:10,658,027-10,658,626 (-) type: protein_coding Description: NHP2-like protein 1 homolog [Source:UniProtKB/Swiss-Prot;Acc:Q21568]
M7.1	let-70	-0.4239	0.06856	WBGene00002344	-0.09054	0.04275	0.026	Ubiquitin-conjugating enzyme E2 2 [Source:UniProtKB/Swiss-Prot;Acc:P35129]	let-70	178006	Protein Down Transcript Down	Gene: let-70 (WBGene00002344) Protein ID:M7.1 Transcript| p-value: 2.60e-02 log2FC: -0.1 Protein| p-value: 6.86e-02 log2FC: -0.4 Coords: IV:11,080,989-11,082,253 (-) type: protein_coding Description: Ubiquitin-conjugating enzyme E2 2 [Source:UniProtKB/Swiss-Prot;Acc:P35129]
M7.2a	klc-1	0.3543	0.05232	WBGene00002214	-0.1378	0.03603	7.862e-05	Kinesin Light Chain [Source:UniProtKB/TrEMBL;Acc:H9G2T2]	klc-1	178007	Protein Up Transcript Down	Gene: klc-1 (WBGene00002214) Protein ID:M7.2a Transcript| p-value: 7.86e-05 log2FC: -0.1 Protein| p-value: 5.23e-02 log2FC: 0.4 Coords: IV:11,083,735-11,086,050 (+) type: protein_coding Description: Kinesin Light Chain [Source:UniProtKB/ TrEMBL;Acc:H9G2T2]
M88.1	ugt-62	-0.03585	0.8614	WBGene00010904	-1.451	0.09603	8.548e-53	UDP-glucuronosyltransferase [Source:UniProtKB/TrEMBL;Acc:Q21603]	ugt-62	175591	Protein Down Transcript Down	Gene: ugt-62 (WBGene00010904) Protein ID:M88.1 Transcript| p-value: 8.55e-53 log2FC: -1.5 Protein| p-value: 8.61e-01 log2FC: -0.0 Coords: III: 4,537,277- 4,540,644 (-) type: protein_coding Description: UDP-glucuronosyltransferase [Source:UniProtKB/TrEMBL;Acc:Q21603]
M88.2	mrps-34	-0.4241	0.1399	WBGene00010905	-0.1576	0.06546	0.007696	Mitochondrial Ribosomal Protein, Small [Source:UniProtKB/TrEMBL;Acc:Q21601]	mrps-34	175592	Protein Down Transcript Down	Gene: mrps-34 (WBGene00010905) Protein ID:M88.2 Transcript| p-value: 7.70e-03 log2FC: -0.2 Protein| p-value: 1.40e-01 log2FC: -0.4 Coords: III: 4,541,326- 4,542,452 (-) type: protein_coding Description: Mitochondrial Ribosomal Protein, Small [Source:UniProtKB/TrEMBL;Acc:Q21601]
PAR2.1	mtss-1	-0.3163	0.1018	WBGene00019800	-0.1445	0.05765	0.006485	Single-stranded DNA-binding protein, mitochondrial [Source:UniProtKB/Swiss-Prot;Acc:P34496]	mtss-1	187502	Protein Down Transcript Down	Gene: mtss-1 (WBGene00019800) Protein ID:PAR2.1 Transcript| p-value: 6.49e-03 log2FC: -0.1 Protein| p-value: 1.02e-01 log2FC: -0.3 Coords: III: 8,768,311- 8,769,252 (+) type: protein_coding Description: Single-stranded DNA-binding protein, mitochondrial [Source:UniProtKB/Swiss- Prot;Acc:P34496]
R01E6.3b	cah-4	-0.4264	0.03722	WBGene00000282	-0.1154	0.04136	0.003571	Carbonic AnHydrase [Source:UniProtKB/TrEMBL;Acc:Q21614]	cah-4	181478	Protein Down Transcript Down	Gene: cah-4 (WBGene00000282) Protein ID:R01E6.3b Transcript| p-value: 3.57e-03 log2FC: -0.1 Protein| p-value: 3.72e-02 log2FC: -0.4 Coords: X:13,542,574-13,544,599 (+) type: protein_coding Description: Carbonic AnHydrase [Source:UniProtKB/ TrEMBL;Acc:Q21614]
R01H10.3a	cor-1	0.2202	0.2096	WBGene00000768	0.6571	0.06804	3.432e-23	Coronin-like protein cor-1 [Source:UniProtKB/Swiss-Prot;Acc:Q21624]	cor-1	176440	Protein Up Transcript Up	Gene: cor-1 (WBGene00000768) Protein ID:R01H10.3a Transcript| p-value: 3.43e-23 log2FC: 0.7 Protein| p-value: 2.10e-01 log2FC: 0.2 Coords: III:10,249,111-10,254,709 (+) type: protein_coding Description: Coronin-like protein cor-1 [Source:UniProtKB/Swiss-Prot;Acc:Q21624]
R02D3.1a	aass-1	-0.2454	0.02395	WBGene00019819	-0.1109	0.04027	0.004122	AminoAdipate-Semialdehyde Synthase homolog [Source:UniProtKB/TrEMBL;Acc:U4PFH6]	aass-1	176842	Protein Down Transcript Down	Gene: aass-1 (WBGene00019819) Protein ID:R02D3.1a Transcript| p-value: 4.12e-03 log2FC: -0.1 Protein| p-value: 2.40e-02 log2FC: -0.2 Coords: IV: 245,114- 251,925 (+) type: protein_coding Description: AminoAdipate-Semialdehyde Synthase homolog [Source:UniProtKB/ TrEMBL;Acc:U4PFH6]
R03A10.4b	nkat-3	0.2735	0.09783	WBGene00010984	-0.2407	0.07121	0.0001906	Nematode Kynurenine AminoTransferase [Source:UniProtKB/TrEMBL;Acc:Q8MP09]	nkat-3	181633	Protein Up Transcript Down	Gene: nkat-3 (WBGene00010984) Protein ID:R03A10.4b Transcript| p-value: 1.91e-04 log2FC: -0.2 Protein| p-value: 9.78e-02 log2FC: 0.3 Coords: X:15,441,731-15,443,641 (+) type: protein_coding Description: Nematode Kynurenine AminoTransferase [Source:UniProtKB/TrEMBL;Acc:Q8MP09]
R03D7.1	metr-1	0.09855	0.4823	WBGene00010988	0.1884	0.0691	0.002425	Probable methionine synthase [Source:UniProtKB/Swiss-Prot;Acc:Q09582]	metr-1	174681	Protein Up Transcript Up	Gene: metr-1 (WBGene00010988) Protein ID:R03D7.1 Transcript| p-value: 2.43e-03 log2FC: 0.2 Protein| p-value: 4.82e-01 log2FC: 0.1 Coords: II:10,926,561-10,931,075 (+) type: protein_coding Description: Probable methionine synthase [Source:UniProtKB/Swiss-Prot;Acc:Q09582]
R03D7.6a	gst-5	-0.124	0.8623	WBGene00001753	0.2074	0.08574	0.00484	Probable glutathione S-transferase 5 [Source:UniProtKB/Swiss-Prot;Acc:Q09596]	gst-5	187537	Protein Down Transcript Up	Gene: gst-5 (WBGene00001753) Protein ID:R03D7.6a Transcript| p-value: 4.84e-03 log2FC: 0.2 Protein| p-value: 8.62e-01 log2FC: -0.1 Coords: II:10,950,350-10,951,604 (+) type: protein_coding Description: Probable glutathione S-transferase 5 [Source:UniProtKB/Swiss-Prot;Acc:Q09596]
R04A9.4	ife-2	0.0228	0.6965	WBGene00002060	-0.158	0.05803	0.003145	Eukaryotic translation initiation factor 4E-2 [Source:UniProtKB/Swiss-Prot;Acc:Q21693]	ife-2	180393	Protein Up Transcript Down	Gene: ife-2 (WBGene00002060) Protein ID:R04A9.4 Transcript| p-value: 3.15e-03 log2FC: -0.2 Protein| p-value: 6.97e-01 log2FC: 0.0 Coords: X: 381,338- 382,709 (-) type: protein_coding Description: Eukaryotic translation initiation factor 4E-2 [Source:UniProtKB/Swiss- Prot;Acc:Q21693]
R05D11.8	edc-3	-0.03035	0.7969	WBGene00011036	-0.1759	0.04929	0.0001652	Yeast Enhancer of DeCapping homolog [Source:UniProtKB/TrEMBL;Acc:Q21740]	edc-3	172653	Protein Down Transcript Down	Gene: edc-3 (WBGene00011036) Protein ID:R05D11.8 Transcript| p-value: 1.65e-04 log2FC: -0.2 Protein| p-value: 7.97e-01 log2FC: -0.0 Coords: I: 8,602,125- 8,605,165 (+) type: protein_coding Description: Yeast Enhancer of DeCapping homolog [Source:UniProtKB/TrEMBL;Acc:Q21740]
R05F9.12	aagr-2	-0.01563	0.7608	WBGene00019895	0.1039	0.04248	0.01038	Acid Alpha Glucosidase Relate [Source:UniProtKB/TrEMBL;Acc:Q21750]	aagr-2	173848	Protein Down Transcript Up	Gene: aagr-2 (WBGene00019895) Protein ID:R05F9.12 Transcript| p-value: 1.04e-02 log2FC: 0.1 Protein| p-value: 7.61e-01 log2FC: -0.0 Coords: II: 4,914,494- 4,925,248 (-) type: protein_coding Description: Acid Alpha Glucosidase Relate [Source:UniProtKB/TrEMBL;Acc:Q21750]
R05G6.7	vdac-1	-0.1444	0.2505	WBGene00019900	-0.2576	0.05201	1.785e-07	Probable voltage-dependent anion-selective channel [Source:UniProtKB/Swiss-Prot;Acc:Q21752]	vdac-1	177524	Protein Down Transcript Down	Gene: vdac-1 (WBGene00019900) Protein ID:R05G6.7 Transcript| p-value: 1.78e-07 log2FC: -0.3 Protein| p-value: 2.51e-01 log2FC: -0.1 Coords: IV: 7,506,425- 7,507,891 (-) type: protein_coding Description: Probable voltage-dependent anion- selective channel [Source:UniProtKB/ Swiss-Prot;Acc:Q21752]
R06A4.8	agl-1	0.086	0.4552	WBGene00011050	-0.1965	0.05261	6.966e-05	AGL (Amylo-1,6-GLucosidase, 4-alpha-glucanotransferase) glycogen debranching enzyme [Source:UniProtKB/TrEMBL;Acc:O62334]	agl-1	175091	Protein Up Transcript Down	Gene: agl-1 (WBGene00011050) Protein ID:R06A4.8 Transcript| p-value: 6.97e-05 log2FC: -0.2 Protein| p-value: 4.55e-01 log2FC: 0.1 Coords: II:14,350,719-14,358,113 (-) type: protein_coding Description: AGL (Amylo-1,6-GLucosidase, 4- alpha-glucanotransferase) glycogen debranching enzyme [Source:UniProtKB/ TrEMBL;Acc:O62334]
R06B9.4	arrd-14	0.0344	0.8498	WBGene00011055	0.4112	0.08515	1.594e-07	ARRestin Domain protein [Source:UniProtKB/TrEMBL;Acc:O17983]	arrd-14	175021	Protein Up Transcript Up	Gene: arrd-14 (WBGene00011055) Protein ID:R06B9.4 Transcript| p-value: 1.59e-07 log2FC: 0.4 Protein| p-value: 8.50e-01 log2FC: 0.0 Coords: II:13,752,316-13,756,267 (+) type: protein_coding Description: ARRestin Domain protein [Source:UniProtKB/TrEMBL;Acc:O17983]
R06C7.3	dhp-1	0.02962	0.7598	WBGene00000963	0.405	0.09107	1.011e-06	Dihydropyrimidinase 1 [Source:UniProtKB/Swiss-Prot;Acc:Q21773]	dhp-1	172464	Protein Up Transcript Up	Gene: dhp-1 (WBGene00000963) Protein ID:R06C7.3 Transcript| p-value: 1.01e-06 log2FC: 0.4 Protein| p-value: 7.60e-01 log2FC: 0.0 Coords: I: 7,238,994- 7,243,967 (-) type: protein_coding Description: Dihydropyrimidinase 1 [Source:UniProtKB/ Swiss-Prot;Acc:Q21773]
R06C7.5a	adsl-1	-0.0604	0.6393	WBGene00011064	-0.2282	0.04999	1.532e-06	Adenylosuccinate lyase [Source:UniProtKB/Swiss-Prot;Acc:Q21774]	adsl-1	172466	Protein Down Transcript Down	Gene: adsl-1 (WBGene00011064) Protein ID:R06C7.5a Transcript| p-value: 1.53e-06 log2FC: -0.2 Protein| p-value: 6.39e-01 log2FC: -0.1 Coords: I: 7,246,849- 7,248,741 (-) type: protein_coding Description: Adenylosuccinate lyase [Source:UniProtKB/Swiss-Prot;Acc:Q21774]
R07B1.4	gst-36	0.00945	0.9761	WBGene00001784	0.1144	0.06201	0.04244	Probable glutathione S-transferase gst-36 [Source:UniProtKB/Swiss-Prot;Acc:Q09607]	gst-36	187645	Protein Up Transcript Up	Gene: gst-36 (WBGene00001784) Protein ID:R07B1.4 Transcript| p-value: 4.24e-02 log2FC: 0.1 Protein| p-value: 9.76e-01 log2FC: 0.0 Coords: X: 9,861,646- 9,862,960 (-) type: protein_coding Description: Probable glutathione S-transferase gst-36 [Source:UniProtKB/Swiss- Prot;Acc:Q09607]
R07E5.13	mpc-1	-0.8679	0.0002343	WBGene00011119	-0.4008	0.06006	3.133e-12	Probable mitochondrial pyruvate carrier 1 [Source:UniProtKB/Swiss-Prot;Acc:Q21828]	mpc-1	259500	Protein Down Transcript Down	Gene: mpc-1 (WBGene00011119) Protein ID:R07E5.13 Transcript| p-value: 3.13e-12 log2FC: -0.4 Protein| p-value: 2.34e-04 log2FC: -0.9 Coords: III: 4,413,457- 4,414,748 (+) type: protein_coding Description: Probable mitochondrial pyruvate carrier 1 [Source:UniProtKB/Swiss- Prot;Acc:Q21828]
R07E5.2	prdx-3	0.027	0.7591	WBGene00011110	-0.1327	0.05755	0.01232	Probable peroxiredoxin prdx-3 [Source:UniProtKB/Swiss-Prot;Acc:Q21824]	prdx-3	175573	Protein Up Transcript Down	Gene: prdx-3 (WBGene00011110) Protein ID:R07E5.2 Transcript| p-value: 1.23e-02 log2FC: -0.1 Protein| p-value: 7.59e-01 log2FC: 0.0 Coords: III: 4,407,444- 4,408,437 (+) type: protein_coding Description: Probable peroxiredoxin prdx-3 [Source:UniProtKB/Swiss-Prot;Acc:Q21824]
R09B3.2	rbm-3.1	-0.1301	0.512	WBGene00011155	-0.08583	0.04104	0.02917	RNA Binding Motif protein homolog [Source:UniProtKB/TrEMBL;Acc:O45712]	rbm-3.1	173070	Protein Down Transcript Down	Gene: rbm-3.1 (WBGene00011155) Protein ID:R09B3.2 Transcript| p-value: 2.92e-02 log2FC: -0.1 Protein| p-value: 5.12e-01 log2FC: -0.1 Coords: I:11,909,366-11,910,104 (-) type: protein_coding Description: RNA Binding Motif protein homolog [Source:UniProtKB/TrEMBL;Acc:O45712]
R09B3.3	rbm-3.2	-0.01285	0.9601	WBGene00011156	-0.09662	0.05123	0.04571	RNA Binding Motif protein homolog [Source:UniProtKB/TrEMBL;Acc:O45713]	rbm-3.2	173071	Protein Down Transcript Down	Gene: rbm-3.2 (WBGene00011156) Protein ID:R09B3.3 Transcript| p-value: 4.57e-02 log2FC: -0.1 Protein| p-value: 9.60e-01 log2FC: -0.0 Coords: I:11,910,328-11,911,021 (-) type: protein_coding Description: RNA Binding Motif protein homolog [Source:UniProtKB/TrEMBL;Acc:O45713]
R09B3.4	ubc-12	0.361	0.3856	WBGene00006707	-0.1888	0.05186	0.0001083	NEDD8-conjugating enzyme ubc-12 [Source:UniProtKB/Swiss-Prot;Acc:Q9XVK5]	ubc-12	173072	Protein Up Transcript Down	Gene: ubc-12 (WBGene00006707) Protein ID:R09B3.4 Transcript| p-value: 1.08e-04 log2FC: -0.2 Protein| p-value: 3.86e-01 log2FC: 0.4 Coords: I:11,911,324-11,912,052 (+) type: protein_coding Description: NEDD8-conjugating enzyme ubc-12 [Source:UniProtKB/Swiss-Prot;Acc:Q9XVK5]
R09B3.5	mag-1	-0.09	0.5649	WBGene00003123	-0.105	0.05367	0.03534	Protein mago nashi homolog [Source:UniProtKB/Swiss-Prot;Acc:P49029]	mag-1	173073	Protein Down Transcript Down	Gene: mag-1 (WBGene00003123) Protein ID:R09B3.5 Transcript| p-value: 3.53e-02 log2FC: -0.1 Protein| p-value: 5.65e-01 log2FC: -0.1 Coords: I:11,912,005-11,912,677 (-) type: protein_coding Description: Protein mago nashi homolog [Source:UniProtKB/Swiss-Prot;Acc:P49029]
R09E12.3	sti-1	-0.0563	0.3931	WBGene00019983	-0.1574	0.06894	0.01057	Stress-induced-phosphoprotein 1 [Source:UniProtKB/Swiss-Prot;Acc:O16259]	sti-1	178587	Protein Down Transcript Down	Gene: sti-1 (WBGene00019983) Protein ID:R09E12.3 Transcript| p-value: 1.06e-02 log2FC: -0.2 Protein| p-value: 3.93e-01 log2FC: -0.1 Coords: V: 773,518- 774,854 (+) type: protein_coding Description: Stress-induced-phosphoprotein 1 [Source:UniProtKB/Swiss-Prot;Acc:O16259]
R102.4c	R102.4	-0.1977	0.1604	WBGene00011291	-0.4183	0.07802	9.595e-09	NULL	R102.4	177961	Protein Down Transcript Down	Gene: R102.4 (WBGene00011291) Protein ID:R102.4c Transcript| p-value: 9.59e-09 log2FC: -0.4 Protein| p-value: 1.60e-01 log2FC: -0.2 Coords: IV:10,691,991-10,695,303 (-) type: protein_coding Description: NULL
R102.5a	allo-1	0.4222	0.02076	WBGene00011292	0.1355	0.03648	0.000124	Allophagy receptor allo-1 [Source:UniProtKB/Swiss-Prot;Acc:Q9U389]	allo-1	177962	Protein Up Transcript Up	Gene: allo-1 (WBGene00011292) Protein ID:R102.5a Transcript| p-value: 1.24e-04 log2FC: 0.1 Protein| p-value: 2.08e-02 log2FC: 0.4 Coords: IV:10,695,309-10,697,071 (-) type: protein_coding Description: Allophagy receptor allo-1 [Source:UniProtKB/Swiss-Prot;Acc:Q9U389]
R107.7	gst-1	0.1081	0.4194	WBGene00001749	-0.2571	0.05257	2.521e-07	Glutathione S-transferase P [Source:UniProtKB/Swiss-Prot;Acc:P10299]	gst-1	176281	Protein Up Transcript Down	Gene: gst-1 (WBGene00001749) Protein ID:R107.7 Transcript| p-value: 2.52e-07 log2FC: -0.3 Protein| p-value: 4.19e-01 log2FC: 0.1 Coords: III: 9,059,314- 9,060,181 (+) type: protein_coding Description: Glutathione S-transferase P [Source:UniProtKB/Swiss-Prot;Acc:P10299]
R10D12.14a	sao-1	-0.2419	0.1814	WBGene00011195	-0.2183	0.0505	3.549e-06	Suppressor of aph-1 [Source:UniProtKB/Swiss-Prot;Acc:C6KRN1]	sao-1	3565237	Protein Down Transcript Down	Gene: sao-1 (WBGene00011195) Protein ID:R10D12.14a Transcript| p-value: 3.55e-06 log2FC: -0.2 Protein| p-value: 1.81e-01 log2FC: -0.2 Coords: V:13,963,734-13,965,797 (+) type: protein_coding Description: Suppressor of aph-1 [Source:UniProtKB/ Swiss-Prot;Acc:C6KRN1]
R10D12.14f	sao-1	-0.1978	0.2404	WBGene00011195	-0.2183	0.0505	3.549e-06	Suppressor of aph-1 [Source:UniProtKB/Swiss-Prot;Acc:C6KRN1]	sao-1	3565237	Protein Down Transcript Down	Gene: sao-1 (WBGene00011195) Protein ID:R10D12.14f Transcript| p-value: 3.55e-06 log2FC: -0.2 Protein| p-value: 2.40e-01 log2FC: -0.2 Coords: V:13,963,734-13,965,797 (+) type: protein_coding Description: Suppressor of aph-1 [Source:UniProtKB/ Swiss-Prot;Acc:C6KRN1]
R10E4.2a	sup-26	0.2767	0.06982	WBGene00006331	0.1465	0.07642	0.02759	SUPpressor [Source:UniProtKB/TrEMBL;Acc:D5MCQ8]	sup-26	175551	Protein Up Transcript Up	Gene: sup-26 (WBGene00006331) Protein ID:R10E4.2a Transcript| p-value: 2.76e-02 log2FC: 0.1 Protein| p-value: 6.98e-02 log2FC: 0.3 Coords: III: 4,276,266- 4,280,217 (-) type: protein_coding Description: SUPpressor [Source:UniProtKB/ TrEMBL;Acc:D5MCQ8]
R10E4.2g	sup-26	-0.2458	0.6059	WBGene00006331	0.1465	0.07642	0.02759	SUPpressor [Source:UniProtKB/TrEMBL;Acc:D5MCQ8]	sup-26	175551	Protein Down Transcript Up	Gene: sup-26 (WBGene00006331) Protein ID:R10E4.2g Transcript| p-value: 2.76e-02 log2FC: 0.1 Protein| p-value: 6.06e-01 log2FC: -0.2 Coords: III: 4,276,266- 4,280,217 (-) type: protein_coding Description: SUPpressor [Source:UniProtKB/ TrEMBL;Acc:D5MCQ8]
R119.4	pqn-59	0.1391	0.2705	WBGene00004143	-0.09603	0.04594	0.02762	Prion-like-(Q/N-rich)-domain-bearing protein [Source:UniProtKB/TrEMBL;Acc:O61708]	pqn-59	266819	Protein Up Transcript Down	Gene: pqn-59 (WBGene00004143) Protein ID:R119.4 Transcript| p-value: 2.76e-02 log2FC: -0.1 Protein| p-value: 2.70e-01 log2FC: 0.1 Coords: I: 379,071- 381,902 (-) type: protein_coding Description: Prion-like-(Q/N-rich)-domain- bearing protein [Source:UniProtKB/ TrEMBL;Acc:O61708]
R11A5.4a	pck-2	0.05682	0.3677	WBGene00011232	-0.2573	0.03401	1.375e-14	Phosphoenolypyruvate CarboxyKinase [Source:UniProtKB/TrEMBL;Acc:Q7JKI2]	pck-2	172556	Protein Up Transcript Down	Gene: pck-2 (WBGene00011232) Protein ID:R11A5.4a Transcript| p-value: 1.37e-14 log2FC: -0.3 Protein| p-value: 3.68e-01 log2FC: 0.1 Coords: I: 7,866,136- 7,872,080 (+) type: protein_coding Description: Phosphoenolypyruvate CarboxyKinase [Source:UniProtKB/TrEMBL;Acc:Q7JKI2]
R11A8.5	pges-2	0.2259	0.2128	WBGene00011239	-0.08969	0.04354	0.03089	ProstaGlandin E Synthase homolog [Source:UniProtKB/TrEMBL;Acc:Q21925]	pges-2	177925	Protein Up Transcript Down	Gene: pges-2 (WBGene00011239) Protein ID:R11A8.5 Transcript| p-value: 3.09e-02 log2FC: -0.1 Protein| p-value: 2.13e-01 log2FC: 0.2 Coords: IV:10,366,333-10,367,790 (-) type: protein_coding Description: ProstaGlandin E Synthase homolog [Source:UniProtKB/TrEMBL;Acc:Q21925]
R11D1.8	rpl-28	-0.341	0.3685	WBGene00004442	-0.169	0.05742	0.001487	60S ribosomal protein L28 [Source:UniProtKB/Swiss-Prot;Acc:Q21930]	rpl-28	179739	Protein Down Transcript Down	Gene: rpl-28 (WBGene00004442) Protein ID:R11D1.8 Transcript| p-value: 1.49e-03 log2FC: -0.2 Protein| p-value: 3.68e-01 log2FC: -0.3 Coords: V:12,727,593-12,728,112 (-) type: protein_coding Description: 60S ribosomal protein L28 [Source:UniProtKB/Swiss-Prot;Acc:Q21930]
R11F4.1	R11F4.1	1.179	0.2056	WBGene00020007	0.1579	0.09794	0.04471	Probable glycerol kinase [Source:UniProtKB/Swiss-Prot;Acc:Q21944]	R11F4.1	173747	Protein Up Transcript Up	Gene: R11F4.1 (WBGene00020007) Protein ID:R11F4.1 Transcript| p-value: 4.47e-02 log2FC: 0.2 Protein| p-value: 2.06e-01 log2FC: 1.2 Coords: II: 4,091,837- 4,094,349 (+) type: protein_coding Description: Probable glycerol kinase [Source:UniProtKB/Swiss-Prot;Acc:Q21944]
R11H6.1	pes-9	0.0285	0.756	WBGene00003982	-0.287	0.03661	1.018e-15	Patterned Expression Site [Source:UniProtKB/TrEMBL;Acc:O18000]	pes-9	179963	Protein Up Transcript Down	Gene: pes-9 (WBGene00003982) Protein ID:R11H6.1 Transcript| p-value: 1.02e-15 log2FC: -0.3 Protein| p-value: 7.56e-01 log2FC: 0.0 Coords: V:14,595,268-14,597,067 (-) type: protein_coding Description: Patterned Expression Site [Source:UniProtKB/TrEMBL;Acc:O18000]
R12A1.4	ges-1	0.1215	0.6211	WBGene00001578	-0.3361	0.0738	8.244e-07	Gut esterase 1 [Source:UniProtKB/Swiss-Prot;Acc:Q04457]	ges-1	178633	Protein Up Transcript Down	Gene: ges-1 (WBGene00001578) Protein ID:R12A1.4 Transcript| p-value: 8.24e-07 log2FC: -0.3 Protein| p-value: 6.21e-01 log2FC: 0.1 Coords: V: 1,427,653- 1,432,137 (-) type: protein_coding Description: Gut esterase 1 [Source:UniProtKB/Swiss- Prot;Acc:Q04457]
R12C12.1a	gldc-1	-0.07657	0.4589	WBGene00020022	-0.2557	0.04056	7.459e-11	Glycine cleavage system P protein [Source:UniProtKB/TrEMBL;Acc:Q21962]	gldc-1	174012	Protein Down Transcript Down	Gene: gldc-1 (WBGene00020022) Protein ID:R12C12.1a Transcript| p-value: 7.46e-11 log2FC: -0.3 Protein| p-value: 4.59e-01 log2FC: -0.1 Coords: II: 6,050,332- 6,054,307 (+) type: protein_coding Description: Glycine cleavage system P protein [Source:UniProtKB/TrEMBL;Acc:Q21962]
R12E2.11	R12E2.11	0.0586	0.6239	WBGene00020036	-0.1696	0.05901	0.001814	Orotate phosphoribosyltransferase [Source:UniProtKB/Swiss-Prot;Acc:O61790]	R12E2.11	172008	Protein Up Transcript Down	Gene: R12E2.11 (WBGene00020036) Protein ID:R12E2.11 Transcript| p-value: 1.81e-03 log2FC: -0.2 Protein| p-value: 6.24e-01 log2FC: 0.1 Coords: I: 4,172,433- 4,173,739 (-) type: protein_coding Description: Orotate phosphoribosyltransferase [Source:UniProtKB/Swiss-Prot;Acc:O61790]
R12H7.2	asp-4	0.1139	0.3928	WBGene00000217	-0.3322	0.04037	3.265e-17	ASpartyl Protease [Source:UniProtKB/TrEMBL;Acc:Q21966]	asp-4	181444	Protein Up Transcript Down	Gene: asp-4 (WBGene00000217) Protein ID:R12H7.2 Transcript| p-value: 3.26e-17 log2FC: -0.3 Protein| p-value: 3.93e-01 log2FC: 0.1 Coords: X:13,218,977-13,221,462 (-) type: protein_coding Description: ASpartyl Protease [Source:UniProtKB/ TrEMBL;Acc:Q21966]
R13A1.2c	kcc-1	-0.0711	0.6345	WBGene00006504	-0.1204	0.05094	0.01161	K+/Cl-Cotransporter [Source:UniProtKB/TrEMBL;Acc:S6FWN4]	kcc-1	177495	Protein Down Transcript Down	Gene: kcc-1 (WBGene00006504) Protein ID:R13A1.2c Transcript| p-value: 1.16e-02 log2FC: -0.1 Protein| p-value: 6.34e-01 log2FC: -0.1 Coords: IV: 7,206,246- 7,218,000 (+) type: protein_coding Description: K+/Cl-Cotransporter [Source:UniProtKB/ TrEMBL;Acc:S6FWN4]
R13A5.3	ttr-32	1.379	0.09715	WBGene00020047	0.4567	0.1408	0.0001049	TransThyretin-Related family domain [Source:UniProtKB/TrEMBL;Acc:Q95Y92]	ttr-32	187854	Protein Up Transcript Up	Gene: ttr-32 (WBGene00020047) Protein ID:R13A5.3 Transcript| p-value: 1.05e-04 log2FC: 0.5 Protein| p-value: 9.71e-02 log2FC: 1.4 Coords: III: 7,566,411- 7,567,486 (+) type: protein_coding Description: TransThyretin-Related family domain [Source:UniProtKB/TrEMBL;Acc:Q95Y92]
R13A5.6	ttr-8	0.775	0.004006	WBGene00020049	0.4872	0.1768	0.0004264	TransThyretin-Related family domain [Source:UniProtKB/TrEMBL;Acc:Q95Y93]	ttr-8	187856	Protein Up Transcript Up	Gene: ttr-8 (WBGene00020049) Protein ID:R13A5.6 Transcript| p-value: 4.26e-04 log2FC: 0.5 Protein| p-value: 4.01e-03 log2FC: 0.8 Coords: III: 7,564,500- 7,565,347 (-) type: protein_coding Description: TransThyretin-Related family domain [Source:UniProtKB/TrEMBL;Acc:Q95Y93]
R13A5.8	rpl-9	-0.2802	0.07218	WBGene00004420	-0.156	0.04845	0.0007302	60S ribosomal protein L9 [Source:UniProtKB/Swiss-Prot;Acc:Q95Y90]	rpl-9	176071	Protein Down Transcript Down	Gene: rpl-9 (WBGene00004420) Protein ID:R13A5.8 Transcript| p-value: 7.30e-04 log2FC: -0.2 Protein| p-value: 7.22e-02 log2FC: -0.3 Coords: III: 7,572,105- 7,572,831 (-) type: protein_coding Description: 60S ribosomal protein L9 [Source:UniProtKB/Swiss-Prot;Acc:Q95Y90]
R13F6.10	cra-1	-0.388	0.04445	WBGene00020068	-0.1715	0.05387	0.0006554	N-terminal acetyltransferase B complex subunit NAA25 homolog [Source:UniProtKB/Swiss-Prot;Acc:Q21986]	cra-1	175956	Protein Down Transcript Down	Gene: cra-1 (WBGene00020068) Protein ID:R13F6.10 Transcript| p-value: 6.55e-04 log2FC: -0.2 Protein| p-value: 4.44e-02 log2FC: -0.4 Coords: III: 6,865,207- 6,869,460 (-) type: protein_coding Description: N-terminal acetyltransferase B complex subunit NAA25 homolog [Source:UniProtKB/ Swiss-Prot;Acc:Q21986]
R144.4a	wip-1	-0.05985	0.7503	WBGene00020094	-0.1818	0.05382	0.0003032	Wiskott-Aldrich syndrome protein (WASP)-Interacting Protein and gene assignment [Source:UniProtKB/TrEMBL;Acc:H2KZ22]	wip-1	175681	Protein Down Transcript Down	Gene: wip-1 (WBGene00020094) Protein ID:R144.4a Transcript| p-value: 3.03e-04 log2FC: -0.2 Protein| p-value: 7.50e-01 log2FC: -0.1 Coords: III: 5,018,645- 5,021,118 (+) type: protein_coding Description: Wiskott-Aldrich syndrome protein (WASP)- Interacting Protein and gene assignment [Source:UniProtKB/TrEMBL;Acc:H2KZ22]
R148.6	heh-1	-0.2577	0.2819	WBGene00006452	-0.3072	0.05904	3.65e-08	NULL	heh-1	175426	Protein Down Transcript Down	Gene: heh-1 (WBGene00006452) Protein ID:R148.6 Transcript| p-value: 3.65e-08 log2FC: -0.3 Protein| p-value: 2.82e-01 log2FC: -0.3 Coords: III: 3,198,477- 3,199,516 (-) type: protein_coding Description: NULL
R151.3	rpl-6	-0.1308	0.1842	WBGene00004417	-0.1301	0.03667	0.0002343	60S ribosomal protein L6 [Source:UniProtKB/Swiss-Prot;Acc:P47991]	rpl-6	176015	Protein Down Transcript Down	Gene: rpl-6 (WBGene00004417) Protein ID:R151.3 Transcript| p-value: 2.34e-04 log2FC: -0.1 Protein| p-value: 1.84e-01 log2FC: -0.1 Coords: III: 7,208,432- 7,209,863 (+) type: protein_coding Description: 60S ribosomal protein L6 [Source:UniProtKB/Swiss-Prot;Acc:P47991]
R151.9	pfd-5	0.1047	0.1895	WBGene00020112	-0.1545	0.05398	0.002131	Probable prefoldin subunit 5 [Source:UniProtKB/Swiss-Prot;Acc:Q21993]	pfd-5	176013	Protein Up Transcript Down	Gene: pfd-5 (WBGene00020112) Protein ID:R151.9 Transcript| p-value: 2.13e-03 log2FC: -0.2 Protein| p-value: 1.90e-01 log2FC: 0.1 Coords: III: 7,198,151- 7,198,884 (-) type: protein_coding Description: Probable prefoldin subunit 5 [Source:UniProtKB/Swiss-Prot;Acc:Q21993]
R160.1b	dpy-23	-0.0896	0.6758	WBGene00001082	-0.1215	0.06998	0.05006	AP-2 complex subunit mu [Source:UniProtKB/Swiss-Prot;Acc:P35603]	dpy-23	180713	Protein Down Transcript Down	Gene: dpy-23 (WBGene00001082) Protein ID:R160.1b Transcript| p-value: 5.01e-02 log2FC: -0.1 Protein| p-value: 6.76e-01 log2FC: -0.1 Coords: X: 4,389,365- 4,393,796 (+) type: protein_coding Description: AP-2 complex subunit mu [Source:UniProtKB/Swiss-Prot;Acc:P35603]
R173.1	cah-5	-0.4095	0.1214	WBGene00000283	-0.1281	0.07266	0.04467	Putative carbonic anhydrase 5 [Source:UniProtKB/Swiss-Prot;Acc:Q10462]	cah-5	180972	Protein Down Transcript Down	Gene: cah-5 (WBGene00000283) Protein ID:R173.1 Transcript| p-value: 4.47e-02 log2FC: -0.1 Protein| p-value: 1.21e-01 log2FC: -0.4 Coords: X: 7,020,033- 7,023,950 (+) type: protein_coding Description: Putative carbonic anhydrase 5 [Source:UniProtKB/Swiss-Prot;Acc:Q10462]
R53.4	R53.4	-0.1224	0.5478	WBGene00011273	-0.1907	0.03227	1.374e-09	Putative ATP synthase subunit f, mitochondrial [Source:UniProtKB/Swiss-Prot;Acc:Q22021]	R53.4	174554	Protein Down Transcript Down	Gene: R53.4 (WBGene00011273) Protein ID:R53.4 Transcript| p-value: 1.37e-09 log2FC: -0.2 Protein| p-value: 5.48e-01 log2FC: -0.1 Coords: II: 9,967,277- 9,968,049 (-) type: protein_coding Description: Putative ATP synthase subunit f, mitochondrial [Source:UniProtKB/Swiss- Prot;Acc:Q22021]
R57.1c	gcp-2.1	-0.05428	0.7732	WBGene00020082	-0.2949	0.05959	1.47e-07	Glutamate carboxypeptidase 2 homolog [Source:UniProtKB/Swiss-Prot;Acc:P91406]	gcp-2.1	180386	Protein Down Transcript Down	Gene: gcp-2.1 (WBGene00020082) Protein ID:R57.1c Transcript| p-value: 1.47e-07 log2FC: -0.3 Protein| p-value: 7.73e-01 log2FC: -0.1 Coords: X: 301,832- 308,298 (+) type: protein_coding Description: Glutamate carboxypeptidase 2 homolog [Source:UniProtKB/Swiss-Prot;Acc:P91406]
R74.4a	dnj-16	0.06022	0.3766	WBGene00001034	-0.09605	0.04661	0.02962	DNaJ domain (Prokaryotic heat shock protein) [Source:UniProtKB/TrEMBL;Acc:Q22028]	dnj-16	175540	Protein Up Transcript Down	Gene: dnj-16 (WBGene00001034) Protein ID:R74.4a Transcript| p-value: 2.96e-02 log2FC: -0.1 Protein| p-value: 3.77e-01 log2FC: 0.1 Coords: III: 4,191,141- 4,193,427 (+) type: protein_coding Description: DNaJ domain (Prokaryotic heat shock protein) [Source:UniProtKB/ TrEMBL;Acc:Q22028]
T01B11.2a	eppl-1	-0.03275	0.576	WBGene00020139	0.1912	0.06601	0.001426	Ethanolamine-phosphate phospho-lyase homolog 1 [Source:UniProtKB/Swiss-Prot;Acc:P91408]	eppl-1	177646	Protein Down Transcript Up	Gene: eppl-1 (WBGene00020139) Protein ID:T01B11.2a Transcript| p-value: 1.43e-03 log2FC: 0.2 Protein| p-value: 5.76e-01 log2FC: -0.0 Coords: IV: 8,449,353- 8,451,771 (-) type: protein_coding Description: Ethanolamine-phosphate phospho-lyase homolog 1 [Source:UniProtKB/Swiss- Prot;Acc:P91408]
T01B7.4	cyn-11	0.1528	0.5398	WBGene00000887	-0.1592	0.06734	0.008504	Peptidyl-prolyl cis-trans isomerase 11 [Source:UniProtKB/Swiss-Prot;Acc:P52018]	cyn-11	174394	Protein Up Transcript Down	Gene: cyn-11 (WBGene00000887) Protein ID:T01B7.4 Transcript| p-value: 8.50e-03 log2FC: -0.2 Protein| p-value: 5.40e-01 log2FC: 0.2 Coords: II: 8,715,132- 8,716,281 (-) type: protein_coding Description: Peptidyl-prolyl cis-trans isomerase 11 [Source:UniProtKB/Swiss-Prot;Acc:P52018]
T01C3.6	rps-16	-0.3581	0.04609	WBGene00004485	-0.1308	0.06424	0.02409	40S ribosomal protein S16 [Source:UniProtKB/Swiss-Prot;Acc:Q22054]	rps-16	179998	Protein Down Transcript Down	Gene: rps-16 (WBGene00004485) Protein ID:T01C3.6 Transcript| p-value: 2.41e-02 log2FC: -0.1 Protein| p-value: 4.61e-02 log2FC: -0.4 Coords: V:15,000,011-15,000,594 (-) type: protein_coding Description: 40S ribosomal protein S16 [Source:UniProtKB/Swiss-Prot;Acc:Q22054]
T01C8.5	got-1.2	-0.01732	0.8655	WBGene00020146	-0.2781	0.06242	1.807e-06	Aspartate aminotransferase, cytoplasmic [Source:UniProtKB/Swiss-Prot;Acc:Q22067]	got-1.2	181726	Protein Down Transcript Down	Gene: got-1.2 (WBGene00020146) Protein ID:T01C8.5 Transcript| p-value: 1.81e-06 log2FC: -0.3 Protein| p-value: 8.65e-01 log2FC: -0.0 Coords: X:16,791,347-16,793,137 (-) type: protein_coding Description: Aspartate aminotransferase, cytoplasmic [Source:UniProtKB/Swiss-Prot;Acc:Q22067]
T01G1.3	sec-31	0.09792	0.2832	WBGene00011338	-0.1324	0.04432	0.001679	Yeast SEC homolog [Source:UniProtKB/TrEMBL;Acc:G5EFY6]	sec-31	178060	Protein Up Transcript Down	Gene: sec-31 (WBGene00011338) Protein ID:T01G1.3 Transcript| p-value: 1.68e-03 log2FC: -0.1 Protein| p-value: 2.83e-01 log2FC: 0.1 Coords: IV:11,365,605-11,371,836 (-) type: protein_coding Description: Yeast SEC homolog [Source:UniProtKB/ TrEMBL;Acc:G5EFY6]
T01G9.6a	kin-10	0.2724	0.02388	WBGene00002196	-0.09013	0.03732	0.01242	Casein kinase II subunit beta [Source:UniProtKB/Swiss-Prot;Acc:P28548]	kin-10	172610	Protein Up Transcript Down	Gene: kin-10 (WBGene00002196) Protein ID:T01G9.6a Transcript| p-value: 1.24e-02 log2FC: -0.1 Protein| p-value: 2.39e-02 log2FC: 0.3 Coords: I: 8,288,959- 8,291,077 (-) type: protein_coding Description: Casein kinase II subunit beta [Source:UniProtKB/Swiss-Prot;Acc:P28548]
T01H3.4	perm-1	-0.1388	0.3549	WBGene00011350	-0.1417	0.05415	0.004936	PERMeable eggshell [Source:UniProtKB/TrEMBL;Acc:Q22090]	perm-1	174273	Protein Down Transcript Down	Gene: perm-1 (WBGene00011350) Protein ID:T01H3.4 Transcript| p-value: 4.94e-03 log2FC: -0.1 Protein| p-value: 3.55e-01 log2FC: -0.1 Coords: II: 7,880,812- 7,882,767 (+) type: protein_coding Description: PERMeable eggshell [Source:UniProtKB/ TrEMBL;Acc:Q22090]
T02E1.5a	dhs-3	-0.0071	0.9275	WBGene00000967	-0.7337	0.08732	3.067e-18	NULL	dhs-3	172603	Protein Down Transcript Down	Gene: dhs-3 (WBGene00000967) Protein ID:T02E1.5a Transcript| p-value: 3.07e-18 log2FC: -0.7 Protein| p-value: 9.28e-01 log2FC: -0.0 Coords: I: 8,212,362- 8,218,361 (-) type: protein_coding Description: NULL
T02G5.8	kat-1	-0.06018	0.535	WBGene00002183	-0.4223	0.04905	8.788e-19	Acetyl-CoA acetyltransferase homolog, mitochondrial [Source:UniProtKB/Swiss-Prot;Acc:Q22100]	kat-1	174161	Protein Down Transcript Down	Gene: kat-1 (WBGene00002183) Protein ID:T02G5.8 Transcript| p-value: 8.79e-19 log2FC: -0.4 Protein| p-value: 5.35e-01 log2FC: -0.1 Coords: II: 7,073,796- 7,075,551 (+) type: protein_coding Description: Acetyl-CoA acetyltransferase homolog, mitochondrial [Source:UniProtKB/Swiss- Prot;Acc:Q22100]
T02G5.9a	kars-1	0.04225	0.6278	WBGene00002238	-0.1717	0.05059	0.0003085	Lysine--tRNA ligase [Source:UniProtKB/Swiss-Prot;Acc:Q22099]	kars-1	174159	Protein Up Transcript Down	Gene: kars-1 (WBGene00002238) Protein ID:T02G5.9a Transcript| p-value: 3.09e-04 log2FC: -0.2 Protein| p-value: 6.28e-01 log2FC: 0.0 Coords: II: 7,070,183- 7,072,415 (-) type: protein_coding Description: Lysine--tRNA ligase [Source:UniProtKB/ Swiss-Prot;Acc:Q22099]
T03E6.7a	cpl-1	0.07413	0.5746	WBGene00000776	-0.2261	0.02754	7.011e-17	CathePsin L family [Source:UniProtKB/TrEMBL;Acc:H9G333]	cpl-1	180111	Protein Up Transcript Down	Gene: cpl-1 (WBGene00000776) Protein ID:T03E6.7a Transcript| p-value: 7.01e-17 log2FC: -0.2 Protein| p-value: 5.75e-01 log2FC: 0.1 Coords: V:16,592,572-16,595,346 (-) type: protein_coding Description: CathePsin L family [Source:UniProtKB/ TrEMBL;Acc:H9G333]
T03F1.1	uba-5	-0.1744	0.0944	WBGene00020184	-0.1011	0.04157	0.011	Ubiquitin-like modifier-activating enzyme 5 [Source:UniProtKB/Swiss-Prot;Acc:P91430]	uba-5	171968	Protein Down Transcript Down	Gene: uba-5 (WBGene00020184) Protein ID:T03F1.1 Transcript| p-value: 1.10e-02 log2FC: -0.1 Protein| p-value: 9.44e-02 log2FC: -0.2 Coords: I: 3,874,037- 3,875,995 (+) type: protein_coding Description: Ubiquitin-like modifier-activating enzyme 5 [Source:UniProtKB/Swiss- Prot;Acc:P91430]
T03F1.3	pgk-1	-0.08205	0.5538	WBGene00020185	-0.2392	0.04544	4.006e-08	Probable phosphoglycerate kinase [Source:UniProtKB/Swiss-Prot;Acc:P91427]	pgk-1	171965	Protein Down Transcript Down	Gene: pgk-1 (WBGene00020185) Protein ID:T03F1.3 Transcript| p-value: 4.01e-08 log2FC: -0.2 Protein| p-value: 5.54e-01 log2FC: -0.1 Coords: I: 3,867,541- 3,869,109 (+) type: protein_coding Description: Probable phosphoglycerate kinase [Source:UniProtKB/Swiss-Prot;Acc:P91427]
T03F1.5	gsp-4	0.367	0.05264	WBGene00020187	0.2861	0.1407	0.006312	Serine/threonine-protein phosphatase PP1-delta [Source:UniProtKB/Swiss-Prot;Acc:P91420]	gsp-4	171960	Protein Up Transcript Up	Gene: gsp-4 (WBGene00020187) Protein ID:T03F1.5 Transcript| p-value: 6.31e-03 log2FC: 0.3 Protein| p-value: 5.26e-02 log2FC: 0.4 Coords: I: 3,838,237- 3,839,899 (-) type: protein_coding Description: Serine/threonine-protein phosphatase PP1-delta [Source:UniProtKB/Swiss- Prot;Acc:P91420]
T04C12.5	act-2	-0.3258	0.2146	WBGene00000064	-0.2386	0.05769	9.539e-06	Actin-2 [Source:UniProtKB/Swiss-Prot;Acc:P10984]	act-2	179534	Protein Down Transcript Down	Gene: act-2 (WBGene00000064) Protein ID:T04C12.5 Transcript| p-value: 9.54e-06 log2FC: -0.2 Protein| p-value: 2.15e-01 log2FC: -0.3 Coords: V:11,076,723-11,078,168 (-) type: protein_coding Description: Actin-2 [Source:UniProtKB/Swiss- Prot;Acc:P10984]
T04C12.6	act-1	0.1041	0.123	WBGene00000063	0.1217	0.05354	0.016	Actin-1 [Source:UniProtKB/Swiss-Prot;Acc:P0DM41]	act-1	179535	Protein Up Transcript Up	Gene: act-1 (WBGene00000063) Protein ID:T04C12.6 Transcript| p-value: 1.60e-02 log2FC: 0.1 Protein| p-value: 1.23e-01 log2FC: 0.1 Coords: V:11,079,167-11,082,497 (+) type: protein_coding Description: Actin-1 [Source:UniProtKB/Swiss- Prot;Acc:P0DM41]
T04C9.4a	mlp-1	-0.4063	0.7125	WBGene00003375	0.5047	0.05881	8.997e-19	MLP/CRP family (Muscle LIM Protein/Cysteine-rich Protein) [Source:UniProtKB/TrEMBL;Acc:Q9GP96]	mlp-1	175847	Protein Down Transcript Up	Gene: mlp-1 (WBGene00003375) Protein ID:T04C9.4a Transcript| p-value: 9.00e-19 log2FC: 0.5 Protein| p-value: 7.13e-01 log2FC: -0.4 Coords: III: 5,971,530- 5,973,664 (-) type: protein_coding Description: MLP/CRP family (Muscle LIM Protein/Cysteine-rich Protein) [Source:UniProtKB/TrEMBL;Acc:Q9GP96]
T04C9.4b	mlp-1	0.09348	0.5306	WBGene00003375	0.5047	0.05881	8.997e-19	MLP/CRP family (Muscle LIM Protein/Cysteine-rich Protein) [Source:UniProtKB/TrEMBL;Acc:Q9GP96]	mlp-1	175847	Protein Up Transcript Up	Gene: mlp-1 (WBGene00003375) Protein ID:T04C9.4b Transcript| p-value: 9.00e-19 log2FC: 0.5 Protein| p-value: 5.31e-01 log2FC: 0.1 Coords: III: 5,971,530- 5,973,664 (-) type: protein_coding Description: MLP/CRP family (Muscle LIM Protein/Cysteine-rich Protein) [Source:UniProtKB/TrEMBL;Acc:Q9GP96]
T04G9.5	trap-2	-0.4851	0.3266	WBGene00020216	-0.3906	0.04626	4.118e-18	Translocon-associated protein subunit beta [Source:UniProtKB/Swiss-Prot;Acc:Q22169]	trap-2	180422	Protein Down Transcript Down	Gene: trap-2 (WBGene00020216) Protein ID:T04G9.5 Transcript| p-value: 4.12e-18 log2FC: -0.4 Protein| p-value: 3.27e-01 log2FC: -0.5 Coords: X: 767,023- 768,069 (-) type: protein_coding Description: Translocon-associated protein subunit beta [Source:UniProtKB/Swiss- Prot;Acc:Q22169]
T04H1.9	tbb-6	0.3895	0.008211	WBGene00006539	-0.4458	0.07709	7.598e-10	Tubulin beta chain [Source:UniProtKB/TrEMBL;Acc:G5EF01]	tbb-6	179680	Protein Up Transcript Down	Gene: tbb-6 (WBGene00006539) Protein ID:T04H1.9 Transcript| p-value: 7.60e-10 log2FC: -0.4 Protein| p-value: 8.21e-03 log2FC: 0.4 Coords: V:12,261,804-12,263,368 (+) type: protein_coding Description: Tubulin beta chain [Source:UniProtKB/ TrEMBL;Acc:G5EF01]
T05A1.2	col-122	-4.602	0.002908	WBGene00000696	-0.1477	0.07461	0.02481	COLlagen [Source:UniProtKB/TrEMBL;Acc:Q22183]	col-122	177789	Protein Down Transcript Down	Gene: col-122 (WBGene00000696) Protein ID:T05A1.2 Transcript| p-value: 2.48e-02 log2FC: -0.1 Protein| p-value: 2.91e-03 log2FC: -4.6 Coords: IV: 9,563,360- 9,564,441 (+) type: protein_coding Description: COLlagen [Source:UniProtKB/ TrEMBL;Acc:Q22183]
T05A10.3	ttr-14	0.1822	0.1377	WBGene00011460	0.2624	0.1271	0.007115	TransThyretin-Related family domain [Source:UniProtKB/TrEMBL;Acc:Q22192]	ttr-14	181272	Protein Up Transcript Up	Gene: ttr-14 (WBGene00011460) Protein ID:T05A10.3 Transcript| p-value: 7.12e-03 log2FC: 0.3 Protein| p-value: 1.38e-01 log2FC: 0.2 Coords: X:10,787,503-10,789,700 (+) type: protein_coding Description: TransThyretin-Related family domain [Source:UniProtKB/TrEMBL;Acc:Q22192]
T05B4.3	phat-4	-0.1896	0.7489	WBGene00020237	-0.3434	0.1268	0.000834	PHAryngeal gland Toxin-related [Source:UniProtKB/TrEMBL;Acc:O16424]	phat-4	178812	Protein Down Transcript Down	Gene: phat-4 (WBGene00020237) Protein ID:T05B4.3 Transcript| p-value: 8.34e-04 log2FC: -0.3 Protein| p-value: 7.49e-01 log2FC: -0.2 Coords: V: 4,129,904- 4,130,909 (+) type: protein_coding Description: PHAryngeal gland Toxin-related [Source:UniProtKB/TrEMBL;Acc:O16424]
T05C12.7	cct-1	-0.0999	0.1108	WBGene00000377	-0.185	0.06595	0.001925	T-complex protein 1 subunit alpha [Source:UniProtKB/Swiss-Prot;Acc:P41988]	cct-1	174318	Protein Down Transcript Down	Gene: cct-1 (WBGene00000377) Protein ID:T05C12.7 Transcript| p-value: 1.92e-03 log2FC: -0.2 Protein| p-value: 1.11e-01 log2FC: -0.1 Coords: II: 8,185,443- 8,187,601 (+) type: protein_coding Description: T-complex protein 1 subunit alpha [Source:UniProtKB/Swiss-Prot;Acc:P41988]
T05C3.5	dnj-19	-0.008975	0.9345	WBGene00001037	-0.1384	0.04324	0.0007969	DNaJ domain (Prokaryotic heat shock protein) [Source:UniProtKB/TrEMBL;Acc:O16303]	dnj-19	3565862	Protein Down Transcript Down	Gene: dnj-19 (WBGene00001037) Protein ID:T05C3.5 Transcript| p-value: 7.97e-04 log2FC: -0.1 Protein| p-value: 9.35e-01 log2FC: -0.0 Coords: V: 5,503,033- 5,504,856 (-) type: protein_coding Description: DNaJ domain (Prokaryotic heat shock protein) [Source:UniProtKB/ TrEMBL;Acc:O16303]
T05E11.1	rps-5	-0.2017	0.2829	WBGene00004474	-0.109	0.05839	0.04189	40S ribosomal protein S5 [Source:UniProtKB/Swiss-Prot;Acc:P49041]	rps-5	178012	Protein Down Transcript Down	Gene: rps-5 (WBGene00004474) Protein ID:T05E11.1 Transcript| p-value: 4.19e-02 log2FC: -0.1 Protein| p-value: 2.83e-01 log2FC: -0.2 Coords: IV:11,110,102-11,111,045 (-) type: protein_coding Description: 40S ribosomal protein S5 [Source:UniProtKB/Swiss-Prot;Acc:P49041]
T05E11.3a	enpl-1	-0.1187	0.2516	WBGene00011480	-0.07059	0.03277	0.02651	Endoplasmin homolog [Source:UniProtKB/Swiss-Prot;Acc:Q22235]	enpl-1	178014	Protein Down Transcript Down	Gene: enpl-1 (WBGene00011480) Protein ID:T05E11.3a Transcript| p-value: 2.65e-02 log2FC: -0.1 Protein| p-value: 2.52e-01 log2FC: -0.1 Coords: IV:11,119,298-11,123,155 (+) type: protein_coding Description: Endoplasmin homolog [Source:UniProtKB/ Swiss-Prot;Acc:Q22235]
T05F1.1b	nra-2	-0.1143	0.1804	WBGene00011488	-0.2085	0.04592	1.938e-06	Nicalin [Source:UniProtKB/TrEMBL;Acc:A5JYX8]	nra-2	172803	Protein Down Transcript Down	Gene: nra-2 (WBGene00011488) Protein ID:T05F1.1b Transcript| p-value: 1.94e-06 log2FC: -0.2 Protein| p-value: 1.80e-01 log2FC: -0.1 Coords: I: 9,620,233- 9,622,370 (+) type: protein_coding Description: Nicalin [Source:UniProtKB/ TrEMBL;Acc:A5JYX8]
T05F1.3	rps-19	-0.2232	0.407	WBGene00004488	-0.1213	0.04908	0.009051	40S ribosomal protein S19 [Source:UniProtKB/Swiss-Prot;Acc:O18650]	rps-19	172805	Protein Down Transcript Down	Gene: rps-19 (WBGene00004488) Protein ID:T05F1.3 Transcript| p-value: 9.05e-03 log2FC: -0.1 Protein| p-value: 4.07e-01 log2FC: -0.2 Coords: I: 9,621,160- 9,625,796 (-) type: protein_coding Description: 40S ribosomal protein S19 [Source:UniProtKB/Swiss-Prot;Acc:O18650]
T05G5.10b	iff-1	-0.1409	0.4625	WBGene00002064	-0.1819	0.05392	0.0003027	Eukaryotic translation initiation factor 5A-1 [Source:UniProtKB/Swiss-Prot;Acc:P34563]	iff-1	176373	Protein Down Transcript Down	Gene: iff-1 (WBGene00002064) Protein ID:T05G5.10b Transcript| p-value: 3.03e-04 log2FC: -0.2 Protein| p-value: 4.62e-01 log2FC: -0.1 Coords: III: 9,745,864- 9,747,193 (-) type: protein_coding Description: Eukaryotic translation initiation factor 5A-1 [Source:UniProtKB/Swiss- Prot;Acc:P34563]
T05G5.3	cdk-1	-0.005675	0.9548	WBGene00000405	-0.1348	0.04577	0.001929	Cyclin-dependent kinase 1 [Source:UniProtKB/Swiss-Prot;Acc:P34556]	cdk-1	176374	Protein Down Transcript Down	Gene: cdk-1 (WBGene00000405) Protein ID:T05G5.3 Transcript| p-value: 1.93e-03 log2FC: -0.1 Protein| p-value: 9.55e-01 log2FC: -0.0 Coords: III: 9,747,432- 9,748,852 (+) type: protein_coding Description: Cyclin-dependent kinase 1 [Source:UniProtKB/Swiss-Prot;Acc:P34556]
T05G5.6	ech-6	-0.01935	0.7223	WBGene00001155	-0.5616	0.04094	7.037e-44	Probable enoyl-CoA hydratase, mitochondrial [Source:UniProtKB/Swiss-Prot;Acc:P34559]	ech-6	176376	Protein Down Transcript Down	Gene: ech-6 (WBGene00001155) Protein ID:T05G5.6 Transcript| p-value: 7.04e-44 log2FC: -0.6 Protein| p-value: 7.22e-01 log2FC: -0.0 Coords: III: 9,751,440- 9,752,922 (-) type: protein_coding Description: Probable enoyl-CoA hydratase, mitochondrial [Source:UniProtKB/Swiss- Prot;Acc:P34559]
T05G5.7a	rmd-1	-0.2873	0.0272	WBGene00011501	-0.1214	0.04441	0.004099	Regulator of microtubule dynamics protein 1 [Source:UniProtKB/Swiss-Prot;Acc:P34560]	rmd-1	176379	Protein Down Transcript Down	Gene: rmd-1 (WBGene00011501) Protein ID:T05G5.7a Transcript| p-value: 4.10e-03 log2FC: -0.1 Protein| p-value: 2.72e-02 log2FC: -0.3 Coords: III: 9,758,927- 9,760,389 (+) type: protein_coding Description: Regulator of microtubule dynamics protein 1 [Source:UniProtKB/Swiss- Prot;Acc:P34560]
T05H10.5c	ufd-2	-0.1543	0.4544	WBGene00006734	-0.08427	0.03824	0.02229	Ubiquitin conjugation factor E4 ufd-2 [Source:UniProtKB/Swiss-Prot;Acc:Q09349]	ufd-2	174295	Protein Down Transcript Down	Gene: ufd-2 (WBGene00006734) Protein ID:T05H10.5c Transcript| p-value: 2.23e-02 log2FC: -0.1 Protein| p-value: 4.54e-01 log2FC: -0.2 Coords: II: 8,062,741- 8,066,193 (+) type: protein_coding Description: Ubiquitin conjugation factor E4 ufd-2 [Source:UniProtKB/Swiss-Prot;Acc:Q09349]
T05H4.12	atp-4	0.1663	0.1064	WBGene00020275	-0.1548	0.05657	0.003067	ATP synthase subunit [Source:UniProtKB/TrEMBL;Acc:O16517]	atp-4	179025	Protein Up Transcript Down	Gene: atp-4 (WBGene00020275) Protein ID:T05H4.12 Transcript| p-value: 3.07e-03 log2FC: -0.2 Protein| p-value: 1.06e-01 log2FC: 0.2 Coords: V: 6,426,193- 6,427,112 (-) type: protein_coding Description: ATP synthase subunit [Source:UniProtKB/ TrEMBL;Acc:O16517]
T05H4.13b	alh-4	-0.1748	0.02303	WBGene00000110	-0.07352	0.03658	0.03776	Aldehyde dehydrogenase [Source:UniProtKB/TrEMBL;Acc:O16518]	alh-4	179026	Protein Down Transcript Down	Gene: alh-4 (WBGene00000110) Protein ID:T05H4.13b Transcript| p-value: 3.78e-02 log2FC: -0.1 Protein| p-value: 2.30e-02 log2FC: -0.2 Coords: V: 6,427,212- 6,429,927 (-) type: protein_coding Description: Aldehyde dehydrogenase [Source:UniProtKB/TrEMBL;Acc:O16518]
[truncated: 407 more rows]
