# Supplementary material for: Optogenetic induction of mechanical muscle stress identifies myosin regulatory ubiquitin ligase NHL-1 in C. elegans
Source: Nat Commun. 2024 Aug 11;15:6879. doi: 10.1038/s41467-024-51069-3 (PMC11317515; doi:10.1038/s41467-024-51069-3)
Supplement: Supplementary file 7 — Supplementary Data 2 [file 41467_2024_51069_MOESM7_ESM.xlsx]

## Sheet: Supp Data 2 Protein sign
Supplementary Table 2. List of proteins that are significantly changed in protein after OptIMMuS
Majority.protein.IDs	gene_name	prot_log2FC	prot_pvalue	gene_id	trans_log2FC	lfcSE	trans_pvalue	description	symbol	entrezid	quadrant	text
B0286.3	pacs-1	-0.546	0.002745	WBGene00015116	-0.5907	0.07259	3.359e-17	Probable multifunctional protein ADE2 Phosphoribosylaminoimidazole-succinocarboxamide synthase Phosphoribosylaminoimidazole carboxylase [Source:UniProtKB/Swiss-Prot;Acc:Q10457]	pacs-1	173772	Protein Down Transcript Down	Gene: pacs-1 (WBGene00015116) Protein ID:B0286.3 Transcript| p-value: 3.36e-17 log2FC: -0.6 Protein| p-value: 2.74e-03 log2FC: -0.5 Coords: II: 4,369,625- 4,372,597 (-) type: protein_coding Description: Probable multifunctional protein ADE2 Phosphoribosylaminoimidazole- succinocarboxamide synthase Phosphoribosylaminoimidazole carboxylase [Source:UniProtKB/Swiss-Prot;Acc:Q10457]
B0336.10	rpl-23	-0.26	0.0209	WBGene00004435	-0.1097	0.05551	0.03184	60S ribosomal protein L23 [Source:UniProtKB/Swiss-Prot;Acc:P48158]	rpl-23	175796	Protein Down Transcript Down	Gene: rpl-23 (WBGene00004435) Protein ID:B0336.10 Transcript| p-value: 3.18e-02 log2FC: -0.1 Protein| p-value: 2.09e-02 log2FC: -0.3 Coords: III: 5,705,521- 5,706,129 (-) type: protein_coding Description: 60S ribosomal protein L23 [Source:UniProtKB/Swiss-Prot;Acc:P48158]
B0350.2f	unc-44	0.194	0.03026	WBGene00006780	0.129	0.04577	0.002985	AO49 ankyrin [Source:UniProtKB/TrEMBL;Acc:Q7JP86]	unc-44	177366	Protein Up Transcript Up	Gene: unc-44 (WBGene00006780) Protein ID:B0350.2f Transcript| p-value: 2.99e-03 log2FC: 0.1 Protein| p-value: 3.03e-02 log2FC: 0.2 Coords: IV: 5,966,656- 6,004,857 (+) type: protein_coding Description: AO49 ankyrin [Source:UniProtKB/ TrEMBL;Acc:Q7JP86]
B0365.1	acly-2	-0.1658	0.04225	WBGene00007150	-0.09984	0.04743	0.03005	ATP-citrate synthase [Source:UniProtKB/TrEMBL;Acc:P90731]	acly-2	179795	Protein Down Transcript Down	Gene: acly-2 (WBGene00007150) Protein ID:B0365.1 Transcript| p-value: 3.00e-02 log2FC: -0.1 Protein| p-value: 4.23e-02 log2FC: -0.2 Coords: V:13,116,488-13,120,167 (+) type: protein_coding Description: ATP-citrate synthase [Source:UniProtKB/ TrEMBL;Acc:P90731]
B0416.5	B0416.5	-0.3777	0.04842	WBGene00015181	-0.114	0.04586	0.008772	NULL	B0416.5	181158	Protein Down Transcript Down	Gene: B0416.5 (WBGene00015181) Protein ID:B0416.5 Transcript| p-value: 8.77e-03 log2FC: -0.1 Protein| p-value: 4.84e-02 log2FC: -0.4 Coords: X: 9,268,626- 9,270,855 (-) type: protein_coding Description: NULL
C01B10.3	C01B10.3	0.241	0.02353	WBGene00015278	-0.1544	0.07026	0.01344	NULL	C01B10.3	177427	Protein Up Transcript Down	Gene: C01B10.3 (WBGene00015278) Protein ID:C01B10.3 Transcript| p-value: 1.34e-02 log2FC: -0.2 Protein| p-value: 2.35e-02 log2FC: 0.2 Coords: IV: 6,619,468- 6,621,352 (-) type: protein_coding Description: NULL
C01F6.6a	nrfl-1	0.1589	0.02354	WBGene00006438	0.205	0.05779	0.0001364	NHERF (Mammalian Na/H Exchange Regulatory Factor) Like [Source:UniProtKB/TrEMBL;Acc:X5LVA5]	nrfl-1	177736	Protein Up Transcript Up	Gene: nrfl-1 (WBGene00006438) Protein ID:C01F6.6a Transcript| p-value: 1.36e-04 log2FC: 0.2 Protein| p-value: 2.35e-02 log2FC: 0.2 Coords: IV: 9,119,098- 9,130,378 (+) type: protein_coding Description: NHERF (Mammalian Na/H Exchange Regulatory Factor) Like [Source:UniProtKB/TrEMBL;Acc:X5LVA5]
C01G12.8	catp-4	-1.379	0.005338	WBGene00007248	0.3623	0.1292	0.0006095	Sodium/potassium-transporting ATPase subunit alpha [Source:UniProtKB/TrEMBL;Acc:G5EFV6]	catp-4	175120	Protein Down Transcript Up	Gene: catp-4 (WBGene00007248) Protein ID:C01G12.8 Transcript| p-value: 6.09e-04 log2FC: 0.4 Protein| p-value: 5.34e-03 log2FC: -1.4 Coords: II:14,593,581-14,597,657 (+) type: protein_coding Description: Sodium/potassium-transporting ATPase subunit alpha [Source:UniProtKB/ TrEMBL;Acc:G5EFV6]
C02C6.1a	dyn-1	0.268	0.04289	WBGene00001130	-0.07887	0.04727	0.07736	Dynamin [Source:UniProtKB/Swiss-Prot;Acc:P39055]	dyn-1	181644	Protein Up Transcript Down	Gene: dyn-1 (WBGene00001130) Protein ID:C02C6.1a Transcript| p-value: 7.74e-02 log2FC: -0.1 Protein| p-value: 4.29e-02 log2FC: 0.3 Coords: X:15,568,890-15,573,693 (+) type: protein_coding Description: Dynamin [Source:UniProtKB/Swiss- Prot;Acc:P39055]
C02E11.1a	nra-4	-0.159	0.04779	WBGene00015344	-0.2346	0.06153	3.853e-05	Nicotinic Receptor Associated [Source:UniProtKB/TrEMBL;Acc:H2KYE0]	nra-4	3565008	Protein Down Transcript Down	Gene: nra-4 (WBGene00015344) Protein ID:C02E11.1a Transcript| p-value: 3.85e-05 log2FC: -0.2 Protein| p-value: 4.78e-02 log2FC: -0.2 Coords: V: 1,042,692- 1,048,580 (-) type: protein_coding Description: Nicotinic Receptor Associated [Source:UniProtKB/TrEMBL;Acc:H2KYE0]
C03D6.4	npp-14	-0.1959	0.04623	WBGene00003800	-0.07072	0.04971	0.1304	Nuclear pore complex protein 14 [Source:UniProtKB/Swiss-Prot;Acc:Q17602]	npp-14	172813	Protein Down Transcript Down	Gene: npp-14 (WBGene00003800) Protein ID:C03D6.4 Transcript| p-value: 1.30e-01 log2FC: -0.1 Protein| p-value: 4.62e-02 log2FC: -0.2 Coords: I: 9,660,174- 9,664,915 (-) type: protein_coding Description: Nuclear pore complex protein 14 [Source:UniProtKB/Swiss-Prot;Acc:Q17602]
C04F12.1	C04F12.1	-0.3751	0.02179	WBGene00007297	-0.418	0.06832	1.06e-10	NULL	C04F12.1	172816	Protein Down Transcript Down	Gene: C04F12.1 (WBGene00007297) Protein ID:C04F12.1 Transcript| p-value: 1.06e-10 log2FC: -0.4 Protein| p-value: 2.18e-02 log2FC: -0.4 Coords: I: 9,673,668- 9,678,553 (-) type: protein_coding Description: NULL
C04F5.8	C04F5.8	0.8775	0.006562	WBGene00015450	-0.008127	0.05292	0.8673	NULL	C04F5.8	178898	Protein Up Transcript Down	Gene: C04F5.8 (WBGene00015450) Protein ID:C04F5.8 Transcript| p-value: 8.67e-01 log2FC: -0.0 Protein| p-value: 6.56e-03 log2FC: 0.9 Coords: V: 5,111,518- 5,113,754 (-) type: protein_coding Description: NULL
C04F6.1	vit-5	-0.404	0.00513	WBGene00006929	-0.8791	0.06911	2.05e-38	Vitellogenin-5 [Source:UniProtKB/Swiss-Prot;Acc:P06125]	vit-5	180630	Protein Down Transcript Down	Gene: vit-5 (WBGene00006929) Protein ID:C04F6.1 Transcript| p-value: 2.05e-38 log2FC: -0.9 Protein| p-value: 5.13e-03 log2FC: -0.4 Coords: X: 3,403,471- 3,408,603 (+) type: protein_coding Description: Vitellogenin-5 [Source:UniProtKB/Swiss- Prot;Acc:P06125]
C04F6.4a	unc-78	0.2133	0.009974	WBGene00006810	0.2907	0.06328	8.782e-07	Actin-interacting protein 1 [Source:UniProtKB/Swiss-Prot;Acc:Q11176]	unc-78	180631	Protein Up Transcript Up	Gene: unc-78 (WBGene00006810) Protein ID:C04F6.4a Transcript| p-value: 8.78e-07 log2FC: 0.3 Protein| p-value: 9.97e-03 log2FC: 0.2 Coords: X: 3,408,664- 3,411,683 (-) type: protein_coding Description: Actin-interacting protein 1 [Source:UniProtKB/Swiss-Prot;Acc:Q11176]
C04G2.8	spch-1	2.421	0.03069	WBGene00007307	0.214	0.1218	0.01989	SPerm CHromatin enriched [Source:UniProtKB/TrEMBL;Acc:Q17626]	spch-1	177877	Protein Up Transcript Up	Gene: spch-1 (WBGene00007307) Protein ID:C04G2.8 Transcript| p-value: 1.99e-02 log2FC: 0.2 Protein| p-value: 3.07e-02 log2FC: 2.4 Coords: IV:10,110,347-10,111,577 (-) type: protein_coding Description: SPerm CHromatin enriched [Source:UniProtKB/TrEMBL;Acc:Q17626]
C05C10.6a	ufd-3	0.2887	0.008205	WBGene00007333	-0.1665	0.04446	8.679e-05	Ubiquitin fusion degradation protein 3 homolog [Source:UniProtKB/Swiss-Prot;Acc:G5EES6]	ufd-3	3565222	Protein Up Transcript Down	Gene: ufd-3 (WBGene00007333) Protein ID:C05C10.6a Transcript| p-value: 8.68e-05 log2FC: -0.2 Protein| p-value: 8.21e-03 log2FC: 0.3 Coords: II: 9,940,758- 9,944,006 (+) type: protein_coding Description: Ubiquitin fusion degradation protein 3 homolog [Source:UniProtKB/Swiss- Prot;Acc:G5EES6]
C05E4.9a	icl-1	0.5226	0.001676	WBGene00001564	-0.05019	0.08317	0.4697	Bifunctional glyoxylate cycle protein Isocitrate lyase Malate synthase [Source:UniProtKB/Swiss-Prot;Acc:Q10663]	icl-1	178583	Protein Up Transcript Down	Gene: icl-1 (WBGene00001564) Protein ID:C05E4.9a Transcript| p-value: 4.70e-01 log2FC: -0.1 Protein| p-value: 1.68e-03 log2FC: 0.5 Coords: V: 724,207- 728,103 (-) type: protein_coding Description: Bifunctional glyoxylate cycle protein Isocitrate lyase Malate synthase [Source:UniProtKB/Swiss-Prot;Acc:Q10663]
C06A8.1a	mthf-1	0.1411	0.04077	WBGene00015512	0.1702	0.03409	2.886e-07	Probable methylenetetrahydrofolate reductase [Source:UniProtKB/Swiss-Prot;Acc:Q17693]	mthf-1	174254	Protein Up Transcript Up	Gene: mthf-1 (WBGene00015512) Protein ID:C06A8.1a Transcript| p-value: 2.89e-07 log2FC: 0.2 Protein| p-value: 4.08e-02 log2FC: 0.1 Coords: II: 7,773,880- 7,777,827 (-) type: protein_coding Description: Probable methylenetetrahydrofolate reductase [Source:UniProtKB/Swiss- Prot;Acc:Q17693]
C06E7.3a	sams-4	0.2752	0.04661	WBGene00015540	-0.02284	0.03787	0.5329	Probable S-adenosylmethionine synthase 4 [Source:UniProtKB/Swiss-Prot;Acc:P50306]	sams-4	177354	Protein Up Transcript Down	Gene: sams-4 (WBGene00015540) Protein ID:C06E7.3a Transcript| p-value: 5.33e-01 log2FC: -0.0 Protein| p-value: 4.66e-02 log2FC: 0.3 Coords: IV: 5,843,890- 5,846,398 (-) type: protein_coding Description: Probable S-adenosylmethionine synthase 4 [Source:UniProtKB/Swiss-Prot;Acc:P50306]
C07A12.7b	C07A12.7	0.2751	0.01632	WBGene00015561	0.006999	0.06895	0.9042	NULL	C07A12.7	180723	Protein Up Transcript Up	Gene: C07A12.7 (WBGene00015561) Protein ID:C07A12.7b Transcript| p-value: 9.04e-01 log2FC: 0.0 Protein| p-value: 1.63e-02 log2FC: 0.3 Coords: X: 4,517,748- 4,521,069 (-) type: protein_coding Description: NULL
C07B5.5	nuc-1	-1.748	0.02043	WBGene00003828	-0.2634	0.05952	2.277e-06	Deoxyribonuclease-2 [Source:UniProtKB/Swiss-Prot;Acc:Q17778]	nuc-1	181174	Protein Down Transcript Down	Gene: nuc-1 (WBGene00003828) Protein ID:C07B5.5 Transcript| p-value: 2.28e-06 log2FC: -0.3 Protein| p-value: 2.04e-02 log2FC: -1.7 Coords: X: 9,539,905- 9,542,430 (+) type: protein_coding Description: Deoxyribonuclease-2 [Source:UniProtKB/ Swiss-Prot;Acc:Q17778]
C08F11.8	ugt-22	-0.739	0.001446	WBGene00007455	-1.256	0.07591	8.722e-63	UDP-glucuronosyltransferase [Source:UniProtKB/TrEMBL;Acc:Q9U3Q6]	ugt-22	178330	Protein Down Transcript Down	Gene: ugt-22 (WBGene00007455) Protein ID:C08F11.8 Transcript| p-value: 8.72e-63 log2FC: -1.3 Protein| p-value: 1.45e-03 log2FC: -0.7 Coords: IV:13,639,260-13,644,402 (+) type: protein_coding Description: UDP-glucuronosyltransferase [Source:UniProtKB/TrEMBL;Acc:Q9U3Q6]
C08H9.2	vgln-1	-0.174	0.01256	WBGene00007463	-0.1513	0.05531	0.003192	ViGiLN homolog [Source:UniProtKB/TrEMBL;Acc:B3GWB2]	vgln-1	174543	Protein Down Transcript Down	Gene: vgln-1 (WBGene00007463) Protein ID:C08H9.2 Transcript| p-value: 3.19e-03 log2FC: -0.2 Protein| p-value: 1.26e-02 log2FC: -0.2 Coords: II: 9,886,557- 9,891,081 (-) type: protein_coding Description: ViGiLN homolog [Source:UniProtKB/ TrEMBL;Acc:B3GWB2]
C09D1.1f	unc-89	0.2457	0.008519	WBGene00006820	0.3959	0.06686	4.042e-10	Muscle M-line assembly protein unc-89 [Source:UniProtKB/Swiss-Prot;Acc:O01761]	unc-89	171990	Protein Up Transcript Up	Gene: unc-89 (WBGene00006820) Protein ID:C09D1.1f Transcript| p-value: 4.04e-10 log2FC: 0.4 Protein| p-value: 8.52e-03 log2FC: 0.2 Coords: I: 4,035,702- 4,090,884 (+) type: protein_coding Description: Muscle M-line assembly protein unc-89 [Source:UniProtKB/Swiss-Prot;Acc:O01761]
C10C5.3	C10C5.3	0.6446	0.01155	WBGene00007507	0.7359	0.1338	2.432e-09	Aminoacylase [Source:UniProtKB/TrEMBL;Acc:Q17898]	C10C5.3	177767	Protein Up Transcript Up	Gene: C10C5.3 (WBGene00007507) Protein ID:C10C5.3 Transcript| p-value: 2.43e-09 log2FC: 0.7 Protein| p-value: 1.15e-02 log2FC: 0.6 Coords: IV: 9,374,733- 9,376,492 (+) type: protein_coding Description: Aminoacylase [Source:UniProtKB/ TrEMBL;Acc:Q17898]
C10C5.4	C10C5.4	0.5785	0.006678	WBGene00007508	0.4461	0.1347	8.337e-05	Aminoacylase [Source:UniProtKB/TrEMBL;Acc:Q17899]	C10C5.4	177768	Protein Up Transcript Up	Gene: C10C5.4 (WBGene00007508) Protein ID:C10C5.4 Transcript| p-value: 8.34e-05 log2FC: 0.4 Protein| p-value: 6.68e-03 log2FC: 0.6 Coords: IV: 9,378,552- 9,380,450 (+) type: protein_coding Description: Aminoacylase [Source:UniProtKB/ TrEMBL;Acc:Q17899]
C12C8.2a	cbl-1	-0.2711	0.04098	WBGene00007533	-0.4582	0.05677	7.366e-17	Cystathionine Beta Lyase [Source:UniProtKB/TrEMBL;Acc:O02215]	cbl-1	172759	Protein Down Transcript Down	Gene: cbl-1 (WBGene00007533) Protein ID:C12C8.2a Transcript| p-value: 7.37e-17 log2FC: -0.5 Protein| p-value: 4.10e-02 log2FC: -0.3 Coords: I: 9,327,857- 9,330,928 (+) type: protein_coding Description: Cystathionine Beta Lyase [Source:UniProtKB/TrEMBL;Acc:O02215]
C14A4.14	mrps-22	-0.2223	0.03777	WBGene00007564	-0.07884	0.04845	0.08459	Mitochondrial Ribosomal Protein, Small [Source:UniProtKB/TrEMBL;Acc:Q9U3Q0]	mrps-22	174632	Protein Down Transcript Down	Gene: mrps-22 (WBGene00007564) Protein ID:C14A4.14 Transcript| p-value: 8.46e-02 log2FC: -0.1 Protein| p-value: 3.78e-02 log2FC: -0.2 Coords: II:10,582,618-10,584,236 (+) type: protein_coding Description: Mitochondrial Ribosomal Protein, Small [Source:UniProtKB/TrEMBL;Acc:Q9U3Q0]
C14B9.2	C14B9.2	-0.1638	0.04642	WBGene00015752	0.05869	0.0655	0.3196	Probable protein disulfide-isomerase A4 [Source:UniProtKB/Swiss-Prot;Acc:P34329]	C14B9.2	176147	Protein Down Transcript Up	Gene: C14B9.2 (WBGene00015752) Protein ID:C14B9.2 Transcript| p-value: 3.20e-01 log2FC: 0.1 Protein| p-value: 4.64e-02 log2FC: -0.2 Coords: III: 8,133,665- 8,136,649 (+) type: protein_coding Description: Probable protein disulfide-isomerase A4 [Source:UniProtKB/Swiss-Prot;Acc:P34329]
C15F1.4	eif-2Bgamma	-0.3535	0.003229	WBGene00004090	-0.117	0.06041	0.03387	Probable translation initiation factor eIF-2B subunit gamma [Source:UniProtKB/Swiss-Prot;Acc:P80361]	eif-2Bgamma	174138	Protein Down Transcript Down	Gene: eif-2Bgamma (WBGene00004090) Protein ID:C15F1.4 Transcript| p-value: 3.39e-02 log2FC: -0.1 Protein| p-value: 3.23e-03 log2FC: -0.4 Coords: II: 6,965,800- 6,967,648 (-) type: protein_coding Description: Probable translation initiation factor eIF-2B subunit gamma [Source:UniProtKB/ Swiss-Prot;Acc:P80361]
C15F1.6	art-1	-0.4684	0.02437	WBGene00000198	-0.3353	0.0468	8.444e-14	Probable very-long-chain enoyl-CoA reductase art-1 [Source:UniProtKB/Swiss-Prot;Acc:Q9N5Y2]	art-1	174140	Protein Down Transcript Down	Gene: art-1 (WBGene00000198) Protein ID:C15F1.6 Transcript| p-value: 8.44e-14 log2FC: -0.3 Protein| p-value: 2.44e-02 log2FC: -0.5 Coords: II: 6,970,668- 6,972,235 (-) type: protein_coding Description: Probable very-long-chain enoyl-CoA reductase art-1 [Source:UniProtKB/Swiss- Prot;Acc:Q9N5Y2]
C15H9.6a	hsp-3	-0.1156	0.0195	WBGene00002007	-0.148	0.03441	9.532e-06	Heat shock 70 kDa protein C [Source:UniProtKB/Swiss-Prot;Acc:P27420]	hsp-3	180880	Protein Down Transcript Down	Gene: hsp-3 (WBGene00002007) Protein ID:C15H9.6a Transcript| p-value: 9.53e-06 log2FC: -0.1 Protein| p-value: 1.95e-02 log2FC: -0.1 Coords: X: 6,089,033- 6,092,124 (-) type: protein_coding Description: Heat shock 70 kDa protein C [Source:UniProtKB/Swiss-Prot;Acc:P27420]
C17E4.9a	nkb-1	0.1788	0.006785	WBGene00007646	-0.03168	0.05533	0.5375	Sodium/potassium-transporting ATPase subunit beta-1 [Source:UniProtKB/Swiss-Prot;Acc:Q93235]	nkb-1	182726	Protein Up Transcript Down	Gene: nkb-1 (WBGene00007646) Protein ID:C17E4.9a Transcript| p-value: 5.38e-01 log2FC: -0.0 Protein| p-value: 6.78e-03 log2FC: 0.2 Coords: I: 9,431,098- 9,433,828 (+) type: protein_coding Description: Sodium/potassium-transporting ATPase subunit beta-1 [Source:UniProtKB/Swiss- Prot;Acc:Q93235]
C17G1.7	cysl-1	0.2415	0.04209	WBGene00007653	-0.04082	0.06943	0.5063	Cysteine synthase 1 [Source:UniProtKB/Swiss-Prot;Acc:Q93244]	cysl-1	181209	Protein Up Transcript Down	Gene: cysl-1 (WBGene00007653) Protein ID:C17G1.7 Transcript| p-value: 5.06e-01 log2FC: -0.0 Protein| p-value: 4.21e-02 log2FC: 0.2 Coords: X: 9,952,579- 9,954,533 (-) type: protein_coding Description: Cysteine synthase 1 [Source:UniProtKB/ Swiss-Prot;Acc:Q93244]
C17H12.13b	anat-1	1.142	0.003753	WBGene00015938	-0.156	0.04551	0.0003188	AANAT (Arylalkylamine N-AcetylTransferase) homolog [Source:UniProtKB/TrEMBL;Acc:G4S185]	anat-1	177439	Protein Up Transcript Down	Gene: anat-1 (WBGene00015938) Protein ID:C17H12.13b Transcript| p-value: 3.19e-04 log2FC: -0.2 Protein| p-value: 3.75e-03 log2FC: 1.1 Coords: IV: 6,770,810- 6,779,859 (+) type: protein_coding Description: AANAT (Arylalkylamine N- AcetylTransferase) homolog [Source:UniProtKB/TrEMBL;Acc:G4S185]
C18A11.7b	dim-1	0.2598	0.008642	WBGene00001000	0.3169	0.05043	5.954e-11	Disorganized muscle protein 1 [Source:UniProtKB/Swiss-Prot;Acc:Q18066]	dim-1	181062	Protein Up Transcript Up	Gene: dim-1 (WBGene00001000) Protein ID:C18A11.7b Transcript| p-value: 5.95e-11 log2FC: 0.3 Protein| p-value: 8.64e-03 log2FC: 0.3 Coords: X: 8,050,476- 8,058,220 (-) type: protein_coding Description: Disorganized muscle protein 1 [Source:UniProtKB/Swiss-Prot;Acc:Q18066]
C18D11.3	C18D11.3	-1.157	0.01407	WBGene00007681	-0.04801	0.05041	0.3108	NULL	C18D11.3	182788	Protein Down Transcript Down	Gene: C18D11.3 (WBGene00007681) Protein ID:C18D11.3 Transcript| p-value: 3.11e-01 log2FC: -0.0 Protein| p-value: 1.41e-02 log2FC: -1.2 Coords: III:11,823,327-11,824,975 (+) type: protein_coding Description: NULL
C18D11.4a	rsp-8	-0.3097	0.01886	WBGene00004705	-0.04916	0.0403	0.2042	SR Protein (Splicing factor) [Source:UniProtKB/TrEMBL;Acc:G3MU77]	rsp-8	176613	Protein Down Transcript Down	Gene: rsp-8 (WBGene00004705) Protein ID:C18D11.4a Transcript| p-value: 2.04e-01 log2FC: -0.0 Protein| p-value: 1.89e-02 log2FC: -0.3 Coords: III:11,826,215-11,830,996 (+) type: protein_coding Description: SR Protein (Splicing factor) [Source:UniProtKB/TrEMBL;Acc:G3MU77]
C18H7.7	C18H7.7	1.564	0.01395	WBGene00015997	0.2273	0.2367	0.03913	NULL	C18H7.7	176887	Protein Up Transcript Up	Gene: C18H7.7 (WBGene00015997) Protein ID:C18H7.7 Transcript| p-value: 3.91e-02 log2FC: 0.2 Protein| p-value: 1.39e-02 log2FC: 1.6 Coords: IV: 595,722- 596,419 (-) type: protein_coding Description: NULL
C23G10.3	rps-3	-0.361	0.02102	WBGene00004472	-0.1246	0.04352	0.002669	40S ribosomal protein S3 [Source:UniProtKB/Swiss-Prot;Acc:P48152]	rps-3	175879	Protein Down Transcript Down	Gene: rps-3 (WBGene00004472) Protein ID:C23G10.3 Transcript| p-value: 2.67e-03 log2FC: -0.1 Protein| p-value: 2.10e-02 log2FC: -0.4 Coords: III: 6,206,803- 6,207,971 (+) type: protein_coding Description: 40S ribosomal protein S3 [Source:UniProtKB/Swiss-Prot;Acc:P48152]
C23H3.2b	C23H3.2	0.1882	0.02959	WBGene00016018	0.005677	0.05078	0.906	NULL	C23H3.2	173390	Protein Up Transcript Up	Gene: C23H3.2 (WBGene00016018) Protein ID:C23H3.2b Transcript| p-value: 9.06e-01 log2FC: 0.0 Protein| p-value: 2.96e-02 log2FC: 0.2 Coords: II: 61,302- 64,340 (+) type: protein_coding Description: NULL
C23H3.4b	sptl-1	-0.2611	0.008597	WBGene00016020	0.3039	0.03321	1.136e-20	Serine palmitoyltransferase 1 [Source:UniProtKB/Swiss-Prot;Acc:P91079]	sptl-1	173389	Protein Down Transcript Up	Gene: sptl-1 (WBGene00016020) Protein ID:C23H3.4b Transcript| p-value: 1.14e-20 log2FC: 0.3 Protein| p-value: 8.60e-03 log2FC: -0.3 Coords: II: 51,072- 57,576 (+) type: protein_coding Description: Serine palmitoyltransferase 1 [Source:UniProtKB/Swiss-Prot;Acc:P91079]
C24A11.9	coq-1	-0.5022	0.01379	WBGene00000761	-0.2368	0.0596	1.974e-05	COenzyme Q (Ubiquinone) biosynthesis [Source:UniProtKB/TrEMBL;Acc:P91093]	coq-1	172190	Protein Down Transcript Down	Gene: coq-1 (WBGene00000761) Protein ID:C24A11.9 Transcript| p-value: 1.97e-05 log2FC: -0.2 Protein| p-value: 1.38e-02 log2FC: -0.5 Coords: I: 5,412,841- 5,415,629 (-) type: protein_coding Description: COenzyme Q (Ubiquinone) biosynthesis [Source:UniProtKB/TrEMBL;Acc:P91093]
C24F3.6	col-124	-0.6176	0.0468	WBGene00000698	-0.3167	0.1574	0.00532	COLlagen [Source:UniProtKB/TrEMBL;Acc:Q9NAR3]	col-124	177901	Protein Down Transcript Down	Gene: col-124 (WBGene00000698) Protein ID:C24F3.6 Transcript| p-value: 5.32e-03 log2FC: -0.3 Protein| p-value: 4.68e-02 log2FC: -0.6 Coords: IV:10,216,450-10,217,643 (+) type: protein_coding Description: COLlagen [Source:UniProtKB/ TrEMBL;Acc:Q9NAR3]
C24H11.7a	gbf-1	-0.3337	0.04195	WBGene00007703	-0.1196	0.04901	0.009607	NULL	gbf-1	176609	Protein Down Transcript Down	Gene: gbf-1 (WBGene00007703) Protein ID:C24H11.7a Transcript| p-value: 9.61e-03 log2FC: -0.1 Protein| p-value: 4.20e-02 log2FC: -0.3 Coords: III:11,751,320-11,773,681 (-) type: protein_coding Description: NULL
C25A1.10a	dao-5	0.2093	0.04606	WBGene00000931	-0.01059	0.04444	0.9713	Nucleolar protein dao-5 [Source:UniProtKB/Swiss-Prot;Acc:Q9XVS4]	dao-5	266845	Protein Up Transcript Down	Gene: dao-5 (WBGene00000931) Protein ID:C25A1.10a Transcript| p-value: 9.71e-01 log2FC: -0.0 Protein| p-value: 4.61e-02 log2FC: 0.2 Coords: I:10,187,515-10,190,896 (-) type: protein_coding Description: Nucleolar protein dao-5 [Source:UniProtKB/Swiss-Prot;Acc:Q9XVS4]
C25D7.6	mcm-3	-0.2605	0.04813	WBGene00003155	-0.06536	0.05104	0.172	DNA helicase [Source:UniProtKB/TrEMBL;Acc:Q9XVR7]	mcm-3	180010	Protein Down Transcript Down	Gene: mcm-3 (WBGene00003155) Protein ID:C25D7.6 Transcript| p-value: 1.72e-01 log2FC: -0.1 Protein| p-value: 4.81e-02 log2FC: -0.3 Coords: V:15,056,719-15,059,599 (-) type: protein_coding Description: DNA helicase [Source:UniProtKB/ TrEMBL;Acc:Q9XVR7]
C25D7.8	otub-1	0.2514	0.04886	WBGene00007718	-0.1233	0.05253	0.01181	Ubiquitin thioesterase otubain-like [Source:UniProtKB/Swiss-Prot;Acc:Q9XVR6]	otub-1	3565820	Protein Up Transcript Down	Gene: otub-1 (WBGene00007718) Protein ID:C25D7.8 Transcript| p-value: 1.18e-02 log2FC: -0.1 Protein| p-value: 4.89e-02 log2FC: 0.3 Coords: V:15,066,298-15,067,464 (+) type: protein_coding Description: Ubiquitin thioesterase otubain-like [Source:UniProtKB/Swiss-Prot;Acc:Q9XVR6]
C25G4.6	smz-1	0.2922	0.001407	WBGene00007733	0.1818	0.1328	0.04994	Sperm Meiosis PDZ domain containing proteins [Source:UniProtKB/TrEMBL;Acc:Q18167]	smz-1	178197	Protein Up Transcript Up	Gene: smz-1 (WBGene00007733) Protein ID:C25G4.6 Transcript| p-value: 4.99e-02 log2FC: 0.2 Protein| p-value: 1.41e-03 log2FC: 0.3 Coords: IV:12,455,097-12,456,175 (+) type: protein_coding Description: Sperm Meiosis PDZ domain containing proteins [Source:UniProtKB/ TrEMBL;Acc:Q18167]
C27A2.2a	rpl-22	-0.2334	0.01273	WBGene00004434	-0.07637	0.05343	0.123	60S ribosomal protein L22 [Source:UniProtKB/Swiss-Prot;Acc:P52819]	rpl-22	173873	Protein Down Transcript Down	Gene: rpl-22 (WBGene00004434) Protein ID:C27A2.2a Transcript| p-value: 1.23e-01 log2FC: -0.1 Protein| p-value: 1.27e-02 log2FC: -0.2 Coords: II: 5,055,616- 5,056,214 (+) type: protein_coding Description: 60S ribosomal protein L22 [Source:UniProtKB/Swiss-Prot;Acc:P52819]
C27D11.1	egl-45	-0.2065	0.02664	WBGene00001209	-0.05221	0.03921	0.167	Eukaryotic translation initiation factor 3 subunit A [Source:UniProtKB/Swiss-Prot;Acc:P34339]	egl-45	176094	Protein Down Transcript Down	Gene: egl-45 (WBGene00001209) Protein ID:C27D11.1 Transcript| p-value: 1.67e-01 log2FC: -0.1 Protein| p-value: 2.66e-02 log2FC: -0.2 Coords: III: 7,824,377- 7,828,626 (-) type: protein_coding Description: Eukaryotic translation initiation factor 3 subunit A [Source:UniProtKB/Swiss- Prot;Acc:P34339]
C28H8.11a	tdo-2	-0.4063	0.0167	WBGene00016201	-0.3421	0.0779	1.687e-06	Tryptophan 2,3-dioxygenase [Source:UniProtKB/Swiss-Prot;Acc:Q09474]	tdo-2	175836	Protein Down Transcript Down	Gene: tdo-2 (WBGene00016201) Protein ID:C28H8.11a Transcript| p-value: 1.69e-06 log2FC: -0.3 Protein| p-value: 1.67e-02 log2FC: -0.4 Coords: III: 5,917,628- 5,920,086 (-) type: protein_coding Description: Tryptophan 2,3-dioxygenase [Source:UniProtKB/Swiss-Prot;Acc:Q09474]
C28H8.3	C28H8.3	-0.2147	0.03679	WBGene00016194	-0.05244	0.04327	0.2014	Uncharacterized helicase C28H8.3 [Source:UniProtKB/Swiss-Prot;Acc:Q09475]	C28H8.3	175834	Protein Down Transcript Down	Gene: C28H8.3 (WBGene00016194) Protein ID:C28H8.3 Transcript| p-value: 2.01e-01 log2FC: -0.1 Protein| p-value: 3.68e-02 log2FC: -0.2 Coords: III: 5,908,700- 5,914,734 (+) type: protein_coding Description: Uncharacterized helicase C28H8.3 [Source:UniProtKB/Swiss-Prot;Acc:Q09475]
C29F5.1	C29F5.1	0.2101	0.04756	WBGene00016210	0.8198	0.04564	2.572e-73	NULL	C29F5.1	174041	Protein Up Transcript Up	Gene: C29F5.1 (WBGene00016210) Protein ID:C29F5.1 Transcript| p-value: 2.57e-73 log2FC: 0.8 Protein| p-value: 4.76e-02 log2FC: 0.2 Coords: II: 6,303,424- 6,306,283 (+) type: protein_coding Description: NULL
C30G12.2	C30G12.2	-0.4302	0.02201	WBGene00016274	-1.299	0.2391	2.67e-09	NULL	C30G12.2	174195	Protein Down Transcript Down	Gene: C30G12.2 (WBGene00016274) Protein ID:C30G12.2 Transcript| p-value: 2.67e-09 log2FC: -1.3 Protein| p-value: 2.20e-02 log2FC: -0.4 Coords: II: 7,290,373- 7,291,882 (+) type: protein_coding Description: NULL
C30H7.2a	erp-44.1	-0.13	0.01489	WBGene00016278	-0.09093	0.06019	0.09797	Endoplasmic Reticulum Protein homolog [Source:UniProtKB/TrEMBL;Acc:G5EFF8]	erp-44.1	172191	Protein Down Transcript Down	Gene: erp-44.1 (WBGene00016278) Protein ID:C30H7.2a Transcript| p-value: 9.80e-02 log2FC: -0.1 Protein| p-value: 1.49e-02 log2FC: -0.1 Coords: I: 5,416,649- 5,420,731 (-) type: protein_coding Description: Endoplasmic Reticulum Protein homolog [Source:UniProtKB/TrEMBL;Acc:G5EFF8]
C32D5.8a	C32D5.8	0.5248	0.00249	WBGene00016316	0.489	0.0395	3.504e-36	NULL	C32D5.8	174048	Protein Up Transcript Up	Gene: C32D5.8 (WBGene00016316) Protein ID:C32D5.8a Transcript| p-value: 3.50e-36 log2FC: 0.5 Protein| p-value: 2.49e-03 log2FC: 0.5 Coords: II: 6,343,058- 6,345,925 (-) type: protein_coding Description: NULL
C34E7.4	C34E7.4	0.2384	0.02721	WBGene00007934	0.01853	0.08042	0.7857	NULL	C34E7.4	181426	Protein Up Transcript Up	Gene: C34E7.4 (WBGene00007934) Protein ID:C34E7.4 Transcript| p-value: 7.86e-01 log2FC: 0.0 Protein| p-value: 2.72e-02 log2FC: 0.2 Coords: X:12,932,205-12,934,978 (-) type: protein_coding Description: NULL
C34F6.3	col-179	-1.382	0.0006162	WBGene00000752	-0.4165	0.07143	5.436e-10	COLlagen [Source:UniProtKB/TrEMBL;Acc:O17642]	col-179	181308	Protein Down Transcript Down	Gene: col-179 (WBGene00000752) Protein ID:C34F6.3 Transcript| p-value: 5.44e-10 log2FC: -0.4 Protein| p-value: 6.16e-04 log2FC: -1.4 Coords: X:11,201,465-11,202,488 (+) type: protein_coding Description: COLlagen [Source:UniProtKB/ TrEMBL;Acc:O17642]
C34G6.1	hpo-27	-0.2408	0.0308	WBGene00016418	-0.06737	0.0411	0.08731	NULL	hpo-27	24104280	Protein Down Transcript Down	Gene: hpo-27 (WBGene00016418) Protein ID:C34G6.1 Transcript| p-value: 8.73e-02 log2FC: -0.1 Protein| p-value: 3.08e-02 log2FC: -0.2 Coords: I: 5,906,662- 5,918,229 (+) type: protein_coding Description: NULL
C36A4.9a	acs-19	-0.5619	0.0002576	WBGene00007969	-0.01476	0.03703	0.6803	Acetyl-coenzyme A synthetase [Source:UniProtKB/TrEMBL;Acc:Q65ZB8]	acs-19	175500	Protein Down Transcript Down	Gene: acs-19 (WBGene00007969) Protein ID:C36A4.9a Transcript| p-value: 6.80e-01 log2FC: -0.0 Protein| p-value: 2.58e-04 log2FC: -0.6 Coords: III: 3,864,036- 3,867,098 (+) type: protein_coding Description: Acetyl-coenzyme A synthetase [Source:UniProtKB/TrEMBL;Acc:Q65ZB8]
C36B1.3	rpb-3	0.4511	0.01273	WBGene00007971	-0.11	0.03749	0.002368	RNA Polymerase II (B) subunit [Source:UniProtKB/TrEMBL;Acc:Q93338]	rpb-3	172680	Protein Up Transcript Down	Gene: rpb-3 (WBGene00007971) Protein ID:C36B1.3 Transcript| p-value: 2.37e-03 log2FC: -0.1 Protein| p-value: 1.27e-02 log2FC: 0.5 Coords: I: 8,728,687- 8,730,054 (+) type: protein_coding Description: RNA Polymerase II (B) subunit [Source:UniProtKB/TrEMBL;Acc:Q93338]
C37C3.6b	mig-6	0.2578	0.02771	WBGene00003242	0.1287	0.05206	0.00822	Papilin [Source:UniProtKB/Swiss-Prot;Acc:O76840]	mig-6	179162	Protein Up Transcript Up	Gene: mig-6 (WBGene00003242) Protein ID:C37C3.6b Transcript| p-value: 8.22e-03 log2FC: 0.1 Protein| p-value: 2.77e-02 log2FC: 0.3 Coords: V: 7,827,201- 7,842,388 (+) type: protein_coding Description: Papilin [Source:UniProtKB/Swiss- Prot;Acc:O76840]
C37H5.5	C37H5.5	-0.3158	0.003746	WBGene00016508	-0.06577	0.04301	0.1097	Nucleolar complex protein 3 homolog [Source:UniProtKB/Swiss-Prot;Acc:P91136]	C37H5.5	178874	Protein Down Transcript Down	Gene: C37H5.5 (WBGene00016508) Protein ID:C37H5.5 Transcript| p-value: 1.10e-01 log2FC: -0.1 Protein| p-value: 3.75e-03 log2FC: -0.3 Coords: V: 4,827,360- 4,836,025 (+) type: protein_coding Description: Nucleolar complex protein 3 homolog [Source:UniProtKB/Swiss-Prot;Acc:P91136]
C38D4.3	mel-28	1.601	0.006355	WBGene00003210	-0.02303	0.05452	0.6494	NULL	mel-28	175634	Protein Up Transcript Down	Gene: mel-28 (WBGene00003210) Protein ID:C38D4.3 Transcript| p-value: 6.49e-01 log2FC: -0.0 Protein| p-value: 6.35e-03 log2FC: 1.6 Coords: III: 4,786,080- 4,792,391 (+) type: protein_coding Description: NULL
C42D4.1	C42D4.1	0.6269	0.001564	WBGene00016594	-0.1152	0.06031	0.03649	NULL	C42D4.1	183403	Protein Up Transcript Down	Gene: C42D4.1 (WBGene00016594) Protein ID:C42D4.1 Transcript| p-value: 3.65e-02 log2FC: -0.1 Protein| p-value: 1.56e-03 log2FC: 0.6 Coords: IV: 7,189,191- 7,190,331 (+) type: protein_coding Description: NULL
C42D4.8	rpc-1	-0.3496	0.01824	WBGene00004411	-0.05092	0.04331	0.2185	DNA-directed RNA polymerase subunit [Source:UniProtKB/TrEMBL;Acc:Q18566]	rpc-1	177491	Protein Down Transcript Down	Gene: rpc-1 (WBGene00004411) Protein ID:C42D4.8 Transcript| p-value: 2.19e-01 log2FC: -0.1 Protein| p-value: 1.82e-02 log2FC: -0.3 Coords: IV: 7,160,135- 7,165,748 (-) type: protein_coding Description: DNA-directed RNA polymerase subunit [Source:UniProtKB/TrEMBL;Acc:Q18566]
C43C3.1	ifp-1	0.1816	0.01894	WBGene00002067	0.2393	0.1132	0.007688	Intermediate filament protein ifp-1 [Source:UniProtKB/Swiss-Prot;Acc:Q09501]	ifp-1	181182	Protein Up Transcript Up	Gene: ifp-1 (WBGene00002067) Protein ID:C43C3.1 Transcript| p-value: 7.69e-03 log2FC: 0.2 Protein| p-value: 1.89e-02 log2FC: 0.2 Coords: X: 9,675,844- 9,680,169 (-) type: protein_coding Description: Intermediate filament protein ifp-1 [Source:UniProtKB/Swiss-Prot;Acc:Q09501]
C44B11.3	mec-12	0.2778	0.01109	WBGene00003175	-0.201	0.09871	0.01273	Tubulin alpha-3 chain Detyrosinated tubulin alpha-3 chain [Source:UniProtKB/Swiss-Prot;Acc:P91910]	mec-12	175419	Protein Up Transcript Down	Gene: mec-12 (WBGene00003175) Protein ID:C44B11.3 Transcript| p-value: 1.27e-02 log2FC: -0.2 Protein| p-value: 1.11e-02 log2FC: 0.3 Coords: III: 3,131,574- 3,139,234 (-) type: protein_coding Description: Tubulin alpha-3 chain Detyrosinated tubulin alpha-3 chain [Source:UniProtKB/ Swiss-Prot;Acc:P91910]
C44B12.2a	ost-1	0.4833	0.01114	WBGene00003893	0.06597	0.05295	0.1822	SPARC [Source:UniProtKB/Swiss-Prot;Acc:P34714]	ost-1	176931	Protein Up Transcript Up	Gene: ost-1 (WBGene00003893) Protein ID:C44B12.2a Transcript| p-value: 1.82e-01 log2FC: 0.1 Protein| p-value: 1.11e-02 log2FC: 0.5 Coords: IV: 1,107,396- 1,110,856 (+) type: protein_coding Description: SPARC [Source:UniProtKB/Swiss- Prot;Acc:P34714]
C47G2.5b	saps-1	-0.3432	0.03895	WBGene00008166	-0.1396	0.06199	0.01337	SAPS (Phosphatase associated) domain protein [Source:UniProtKB/TrEMBL;Acc:B2D6K9]	saps-1	174725	Protein Down Transcript Down	Gene: saps-1 (WBGene00008166) Protein ID:C47G2.5b Transcript| p-value: 1.34e-02 log2FC: -0.1 Protein| p-value: 3.89e-02 log2FC: -0.3 Coords: II:11,297,700-11,301,254 (+) type: protein_coding Description: SAPS (Phosphatase associated) domain protein [Source:UniProtKB/ TrEMBL;Acc:B2D6K9]
C49H3.10a	xpo-3	-0.4021	0.02744	WBGene00002080	-0.1702	0.05893	0.001716	EXPOrtin (Nuclear export receptor) [Source:UniProtKB/TrEMBL;Acc:W6RQY2]	xpo-3	177581	Protein Down Transcript Down	Gene: xpo-3 (WBGene00002080) Protein ID:C49H3.10a Transcript| p-value: 1.72e-03 log2FC: -0.2 Protein| p-value: 2.74e-02 log2FC: -0.4 Coords: IV: 7,916,699- 7,924,129 (-) type: protein_coding Description: EXPOrtin (Nuclear export receptor) [Source:UniProtKB/TrEMBL;Acc:W6RQY2]
C50F7.10	klo-1	2.118	0.01377	WBGene00016848	-0.1173	0.09207	0.1157	KLOtho (Mammalian aging-associated protein) homolog [Source:UniProtKB/TrEMBL;Acc:Q18758]	klo-1	177557	Protein Up Transcript Down	Gene: klo-1 (WBGene00016848) Protein ID:C50F7.10 Transcript| p-value: 1.16e-01 log2FC: -0.1 Protein| p-value: 1.38e-02 log2FC: 2.1 Coords: IV: 7,745,979- 7,748,225 (-) type: protein_coding Description: KLOtho (Mammalian aging-associated protein) homolog [Source:UniProtKB/ TrEMBL;Acc:Q18758]
C52E4.1	cpr-1	0.7831	0.04156	WBGene00000781	0.9485	0.06742	3.796e-46	Gut-specific cysteine proteinase [Source:UniProtKB/Swiss-Prot;Acc:P25807]	cpr-1	179637	Protein Up Transcript Up	Gene: cpr-1 (WBGene00000781) Protein ID:C52E4.1 Transcript| p-value: 3.80e-46 log2FC: 0.9 Protein| p-value: 4.16e-02 log2FC: 0.8 Coords: V:11,975,515-11,976,756 (+) type: protein_coding Description: Gut-specific cysteine proteinase [Source:UniProtKB/Swiss-Prot;Acc:P25807]
C54D1.5	lam-2	0.212	0.0244	WBGene00016913	-0.04727	0.0561	0.3644	Laminin-like protein lam-2 [Source:UniProtKB/Swiss-Prot;Acc:Q18823]	lam-2	180980	Protein Up Transcript Down	Gene: lam-2 (WBGene00016913) Protein ID:C54D1.5 Transcript| p-value: 3.64e-01 log2FC: -0.0 Protein| p-value: 2.44e-02 log2FC: 0.2 Coords: X: 7,143,918- 7,151,235 (-) type: protein_coding Description: Laminin-like protein lam-2 [Source:UniProtKB/Swiss-Prot;Acc:Q18823]
C54D10.1	cdr-2	-0.2957	0.03634	WBGene00008296	-0.9167	0.1435	9.535e-12	CaDmium Responsive; Cadmium-inducible lysosomal protein CDR-2 [Source:UniProtKB/TrEMBL;Acc:G5ECX9]	cdr-2	183779	Protein Down Transcript Down	Gene: cdr-2 (WBGene00008296) Protein ID:C54D10.1 Transcript| p-value: 9.53e-12 log2FC: -0.9 Protein| p-value: 3.63e-02 log2FC: -0.3 Coords: V:12,414,640-12,415,709 (-) type: protein_coding Description: CaDmium Responsive; Cadmium- inducible lysosomal protein CDR-2 [Source:UniProtKB/TrEMBL;Acc:G5ECX9]
C54G6.5	spp-17	-2.25	0.04674	WBGene00005002	-0.4447	0.06957	1.758e-11	SaPosin-like Protein family [Source:UniProtKB/TrEMBL;Acc:Q8WSN3]	spp-17	171681	Protein Down Transcript Down	Gene: spp-17 (WBGene00005002) Protein ID:C54G6.5 Transcript| p-value: 1.76e-11 log2FC: -0.4 Protein| p-value: 4.67e-02 log2FC: -2.3 Coords: I: 1,016,403- 1,017,180 (+) type: protein_coding Description: SaPosin-like Protein family [Source:UniProtKB/TrEMBL;Acc:Q8WSN3]
C55B7.4a	acdh-1	-0.3004	0.01453	WBGene00016943	-0.5426	0.06486	5.692e-18	Acyl CoA DeHydrogenase [Source:UniProtKB/TrEMBL;Acc:Q8IAB6]	acdh-1	172358	Protein Down Transcript Down	Gene: acdh-1 (WBGene00016943) Protein ID:C55B7.4a Transcript| p-value: 5.69e-18 log2FC: -0.5 Protein| p-value: 1.45e-02 log2FC: -0.3 Coords: I: 6,497,436- 6,499,560 (+) type: protein_coding Description: Acyl CoA DeHydrogenase [Source:UniProtKB/TrEMBL;Acc:Q8IAB6]
C55F2.1b	atic-1	-0.3986	0.001165	WBGene00016957	-0.6776	0.05615	1.181e-34	5-Aminoimidazole-4-carboxamide ribonucleotide formylTransferase/IMP Cyclohydrolase homolog [Source:UniProtKB/TrEMBL;Acc:Q95QQ4]	atic-1	177576	Protein Down Transcript Down	Gene: atic-1 (WBGene00016957) Protein ID:C55F2.1b Transcript| p-value: 1.18e-34 log2FC: -0.7 Protein| p-value: 1.16e-03 log2FC: -0.4 Coords: IV: 7,882,028- 7,900,247 (+) type: protein_coding Description: 5-Aminoimidazole-4-carboxamide ribonucleotide formylTransferase/ IMP Cyclohydrolase homolog [Source:UniProtKB/TrEMBL;Acc:Q95QQ4]
C56C10.3	vps-32.1	0.2933	0.02487	WBGene00016961	0.02831	0.04501	0.5096	Related to yeast Vacuolar Protein Sorting factor [Source:UniProtKB/TrEMBL;Acc:Q18886]	vps-32.1	174091	Protein Up Transcript Up	Gene: vps-32.1 (WBGene00016961) Protein ID:C56C10.3 Transcript| p-value: 5.10e-01 log2FC: 0.0 Protein| p-value: 2.49e-02 log2FC: 0.3 Coords: II: 6,589,290- 6,591,081 (+) type: protein_coding Description: Related to yeast Vacuolar Protein Sorting factor [Source:UniProtKB/ TrEMBL;Acc:Q18886]
C56G2.6a	let-767	-0.5264	0.009888	WBGene00002891	-0.2955	0.03433	1.597e-18	Very-long-chain 3-oxooacyl-coA reductase let-767 [Source:UniProtKB/Swiss-Prot;Acc:Q09517]	let-767	175895	Protein Down Transcript Down	Gene: let-767 (WBGene00002891) Protein ID:C56G2.6a Transcript| p-value: 1.60e-18 log2FC: -0.3 Protein| p-value: 9.89e-03 log2FC: -0.5 Coords: III: 6,338,508- 6,340,228 (-) type: protein_coding Description: Very-long-chain 3-oxooacyl-coA reductase let-767 [Source:UniProtKB/Swiss- Prot;Acc:Q09517]
CD4.6	pas-6	0.1636	0.03331	WBGene00003927	-0.1838	0.0509	0.0001299	Proteasome subunit alpha type-1 [Source:UniProtKB/Swiss-Prot;Acc:O44156]	pas-6	178943	Protein Up Transcript Down	Gene: pas-6 (WBGene00003927) Protein ID:CD4.6 Transcript| p-value: 1.30e-04 log2FC: -0.2 Protein| p-value: 3.33e-02 log2FC: 0.2 Coords: V: 5,583,161- 5,584,343 (-) type: protein_coding Description: Proteasome subunit alpha type-1 [Source:UniProtKB/Swiss-Prot;Acc:O44156]
D1005.1	acly-1	-0.2335	0.01238	WBGene00016995	-0.147	0.07015	0.01819	Probable ATP-citrate synthase [Source:UniProtKB/Swiss-Prot;Acc:P53585]	acly-1	180485	Protein Down Transcript Down	Gene: acly-1 (WBGene00016995) Protein ID:D1005.1 Transcript| p-value: 1.82e-02 log2FC: -0.1 Protein| p-value: 1.24e-02 log2FC: -0.2 Coords: X: 1,479,542- 1,484,398 (+) type: protein_coding Description: Probable ATP-citrate synthase [Source:UniProtKB/Swiss-Prot;Acc:P53585]
D2085.1	pyr-1	-0.4901	0.005095	WBGene00004259	-0.1018	0.05781	0.05552	CAD protein Glutamine-dependent carbamoyl-phosphate synthase Aspartate carbamoyltransferase Dihydroorotase [Source:UniProtKB/Swiss-Prot;Acc:Q18990]	pyr-1	174385	Protein Down Transcript Down	Gene: pyr-1 (WBGene00004259) Protein ID:D2085.1 Transcript| p-value: 5.55e-02 log2FC: -0.1 Protein| p-value: 5.09e-03 log2FC: -0.5 Coords: II: 8,651,109- 8,658,808 (+) type: protein_coding Description: CAD protein Glutamine-dependent carbamoyl-phosphate synthase Aspartate carbamoyltransferase Dihydroorotase [Source:UniProtKB/Swiss-Prot;Acc:Q18990]
E02H1.1	E02H1.1	-0.5654	0.02345	WBGene00008455	0.01855	0.05995	0.7363	Probable dimethyladenosine transferase [Source:UniProtKB/Swiss-Prot;Acc:Q09522]	E02H1.1	183993	Protein Down Transcript Up	Gene: E02H1.1 (WBGene00008455) Protein ID:E02H1.1 Transcript| p-value: 7.36e-01 log2FC: 0.0 Protein| p-value: 2.34e-02 log2FC: -0.6 Coords: II: 9,589,865- 9,591,221 (-) type: protein_coding Description: Probable dimethyladenosine transferase [Source:UniProtKB/Swiss-Prot;Acc:Q09522]
EEED8.1	tofu-6	-0.2282	0.03418	WBGene00017132	-0.09253	0.04945	0.04675	Embryonic developmental protein tofu-6 [Source:UniProtKB/Swiss-Prot;Acc:Q09293]	tofu-6	24104386	Protein Down Transcript Down	Gene: tofu-6 (WBGene00017132) Protein ID:EEED8.1 Transcript| p-value: 4.68e-02 log2FC: -0.1 Protein| p-value: 3.42e-02 log2FC: -0.2 Coords: II: 5,421,248- 5,422,737 (+) type: protein_coding Description: Embryonic developmental protein tofu-6 [Source:UniProtKB/Swiss-Prot;Acc:Q09293]
F08F1.8	tth-1	0.3881	0.03403	WBGene00006649	0.2206	0.0885	0.003557	Thymosin beta [Source:UniProtKB/Swiss-Prot;Acc:O17389]	tth-1	181097	Protein Up Transcript Up	Gene: tth-1 (WBGene00006649) Protein ID:F08F1.8 Transcript| p-value: 3.56e-03 log2FC: 0.2 Protein| p-value: 3.40e-02 log2FC: 0.4 Coords: X: 8,422,480- 8,423,731 (-) type: protein_coding Description: Thymosin beta [Source:UniProtKB/Swiss- Prot;Acc:O17389]
F08G12.2	snrp-40.1	0.422	0.01739	WBGene00008586	-0.06715	0.07332	0.2933	Small Nuclear RibonucleoProtein homolog [Source:UniProtKB/TrEMBL;Acc:Q19211]	snrp-40.1	181319	Protein Up Transcript Down	Gene: snrp-40.1 (WBGene00008586) Protein ID:F08G12.2 Transcript| p-value: 2.93e-01 log2FC: -0.1 Protein| p-value: 1.74e-02 log2FC: 0.4 Coords: X:11,298,036-11,299,784 (-) type: protein_coding Description: Small Nuclear RibonucleoProtein homolog [Source:UniProtKB/TrEMBL;Acc:Q19211]
F09B12.3	F09B12.3	0.3078	0.00669	WBGene00008607	-0.4836	0.07571	1.627e-11	Putative phospholipase B-like 2 [Source:UniProtKB/Swiss-Prot;Acc:O62146]	F09B12.3	181605	Protein Up Transcript Down	Gene: F09B12.3 (WBGene00008607) Protein ID:F09B12.3 Transcript| p-value: 1.63e-11 log2FC: -0.5 Protein| p-value: 6.69e-03 log2FC: 0.3 Coords: X:15,095,343-15,097,954 (-) type: protein_coding Description: Putative phospholipase B-like 2 [Source:UniProtKB/Swiss-Prot;Acc:O62146]
F09E10.3	dhs-25	-0.4468	0.003336	WBGene00000988	-1.536	0.07935	8.732e-85	DeHydrogenases, Short chain [Source:UniProtKB/TrEMBL;Acc:Q19246]	dhs-25	180486	Protein Down Transcript Down	Gene: dhs-25 (WBGene00000988) Protein ID:F09E10.3 Transcript| p-value: 8.73e-85 log2FC: -1.5 Protein| p-value: 3.34e-03 log2FC: -0.4 Coords: X: 1,486,473- 1,489,326 (+) type: protein_coding Description: DeHydrogenases, Short chain [Source:UniProtKB/TrEMBL;Acc:Q19246]
F09E5.3	F09E5.3	0.1857	0.04112	WBGene00017283	-0.119	0.04612	0.006485	Putative deoxyribose-phosphate aldolase [Source:UniProtKB/Swiss-Prot;Acc:Q19264]	F09E5.3	173911	Protein Up Transcript Down	Gene: F09E5.3 (WBGene00017283) Protein ID:F09E5.3 Transcript| p-value: 6.48e-03 log2FC: -0.1 Protein| p-value: 4.11e-02 log2FC: 0.2 Coords: II: 5,373,997- 5,375,177 (+) type: protein_coding Description: Putative deoxyribose-phosphate aldolase [Source:UniProtKB/Swiss-Prot;Acc:Q19264]
F09G8.3	mrps-9	-0.2186	0.01114	WBGene00017319	-0.1471	0.0525	0.002729	Probable 40S ribosomal protein S9, mitochondrial [Source:UniProtKB/Swiss-Prot;Acc:P34388]	mrps-9	184267	Protein Down Transcript Down	Gene: mrps-9 (WBGene00017319) Protein ID:F09G8.3 Transcript| p-value: 2.73e-03 log2FC: -0.1 Protein| p-value: 1.11e-02 log2FC: -0.2 Coords: III: 8,266,062- 8,267,841 (+) type: protein_coding Description: Probable 40S ribosomal protein S9, mitochondrial [Source:UniProtKB/Swiss- Prot;Acc:P34388]
F10E7.7	rpl-33	-0.2054	0.0374	WBGene00004447	-0.1414	0.04411	0.0008202	60S ribosomal protein L35a [Source:UniProtKB/Swiss-Prot;Acc:P49180]	rpl-33	174166	Protein Down Transcript Down	Gene: rpl-33 (WBGene00004447) Protein ID:F10E7.7 Transcript| p-value: 8.20e-04 log2FC: -0.1 Protein| p-value: 3.74e-02 log2FC: -0.2 Coords: II: 7,105,556- 7,106,462 (+) type: protein_coding Description: 60S ribosomal protein L35a [Source:UniProtKB/Swiss-Prot;Acc:P49180]
F10G7.2	tsn-1	-0.1628	0.04107	WBGene00006626	-0.2228	0.044	1.242e-07	Staphylococcal nuclease domain-containing protein [Source:UniProtKB/TrEMBL;Acc:Q19328]	tsn-1	173811	Protein Down Transcript Down	Gene: tsn-1 (WBGene00006626) Protein ID:F10G7.2 Transcript| p-value: 1.24e-07 log2FC: -0.2 Protein| p-value: 4.11e-02 log2FC: -0.2 Coords: II: 4,706,821- 4,710,052 (+) type: protein_coding Description: Staphylococcal nuclease domain- containing protein [Source:UniProtKB/ TrEMBL;Acc:Q19328]
F11G11.11	col-20	-1.179	0.006123	WBGene00000609	-0.3139	0.08226	2.846e-05	COLlagen [Source:UniProtKB/TrEMBL;Acc:P91249]	col-20	173840	Protein Down Transcript Down	Gene: col-20 (WBGene00000609) Protein ID:F11G11.11 Transcript| p-value: 2.85e-05 log2FC: -0.3 Protein| p-value: 6.12e-03 log2FC: -1.2 Coords: II: 4,869,607- 4,870,791 (-) type: protein_coding Description: COLlagen [Source:UniProtKB/ TrEMBL;Acc:P91249]
F15G9.1a	F15G9.1	0.5062	0.04009	WBGene00008865	0.2116	0.06425	0.0003251	NULL	F15G9.1	181184	Protein Up Transcript Up	Gene: F15G9.1 (WBGene00008865) Protein ID:F15G9.1a Transcript| p-value: 3.25e-04 log2FC: 0.2 Protein| p-value: 4.01e-02 log2FC: 0.5 Coords: X: 9,706,926- 9,708,563 (+) type: protein_coding Description: NULL
F15G9.4f	him-4	0.1972	0.00546	WBGene00001863	-0.3422	0.06933	1.209e-07	High Incidence of Males (Increased X chromosome loss) [Source:UniProtKB/TrEMBL;Acc:A4UVK0]	him-4	181187	Protein Up Transcript Down	Gene: him-4 (WBGene00001863) Protein ID:F15G9.4f Transcript| p-value: 1.21e-07 log2FC: -0.3 Protein| p-value: 5.46e-03 log2FC: 0.2 Coords: X: 9,717,589- 9,753,764 (+) type: protein_coding Description: High Incidence of Males (Increased X chromosome loss) [Source:UniProtKB/ TrEMBL;Acc:A4UVK0]
F19B6.2a	ufd-1	0.3675	0.01253	WBGene00006733	-0.1435	0.04695	0.001246	Ubiquitin fusion degradation protein 1 homolog [Source:UniProtKB/Swiss-Prot;Acc:Q19584]	ufd-1	3565860	Protein Up Transcript Down	Gene: ufd-1 (WBGene00006733) Protein ID:F19B6.2a Transcript| p-value: 1.25e-03 log2FC: -0.1 Protein| p-value: 1.25e-02 log2FC: 0.4 Coords: IV:12,329,407-12,331,054 (-) type: protein_coding Description: Ubiquitin fusion degradation protein 1 homolog [Source:UniProtKB/Swiss- Prot;Acc:Q19584]
F20D12.1b	csr-1	-0.1964	0.02622	WBGene00017641	-0.2207	0.05666	3.43e-05	Chromosome-Segregation and RNAi deficient [Source:UniProtKB/TrEMBL;Acc:H2KZD5]	csr-1	177591	Protein Down Transcript Down	Gene: csr-1 (WBGene00017641) Protein ID:F20D12.1b Transcript| p-value: 3.43e-05 log2FC: -0.2 Protein| p-value: 2.62e-02 log2FC: -0.2 Coords: IV: 7,957,580- 7,962,129 (+) type: protein_coding Description: Chromosome-Segregation and RNAi deficient [Source:UniProtKB/ TrEMBL;Acc:H2KZD5]
F21F8.4	asp-12	0.6066	0.02579	WBGene00017678	2.938	0.1543	3.654e-82	ASpartyl Protease [Source:UniProtKB/TrEMBL;Acc:O01531]	asp-12	179210	Protein Up Transcript Up	Gene: asp-12 (WBGene00017678) Protein ID:F21F8.4 Transcript| p-value: 3.65e-82 log2FC: 2.9 Protein| p-value: 2.58e-02 log2FC: 0.6 Coords: V: 8,269,254- 8,272,058 (+) type: protein_coding Description: ASpartyl Protease [Source:UniProtKB/ TrEMBL;Acc:O01531]
F21F8.7	asp-6	-0.5705	0.003753	WBGene00000219	0.4879	0.04221	6.608e-32	Aspartic protease 6 [Source:UniProtKB/Swiss-Prot;Acc:O01530]	asp-6	179209	Protein Down Transcript Up	Gene: asp-6 (WBGene00000219) Protein ID:F21F8.7 Transcript| p-value: 6.61e-32 log2FC: 0.5 Protein| p-value: 3.75e-03 log2FC: -0.6 Coords: V: 8,267,511- 8,268,937 (-) type: protein_coding Description: Aspartic protease 6 [Source:UniProtKB/ Swiss-Prot;Acc:O01530]
F22A3.6c	ilys-5	-0.5651	0.03768	WBGene00017691	0.2375	0.03482	2.755e-12	Invertebrate LYSozyme [Source:UniProtKB/TrEMBL;Acc:Q19698]	ilys-5	180928	Protein Down Transcript Up	Gene: ilys-5 (WBGene00017691) Protein ID:F22A3.6c Transcript| p-value: 2.75e-12 log2FC: 0.2 Protein| p-value: 3.77e-02 log2FC: -0.6 Coords: X: 6,533,493- 6,536,840 (-) type: protein_coding Description: Invertebrate LYSozyme [Source:UniProtKB/ TrEMBL;Acc:Q19698]
F22B3.4	gfat-2	-0.507	0.004922	WBGene00009035	-0.097	0.04789	0.03249	Glutamine-Fructose 6-phosphate AminoTransferase homolog [Source:UniProtKB/TrEMBL;Acc:Q19699]	gfat-2	178067	Protein Down Transcript Down	Gene: gfat-2 (WBGene00009035) Protein ID:F22B3.4 Transcript| p-value: 3.25e-02 log2FC: -0.1 Protein| p-value: 4.92e-03 log2FC: -0.5 Coords: IV:11,410,228-11,413,001 (+) type: protein_coding Description: Glutamine-Fructose 6-phosphate AminoTransferase homolog [Source:UniProtKB/TrEMBL;Acc:Q19699]
F22F7.1a	ldp-1	-0.2598	0.04742	WBGene00017719	-0.1353	0.03661	0.0001338	Lipid droplet localized protein [Source:UniProtKB/Swiss-Prot;Acc:Q9GZE9]	ldp-1	178692	Protein Down Transcript Down	Gene: ldp-1 (WBGene00017719) Protein ID:F22F7.1a Transcript| p-value: 1.34e-04 log2FC: -0.1 Protein| p-value: 4.74e-02 log2FC: -0.3 Coords: V: 2,127,535- 2,130,100 (+) type: protein_coding Description: Lipid droplet localized protein [Source:UniProtKB/Swiss-Prot;Acc:Q9GZE9]
F25B5.3c	F25B5.3	-1.344	0.02743	WBGene00017775	-0.0711	0.03917	0.05931	Putative cytosolic 5'-nucleotidase 3 [Source:UniProtKB/Swiss-Prot;Acc:Q09315]	F25B5.3	175843	Protein Down Transcript Down	Gene: F25B5.3 (WBGene00017775) Protein ID:F25B5.3c Transcript| p-value: 5.93e-02 log2FC: -0.1 Protein| p-value: 2.74e-02 log2FC: -1.3 Coords: III: 5,948,890- 5,953,534 (+) type: protein_coding Description: Putative cytosolic 5'-nucleotidase 3 [Source:UniProtKB/Swiss-Prot;Acc:Q09315]
F25H2.10	rla-0	-0.1761	0.02464	WBGene00004408	-0.05461	0.04553	0.2056	60S acidic ribosomal protein P0 [Source:UniProtKB/Swiss-Prot;Acc:Q93572]	rla-0	172943	Protein Down Transcript Down	Gene: rla-0 (WBGene00004408) Protein ID:F25H2.10 Transcript| p-value: 2.06e-01 log2FC: -0.1 Protein| p-value: 2.46e-02 log2FC: -0.2 Coords: I:10,567,894-10,569,019 (+) type: protein_coding Description: 60S acidic ribosomal protein P0 [Source:UniProtKB/Swiss-Prot;Acc:Q93572]
F25H5.1c	lim-9	0.7429	0.001605	WBGene00006407	0.1419	0.04888	0.002083	LIM domain family [Source:UniProtKB/TrEMBL;Acc:G5EDJ5]	lim-9	3565712	Protein Up Transcript Up	Gene: lim-9 (WBGene00006407) Protein ID:F25H5.1c Transcript| p-value: 2.08e-03 log2FC: 0.1 Protein| p-value: 1.60e-03 log2FC: 0.7 Coords: I: 9,181,819- 9,220,766 (-) type: protein_coding Description: LIM domain family [Source:UniProtKB/ TrEMBL;Acc:G5EDJ5]
F25H5.4a	eef-2	-0.124	0.002391	WBGene00001167	-0.02579	0.05479	0.6153	Elongation factor 2 [Source:UniProtKB/Swiss-Prot;Acc:P29691]	eef-2	172743	Protein Down Transcript Down	Gene: eef-2 (WBGene00001167) Protein ID:F25H5.4a Transcript| p-value: 6.15e-01 log2FC: -0.0 Protein| p-value: 2.39e-03 log2FC: -0.1 Coords: I: 9,163,531- 9,166,952 (+) type: protein_coding Description: Elongation factor 2 [Source:UniProtKB/ Swiss-Prot;Acc:P29691]
F27C8.4b	spp-18	1.232	0.03172	WBGene00005003	0.7032	0.08426	5.179e-18	SaPosin-like Protein family [Source:UniProtKB/TrEMBL;Acc:Q19837]	spp-18	185015	Protein Up Transcript Up	Gene: spp-18 (WBGene00005003) Protein ID:F27C8.4b Transcript| p-value: 5.18e-18 log2FC: 0.7 Protein| p-value: 3.17e-02 log2FC: 1.2 Coords: IV: 9,593,667- 9,594,425 (+) type: protein_coding Description: SaPosin-like Protein family [Source:UniProtKB/TrEMBL;Acc:Q19837]
F28A12.4	asp-13	-0.9147	0.01974	WBGene00017881	-0.4646	0.05601	1.139e-17	ASpartyl Protease [Source:UniProtKB/TrEMBL;Acc:Q22972]	asp-13	179247	Protein Down Transcript Down	Gene: asp-13 (WBGene00017881) Protein ID:F28A12.4 Transcript| p-value: 1.14e-17 log2FC: -0.5 Protein| p-value: 1.97e-02 log2FC: -0.9 Coords: V: 8,641,491- 8,643,225 (-) type: protein_coding Description: ASpartyl Protease [Source:UniProtKB/ TrEMBL;Acc:Q22972]
F28F5.3a	lim-8	0.6003	0.003774	WBGene00017904	0.2928	0.08037	4.708e-05	LIM domain family [Source:UniProtKB/TrEMBL;Acc:Q95QI2]	lim-8	175952	Protein Up Transcript Up	Gene: lim-8 (WBGene00017904) Protein ID:F28F5.3a Transcript| p-value: 4.71e-05 log2FC: 0.3 Protein| p-value: 3.77e-03 log2FC: 0.6 Coords: III: 6,802,788- 6,816,132 (+) type: protein_coding Description: LIM domain family [Source:UniProtKB/ TrEMBL;Acc:Q95QI2]
F28H1.2	cpn-3	0.3105	0.02226	WBGene00000779	0.6059	0.0394	1.747e-54	CalPoNin [Source:UniProtKB/TrEMBL;Acc:O01542]	cpn-3	171986	Protein Up Transcript Up	Gene: cpn-3 (WBGene00000779) Protein ID:F28H1.2 Transcript| p-value: 1.75e-54 log2FC: 0.6 Protein| p-value: 2.23e-02 log2FC: 0.3 Coords: I: 3,987,842- 3,988,699 (+) type: protein_coding Description: CalPoNin [Source:UniProtKB/ TrEMBL;Acc:O01542]
F29G6.3c	hpo-34	0.2019	0.04219	WBGene00009259	0.2523	0.0487	6.029e-08	NULL	hpo-34	181340	Protein Up Transcript Up	Gene: hpo-34 (WBGene00009259) Protein ID:F29G6.3c Transcript| p-value: 6.03e-08 log2FC: 0.3 Protein| p-value: 4.22e-02 log2FC: 0.2 Coords: X:11,511,558-11,519,062 (-) type: protein_coding Description: NULL
F29G9.5	rpt-2	-0.1571	0.02786	WBGene00004502	-0.1506	0.04881	0.001366	Probable 26S proteasome regulatory subunit 4 [Source:UniProtKB/Swiss-Prot;Acc:O16368]	rpt-2	178988	Protein Down Transcript Down	Gene: rpt-2 (WBGene00004502) Protein ID:F29G9.5 Transcript| p-value: 1.37e-03 log2FC: -0.2 Protein| p-value: 2.79e-02 log2FC: -0.2 Coords: V: 6,016,049- 6,017,669 (-) type: protein_coding Description: Probable 26S proteasome regulatory subunit 4 [Source:UniProtKB/Swiss- Prot;Acc:O16368]
F32H2.5	fasn-1	-0.2133	0.006471	WBGene00009342	-0.03893	0.04281	0.3413	Fatty Acid SyNthase [Source:UniProtKB/TrEMBL;Acc:P91871]	fasn-1	172715	Protein Down Transcript Down	Gene: fasn-1 (WBGene00009342) Protein ID:F32H2.5 Transcript| p-value: 3.41e-01 log2FC: -0.0 Protein| p-value: 6.47e-03 log2FC: -0.2 Coords: I: 8,975,384- 8,986,534 (-) type: protein_coding Description: Fatty Acid SyNthase [Source:UniProtKB/ TrEMBL;Acc:P91871]
F33D4.5	mrpl-1	-0.2739	0.03673	WBGene00017997	-0.09438	0.05069	0.04686	Mitochondrial Ribosomal Protein, Large [Source:UniProtKB/TrEMBL;Acc:Q7KPW7]	mrpl-1	177549	Protein Down Transcript Down	Gene: mrpl-1 (WBGene00017997) Protein ID:F33D4.5 Transcript| p-value: 4.69e-02 log2FC: -0.1 Protein| p-value: 3.67e-02 log2FC: -0.3 Coords: IV: 7,707,575- 7,709,084 (-) type: protein_coding Description: Mitochondrial Ribosomal Protein, Large [Source:UniProtKB/TrEMBL;Acc:Q7KPW7]
F35G12.2	idhg-1	-0.1512	0.006185	WBGene00009440	-0.08358	0.05192	0.08577	Isocitrate dehydrogenase [NAD] subunit, mitochondrial [Source:UniProtKB/TrEMBL;Acc:Q20049]	idhg-1	175598	Protein Down Transcript Down	Gene: idhg-1 (WBGene00009440) Protein ID:F35G12.2 Transcript| p-value: 8.58e-02 log2FC: -0.1 Protein| p-value: 6.19e-03 log2FC: -0.2 Coords: III: 4,567,325- 4,571,835 (+) type: protein_coding Description: Isocitrate dehydrogenase [NAD] subunit, mitochondrial [Source:UniProtKB/ TrEMBL;Acc:Q20049]
F37A4.1	F37A4.1	-1.033	0.03819	WBGene00018131	-0.04715	0.03485	0.1635	NULL	F37A4.1	175948	Protein Down Transcript Down	Gene: F37A4.1 (WBGene00018131) Protein ID:F37A4.1 Transcript| p-value: 1.64e-01 log2FC: -0.0 Protein| p-value: 3.82e-02 log2FC: -1.0 Coords: III: 6,723,389- 6,725,711 (+) type: protein_coding Description: NULL
F37C4.5a	F37C4.5	0.1809	0.04312	WBGene00018145	-0.214	0.05061	7.824e-06	NULL	F37C4.5	177146	Protein Up Transcript Down	Gene: F37C4.5 (WBGene00018145) Protein ID:F37C4.5a Transcript| p-value: 7.82e-06 log2FC: -0.2 Protein| p-value: 4.31e-02 log2FC: 0.2 Coords: IV: 3,871,829- 3,874,416 (-) type: protein_coding Description: NULL
F37E3.1	ncbp-1	-0.372	0.0226	WBGene00018156	-0.103	0.04956	0.02662	Nuclear cap-binding protein subunit 1 [Source:UniProtKB/Swiss-Prot;Acc:O01763]	ncbp-1	172345	Protein Down Transcript Down	Gene: ncbp-1 (WBGene00018156) Protein ID:F37E3.1 Transcript| p-value: 2.66e-02 log2FC: -0.1 Protein| p-value: 2.26e-02 log2FC: -0.4 Coords: I: 6,421,978- 6,425,794 (+) type: protein_coding Description: Nuclear cap-binding protein subunit 1 [Source:UniProtKB/Swiss-Prot;Acc:O01763]
F38B2.1e	ifa-1	0.2071	0.04851	WBGene00002050	0.251	0.06954	7.617e-05	Intermediate filament protein ifa-1 [Source:UniProtKB/Swiss-Prot;Acc:P90901]	ifa-1	181316	Protein Up Transcript Up	Gene: ifa-1 (WBGene00002050) Protein ID:F38B2.1e Transcript| p-value: 7.62e-05 log2FC: 0.3 Protein| p-value: 4.85e-02 log2FC: 0.2 Coords: X:11,271,184-11,275,482 (+) type: protein_coding Description: Intermediate filament protein ifa-1 [Source:UniProtKB/Swiss-Prot;Acc:P90901]
F41C3.3	acs-11	0.3517	0.01299	WBGene00018269	0.04541	0.05815	0.3974	Fatty Acid CoA Synthetase family [Source:UniProtKB/TrEMBL;Acc:Q20264]	acs-11	173820	Protein Up Transcript Up	Gene: acs-11 (WBGene00018269) Protein ID:F41C3.3 Transcript| p-value: 3.97e-01 log2FC: 0.0 Protein| p-value: 1.30e-02 log2FC: 0.4 Coords: II: 4,742,128- 4,745,280 (+) type: protein_coding Description: Fatty Acid CoA Synthetase family [Source:UniProtKB/TrEMBL;Acc:Q20264]
F41E7.5	fipr-21	0.323	0.03387	WBGene00009621	-0.05504	0.0764	0.4022	FIP (Fungus-Induced Protein) Related [Source:UniProtKB/TrEMBL;Acc:Q20277]	fipr-21	181238	Protein Up Transcript Down	Gene: fipr-21 (WBGene00009621) Protein ID:F41E7.5 Transcript| p-value: 4.02e-01 log2FC: -0.1 Protein| p-value: 3.39e-02 log2FC: 0.3 Coords: X:10,304,507-10,304,947 (+) type: protein_coding Description: FIP (Fungus-Induced Protein) Related [Source:UniProtKB/TrEMBL;Acc:Q20277]
F41G4.2b	cas-1	0.3145	0.03187	WBGene00000294	0.4173	0.0489	1.825e-18	Adenylyl cyclase-associated protein [Source:UniProtKB/TrEMBL;Acc:H2L023]	cas-1	181729	Protein Up Transcript Up	Gene: cas-1 (WBGene00000294) Protein ID:F41G4.2b Transcript| p-value: 1.82e-18 log2FC: 0.4 Protein| p-value: 3.19e-02 log2FC: 0.3 Coords: X:16,807,461-16,813,673 (-) type: protein_coding Description: Adenylyl cyclase-associated protein [Source:UniProtKB/TrEMBL;Acc:H2L023]
F41H10.8	elo-6	-0.552	0.009954	WBGene00001244	-0.3009	0.04254	3.077e-13	Elongation of very long chain fatty acids protein 6 [Source:UniProtKB/Swiss-Prot;Acc:Q20303]	elo-6	177321	Protein Down Transcript Down	Gene: elo-6 (WBGene00001244) Protein ID:F41H10.8 Transcript| p-value: 3.08e-13 log2FC: -0.3 Protein| p-value: 9.95e-03 log2FC: -0.6 Coords: IV: 5,386,629- 5,388,559 (-) type: protein_coding Description: Elongation of very long chain fatty acids protein 6 [Source:UniProtKB/Swiss- Prot;Acc:Q20303]
F43G9.10	mfap-1	1.945	0.0328	WBGene00009671	0.001571	0.04039	0.9675	Microfibrillar-associated protein 1 [Source:UniProtKB/Swiss-Prot;Acc:Q93712]	mfap-1	172661	Protein Up Transcript Up	Gene: mfap-1 (WBGene00009671) Protein ID:F43G9.10 Transcript| p-value: 9.67e-01 log2FC: 0.0 Protein| p-value: 3.28e-02 log2FC: 1.9 Coords: I: 8,638,514- 8,640,236 (-) type: protein_coding Description: Microfibrillar-associated protein 1 [Source:UniProtKB/Swiss-Prot;Acc:Q93712]
F44G3.6	skr-3	0.316	0.03893	WBGene00004809	-0.2011	0.07606	0.00275	SKR-3; SKp1 Related (Ubiquitin ligase complex component) [Source:UniProtKB/TrEMBL;Acc:G5EE67]	skr-3	180081	Protein Up Transcript Down	Gene: skr-3 (WBGene00004809) Protein ID:F44G3.6 Transcript| p-value: 2.75e-03 log2FC: -0.2 Protein| p-value: 3.89e-02 log2FC: 0.3 Coords: V:16,121,824-16,122,648 (+) type: protein_coding Description: SKR-3; SKp1 Related (Ubiquitin ligase complex component) [Source:UniProtKB/ TrEMBL;Acc:G5EE67]
F45G2.2a	myo-6	0.3708	0.008937	WBGene00009730	0.152	0.1247	0.08403	MYOsin heavy chain structural genes [Source:UniProtKB/TrEMBL;Acc:Q5FC20]	myo-6	176764	Protein Up Transcript Up	Gene: myo-6 (WBGene00009730) Protein ID:F45G2.2a Transcript| p-value: 8.40e-02 log2FC: 0.2 Protein| p-value: 8.94e-03 log2FC: 0.4 Coords: III:13,409,895-13,423,537 (+) type: protein_coding Description: MYOsin heavy chain structural genes [Source:UniProtKB/TrEMBL;Acc:Q5FC20]
F45H10.1a	alh-7	0.2414	0.02749	WBGene00000113	-0.02936	0.06769	0.6261	ALdehyde deHydrogenase [Source:UniProtKB/TrEMBL;Acc:O02266]	alh-7	174991	Protein Up Transcript Down	Gene: alh-7 (WBGene00000113) Protein ID:F45H10.1a Transcript| p-value: 6.26e-01 log2FC: -0.0 Protein| p-value: 2.75e-02 log2FC: 0.2 Coords: II:13,485,792-13,491,786 (-) type: protein_coding Description: ALdehyde deHydrogenase [Source:UniProtKB/TrEMBL;Acc:O02266]
F46B6.3a	smg-4	0.3323	0.03875	WBGene00004882	-0.09565	0.0457	0.02741	Suppressor with Morphological effect on Genitalia [Source:UniProtKB/TrEMBL;Acc:Q8WQF3]	smg-4	179371	Protein Up Transcript Down	Gene: smg-4 (WBGene00004882) Protein ID:F46B6.3a Transcript| p-value: 2.74e-02 log2FC: -0.1 Protein| p-value: 3.88e-02 log2FC: 0.3 Coords: V: 9,775,935- 9,777,743 (-) type: protein_coding Description: Suppressor with Morphological effect on Genitalia [Source:UniProtKB/ TrEMBL;Acc:Q8WQF3]
F46E10.1a	acs-1	-0.6367	0.007404	WBGene00018488	-0.539	0.05203	3.476e-26	Fatty Acid CoA Synthetase family [Source:UniProtKB/TrEMBL;Acc:Q5TKA3]	acs-1	179043	Protein Down Transcript Down	Gene: acs-1 (WBGene00018488) Protein ID:F46E10.1a Transcript| p-value: 3.48e-26 log2FC: -0.5 Protein| p-value: 7.40e-03 log2FC: -0.6 Coords: V: 6,524,989- 6,532,089 (+) type: protein_coding Description: Fatty Acid CoA Synthetase family [Source:UniProtKB/TrEMBL;Acc:Q5TKA3]
F49H12.5	txdc-12.2	-0.3593	0.04265	WBGene00018656	-0.09982	0.08547	0.16	ThioredoXin Domain Containing protein homolog [Source:UniProtKB/TrEMBL;Acc:Q9N5S7]	txdc-12.2	180520	Protein Down Transcript Down	Gene: txdc-12.2 (WBGene00018656) Protein ID:F49H12.5 Transcript| p-value: 1.60e-01 log2FC: -0.1 Protein| p-value: 4.27e-02 log2FC: -0.4 Coords: X: 2,074,448- 2,075,944 (+) type: protein_coding Description: ThioredoXin Domain Containing protein homolog [Source:UniProtKB/ TrEMBL;Acc:Q9N5S7]
F52E1.13f	lmd-3	0.1599	0.04668	WBGene00018700	-0.04078	0.04885	0.3766	LysM Domain (Peptidoglycan binding) protein [Source:UniProtKB/TrEMBL;Acc:Q3Y409]	lmd-3	179225	Protein Up Transcript Down	Gene: lmd-3 (WBGene00018700) Protein ID:F52E1.13f Transcript| p-value: 3.77e-01 log2FC: -0.0 Protein| p-value: 4.67e-02 log2FC: 0.2 Coords: V: 8,415,687- 8,444,773 (-) type: protein_coding Description: LysM Domain (Peptidoglycan binding) protein [Source:UniProtKB/ TrEMBL;Acc:Q3Y409]
F52E1.7b	hsp-17	0.5008	0.01556	WBGene00002021	0.01883	0.07621	0.7796	Heat Shock Protein [Source:UniProtKB/TrEMBL;Acc:Q7JP52]	hsp-17	186113	Protein Up Transcript Up	Gene: hsp-17 (WBGene00002021) Protein ID:F52E1.7b Transcript| p-value: 7.80e-01 log2FC: 0.0 Protein| p-value: 1.56e-02 log2FC: 0.5 Coords: V: 8,384,774- 8,386,268 (-) type: protein_coding Description: Heat Shock Protein [Source:UniProtKB/ TrEMBL;Acc:Q7JP52]
F52F12.7b	strl-1	-0.458	0.03518	WBGene00009940	-0.1177	0.04923	0.01088	Steroidogenic acute regulatory-like protein 1 [Source:UniProtKB/Swiss-Prot;Acc:O17883]	strl-1	172846	Protein Down Transcript Down	Gene: strl-1 (WBGene00009940) Protein ID:F52F12.7b Transcript| p-value: 1.09e-02 log2FC: -0.1 Protein| p-value: 3.52e-02 log2FC: -0.5 Coords: I: 9,928,946- 9,930,885 (+) type: protein_coding Description: Steroidogenic acute regulatory-like protein 1 [Source:UniProtKB/Swiss- Prot;Acc:O17883]
F53A2.4	nud-1	-0.1779	0.0332	WBGene00003829	-0.1056	0.04308	0.01025	Aspergillus NUclear Division related; NUD-1 [Source:UniProtKB/TrEMBL;Acc:G5EE74]	nud-1	176754	Protein Down Transcript Down	Gene: nud-1 (WBGene00003829) Protein ID:F53A2.4 Transcript| p-value: 1.02e-02 log2FC: -0.1 Protein| p-value: 3.32e-02 log2FC: -0.2 Coords: III:13,341,527-13,342,607 (+) type: protein_coding Description: Aspergillus NUclear Division related; NUD-1 [Source:UniProtKB/ TrEMBL;Acc:G5EE74]
F53C11.8	swan-1	2.131	0.007958	WBGene00009977	-0.03765	0.07536	0.5629	Seven WD repeats, AN11 family [Source:UniProtKB/TrEMBL;Acc:Q93758]	swan-1	179876	Protein Up Transcript Down	Gene: swan-1 (WBGene00009977) Protein ID:F53C11.8 Transcript| p-value: 5.63e-01 log2FC: -0.0 Protein| p-value: 7.96e-03 log2FC: 2.1 Coords: V:13,804,395-13,807,237 (-) type: protein_coding Description: Seven WD repeats, AN11 family [Source:UniProtKB/TrEMBL;Acc:Q93758]
F53G12.5a	mex-3	-1.509	0.008076	WBGene00003229	-0.08142	0.04078	0.0376	Muscle EXcess [Source:UniProtKB/TrEMBL;Acc:V6CKQ3]	mex-3	171607	Protein Down Transcript Down	Gene: mex-3 (WBGene00003229) Protein ID:F53G12.5a Transcript| p-value: 3.76e-02 log2FC: -0.1 Protein| p-value: 8.08e-03 log2FC: -1.5 Coords: I: 127,297- 134,065 (+) type: protein_coding Description: Muscle EXcess [Source:UniProtKB/ TrEMBL;Acc:V6CKQ3]
F54A3.3	cct-3	-0.2062	0.03746	WBGene00018782	-0.1763	0.05762	0.0009519	T-complex protein 1 subunit gamma [Source:UniProtKB/Swiss-Prot;Acc:Q9N4J8]	cct-3	173581	Protein Down Transcript Down	Gene: cct-3 (WBGene00018782) Protein ID:F54A3.3 Transcript| p-value: 9.52e-04 log2FC: -0.2 Protein| p-value: 3.75e-02 log2FC: -0.2 Coords: II: 2,233,540- 2,243,539 (+) type: protein_coding Description: T-complex protein 1 subunit gamma [Source:UniProtKB/Swiss-Prot;Acc:Q9N4J8]
F54C1.7	pat-10	0.3012	0.02524	WBGene00003934	0.1553	0.04863	0.0007136	Paralysed Arrest at Two-fold; Troponin C [Source:UniProtKB/TrEMBL;Acc:G5EF37]	pat-10	172127	Protein Up Transcript Up	Gene: pat-10 (WBGene00003934) Protein ID:F54C1.7 Transcript| p-value: 7.14e-04 log2FC: 0.2 Protein| p-value: 2.52e-02 log2FC: 0.3 Coords: I: 5,018,770- 5,020,166 (-) type: protein_coding Description: Paralysed Arrest at Two-fold; Troponin C [Source:UniProtKB/TrEMBL;Acc:G5EF37]
F54C9.5	rpl-5	-0.1176	0.03912	WBGene00004416	-0.1112	0.04895	0.01667	60S ribosomal protein L5 [Source:UniProtKB/Swiss-Prot;Acc:P49405]	rpl-5	174371	Protein Down Transcript Down	Gene: rpl-5 (WBGene00004416) Protein ID:F54C9.5 Transcript| p-value: 1.67e-02 log2FC: -0.1 Protein| p-value: 3.91e-02 log2FC: -0.1 Coords: II: 8,569,927- 8,571,100 (+) type: protein_coding Description: 60S ribosomal protein L5 [Source:UniProtKB/Swiss-Prot;Acc:P49405]
F54E2.3e	ketn-1	0.2459	0.001189	WBGene00004130	0.3247	0.08108	9.946e-06	KETtiN (Drosophila actin-binding) homolog; Kettin [Source:UniProtKB/TrEMBL;Acc:Q9NL87]	ketn-1	178740	Protein Up Transcript Up	Gene: ketn-1 (WBGene00004130) Protein ID:F54E2.3e Transcript| p-value: 9.95e-06 log2FC: 0.3 Protein| p-value: 1.19e-03 log2FC: 0.2 Coords: V: 2,781,943- 2,807,934 (-) type: protein_coding Description: KETtiN (Drosophila actin-binding) homolog; Kettin [Source:UniProtKB/ TrEMBL;Acc:Q9NL87]
F54F2.2a	zfp-1	0.7799	0.02438	WBGene00006975	0.0353	0.05806	0.5089	Uncharacterized protein F54F2.2, isoform a [Source:UniProtKB/Swiss-Prot;Acc:P34447]	zfp-1	176237	Protein Up Transcript Up	Gene: zfp-1 (WBGene00006975) Protein ID:F54F2.2a Transcript| p-value: 5.09e-01 log2FC: 0.0 Protein| p-value: 2.44e-02 log2FC: 0.8 Coords: III: 8,792,847- 8,806,305 (+) type: protein_coding Description: Uncharacterized protein F54F2.2, isoform a [Source:UniProtKB/Swiss- Prot;Acc:P34447]
F54F3.1b	nid-1	0.1954	0.02922	WBGene00003738	-0.5619	0.06056	1.448e-21	NIDogen (Basement membrane protein) [Source:UniProtKB/TrEMBL;Acc:C7FZU3]	nid-1	179770	Protein Up Transcript Down	Gene: nid-1 (WBGene00003738) Protein ID:F54F3.1b Transcript| p-value: 1.45e-21 log2FC: -0.6 Protein| p-value: 2.92e-02 log2FC: 0.2 Coords: V:12,910,113-12,917,198 (+) type: protein_coding Description: NIDogen (Basement membrane protein) [Source:UniProtKB/TrEMBL;Acc:C7FZU3]
F55A8.2b	egl-4	-0.1762	0.03397	WBGene00001173	-0.08452	0.03849	0.02306	cGMP-dependent protein kinase egl-4 [Source:UniProtKB/Swiss-Prot;Acc:O76360]	egl-4	176991	Protein Down Transcript Down	Gene: egl-4 (WBGene00001173) Protein ID:F55A8.2b Transcript| p-value: 2.31e-02 log2FC: -0.1 Protein| p-value: 3.40e-02 log2FC: -0.2 Coords: IV: 1,847,968- 1,880,587 (+) type: protein_coding Description: cGMP-dependent protein kinase egl-4 [Source:UniProtKB/Swiss-Prot;Acc:O76360]
F55B12.5	nrf-5	-0.4086	0.03273	WBGene00003812	-0.3541	0.04929	1.019e-13	Nose resistant to fluoxetine protein 5 [Source:UniProtKB/Swiss-Prot;Acc:Q93796]	nrf-5	179879	Protein Down Transcript Down	Gene: nrf-5 (WBGene00003812) Protein ID:F55B12.5 Transcript| p-value: 1.02e-13 log2FC: -0.4 Protein| p-value: 3.27e-02 log2FC: -0.4 Coords: V:13,828,208-13,831,040 (+) type: protein_coding Description: Nose resistant to fluoxetine protein 5 [Source:UniProtKB/Swiss-Prot;Acc:Q93796]
F55H2.6	clu-1	-0.259	0.0307	WBGene00000550	-0.2397	0.0357	5.231e-12	Clustered mitochondria protein homolog [Source:UniProtKB/Swiss-Prot;Acc:P34466]	clu-1	176341	Protein Down Transcript Down	Gene: clu-1 (WBGene00000550) Protein ID:F55H2.6 Transcript| p-value: 5.23e-12 log2FC: -0.2 Protein| p-value: 3.07e-02 log2FC: -0.3 Coords: III: 9,516,631- 9,521,460 (-) type: protein_coding Description: Clustered mitochondria protein homolog [Source:UniProtKB/Swiss-Prot;Acc:P34466]
F56B6.4b	gyg-1	0.2307	0.01947	WBGene00006863	0.4619	0.05665	3.737e-17	Glycogenin-1 [Source:UniProtKB/Swiss-Prot;Acc:H2KYQ5]	gyg-1	180644	Protein Up Transcript Up	Gene: gyg-1 (WBGene00006863) Protein ID:F56B6.4b Transcript| p-value: 3.74e-17 log2FC: 0.5 Protein| p-value: 1.95e-02 log2FC: 0.2 Coords: X: 3,537,641- 3,540,940 (+) type: protein_coding Description: Glycogenin-1 [Source:UniProtKB/Swiss- Prot;Acc:H2KYQ5]
F56D2.6a	ddx-15	-0.2521	0.04389	WBGene00018967	-0.08032	0.04085	0.04045	Pre-mRNA-splicing factor ATP-dependent RNA helicase ddx-15 [Source:UniProtKB/Swiss-Prot;Acc:Q20875]	ddx-15	175771	Protein Down Transcript Down	Gene: ddx-15 (WBGene00018967) Protein ID:F56D2.6a Transcript| p-value: 4.05e-02 log2FC: -0.1 Protein| p-value: 4.39e-02 log2FC: -0.3 Coords: III: 5,589,036- 5,591,718 (-) type: protein_coding Description: Pre-mRNA-splicing factor ATP-dependent RNA helicase ddx-15 [Source:UniProtKB/ Swiss-Prot;Acc:Q20875]
F56H11.4a	elo-1	-0.4006	0.001461	WBGene00001239	-0.09198	0.03822	0.01256	Elongation of very long chain fatty acids protein [Source:UniProtKB/TrEMBL;Acc:K8ES54]	elo-1	177787	Protein Down Transcript Down	Gene: elo-1 (WBGene00001239) Protein ID:F56H11.4a Transcript| p-value: 1.26e-02 log2FC: -0.1 Protein| p-value: 1.46e-03 log2FC: -0.4 Coords: IV: 9,526,359- 9,528,350 (+) type: protein_coding Description: Elongation of very long chain fatty acids protein [Source:UniProtKB/ TrEMBL;Acc:K8ES54]
F57B1.3	col-159	-0.9158	0.01269	WBGene00000732	-0.5762	0.2022	0.0002597	COLlagen [Source:UniProtKB/TrEMBL;Acc:Q20922]	col-159	179803	Protein Down Transcript Down	Gene: col-159 (WBGene00000732) Protein ID:F57B1.3 Transcript| p-value: 2.60e-04 log2FC: -0.6 Protein| p-value: 1.27e-02 log2FC: -0.9 Coords: V:13,198,230-13,199,315 (-) type: protein_coding Description: COLlagen [Source:UniProtKB/ TrEMBL;Acc:Q20922]
F58G6.1	amph-1	0.1648	0.02169	WBGene00010272	0.07291	0.05701	0.1664	AMPHiphysin homolog [Source:UniProtKB/TrEMBL;Acc:Q21004]	amph-1	177797	Protein Up Transcript Up	Gene: amph-1 (WBGene00010272) Protein ID:F58G6.1 Transcript| p-value: 1.66e-01 log2FC: 0.1 Protein| p-value: 2.17e-02 log2FC: 0.2 Coords: IV: 9,644,245- 9,647,934 (-) type: protein_coding Description: AMPHiphysin homolog [Source:UniProtKB/ TrEMBL;Acc:Q21004]
F59B8.2a	idh-1	-0.1189	0.03504	WBGene00010317	-0.07287	0.03687	0.03745	Isocitrate dehydrogenase [NADP] [Source:UniProtKB/TrEMBL;Acc:H9G2T4]	idh-1	177775	Protein Down Transcript Down	Gene: idh-1 (WBGene00010317) Protein ID:F59B8.2a Transcript| p-value: 3.75e-02 log2FC: -0.1 Protein| p-value: 3.50e-02 log2FC: -0.1 Coords: IV: 9,439,043- 9,440,893 (-) type: protein_coding Description: Isocitrate dehydrogenase [NADP] [Source:UniProtKB/TrEMBL;Acc:H9G2T4]
F59D8.1	vit-3	-1.072	0.0005862	WBGene00006927	-2.023	0.06708	2.648e-201	Vitellogenin-3 [Source:UniProtKB/Swiss-Prot;Acc:Q9N4J2]	vit-3	24104675	Protein Down Transcript Down	Gene: vit-3 (WBGene00006927) Protein ID:F59D8.1 Transcript| p-value: 2.65e-201 log2FC: -2.0 Protein| p-value: 5.86e-04 log2FC: -1.1 Coords: X: 3,567,355- 3,572,549 (-) type: protein_coding Description: Vitellogenin-3 [Source:UniProtKB/Swiss- Prot;Acc:Q9N4J2]
F59D8.2	vit-4	-0.9207	0.0009983	WBGene00006928	-1.984	0.0729	3.489e-165	Vitellogenin-4 [Source:UniProtKB/Swiss-Prot;Acc:P18947]	vit-4	180646	Protein Down Transcript Down	Gene: vit-4 (WBGene00006928) Protein ID:F59D8.2 Transcript| p-value: 3.49e-165 log2FC: -2.0 Protein| p-value: 9.98e-04 log2FC: -0.9 Coords: X: 3,558,839- 3,563,974 (-) type: protein_coding Description: Vitellogenin-4 [Source:UniProtKB/Swiss- Prot;Acc:P18947]
F59F4.4	acl-1	-0.3555	0.01095	WBGene00010339	0.5045	0.05712	9.93e-20	Putative 1-acyl-sn-glycerol-3-phosphate acyltransferase acl-1 [Source:UniProtKB/Swiss-Prot;Acc:Q93841]	acl-1	181671	Protein Down Transcript Up	Gene: acl-1 (WBGene00010339) Protein ID:F59F4.4 Transcript| p-value: 9.93e-20 log2FC: 0.5 Protein| p-value: 1.10e-02 log2FC: -0.4 Coords: X:15,849,885-15,851,771 (+) type: protein_coding Description: Putative 1-acyl-sn-glycerol-3-phosphate acyltransferase acl-1 [Source:UniProtKB/ Swiss-Prot;Acc:Q93841]
H06O01.1	pdi-3	-0.1925	0.01005	WBGene00003964	-0.16	0.03826	1.468e-05	NULL	pdi-3	172433	Protein Down Transcript Down	Gene: pdi-3 (WBGene00003964) Protein ID:H06O01.1 Transcript| p-value: 1.47e-05 log2FC: -0.2 Protein| p-value: 1.01e-02 log2FC: -0.2 Coords: I: 7,015,912- 7,021,743 (-) type: protein_coding Description: NULL
H25P06.1	hxk-2	-0.2892	0.02018	WBGene00010416	-0.09578	0.04496	0.02494	Phosphotransferase [Source:UniProtKB/TrEMBL;Acc:Q9XU15]	hxk-2	173022	Protein Down Transcript Down	Gene: hxk-2 (WBGene00010416) Protein ID:H25P06.1 Transcript| p-value: 2.49e-02 log2FC: -0.1 Protein| p-value: 2.02e-02 log2FC: -0.3 Coords: I:11,311,516-11,323,110 (-) type: protein_coding Description: Phosphotransferase [Source:UniProtKB/ TrEMBL;Acc:Q9XU15]
JC8.8	ttr-51	0.5158	0.01547	WBGene00010440	0.1178	0.04934	0.01116	TransThyretin-Related family domain [Source:UniProtKB/TrEMBL;Acc:O62289]	ttr-51	178282	Protein Up Transcript Up	Gene: ttr-51 (WBGene00010440) Protein ID:JC8.8 Transcript| p-value: 1.12e-02 log2FC: 0.1 Protein| p-value: 1.55e-02 log2FC: 0.5 Coords: IV:13,250,648-13,252,311 (-) type: protein_coding Description: TransThyretin-Related family domain [Source:UniProtKB/TrEMBL;Acc:O62289]
K02A4.1	bcat-1	-0.3186	0.00243	WBGene00001149	0.1369	0.0396	0.0003281	Branched-chain-amino-acid aminotransferase, cytosolic [Source:UniProtKB/Swiss-Prot;Acc:P54688]	bcat-1	181423	Protein Down Transcript Up	Gene: bcat-1 (WBGene00001149) Protein ID:K02A4.1 Transcript| p-value: 3.28e-04 log2FC: 0.1 Protein| p-value: 2.43e-03 log2FC: -0.3 Coords: X:12,877,480-12,880,328 (+) type: protein_coding Description: Branched-chain-amino-acid aminotransferase, cytosolic [Source:UniProtKB/Swiss-Prot;Acc:P54688]
K02B2.5	rps-25	-0.1365	0.04219	WBGene00004494	-0.08253	0.045	0.05544	40S ribosomal protein S25 [Source:UniProtKB/Swiss-Prot;Acc:P52821]	rps-25	177365	Protein Down Transcript Down	Gene: rps-25 (WBGene00004494) Protein ID:K02B2.5 Transcript| p-value: 5.54e-02 log2FC: -0.1 Protein| p-value: 4.22e-02 log2FC: -0.1 Coords: IV: 5,947,036- 5,947,607 (-) type: protein_coding Description: 40S ribosomal protein S25 [Source:UniProtKB/Swiss-Prot;Acc:P52821]
K03A1.5	sur-5	-0.349	0.04078	WBGene00006351	-0.4822	0.06919	3.116e-13	Acetoacetyl-CoA synthetase [Source:UniProtKB/Swiss-Prot;Acc:Q21166]	sur-5	180992	Protein Down Transcript Down	Gene: sur-5 (WBGene00006351) Protein ID:K03A1.5 Transcript| p-value: 3.12e-13 log2FC: -0.5 Protein| p-value: 4.08e-02 log2FC: -0.3 Coords: X: 7,301,357- 7,305,570 (-) type: protein_coding Description: Acetoacetyl-CoA synthetase [Source:UniProtKB/Swiss-Prot;Acc:Q21166]
K03E5.2a	clik-3	0.3792	0.007328	WBGene00019361	0.6216	0.04784	1.036e-39	CaLponIn-liKe proteins [Source:UniProtKB/TrEMBL;Acc:O61848]	clik-3	186951	Protein Up Transcript Up	Gene: clik-3 (WBGene00019361) Protein ID:K03E5.2a Transcript| p-value: 1.04e-39 log2FC: 0.6 Protein| p-value: 7.33e-03 log2FC: 0.4 Coords: I: 3,419,600- 3,424,211 (+) type: protein_coding Description: CaLponIn-liKe proteins [Source:UniProtKB/TrEMBL;Acc:O61848]
K04G2.1	eif-2beta	-0.3332	0.03378	WBGene00010560	-0.1682	0.05486	0.0009902	Eukaryotic translation initiation factor 2 subunit 2 [Source:UniProtKB/Swiss-Prot;Acc:Q21230]	eif-2beta	172584	Protein Down Transcript Down	Gene: eif-2beta (WBGene00010560) Protein ID:K04G2.1 Transcript| p-value: 9.90e-04 log2FC: -0.2 Protein| p-value: 3.38e-02 log2FC: -0.3 Coords: I: 8,026,606- 8,028,752 (-) type: protein_coding Description: Eukaryotic translation initiation factor 2 subunit 2 [Source:UniProtKB/Swiss- Prot;Acc:Q21230]
K06A4.3	gsnl-1	0.2932	0.03344	WBGene00010593	0.6548	0.05208	2.288e-37	Gelsolin-like protein 1 [Source:UniProtKB/Swiss-Prot;Acc:Q21253]	gsnl-1	179328	Protein Up Transcript Up	Gene: gsnl-1 (WBGene00010593) Protein ID:K06A4.3 Transcript| p-value: 2.29e-37 log2FC: 0.7 Protein| p-value: 3.34e-02 log2FC: 0.3 Coords: V: 9,497,042- 9,499,372 (+) type: protein_coding Description: Gelsolin-like protein 1 [Source:UniProtKB/Swiss-Prot;Acc:Q21253]
K07F5.9	ssp-10	0.4878	0.02749	WBGene00006039	0.2874	0.154	0.008718	Sperm-specific class P protein 10 [Source:UniProtKB/Swiss-Prot;Acc:Q21289]	ssp-10	177834	Protein Up Transcript Up	Gene: ssp-10 (WBGene00006039) Protein ID:K07F5.9 Transcript| p-value: 8.72e-03 log2FC: 0.3 Protein| p-value: 2.75e-02 log2FC: 0.5 Coords: IV: 9,850,648- 9,851,070 (-) type: protein_coding Description: Sperm-specific class P protein 10 [Source:UniProtKB/Swiss-Prot;Acc:Q21289]
K07G5.6	fecl-1	0.1814	0.002392	WBGene00010645	-0.05659	0.04116	0.1525	FErroChelatase-Like [Source:UniProtKB/TrEMBL;Acc:G5EBW5]	fecl-1	172454	Protein Up Transcript Down	Gene: fecl-1 (WBGene00010645) Protein ID:K07G5.6 Transcript| p-value: 1.53e-01 log2FC: -0.1 Protein| p-value: 2.39e-03 log2FC: 0.2 Coords: I: 7,149,937- 7,151,887 (-) type: protein_coding Description: FErroChelatase-Like [Source:UniProtKB/ TrEMBL;Acc:G5EBW5]
K08C7.2	fmo-1	1.151	0.02358	WBGene00001476	0.1737	0.1622	0.07178	Dimethylaniline monooxygenase [N-oxide-forming] [Source:UniProtKB/TrEMBL;Acc:G5EDP6]	fmo-1	177954	Protein Up Transcript Up	Gene: fmo-1 (WBGene00001476) Protein ID:K08C7.2 Transcript| p-value: 7.18e-02 log2FC: 0.2 Protein| p-value: 2.36e-02 log2FC: 1.2 Coords: IV:10,661,857-10,664,404 (+) type: protein_coding Description: Dimethylaniline monooxygenase [N- oxide-forming] [Source:UniProtKB/ TrEMBL;Acc:G5EDP6]
K08C7.3d	epi-1	0.178	0.0143	WBGene00001328	-0.1787	0.05506	0.0004971	Laminin-like protein epi-1 [Source:UniProtKB/Swiss-Prot;Acc:Q21313]	epi-1	177956	Protein Up Transcript Down	Gene: epi-1 (WBGene00001328) Protein ID:K08C7.3d Transcript| p-value: 4.97e-04 log2FC: -0.2 Protein| p-value: 1.43e-02 log2FC: 0.2 Coords: IV:10,666,827-10,679,289 (+) type: protein_coding Description: Laminin-like protein epi-1 [Source:UniProtKB/Swiss-Prot;Acc:Q21313]
K08E5.3b	mua-3	-1.603	0.01713	WBGene00003482	-0.05479	0.06887	0.37	Transmembrane cell adhesion receptor mua-3 [Source:UniProtKB/Swiss-Prot;Acc:P34576]	mua-3	176430	Protein Down Transcript Down	Gene: mua-3 (WBGene00003482) Protein ID:K08E5.3b Transcript| p-value: 3.70e-01 log2FC: -0.1 Protein| p-value: 1.71e-02 log2FC: -1.6 Coords: III:10,160,697-10,183,529 (+) type: protein_coding Description: Transmembrane cell adhesion receptor mua-3 [Source:UniProtKB/Swiss- Prot;Acc:P34576]
K08H10.1f	lea-1	0.4921	0.0123	WBGene00002263	0.5139	0.05474	5.025e-22	Plant Late Embryo Abundant (LEA) related [Source:UniProtKB/TrEMBL;Acc:G5EGB8]	lea-1	3564838	Protein Up Transcript Up	Gene: lea-1 (WBGene00002263) Protein ID:K08H10.1f Transcript| p-value: 5.02e-22 log2FC: 0.5 Protein| p-value: 1.23e-02 log2FC: 0.5 Coords: V:10,011,871-10,028,158 (+) type: protein_coding Description: Plant Late Embryo Abundant (LEA) related [Source:UniProtKB/TrEMBL;Acc:G5EGB8]
K08H10.1h	lea-1	1.515	0.04951	WBGene00002263	0.5139	0.05474	5.025e-22	Plant Late Embryo Abundant (LEA) related [Source:UniProtKB/TrEMBL;Acc:G5EGB8]	lea-1	3564838	Protein Up Transcript Up	Gene: lea-1 (WBGene00002263) Protein ID:K08H10.1h Transcript| p-value: 5.02e-22 log2FC: 0.5 Protein| p-value: 4.95e-02 log2FC: 1.5 Coords: V:10,011,871-10,028,158 (+) type: protein_coding Description: Plant Late Embryo Abundant (LEA) related [Source:UniProtKB/TrEMBL;Acc:G5EGB8]
K09F5.2	vit-1	-0.943	0.0006502	WBGene00006925	-1.449	0.06818	1.766e-101	Vitellogenin-1 [Source:UniProtKB/Swiss-Prot;Acc:P55155]	vit-1	181034	Protein Down Transcript Down	Gene: vit-1 (WBGene00006925) Protein ID:K09F5.2 Transcript| p-value: 1.77e-101 log2FC: -1.4 Protein| p-value: 6.50e-04 log2FC: -0.9 Coords: X: 7,727,889- 7,733,168 (+) type: protein_coding Description: Vitellogenin-1 [Source:UniProtKB/Swiss- Prot;Acc:P55155]
K09H11.1	acds-10	-0.1856	0.0229	WBGene00019599	0.007709	0.06505	0.896	ACaD (ACAD, acyl-CoA Dehydrogenase) Sequence homolog [Source:UniProtKB/TrEMBL;Acc:O01590]	acds-10	178962	Protein Down Transcript Up	Gene: acds-10 (WBGene00019599) Protein ID:K09H11.1 Transcript| p-value: 8.96e-01 log2FC: 0.0 Protein| p-value: 2.29e-02 log2FC: -0.2 Coords: V: 5,747,723- 5,752,033 (+) type: protein_coding Description: ACaD (ACAD, acyl-CoA Dehydrogenase) Sequence homolog [Source:UniProtKB/ TrEMBL;Acc:O01590]
K10B3.10a	spc-1	0.188	0.001345	WBGene00004951	0.1068	0.05496	0.03623	SPeCtrin [Source:UniProtKB/TrEMBL;Acc:G4S034]	spc-1	180603	Protein Up Transcript Up	Gene: spc-1 (WBGene00004951) Protein ID:K10B3.10a Transcript| p-value: 3.62e-02 log2FC: 0.1 Protein| p-value: 1.34e-03 log2FC: 0.2 Coords: X: 3,117,439- 3,127,073 (-) type: protein_coding Description: SPeCtrin [Source:UniProtKB/ TrEMBL;Acc:G4S034]
K10C8.3c	istr-1	0.2661	0.03465	WBGene00010736	0.02441	0.03967	0.5234	Increased Sodium Tolerance Related [Source:UniProtKB/TrEMBL;Acc:G5EDV6]	istr-1	179737	Protein Up Transcript Up	Gene: istr-1 (WBGene00010736) Protein ID:K10C8.3c Transcript| p-value: 5.23e-01 log2FC: 0.0 Protein| p-value: 3.47e-02 log2FC: 0.3 Coords: V:12,697,794-12,704,273 (+) type: protein_coding Description: Increased Sodium Tolerance Related [Source:UniProtKB/TrEMBL;Acc:G5EDV6]
K10D2.6	emb-8	-0.2075	0.02602	WBGene00001262	-0.0961	0.04705	0.03087	NADPH--cytochrome P450 reductase [Source:UniProtKB/TrEMBL;Acc:Q09590]	emb-8	175710	Protein Down Transcript Down	Gene: emb-8 (WBGene00001262) Protein ID:K10D2.6 Transcript| p-value: 3.09e-02 log2FC: -0.1 Protein| p-value: 2.60e-02 log2FC: -0.2 Coords: III: 5,196,678- 5,199,688 (-) type: protein_coding Description: NADPH--cytochrome P450 reductase [Source:UniProtKB/TrEMBL;Acc:Q09590]
K11G12.1a	nas-11	0.2907	0.04441	WBGene00003530	0.343	0.0633	9.213e-09	Zinc metalloproteinase nas-11 [Source:UniProtKB/Swiss-Prot;Acc:Q21432]	nas-11	180938	Protein Up Transcript Up	Gene: nas-11 (WBGene00003530) Protein ID:K11G12.1a Transcript| p-value: 9.21e-09 log2FC: 0.3 Protein| p-value: 4.44e-02 log2FC: 0.3 Coords: X: 6,713,577- 6,716,381 (+) type: protein_coding Description: Zinc metalloproteinase nas-11 [Source:UniProtKB/Swiss-Prot;Acc:Q21432]
M01F1.6	mrpl-35	3.078	0.006645	WBGene00010812	-0.105	0.08453	0.137	Probable 39S ribosomal protein L35, mitochondrial [Source:UniProtKB/Swiss-Prot;Acc:Q21454]	mrpl-35	187375	Protein Up Transcript Down	Gene: mrpl-35 (WBGene00010812) Protein ID:M01F1.6 Transcript| p-value: 1.37e-01 log2FC: -0.1 Protein| p-value: 6.64e-03 log2FC: 3.1 Coords: III: 3,510,237- 3,511,011 (+) type: protein_coding Description: Probable 39S ribosomal protein L35, mitochondrial [Source:UniProtKB/Swiss- Prot;Acc:Q21454]
M03A8.4	gei-15	0.4164	0.00957	WBGene00001572	0.464	0.07052	4.79e-12	GEX Interacting protein [Source:UniProtKB/TrEMBL;Acc:G4SI07]	gei-15	24104769	Protein Up Transcript Up	Gene: gei-15 (WBGene00001572) Protein ID:M03A8.4 Transcript| p-value: 4.79e-12 log2FC: 0.5 Protein| p-value: 9.57e-03 log2FC: 0.4 Coords: X: 6,820,005- 6,823,268 (-) type: protein_coding Description: GEX Interacting protein [Source:UniProtKB/TrEMBL;Acc:G4SI07]
M7.5	atg-7	-0.3508	0.04382	WBGene00010882	-0.0285	0.05512	0.5792	AuTophaGy (Yeast Atg homolog) [Source:UniProtKB/TrEMBL;Acc:G5EBK4]	atg-7	178005	Protein Down Transcript Down	Gene: atg-7 (WBGene00010882) Protein ID:M7.5 Transcript| p-value: 5.79e-01 log2FC: -0.0 Protein| p-value: 4.38e-02 log2FC: -0.4 Coords: IV:11,078,677-11,081,055 (-) type: protein_coding Description: AuTophaGy (Yeast Atg homolog) [Source:UniProtKB/TrEMBL;Acc:G5EBK4]
R01B10.1a	cpi-2	0.5019	0.02512	WBGene00000534	-0.04685	0.04624	0.2861	Cystatin [Source:UniProtKB/TrEMBL;Acc:G5ECM9]	cpi-2	178992	Protein Up Transcript Down	Gene: cpi-2 (WBGene00000534) Protein ID:R01B10.1a Transcript| p-value: 2.86e-01 log2FC: -0.0 Protein| p-value: 2.51e-02 log2FC: 0.5 Coords: V: 6,044,028- 6,045,671 (+) type: protein_coding Description: Cystatin [Source:UniProtKB/ TrEMBL;Acc:G5ECM9]
R01E6.3b	cah-4	-0.4264	0.03722	WBGene00000282	-0.1154	0.04136	0.003571	Carbonic AnHydrase [Source:UniProtKB/TrEMBL;Acc:Q21614]	cah-4	181478	Protein Down Transcript Down	Gene: cah-4 (WBGene00000282) Protein ID:R01E6.3b Transcript| p-value: 3.57e-03 log2FC: -0.1 Protein| p-value: 3.72e-02 log2FC: -0.4 Coords: X:13,542,574-13,544,599 (+) type: protein_coding Description: Carbonic AnHydrase [Source:UniProtKB/ TrEMBL;Acc:Q21614]
R02D3.1a	aass-1	-0.2454	0.02395	WBGene00019819	-0.1109	0.04027	0.004122	AminoAdipate-Semialdehyde Synthase homolog [Source:UniProtKB/TrEMBL;Acc:U4PFH6]	aass-1	176842	Protein Down Transcript Down	Gene: aass-1 (WBGene00019819) Protein ID:R02D3.1a Transcript| p-value: 4.12e-03 log2FC: -0.1 Protein| p-value: 2.40e-02 log2FC: -0.2 Coords: IV: 245,114- 251,925 (+) type: protein_coding Description: AminoAdipate-Semialdehyde Synthase homolog [Source:UniProtKB/ TrEMBL;Acc:U4PFH6]
R03E1.2	vha-20	-0.4769	0.03768	WBGene00010993	0.007092	0.03872	0.8487	Vacuolar H ATPase [Source:UniProtKB/TrEMBL;Acc:Q9XTY9]	vha-20	181526	Protein Down Transcript Up	Gene: vha-20 (WBGene00010993) Protein ID:R03E1.2 Transcript| p-value: 8.49e-01 log2FC: 0.0 Protein| p-value: 3.77e-02 log2FC: -0.5 Coords: X:14,163,099-14,164,506 (-) type: protein_coding Description: Vacuolar H ATPase [Source:UniProtKB/ TrEMBL;Acc:Q9XTY9]
R05F9.10	sgt-1	0.1304	0.02635	WBGene00019893	-0.1886	0.04525	1.185e-05	Small Glutamine-rich Tetratrico repeat protein [Source:UniProtKB/TrEMBL;Acc:Q21746]	sgt-1	173846	Protein Up Transcript Down	Gene: sgt-1 (WBGene00019893) Protein ID:R05F9.10 Transcript| p-value: 1.19e-05 log2FC: -0.2 Protein| p-value: 2.64e-02 log2FC: 0.1 Coords: II: 4,902,288- 4,903,796 (-) type: protein_coding Description: Small Glutamine-rich Tetratrico repeat protein [Source:UniProtKB/ TrEMBL;Acc:Q21746]
R06C7.1	wago-1	-0.1289	0.01985	WBGene00011061	-0.06351	0.04768	0.1589	Argonaute protein wago-1 [Source:UniProtKB/Swiss-Prot;Acc:Q21770]	wago-1	172463	Protein Down Transcript Down	Gene: wago-1 (WBGene00011061) Protein ID:R06C7.1 Transcript| p-value: 1.59e-01 log2FC: -0.1 Protein| p-value: 1.99e-02 log2FC: -0.1 Coords: I: 7,235,371- 7,238,790 (+) type: protein_coding Description: Argonaute protein wago-1 [Source:UniProtKB/Swiss-Prot;Acc:Q21770]
R07B7.11	gana-1	5.874	0.0008006	WBGene00011095	-0.1747	0.1309	0.05641	Alpha-galactosidase [Source:UniProtKB/TrEMBL;Acc:Q21801]	gana-1	179660	Protein Up Transcript Down	Gene: gana-1 (WBGene00011095) Protein ID:R07B7.11 Transcript| p-value: 5.64e-02 log2FC: -0.2 Protein| p-value: 8.01e-04 log2FC: 5.9 Coords: V:12,087,234-12,088,931 (+) type: protein_coding Description: Alpha-galactosidase [Source:UniProtKB/ TrEMBL;Acc:Q21801]
R07E5.13	mpc-1	-0.8679	0.0002343	WBGene00011119	-0.4008	0.06006	3.133e-12	Probable mitochondrial pyruvate carrier 1 [Source:UniProtKB/Swiss-Prot;Acc:Q21828]	mpc-1	259500	Protein Down Transcript Down	Gene: mpc-1 (WBGene00011119) Protein ID:R07E5.13 Transcript| p-value: 3.13e-12 log2FC: -0.4 Protein| p-value: 2.34e-04 log2FC: -0.9 Coords: III: 4,413,457- 4,414,748 (+) type: protein_coding Description: Probable mitochondrial pyruvate carrier 1 [Source:UniProtKB/Swiss- Prot;Acc:Q21828]
R07G3.5	pgam-5	-0.275	0.003755	WBGene00019941	-0.09553	0.05908	0.07756	Serine/threonine-protein phosphatase Pgam5, mitochondrial [Source:UniProtKB/Swiss-Prot;Acc:Q09422]	pgam-5	174231	Protein Down Transcript Down	Gene: pgam-5 (WBGene00019941) Protein ID:R07G3.5 Transcript| p-value: 7.76e-02 log2FC: -0.1 Protein| p-value: 3.76e-03 log2FC: -0.3 Coords: II: 7,597,545- 7,598,752 (-) type: protein_coding Description: Serine/threonine-protein phosphatase Pgam5, mitochondrial [Source:UniProtKB/ Swiss-Prot;Acc:Q09422]
R09B5.6	hacd-1	-0.517	0.02355	WBGene00019978	-0.07344	0.0603	0.1816	Hydroxy-Acyl-CoA Dehydrogenase [Source:UniProtKB/TrEMBL;Acc:O44608]	hacd-1	178638	Protein Down Transcript Down	Gene: hacd-1 (WBGene00019978) Protein ID:R09B5.6 Transcript| p-value: 1.82e-01 log2FC: -0.1 Protein| p-value: 2.35e-02 log2FC: -0.5 Coords: V: 1,460,369- 1,461,613 (+) type: protein_coding Description: Hydroxy-Acyl-CoA Dehydrogenase [Source:UniProtKB/TrEMBL;Acc:O44608]
R102.5a	allo-1	0.4222	0.02076	WBGene00011292	0.1355	0.03648	0.000124	Allophagy receptor allo-1 [Source:UniProtKB/Swiss-Prot;Acc:Q9U389]	allo-1	177962	Protein Up Transcript Up	Gene: allo-1 (WBGene00011292) Protein ID:R102.5a Transcript| p-value: 1.24e-04 log2FC: 0.1 Protein| p-value: 2.08e-02 log2FC: 0.4 Coords: IV:10,695,309-10,697,071 (-) type: protein_coding Description: Allophagy receptor allo-1 [Source:UniProtKB/Swiss-Prot;Acc:Q9U389]
R10E12.1c	alx-1	0.1857	0.03451	WBGene00007010	-0.01921	0.04116	0.6269	Apoptosis-linked gene 2-interacting protein X 1 [Source:UniProtKB/Swiss-Prot;Acc:P34552]	alx-1	176410	Protein Up Transcript Down	Gene: alx-1 (WBGene00007010) Protein ID:R10E12.1c Transcript| p-value: 6.27e-01 log2FC: -0.0 Protein| p-value: 3.45e-02 log2FC: 0.2 Coords: III: 9,957,357- 9,963,171 (+) type: protein_coding Description: Apoptosis-linked gene 2-interacting protein X 1 [Source:UniProtKB/Swiss- Prot;Acc:P34552]
R12E2.5	inx-16	-0.4328	0.03795	WBGene00002138	-0.06987	0.07622	0.2873	Innexin-16 [Source:UniProtKB/Swiss-Prot;Acc:O61787]	inx-16	172005	Protein Down Transcript Down	Gene: inx-16 (WBGene00002138) Protein ID:R12E2.5 Transcript| p-value: 2.87e-01 log2FC: -0.1 Protein| p-value: 3.79e-02 log2FC: -0.4 Coords: I: 4,162,035- 4,165,015 (+) type: protein_coding Description: Innexin-16 [Source:UniProtKB/Swiss- Prot;Acc:O61787]
R13A5.12	lpd-7	-0.2589	0.02487	WBGene00003063	0.08085	0.04395	0.05236	Pescadillo homolog [Source:UniProtKB/Swiss-Prot;Acc:Q95Y89]	lpd-7	176072	Protein Down Transcript Up	Gene: lpd-7 (WBGene00003063) Protein ID:R13A5.12 Transcript| p-value: 5.24e-02 log2FC: 0.1 Protein| p-value: 2.49e-02 log2FC: -0.3 Coords: III: 7,573,350- 7,575,263 (+) type: protein_coding Description: Pescadillo homolog [Source:UniProtKB/ Swiss-Prot;Acc:Q95Y89]
R13A5.6	ttr-8	0.775	0.004006	WBGene00020049	0.4872	0.1768	0.0004264	TransThyretin-Related family domain [Source:UniProtKB/TrEMBL;Acc:Q95Y93]	ttr-8	187856	Protein Up Transcript Up	Gene: ttr-8 (WBGene00020049) Protein ID:R13A5.6 Transcript| p-value: 4.26e-04 log2FC: 0.5 Protein| p-value: 4.01e-03 log2FC: 0.8 Coords: III: 7,564,500- 7,565,347 (-) type: protein_coding Description: TransThyretin-Related family domain [Source:UniProtKB/TrEMBL;Acc:Q95Y93]
R13F6.10	cra-1	-0.388	0.04445	WBGene00020068	-0.1715	0.05387	0.0006554	N-terminal acetyltransferase B complex subunit NAA25 homolog [Source:UniProtKB/Swiss-Prot;Acc:Q21986]	cra-1	175956	Protein Down Transcript Down	Gene: cra-1 (WBGene00020068) Protein ID:R13F6.10 Transcript| p-value: 6.55e-04 log2FC: -0.2 Protein| p-value: 4.44e-02 log2FC: -0.4 Coords: III: 6,865,207- 6,869,460 (-) type: protein_coding Description: N-terminal acetyltransferase B complex subunit NAA25 homolog [Source:UniProtKB/ Swiss-Prot;Acc:Q21986]
R74.1	lars-1	-0.1726	0.02048	WBGene00003073	-0.04798	0.05198	0.3247	Leucine--tRNA ligase [Source:UniProtKB/Swiss-Prot;Acc:Q09996]	lars-1	175538	Protein Down Transcript Down	Gene: lars-1 (WBGene00003073) Protein ID:R74.1 Transcript| p-value: 3.25e-01 log2FC: -0.0 Protein| p-value: 2.05e-02 log2FC: -0.2 Coords: III: 4,181,543- 4,186,825 (-) type: protein_coding Description: Leucine--tRNA ligase [Source:UniProtKB/ Swiss-Prot;Acc:Q09996]
T01C3.6	rps-16	-0.3581	0.04609	WBGene00004485	-0.1308	0.06424	0.02409	40S ribosomal protein S16 [Source:UniProtKB/Swiss-Prot;Acc:Q22054]	rps-16	179998	Protein Down Transcript Down	Gene: rps-16 (WBGene00004485) Protein ID:T01C3.6 Transcript| p-value: 2.41e-02 log2FC: -0.1 Protein| p-value: 4.61e-02 log2FC: -0.4 Coords: V:15,000,011-15,000,594 (-) type: protein_coding Description: 40S ribosomal protein S16 [Source:UniProtKB/Swiss-Prot;Acc:Q22054]
T01G9.6a	kin-10	0.2724	0.02388	WBGene00002196	-0.09013	0.03732	0.01242	Casein kinase II subunit beta [Source:UniProtKB/Swiss-Prot;Acc:P28548]	kin-10	172610	Protein Up Transcript Down	Gene: kin-10 (WBGene00002196) Protein ID:T01G9.6a Transcript| p-value: 1.24e-02 log2FC: -0.1 Protein| p-value: 2.39e-02 log2FC: 0.3 Coords: I: 8,288,959- 8,291,077 (-) type: protein_coding Description: Casein kinase II subunit beta [Source:UniProtKB/Swiss-Prot;Acc:P28548]
T04H1.9	tbb-6	0.3895	0.008211	WBGene00006539	-0.4458	0.07709	7.598e-10	Tubulin beta chain [Source:UniProtKB/TrEMBL;Acc:G5EF01]	tbb-6	179680	Protein Up Transcript Down	Gene: tbb-6 (WBGene00006539) Protein ID:T04H1.9 Transcript| p-value: 7.60e-10 log2FC: -0.4 Protein| p-value: 8.21e-03 log2FC: 0.4 Coords: V:12,261,804-12,263,368 (+) type: protein_coding Description: Tubulin beta chain [Source:UniProtKB/ TrEMBL;Acc:G5EF01]
T05A1.2	col-122	-4.602	0.002908	WBGene00000696	-0.1477	0.07461	0.02481	COLlagen [Source:UniProtKB/TrEMBL;Acc:Q22183]	col-122	177789	Protein Down Transcript Down	Gene: col-122 (WBGene00000696) Protein ID:T05A1.2 Transcript| p-value: 2.48e-02 log2FC: -0.1 Protein| p-value: 2.91e-03 log2FC: -4.6 Coords: IV: 9,563,360- 9,564,441 (+) type: protein_coding Description: COLlagen [Source:UniProtKB/ TrEMBL;Acc:Q22183]
T05D4.1	aldo-1	0.2731	0.002961	WBGene00011474	0.01458	0.05358	0.7719	Fructose-bisphosphate aldolase 1 [Source:UniProtKB/Swiss-Prot;Acc:P54216]	aldo-1	176788	Protein Up Transcript Up	Gene: aldo-1 (WBGene00011474) Protein ID:T05D4.1 Transcript| p-value: 7.72e-01 log2FC: 0.0 Protein| p-value: 2.96e-03 log2FC: 0.3 Coords: III:13,563,346-13,564,990 (-) type: protein_coding Description: Fructose-bisphosphate aldolase 1 [Source:UniProtKB/Swiss-Prot;Acc:P54216]
T05G5.7a	rmd-1	-0.2873	0.0272	WBGene00011501	-0.1214	0.04441	0.004099	Regulator of microtubule dynamics protein 1 [Source:UniProtKB/Swiss-Prot;Acc:P34560]	rmd-1	176379	Protein Down Transcript Down	Gene: rmd-1 (WBGene00011501) Protein ID:T05G5.7a Transcript| p-value: 4.10e-03 log2FC: -0.1 Protein| p-value: 2.72e-02 log2FC: -0.3 Coords: III: 9,758,927- 9,760,389 (+) type: protein_coding Description: Regulator of microtubule dynamics protein 1 [Source:UniProtKB/Swiss- Prot;Acc:P34560]
T05H4.13b	alh-4	-0.1748	0.02303	WBGene00000110	-0.07352	0.03658	0.03776	Aldehyde dehydrogenase [Source:UniProtKB/TrEMBL;Acc:O16518]	alh-4	179026	Protein Down Transcript Down	Gene: alh-4 (WBGene00000110) Protein ID:T05H4.13b Transcript| p-value: 3.78e-02 log2FC: -0.1 Protein| p-value: 2.30e-02 log2FC: -0.2 Coords: V: 6,427,212- 6,429,927 (-) type: protein_coding Description: Aldehyde dehydrogenase [Source:UniProtKB/TrEMBL;Acc:O16518]
T05H4.6b	erfa-1	-0.2175	0.0005308	WBGene00020269	-0.2234	0.04185	3.016e-08	Eukaryotic peptide chain release factor subunit 1 [Source:UniProtKB/Swiss-Prot;Acc:O16520]	erfa-1	179028	Protein Down Transcript Down	Gene: erfa-1 (WBGene00020269) Protein ID:T05H4.6b Transcript| p-value: 3.02e-08 log2FC: -0.2 Protein| p-value: 5.31e-04 log2FC: -0.2 Coords: V: 6,434,130- 6,436,401 (+) type: protein_coding Description: Eukaryotic peptide chain release factor subunit 1 [Source:UniProtKB/Swiss- Prot;Acc:O16520]
T06D8.1h	srap-1	0.2414	0.008805	WBGene00011522	0.1536	0.0638	0.007761	Serine Rich Adhesion Protein-like [Source:UniProtKB/TrEMBL;Acc:G5EDB1]	srap-1	174709	Protein Up Transcript Up	Gene: srap-1 (WBGene00011522) Protein ID:T06D8.1h Transcript| p-value: 7.76e-03 log2FC: 0.2 Protein| p-value: 8.81e-03 log2FC: 0.2 Coords: II:11,203,221-11,220,642 (+) type: protein_coding Description: Serine Rich Adhesion Protein-like [Source:UniProtKB/TrEMBL;Acc:G5EDB1]
T07A9.9	nog-1	-0.3055	0.02097	WBGene00020297	0.1357	0.04993	0.003749	Nucleolar GTP-binding protein 1 [Source:UniProtKB/Swiss-Prot;Acc:O44411]	nog-1	176863	Protein Down Transcript Up	Gene: nog-1 (WBGene00020297) Protein ID:T07A9.9 Transcript| p-value: 3.75e-03 log2FC: 0.1 Protein| p-value: 2.10e-02 log2FC: -0.3 Coords: IV: 393,880- 396,554 (+) type: protein_coding Description: Nucleolar GTP-binding protein 1 [Source:UniProtKB/Swiss-Prot;Acc:O44411]
T07C4.9a	nex-2	0.4799	0.01234	WBGene00003589	0.08333	0.04792	0.06566	Annexin [Source:UniProtKB/TrEMBL;Acc:Q7JMT5]	nex-2	176446	Protein Up Transcript Up	Gene: nex-2 (WBGene00003589) Protein ID:T07C4.9a Transcript| p-value: 6.57e-02 log2FC: 0.1 Protein| p-value: 1.23e-02 log2FC: 0.5 Coords: III:10,325,613-10,330,422 (-) type: protein_coding Description: Annexin [Source:UniProtKB/ TrEMBL;Acc:Q7JMT5]
T08B1.3	alh-5	0.4087	0.006204	WBGene00000111	0.4001	0.1087	2.559e-05	Aldehyde dehydrogenase [Source:UniProtKB/TrEMBL;Acc:O44555]	alh-5	178680	Protein Up Transcript Up	Gene: alh-5 (WBGene00000111) Protein ID:T08B1.3 Transcript| p-value: 2.56e-05 log2FC: 0.4 Protein| p-value: 6.20e-03 log2FC: 0.4 Coords: V: 1,996,100- 1,999,581 (-) type: protein_coding Description: Aldehyde dehydrogenase [Source:UniProtKB/TrEMBL;Acc:O44555]
T11F8.3b	rme-2	-0.237	0.04819	WBGene00004374	-0.1222	0.04078	0.001791	Receptor Mediated Endocytosis [Source:UniProtKB/TrEMBL;Acc:O44191]	rme-2	177329	Protein Down Transcript Down	Gene: rme-2 (WBGene00004374) Protein ID:T11F8.3b Transcript| p-value: 1.79e-03 log2FC: -0.1 Protein| p-value: 4.82e-02 log2FC: -0.2 Coords: IV: 5,469,961- 5,473,174 (+) type: protein_coding Description: Receptor Mediated Endocytosis [Source:UniProtKB/TrEMBL;Acc:O44191]
T11F9.11	dhs-19	-0.6352	0.04569	WBGene00000982	-0.1191	0.0887	0.1031	DeHydrogenases, Short chain [Source:UniProtKB/TrEMBL;Acc:Q22392]	dhs-19	179578	Protein Down Transcript Down	Gene: dhs-19 (WBGene00000982) Protein ID:T11F9.11 Transcript| p-value: 1.03e-01 log2FC: -0.1 Protein| p-value: 4.57e-02 log2FC: -0.6 Coords: V:11,489,050-11,490,328 (-) type: protein_coding Description: DeHydrogenases, Short chain [Source:UniProtKB/TrEMBL;Acc:Q22392]
T16G1.11	eif-3.K	-0.2071	0.0354	WBGene00001233	-0.2171	0.05526	2.724e-05	Eukaryotic translation initiation factor 3 subunit K [Source:UniProtKB/Swiss-Prot;Acc:Q9XUP3]	eif-3.K	179779	Protein Down Transcript Down	Gene: eif-3.K (WBGene00001233) Protein ID:T16G1.11 Transcript| p-value: 2.72e-05 log2FC: -0.2 Protein| p-value: 3.54e-02 log2FC: -0.2 Coords: V:12,954,002-12,955,229 (+) type: protein_coding Description: Eukaryotic translation initiation factor 3 subunit K [Source:UniProtKB/Swiss- Prot;Acc:Q9XUP3]
T19C3.3	T19C3.3	0.5539	0.02283	WBGene00020561	-0.07907	0.1394	0.3018	NULL	T19C3.3	188586	Protein Up Transcript Down	Gene: T19C3.3 (WBGene00020561) Protein ID:T19C3.3 Transcript| p-value: 3.02e-01 log2FC: -0.1 Protein| p-value: 2.28e-02 log2FC: 0.6 Coords: III: 610,881- 614,547 (-) type: protein_coding Description: NULL
T20B12.3	T20B12.3	2.263	0.0005446	WBGene00020601	-0.1038	0.04805	0.022	NULL	T20B12.3	176053	Protein Up Transcript Down	Gene: T20B12.3 (WBGene00020601) Protein ID:T20B12.3 Transcript| p-value: 2.20e-02 log2FC: -0.1 Protein| p-value: 5.45e-04 log2FC: 2.3 Coords: III: 7,382,115- 7,383,906 (+) type: protein_coding Description: NULL
T21C9.3b	del-6	-0.3082	0.01836	WBGene00011891	-0.07303	0.05403	0.146	DEgenerin Like [Source:UniProtKB/TrEMBL;Acc:Q8MPW1]	del-6	179474	Protein Down Transcript Down	Gene: del-6 (WBGene00011891) Protein ID:T21C9.3b Transcript| p-value: 1.46e-01 log2FC: -0.1 Protein| p-value: 1.84e-02 log2FC: -0.3 Coords: V:10,572,920-10,575,449 (+) type: protein_coding Description: DEgenerin Like [Source:UniProtKB/ TrEMBL;Acc:Q8MPW1]
T21D12.4	pat-6	0.2454	0.02982	WBGene00003932	0.1612	0.06666	0.007262	Paralyzed arrest at two-fold protein 6 [Source:UniProtKB/Swiss-Prot;Acc:O16785]	pat-6	176848	Protein Up Transcript Up	Gene: pat-6 (WBGene00003932) Protein ID:T21D12.4 Transcript| p-value: 7.26e-03 log2FC: 0.2 Protein| p-value: 2.98e-02 log2FC: 0.2 Coords: IV: 261,886- 264,232 (-) type: protein_coding Description: Paralyzed arrest at two-fold protein 6 [Source:UniProtKB/Swiss-Prot;Acc:O16785]
T22D1.4	ribo-1	-0.2454	0.04904	WBGene00020683	-0.1741	0.02859	5.533e-10	Dolichyl-diphosphooligosaccharide--protein glycosyltransferase subunit 1 [Source:UniProtKB/Swiss-Prot;Acc:Q9GZH4]	ribo-1	177456	Protein Down Transcript Down	Gene: ribo-1 (WBGene00020683) Protein ID:T22D1.4 Transcript| p-value: 5.53e-10 log2FC: -0.2 Protein| p-value: 4.90e-02 log2FC: -0.2 Coords: IV: 6,910,683- 6,912,865 (+) type: protein_coding Description: Dolichyl-diphosphooligosaccharide-- protein glycosyltransferase subunit 1 [Source:UniProtKB/Swiss-Prot;Acc:Q9GZH4]
T24B1.1	T24B1.1	0.7854	0.0006924	WBGene00011975	-0.03912	0.04696	0.3796	Golgin-84 [Source:UniProtKB/Swiss-Prot;Acc:P90970]	T24B1.1	172527	Protein Up Transcript Down	Gene: T24B1.1 (WBGene00011975) Protein ID:T24B1.1 Transcript| p-value: 3.80e-01 log2FC: -0.0 Protein| p-value: 6.92e-04 log2FC: 0.8 Coords: I: 7,676,668- 7,679,061 (+) type: protein_coding Description: Golgin-84 [Source:UniProtKB/Swiss- Prot;Acc:P90970]
T25B9.9	T25B9.9	-0.2575	0.001002	WBGene00012015	-0.1813	0.04092	4.115e-06	6-phosphogluconate dehydrogenase, decarboxylating [Source:UniProtKB/Swiss-Prot;Acc:Q17761]	T25B9.9	177971	Protein Down Transcript Down	Gene: T25B9.9 (WBGene00012015) Protein ID:T25B9.9 Transcript| p-value: 4.12e-06 log2FC: -0.2 Protein| p-value: 1.00e-03 log2FC: -0.3 Coords: IV:10,769,653-10,777,755 (+) type: protein_coding Description: 6-phosphogluconate dehydrogenase, decarboxylating [Source:UniProtKB/Swiss- Prot;Acc:Q17761]
T25F10.6a	clik-1	0.2264	0.03197	WBGene00020808	-0.04837	0.04472	0.2563	CaLponIn-liKe proteins [Source:UniProtKB/TrEMBL;Acc:H2L0M6]	clik-1	179069	Protein Up Transcript Down	Gene: clik-1 (WBGene00020808) Protein ID:T25F10.6a Transcript| p-value: 2.56e-01 log2FC: -0.0 Protein| p-value: 3.20e-02 log2FC: 0.2 Coords: V: 6,765,560- 6,768,732 (-) type: protein_coding Description: CaLponIn-liKe proteins [Source:UniProtKB/TrEMBL;Acc:H2L0M6]
T26A5.3	nduf-2.2	0.4259	0.03871	WBGene00006463	-0.1171	0.05769	0.02688	NADH Ubiquinone oxidoreductase Fe-S protein [Source:UniProtKB/TrEMBL;Acc:Q22800]	nduf-2.2	188912	Protein Up Transcript Down	Gene: nduf-2.2 (WBGene00006463) Protein ID:T26A5.3 Transcript| p-value: 2.69e-02 log2FC: -0.1 Protein| p-value: 3.87e-02 log2FC: 0.4 Coords: III: 6,465,157- 6,467,208 (+) type: protein_coding Description: NADH Ubiquinone oxidoreductase Fe- S protein [Source:UniProtKB/ TrEMBL;Acc:Q22800]
T26C12.1	T26C12.1	-0.2285	0.0008426	WBGene00020831	-0.04275	0.04871	0.348	Acetolactate synthase-like protein [Source:UniProtKB/Swiss-Prot;Acc:O61856]	T26C12.1	177095	Protein Down Transcript Down	Gene: T26C12.1 (WBGene00020831) Protein ID:T26C12.1 Transcript| p-value: 3.48e-01 log2FC: -0.0 Protein| p-value: 8.43e-04 log2FC: -0.2 Coords: IV: 3,258,910- 3,263,489 (+) type: protein_coding Description: Acetolactate synthase-like protein [Source:UniProtKB/Swiss-Prot;Acc:O61856]
T26G10.1	T26G10.1	-1.426	0.001429	WBGene00012059	-0.03031	0.04601	0.4881	Putative ATP-dependent RNA helicase T26G10.1 [Source:UniProtKB/Swiss-Prot;Acc:P34580]	T26G10.1	176321	Protein Down Transcript Down	Gene: T26G10.1 (WBGene00012059) Protein ID:T26G10.1 Transcript| p-value: 4.88e-01 log2FC: -0.0 Protein| p-value: 1.43e-03 log2FC: -1.4 Coords: III: 9,404,484- 9,406,641 (-) type: protein_coding Description: Putative ATP-dependent RNA helicase T26G10.1 [Source:UniProtKB/Swiss- Prot;Acc:P34580]
T27A1.4	lgc-34	-0.5526	0.02187	WBGene00020836	-0.5649	0.1223	2.921e-07	Ligand-Gated ion Channel [Source:UniProtKB/TrEMBL;Acc:O17274]	lgc-34	173443	Protein Down Transcript Down	Gene: lgc-34 (WBGene00020836) Protein ID:T27A1.4 Transcript| p-value: 2.92e-07 log2FC: -0.6 Protein| p-value: 2.19e-02 log2FC: -0.6 Coords: II: 526,574- 530,374 (+) type: protein_coding Description: Ligand-Gated ion Channel [Source:UniProtKB/TrEMBL;Acc:O17274]
T28H11.5	ssq-2	0.8694	0.01855	WBGene00006051	0.1314	0.1478	0.1376	Sperm-Specific family, class Q [Source:UniProtKB/TrEMBL;Acc:Q23057]	ssq-2	177265	Protein Up Transcript Up	Gene: ssq-2 (WBGene00006051) Protein ID:T28H11.5 Transcript| p-value: 1.38e-01 log2FC: 0.1 Protein| p-value: 1.85e-02 log2FC: 0.9 Coords: IV: 4,996,142- 4,997,559 (+) type: protein_coding Description: Sperm-Specific family, class Q [Source:UniProtKB/TrEMBL;Acc:Q23057]
VZK822L.1a	fat-6	-0.8619	0.01074	WBGene00001398	0.2045	0.04034	1.484e-07	Delta(9)-fatty-acid desaturase fat-6 [Source:UniProtKB/Swiss-Prot;Acc:G5EGN2]	fat-6	178122	Protein Down Transcript Up	Gene: fat-6 (WBGene00001398) Protein ID:VZK822L.1a Transcript| p-value: 1.48e-07 log2FC: 0.2 Protein| p-value: 1.07e-02 log2FC: -0.9 Coords: IV:11,913,691-11,915,796 (-) type: protein_coding Description: Delta(9)-fatty-acid desaturase fat-6 [Source:UniProtKB/Swiss-Prot;Acc:G5EGN2]
W01A8.4	nuo-6	0.6144	0.01711	WBGene00012166	-0.2222	0.05394	1.202e-05	NADH Ubiquinone Oxidoreductase [Source:UniProtKB/TrEMBL;Acc:Q23098]	nuo-6	172438	Protein Up Transcript Down	Gene: nuo-6 (WBGene00012166) Protein ID:W01A8.4 Transcript| p-value: 1.20e-05 log2FC: -0.2 Protein| p-value: 1.71e-02 log2FC: 0.6 Coords: I: 7,068,106- 7,069,186 (-) type: protein_coding Description: NADH Ubiquinone Oxidoreductase [Source:UniProtKB/TrEMBL;Acc:Q23098]
W01G7.3	rpb-11	0.5645	0.04148	WBGene00012187	-0.1535	0.06227	0.00679	Probable DNA-directed RNA polymerase II subunit RPB11 [Source:UniProtKB/Swiss-Prot;Acc:Q9XVH6]	rpb-11	175056	Protein Up Transcript Down	Gene: rpb-11 (WBGene00012187) Protein ID:W01G7.3 Transcript| p-value: 6.79e-03 log2FC: -0.2 Protein| p-value: 4.15e-02 log2FC: 0.6 Coords: II:14,060,061-14,060,624 (+) type: protein_coding Description: Probable DNA-directed RNA polymerase II subunit RPB11 [Source:UniProtKB/Swiss- Prot;Acc:Q9XVH6]
W03F8.5a	lam-1	0.1878	0.02836	WBGene00002247	-0.4475	0.09913	6.251e-07	LAMinin related. See also lmb [Source:UniProtKB/TrEMBL;Acc:V6CIX7]	lam-1	177292	Protein Up Transcript Down	Gene: lam-1 (WBGene00002247) Protein ID:W03F8.5a Transcript| p-value: 6.25e-07 log2FC: -0.4 Protein| p-value: 2.84e-02 log2FC: 0.2 Coords: IV: 5,173,280- 5,183,708 (+) type: protein_coding Description: LAMinin related. See also lmb [Source:UniProtKB/TrEMBL;Acc:V6CIX7]
W03G11.1b	col-181	-0.7028	0.01362	WBGene00000754	-0.2515	0.05648	1.96e-06	COLlagen [Source:UniProtKB/TrEMBL;Acc:Q2XN04]	col-181	181378	Protein Down Transcript Down	Gene: col-181 (WBGene00000754) Protein ID:W03G11.1b Transcript| p-value: 1.96e-06 log2FC: -0.3 Protein| p-value: 1.36e-02 log2FC: -0.7 Coords: X:12,104,930-12,106,081 (+) type: protein_coding Description: COLlagen [Source:UniProtKB/ TrEMBL;Acc:Q2XN04]
W05B2.6	col-92	-1.514	0.007391	WBGene00000667	-0.0579	0.1465	0.3581	COLlagen [Source:UniProtKB/TrEMBL;Acc:Q9XVG3]	col-92	176528	Protein Down Transcript Down	Gene: col-92 (WBGene00000667) Protein ID:W05B2.6 Transcript| p-value: 3.58e-01 log2FC: -0.1 Protein| p-value: 7.39e-03 log2FC: -1.5 Coords: III:10,982,166-10,983,253 (-) type: protein_coding Description: COLlagen [Source:UniProtKB/ TrEMBL;Acc:Q9XVG3]
W06E11.2	tag-267	0.5169	0.01853	WBGene00044318	-0.07901	0.07173	0.2096	NULL	tag-267	175220	Protein Up Transcript Down	Gene: tag-267 (WBGene00044318) Protein ID:W06E11.2 Transcript| p-value: 2.10e-01 log2FC: -0.1 Protein| p-value: 1.85e-02 log2FC: 0.5 Coords: III: 640,790- 641,625 (+) type: protein_coding Description: NULL
W09B6.1a	pod-2	-0.547	0.0005395	WBGene00004076	0.08397	0.05707	0.1096	NULL	pod-2	173500	Protein Down Transcript Up	Gene: pod-2 (WBGene00004076) Protein ID:W09B6.1a Transcript| p-value: 1.10e-01 log2FC: 0.1 Protein| p-value: 5.39e-04 log2FC: -0.5 Coords: II: 1,136,781- 1,152,701 (+) type: protein_coding Description: NULL
W10G6.2a	sgk-1	0.3868	0.03181	WBGene00004789	0.1394	0.06886	0.023	Serine/threonine-protein kinase sgk-1 [Source:UniProtKB/Swiss-Prot;Acc:Q2PJ68]	sgk-1	181697	Protein Up Transcript Up	Gene: sgk-1 (WBGene00004789) Protein ID:W10G6.2a Transcript| p-value: 2.30e-02 log2FC: 0.1 Protein| p-value: 3.18e-02 log2FC: 0.4 Coords: X:16,254,843-16,262,151 (-) type: protein_coding Description: Serine/threonine-protein kinase sgk-1 [Source:UniProtKB/Swiss-Prot;Acc:Q2PJ68]
Y102A5A.1	cand-1	-0.2322	0.0298	WBGene00013606	-0.08325	0.0516	0.0855	Cullin-associated NEDD8-dissociated protein 1 [Source:UniProtKB/Swiss-Prot;Acc:G5ED41]	cand-1	180125	Protein Down Transcript Down	Gene: cand-1 (WBGene00013606) Protein ID:Y102A5A.1 Transcript| p-value: 8.55e-02 log2FC: -0.1 Protein| p-value: 2.98e-02 log2FC: -0.2 Coords: V:16,802,874-16,814,563 (+) type: protein_coding Description: Cullin-associated NEDD8-dissociated protein 1 [Source:UniProtKB/Swiss- Prot;Acc:G5ED41]
Y102A5C.18	efl-1	-3.952	0.0003833	WBGene00001161	-0.07675	0.05004	0.1027	E2F-like (Mammalian transcription factor); EFL-1 [Source:UniProtKB/TrEMBL;Acc:G5EF11]	efl-1	180133	Protein Down Transcript Down	Gene: efl-1 (WBGene00001161) Protein ID:Y102A5C.18 Transcript| p-value: 1.03e-01 log2FC: -0.1 Protein| p-value: 3.83e-04 log2FC: -4.0 Coords: V:16,958,657-16,965,675 (-) type: protein_coding Description: E2F-like (Mammalian transcription factor); EFL-1 [Source:UniProtKB/ TrEMBL;Acc:G5EF11]
Y105C5B.28a	gln-3	0.2485	0.01957	WBGene00001604	-0.08732	0.06776	0.149	Glutamine synthetase [Source:UniProtKB/TrEMBL;Acc:H8ESF5]	gln-3	178452	Protein Up Transcript Down	Gene: gln-3 (WBGene00001604) Protein ID:Y105C5B.28a Transcript| p-value: 1.49e-01 log2FC: -0.1 Protein| p-value: 1.96e-02 log2FC: 0.2 Coords: IV:16,167,785-16,170,859 (-) type: protein_coding Description: Glutamine synthetase [Source:UniProtKB/ TrEMBL;Acc:H8ESF5]
Y105E8A.6	unc-95	0.3829	0.03273	WBGene00006824	0.182	0.07648	0.006691	LIM domain-containing protein unc-95 [Source:UniProtKB/Swiss-Prot;Acc:Q9NEZ5]	unc-95	173301	Protein Up Transcript Up	Gene: unc-95 (WBGene00006824) Protein ID:Y105E8A.6 Transcript| p-value: 6.69e-03 log2FC: 0.2 Protein| p-value: 3.27e-02 log2FC: 0.4 Coords: I:14,381,344-14,384,737 (-) type: protein_coding Description: LIM domain-containing protein unc-95 [Source:UniProtKB/Swiss-Prot;Acc:Q9NEZ5]
Y105E8B.1e	lev-11	0.4934	0.0171	WBGene00002978	0.1665	0.04925	0.0003466	Tropomyosin isoforms a/b/d/f [Source:UniProtKB/Swiss-Prot;Acc:Q22866]	lev-11	173319	Protein Up Transcript Up	Gene: lev-11 (WBGene00002978) Protein ID:Y105E8B.1e Transcript| p-value: 3.47e-04 log2FC: 0.2 Protein| p-value: 1.71e-02 log2FC: 0.5 Coords: I:14,621,173-14,631,254 (-) type: protein_coding Description: Tropomyosin isoforms a/b/d/f [Source:UniProtKB/Swiss-Prot;Acc:Q22866]
Y105E8B.1k	lev-11	0.2809	0.02521	WBGene00002978	0.1665	0.04925	0.0003466	Tropomyosin isoforms a/b/d/f [Source:UniProtKB/Swiss-Prot;Acc:Q22866]	lev-11	173319	Protein Up Transcript Up	Gene: lev-11 (WBGene00002978) Protein ID:Y105E8B.1k Transcript| p-value: 3.47e-04 log2FC: 0.2 Protein| p-value: 2.52e-02 log2FC: 0.3 Coords: I:14,621,173-14,631,254 (-) type: protein_coding Description: Tropomyosin isoforms a/b/d/f [Source:UniProtKB/Swiss-Prot;Acc:Q22866]
Y105E8B.5	hprt-1	-0.1739	0.02878	WBGene00013690	-0.2845	0.04614	1.523e-10	Hypoxanthine phosphoribosyltransferase [Source:UniProtKB/TrEMBL;Acc:Q9NF11]	hprt-1	173323	Protein Down Transcript Down	Gene: hprt-1 (WBGene00013690) Protein ID:Y105E8B.5 Transcript| p-value: 1.52e-10 log2FC: -0.3 Protein| p-value: 2.88e-02 log2FC: -0.2 Coords: I:14,657,355-14,661,414 (+) type: protein_coding Description: Hypoxanthine phosphoribosyltransferase [Source:UniProtKB/TrEMBL;Acc:Q9NF11]
Y110A2AR.3a	ncap-1	0.1859	0.03348	WBGene00022453	-0.1455	0.07159	0.02138	NeCAP (NECAP) endocytosis associated protein homolog [Source:UniProtKB/TrEMBL;Acc:Q9N489]	ncap-1	173638	Protein Up Transcript Down	Gene: ncap-1 (WBGene00022453) Protein ID:Y110A2AR.3a Transcript| p-value: 2.14e-02 log2FC: -0.1 Protein| p-value: 3.35e-02 log2FC: 0.2 Coords: II: 2,913,705- 2,919,314 (-) type: protein_coding Description: NeCAP (NECAP) endocytosis associated protein homolog [Source:UniProtKB/ TrEMBL;Acc:Q9N489]
Y111B2A.18	rsp-3	0.2733	0.01219	WBGene00004700	-0.1392	0.04639	0.001557	Probable splicing factor, arginine/serine-rich 3 [Source:UniProtKB/Swiss-Prot;Acc:Q9NEW6]	rsp-3	176688	Protein Up Transcript Down	Gene: rsp-3 (WBGene00004700) Protein ID:Y111B2A.18 Transcript| p-value: 1.56e-03 log2FC: -0.1 Protein| p-value: 1.22e-02 log2FC: 0.3 Coords: III:12,686,243-12,687,916 (-) type: protein_coding Description: Probable splicing factor, arginine/ serine-rich 3 [Source:UniProtKB/Swiss- Prot;Acc:Q9NEW6]
Y111B2A.4a	sql-1	1.622	0.0214	WBGene00013730	-0.05155	0.06445	0.3745	Suppressor of gpa-3QL dye-filling defect [Source:UniProtKB/TrEMBL;Acc:D0Z5P0]	sql-1	190949	Protein Up Transcript Down	Gene: sql-1 (WBGene00013730) Protein ID:Y111B2A.4a Transcript| p-value: 3.75e-01 log2FC: -0.1 Protein| p-value: 2.14e-02 log2FC: 1.6 Coords: III:12,499,557-12,527,924 (+) type: protein_coding Description: Suppressor of gpa-3QL dye-filling defect [Source:UniProtKB/TrEMBL;Acc:D0Z5P0]
Y25C1A.1	clec-123	0.5675	0.03488	WBGene00021288	0.2194	0.1494	0.02951	C-type LECtin [Source:UniProtKB/TrEMBL;Acc:Q9TYL0]	clec-123	173658	Protein Up Transcript Up	Gene: clec-123 (WBGene00021288) Protein ID:Y25C1A.1 Transcript| p-value: 2.95e-02 log2FC: 0.2 Protein| p-value: 3.49e-02 log2FC: 0.6 Coords: II: 3,114,234- 3,116,758 (+) type: protein_coding Description: C-type LECtin [Source:UniProtKB/ TrEMBL;Acc:Q9TYL0]
Y37D8A.22b	epg-3	-3.001	0.0001567	WBGene00012559	-0.05329	0.0712	0.3954	Ectopic P granules protein 3 [Source:UniProtKB/Swiss-Prot;Acc:Q9XWU8]	epg-3	176712	Protein Down Transcript Down	Gene: epg-3 (WBGene00012559) Protein ID:Y37D8A.22b Transcript| p-value: 3.95e-01 log2FC: -0.1 Protein| p-value: 1.57e-04 log2FC: -3.0 Coords: III:12,934,717-12,941,069 (+) type: protein_coding Description: Ectopic P granules protein 3 [Source:UniProtKB/Swiss-Prot;Acc:Q9XWU8]
Y37D8A.23b	unc-25	0.362	0.02821	WBGene00006762	0.02622	0.09237	0.7201	Glutamic acid decarboxylase [Source:UniProtKB/TrEMBL;Acc:G5EDB7]	unc-25	176713	Protein Up Transcript Up	Gene: unc-25 (WBGene00006762) Protein ID:Y37D8A.23b Transcript| p-value: 7.20e-01 log2FC: 0.0 Protein| p-value: 2.82e-02 log2FC: 0.4 Coords: III:12,942,617-12,949,899 (+) type: protein_coding Description: Glutamic acid decarboxylase [Source:UniProtKB/TrEMBL;Acc:G5EDB7]
Y38F1A.9	oig-2	0.463	7.678e-05	WBGene00003860	0.3779	0.07905	2.31e-07	One IG domain [Source:UniProtKB/TrEMBL;Acc:Q9XWM1]	oig-2	189675	Protein Up Transcript Up	Gene: oig-2 (WBGene00003860) Protein ID:Y38F1A.9 Transcript| p-value: 2.31e-07 log2FC: 0.4 Protein| p-value: 7.68e-05 log2FC: 0.5 Coords: II:13,006,610-13,008,164 (-) type: protein_coding Description: One IG domain [Source:UniProtKB/ TrEMBL;Acc:Q9XWM1]
Y39E4B.1	abce-1	-0.1556	0.03471	WBGene00012714	-0.1525	0.05389	0.002295	ABC transporter, class E [Source:UniProtKB/TrEMBL;Acc:Q9U2K8]	abce-1	176733	Protein Down Transcript Down	Gene: abce-1 (WBGene00012714) Protein ID:Y39E4B.1 Transcript| p-value: 2.29e-03 log2FC: -0.2 Protein| p-value: 3.47e-02 log2FC: -0.2 Coords: III:13,153,817-13,160,284 (+) type: protein_coding Description: ABC transporter, class E [Source:UniProtKB/TrEMBL;Acc:Q9U2K8]
Y39G10AR.8	eif-2gamma	-0.2091	0.04724	WBGene00021466	-0.1814	0.05728	0.0006329	Eukaryotic Initiation Factor [Source:UniProtKB/TrEMBL;Acc:Q95XR0]	eif-2gamma	171792	Protein Down Transcript Down	Gene: eif-2gamma (WBGene00021466) Protein ID:Y39G10AR.8 Transcript| p-value: 6.33e-04 log2FC: -0.2 Protein| p-value: 4.72e-02 log2FC: -0.2 Coords: I: 2,313,271- 2,316,003 (+) type: protein_coding Description: Eukaryotic Initiation Factor [Source:UniProtKB/TrEMBL;Acc:Q95XR0]
Y41E3.4a	qars-1	-0.2105	0.03353	WBGene00001336	-0.134	0.0472	0.002703	Probable glutamine--tRNA ligase [Source:UniProtKB/Swiss-Prot;Acc:O62431]	qars-1	178415	Protein Down Transcript Down	Gene: qars-1 (WBGene00001336) Protein ID:Y41E3.4a Transcript| p-value: 2.70e-03 log2FC: -0.1 Protein| p-value: 3.35e-02 log2FC: -0.2 Coords: IV:15,008,503-15,013,183 (-) type: protein_coding Description: Probable glutamine--tRNA ligase [Source:UniProtKB/Swiss-Prot;Acc:O62431]
Y43B11AR.4	rps-4	-0.3092	0.03473	WBGene00004473	-0.08525	0.0494	0.06579	40S ribosomal protein S4 [Source:UniProtKB/Swiss-Prot;Acc:Q9N3X2]	rps-4	177481	Protein Down Transcript Down	Gene: rps-4 (WBGene00004473) Protein ID:Y43B11AR.4 Transcript| p-value: 6.58e-02 log2FC: -0.1 Protein| p-value: 3.47e-02 log2FC: -0.3 Coords: IV: 7,083,694- 7,084,682 (-) type: protein_coding Description: 40S ribosomal protein S4 [Source:UniProtKB/Swiss-Prot;Acc:Q9N3X2]
Y43F8C.20	grsp-1	1.12	0.02474	WBGene00012840	-0.06198	0.1531	0.2866	Glycine Rich Secreted Protein [Source:UniProtKB/TrEMBL;Acc:Q7YWQ8]	grsp-1	259344	Protein Up Transcript Down	Gene: grsp-1 (WBGene00012840) Protein ID:Y43F8C.20 Transcript| p-value: 2.87e-01 log2FC: -0.1 Protein| p-value: 2.47e-02 log2FC: 1.1 Coords: V:19,609,494-19,612,099 (+) type: protein_coding Description: Glycine Rich Secreted Protein [Source:UniProtKB/TrEMBL;Acc:Q7YWQ8]
Y45F10D.12	rpl-18	-0.4778	0.02771	WBGene00004430	-0.1562	0.03764	1.763e-05	60S ribosomal protein L18 [Source:UniProtKB/Swiss-Prot;Acc:O45946]	rpl-18	178342	Protein Down Transcript Down	Gene: rpl-18 (WBGene00004430) Protein ID:Y45F10D.12 Transcript| p-value: 1.76e-05 log2FC: -0.2 Protein| p-value: 2.77e-02 log2FC: -0.5 Coords: IV:13,777,808-13,778,812 (+) type: protein_coding Description: 60S ribosomal protein L18 [Source:UniProtKB/Swiss-Prot;Acc:O45946]
Y46G5A.4	snrp-200	-0.2195	0.009236	WBGene00012896	-0.07053	0.05717	0.182	Putative U5 small nuclear ribonucleoprotein 200 kDa helicase [Source:UniProtKB/Swiss-Prot;Acc:Q9U2G0]	snrp-200	174901	Protein Down Transcript Down	Gene: snrp-200 (WBGene00012896) Protein ID:Y46G5A.4 Transcript| p-value: 1.82e-01 log2FC: -0.1 Protein| p-value: 9.24e-03 log2FC: -0.2 Coords: II:12,726,963-12,736,910 (-) type: protein_coding Description: Putative U5 small nuclear ribonucleoprotein 200 kDa helicase [Source:UniProtKB/Swiss-Prot;Acc:Q9U2G0]
Y47D3A.16	rsks-1	-0.3788	0.04337	WBGene00012929	-0.0318	0.04383	0.4465	Ribosomal protein S6 kinase beta [Source:UniProtKB/Swiss-Prot;Acc:Q9NAH6]	rsks-1	176554	Protein Down Transcript Down	Gene: rsks-1 (WBGene00012929) Protein ID:Y47D3A.16 Transcript| p-value: 4.46e-01 log2FC: -0.0 Protein| p-value: 4.34e-02 log2FC: -0.4 Coords: III:11,245,120-11,252,281 (+) type: protein_coding Description: Ribosomal protein S6 kinase beta [Source:UniProtKB/Swiss-Prot;Acc:Q9NAH6]
Y48G8AL.8	rpl-17	-0.3302	0.03428	WBGene00004429	-0.1818	0.04737	4.785e-05	60S ribosomal protein L17 [Source:UniProtKB/Swiss-Prot;Acc:Q9BL19]	rpl-17	171692	Protein Down Transcript Down	Gene: rpl-17 (WBGene00004429) Protein ID:Y48G8AL.8 Transcript| p-value: 4.79e-05 log2FC: -0.2 Protein| p-value: 3.43e-02 log2FC: -0.3 Coords: I: 1,156,579- 1,157,474 (+) type: protein_coding Description: 60S ribosomal protein L17 [Source:UniProtKB/Swiss-Prot;Acc:Q9BL19]
Y48G9A.3	gcn-1	-0.2741	0.006843	WBGene00021697	-0.1297	0.05763	0.01457	GCN (Yeast General Control Nondrepressible) homolog [Source:UniProtKB/TrEMBL;Acc:B3CJ34]	gcn-1	190051	Protein Down Transcript Down	Gene: gcn-1 (WBGene00021697) Protein ID:Y48G9A.3 Transcript| p-value: 1.46e-02 log2FC: -0.1 Protein| p-value: 6.84e-03 log2FC: -0.3 Coords: III: 2,151,968- 2,197,908 (+) type: protein_coding Description: GCN (Yeast General Control Nondrepressible) homolog [Source:UniProtKB/TrEMBL;Acc:B3CJ34]
Y50D7A.4	hpo-29	-0.1904	0.03164	WBGene00021754	-0.09581	0.04591	0.0278	NULL	hpo-29	175189	Protein Down Transcript Down	Gene: hpo-29 (WBGene00021754) Protein ID:Y50D7A.4 Transcript| p-value: 2.78e-02 log2FC: -0.1 Protein| p-value: 3.16e-02 log2FC: -0.2 Coords: III: 235,844- 254,067 (+) type: protein_coding Description: NULL
Y50E8A.3	oig-3	0.4387	0.02684	WBGene00003861	0.2572	0.1375	0.01088	One IG domain [Source:UniProtKB/TrEMBL;Acc:Q9NAF4]	oig-3	190105	Protein Up Transcript Up	Gene: oig-3 (WBGene00003861) Protein ID:Y50E8A.3 Transcript| p-value: 1.09e-02 log2FC: 0.3 Protein| p-value: 2.68e-02 log2FC: 0.4 Coords: V:14,729,643-14,731,129 (+) type: protein_coding Description: One IG domain [Source:UniProtKB/ TrEMBL;Acc:Q9NAF4]
Y51H1A.5	hda-10	-3.116	0.001355	WBGene00001838	0.003601	0.04936	0.9389	Histone deacetylase [Source:UniProtKB/TrEMBL;Acc:Q9U266]	hda-10	175039	Protein Down Transcript Up	Gene: hda-10 (WBGene00001838) Protein ID:Y51H1A.5 Transcript| p-value: 9.39e-01 log2FC: 0.0 Protein| p-value: 1.35e-03 log2FC: -3.1 Coords: II:13,882,705-13,888,031 (+) type: protein_coding Description: Histone deacetylase [Source:UniProtKB/ TrEMBL;Acc:Q9U266]
Y54G11A.6	ctl-1	0.2817	0.0128	WBGene00000830	0.3975	0.05838	1.269e-12	Catalase-2 [Source:UniProtKB/Swiss-Prot;Acc:O61235]	ctl-1	259738	Protein Up Transcript Up	Gene: ctl-1 (WBGene00000830) Protein ID:Y54G11A.6 Transcript| p-value: 1.27e-12 log2FC: 0.4 Protein| p-value: 1.28e-02 log2FC: 0.3 Coords: II:14,303,612-14,306,329 (-) type: protein_coding Description: Catalase-2 [Source:UniProtKB/Swiss- Prot;Acc:O61235]
Y54G2A.2a	atln-1	-0.3703	0.02662	WBGene00021868	-0.1448	0.04668	0.001053	ATLastiN (Endoplasmic reticulum GTPase) related [Source:UniProtKB/TrEMBL;Acc:U4PLG5]	atln-1	177059	Protein Down Transcript Down	Gene: atln-1 (WBGene00021868) Protein ID:Y54G2A.2a Transcript| p-value: 1.05e-03 log2FC: -0.1 Protein| p-value: 2.66e-02 log2FC: -0.4 Coords: IV: 2,788,692- 2,796,805 (+) type: protein_coding Description: ATLastiN (Endoplasmic reticulum GTPase) related [Source:UniProtKB/ TrEMBL;Acc:U4PLG5]
Y55D9A.1c	efa-6	1.099	0.02737	WBGene00013223	0.01431	0.04242	0.7249	Exchange factor for Arf-6 [Source:UniProtKB/Swiss-Prot;Acc:G5EET6]	efa-6	178217	Protein Up Transcript Up	Gene: efa-6 (WBGene00013223) Protein ID:Y55D9A.1c Transcript| p-value: 7.25e-01 log2FC: 0.0 Protein| p-value: 2.74e-02 log2FC: 1.1 Coords: IV:12,605,700-12,614,723 (-) type: protein_coding Description: Exchange factor for Arf-6 [Source:UniProtKB/Swiss-Prot;Acc:G5EET6]
Y57G11A.1b	tag-273	0.438	0.000161	WBGene00013289	1.223	0.07274	1.11e-64	NULL	tag-273	178388	Protein Up Transcript Up	Gene: tag-273 (WBGene00013289) Protein ID:Y57G11A.1b Transcript| p-value: 1.11e-64 log2FC: 1.2 Protein| p-value: 1.61e-04 log2FC: 0.4 Coords: IV:14,487,086-14,505,166 (-) type: protein_coding Description: NULL
Y59A8B.20	lon-8	0.4461	0.02807	WBGene00013352	-0.07104	0.1353	0.3502	NULL	lon-8	190397	Protein Up Transcript Down	Gene: lon-8 (WBGene00013352) Protein ID:Y59A8B.20 Transcript| p-value: 3.50e-01 log2FC: -0.1 Protein| p-value: 2.81e-02 log2FC: 0.4 Coords: V:17,995,347-18,001,368 (-) type: protein_coding Description: NULL
Y60A3A.18	skr-4	0.3759	0.01963	WBGene00004810	-0.09587	0.102	0.2192	SKp1 Related (Ubiquitin ligase complex component) [Source:UniProtKB/TrEMBL;Acc:Q9U1Y9]	skr-4	191762	Protein Up Transcript Down	Gene: skr-4 (WBGene00004810) Protein ID:Y60A3A.18 Transcript| p-value: 2.19e-01 log2FC: -0.1 Protein| p-value: 1.96e-02 log2FC: 0.4 Coords: V:19,924,224-19,925,033 (+) type: protein_coding Description: SKp1 Related (Ubiquitin ligase complex component) [Source:UniProtKB/ TrEMBL;Acc:Q9U1Y9]
Y66H1B.2a	fln-1	0.1315	0.02005	WBGene00022048	0.04395	0.037	0.2201	FiLamiN (Actin binding protein) homolog [Source:UniProtKB/TrEMBL;Acc:U4PM09]	fln-1	176855	Protein Up Transcript Up	Gene: fln-1 (WBGene00022048) Protein ID:Y66H1B.2a Transcript| p-value: 2.20e-01 log2FC: 0.0 Protein| p-value: 2.01e-02 log2FC: 0.1 Coords: IV: 359,204- 376,062 (-) type: protein_coding Description: FiLamiN (Actin binding protein) homolog [Source:UniProtKB/TrEMBL;Acc:U4PM09]
Y67D8C.5b	eel-1	-0.2292	0.0006858	WBGene00022069	-0.1472	0.04763	0.001091	Enhancer of EfL-1 mutant phenotype [Source:UniProtKB/TrEMBL;Acc:U4PBK1]	eel-1	177084	Protein Down Transcript Down	Gene: eel-1 (WBGene00022069) Protein ID:Y67D8C.5b Transcript| p-value: 1.09e-03 log2FC: -0.1 Protein| p-value: 6.86e-04 log2FC: -0.2 Coords: IV: 3,032,578- 3,050,102 (-) type: protein_coding Description: Enhancer of EfL-1 mutant phenotype [Source:UniProtKB/TrEMBL;Acc:U4PBK1]
Y67H2A.8	fat-1	-1.198	0.0007731	WBGene00001393	0.0547	0.02946	0.05809	Omega-3 fatty acid desaturase fat-1 [Source:UniProtKB/Swiss-Prot;Acc:Q9NEQ0]	fat-1	178291	Protein Down Transcript Up	Gene: fat-1 (WBGene00001393) Protein ID:Y67H2A.8 Transcript| p-value: 5.81e-02 log2FC: 0.1 Protein| p-value: 7.73e-04 log2FC: -1.2 Coords: IV:13,315,644-13,318,811 (+) type: protein_coding Description: Omega-3 fatty acid desaturase fat-1 [Source:UniProtKB/Swiss-Prot;Acc:Q9NEQ0]
Y71A12B.1a	rps-6	-0.2277	0.04132	WBGene00004475	-0.09387	0.05274	0.05634	40S ribosomal protein S6 [Source:UniProtKB/Swiss-Prot;Acc:Q9NEN6]	rps-6	173260	Protein Down Transcript Down	Gene: rps-6 (WBGene00004475) Protein ID:Y71A12B.1a Transcript| p-value: 5.63e-02 log2FC: -0.1 Protein| p-value: 4.13e-02 log2FC: -0.2 Coords: I:13,952,159-13,953,194 (+) type: protein_coding Description: 40S ribosomal protein S6 [Source:UniProtKB/Swiss-Prot;Acc:Q9NEN6]
Y71F9AM.4a	cogc-3	-0.279	0.03545	WBGene00022121	-0.04898	0.04942	0.294	Conserved Oligomeric Golgi (COG) Component [Source:UniProtKB/TrEMBL;Acc:H2L0S2]	cogc-3	171867	Protein Down Transcript Down	Gene: cogc-3 (WBGene00022121) Protein ID:Y71F9AM.4a Transcript| p-value: 2.94e-01 log2FC: -0.0 Protein| p-value: 3.54e-02 log2FC: -0.3 Coords: I: 2,931,461- 2,947,152 (+) type: protein_coding Description: Conserved Oligomeric Golgi (COG) Component [Source:UniProtKB/ TrEMBL;Acc:H2L0S2]
Y71G12B.11a	tln-1	0.2603	0.00483	WBGene00006771	0.2625	0.04361	4.405e-10	TaLiN [Source:UniProtKB/TrEMBL;Acc:A0A0K3AUD9]	tln-1	171736	Protein Up Transcript Up	Gene: tln-1 (WBGene00006771) Protein ID:Y71G12B.11a Transcript| p-value: 4.41e-10 log2FC: 0.3 Protein| p-value: 4.83e-03 log2FC: 0.3 Coords: I: 1,721,592- 1,740,670 (+) type: protein_coding Description: TaLiN [Source:UniProtKB/ TrEMBL;Acc:A0A0K3AUD9]
Y71H10A.2	fard-1	-0.4975	0.003209	WBGene00022200	0.06714	0.06947	0.2733	Fatty acyl-CoA reductase [Source:UniProtKB/TrEMBL;Acc:Q9TZL9]	fard-1	180582	Protein Down Transcript Up	Gene: fard-1 (WBGene00022200) Protein ID:Y71H10A.2 Transcript| p-value: 2.73e-01 log2FC: 0.1 Protein| p-value: 3.21e-03 log2FC: -0.5 Coords: X: 2,933,361- 2,937,740 (+) type: protein_coding Description: Fatty acyl-CoA reductase [Source:UniProtKB/TrEMBL;Acc:Q9TZL9]
Y73B6BL.24	acp-6	-0.3252	0.01752	WBGene00022245	-0.6727	0.06308	1.101e-27	ACid Phosphatase family [Source:UniProtKB/TrEMBL;Acc:Q9GUF2]	acp-6	177407	Protein Down Transcript Down	Gene: acp-6 (WBGene00022245) Protein ID:Y73B6BL.24 Transcript| p-value: 1.10e-27 log2FC: -0.7 Protein| p-value: 1.75e-02 log2FC: -0.3 Coords: IV: 6,424,600- 6,426,139 (-) type: protein_coding Description: ACid Phosphatase family [Source:UniProtKB/TrEMBL;Acc:Q9GUF2]
Y73F8A.6	ccg-1	0.5393	7.194e-05	WBGene00000370	0.8614	0.04821	1.229e-72	Conserved Cysteine/Glycine domain protein [Source:UniProtKB/TrEMBL;Acc:Q9NA39]	ccg-1	178426	Protein Up Transcript Up	Gene: ccg-1 (WBGene00000370) Protein ID:Y73F8A.6 Transcript| p-value: 1.23e-72 log2FC: 0.9 Protein| p-value: 7.19e-05 log2FC: 0.5 Coords: IV:15,270,160-15,275,835 (-) type: protein_coding Description: Conserved Cysteine/Glycine domain protein [Source:UniProtKB/ TrEMBL;Acc:Q9NA39]
Y77E11A.15	col-106	-0.4564	0.01282	WBGene00000680	-0.1855	0.05994	0.0007766	COLlagen [Source:UniProtKB/TrEMBL;Acc:Q8MXT6]	col-106	176955	Protein Down Transcript Down	Gene: col-106 (WBGene00000680) Protein ID:Y77E11A.15 Transcript| p-value: 7.77e-04 log2FC: -0.2 Protein| p-value: 1.28e-02 log2FC: -0.5 Coords: IV: 1,459,866- 1,460,786 (-) type: protein_coding Description: COLlagen [Source:UniProtKB/ TrEMBL;Acc:Q8MXT6]
Y79H2A.11b	zyg-8	-1.927	0.009468	WBGene00006993	0.02415	0.04989	0.6052	Serine/threonine-protein kinase zyg-8 [Source:UniProtKB/Swiss-Prot;Acc:Q95QC4]	zyg-8	176639	Protein Down Transcript Up	Gene: zyg-8 (WBGene00006993) Protein ID:Y79H2A.11b Transcript| p-value: 6.05e-01 log2FC: 0.0 Protein| p-value: 9.47e-03 log2FC: -1.9 Coords: III:12,058,844-12,072,293 (+) type: protein_coding Description: Serine/threonine-protein kinase zyg-8 [Source:UniProtKB/Swiss-Prot;Acc:Q95QC4]
Y92C3B.2a	uaf-1	0.2164	0.02388	WBGene00006697	-0.04339	0.04979	0.3443	Splicing factor U2AF 65 kDa subunit [Source:UniProtKB/Swiss-Prot;Acc:P90978]	uaf-1	175270	Protein Up Transcript Down	Gene: uaf-1 (WBGene00006697) Protein ID:Y92C3B.2a Transcript| p-value: 3.44e-01 log2FC: -0.0 Protein| p-value: 2.39e-02 log2FC: 0.2 Coords: III: 1,062,793- 1,076,555 (-) type: protein_coding Description: Splicing factor U2AF 65 kDa subunit [Source:UniProtKB/Swiss-Prot;Acc:P90978]
ZC155.1	nex-1	0.3051	0.002284	WBGene00003588	0.05079	0.04344	0.2212	Annexin [Source:UniProtKB/TrEMBL;Acc:G5EEA8]	nex-1	175714	Protein Up Transcript Up	Gene: nex-1 (WBGene00003588) Protein ID:ZC155.1 Transcript| p-value: 2.21e-01 log2FC: 0.1 Protein| p-value: 2.28e-03 log2FC: 0.3 Coords: III: 5,225,621- 5,226,801 (+) type: protein_coding Description: Annexin [Source:UniProtKB/ TrEMBL;Acc:G5EEA8]
ZC395.2	clk-1	-0.2931	0.02273	WBGene00000536	-0.0008311	0.06551	0.9878	5-demethoxyubiquinone hydroxylase, mitochondrial [Source:UniProtKB/Swiss-Prot;Acc:P48376]	clk-1	175729	Protein Down Transcript Down	Gene: clk-1 (WBGene00000536) Protein ID:ZC395.2 Transcript| p-value: 9.88e-01 log2FC: -0.0 Protein| p-value: 2.27e-02 log2FC: -0.3 Coords: III: 5,277,894- 5,279,344 (+) type: protein_coding Description: 5-demethoxyubiquinone hydroxylase, mitochondrial [Source:UniProtKB/Swiss- Prot;Acc:P48376]
ZC416.6a	ltah-1.2	-0.7583	0.003141	WBGene00022610	0.1326	0.04015	0.0005884	LeukoTriene A4 Hydrolase homolog [Source:UniProtKB/TrEMBL;Acc:U4PAP4]	ltah-1.2	177123	Protein Down Transcript Up	Gene: ltah-1.2 (WBGene00022610) Protein ID:ZC416.6a Transcript| p-value: 5.88e-04 log2FC: 0.1 Protein| p-value: 3.14e-03 log2FC: -0.8 Coords: IV: 3,609,218- 3,613,072 (-) type: protein_coding Description: LeukoTriene A4 Hydrolase homolog [Source:UniProtKB/TrEMBL;Acc:U4PAP4]
ZC434.2	rps-7	-0.2349	0.004773	WBGene00004476	-0.1122	0.04246	0.006121	40S ribosomal protein S7 [Source:UniProtKB/Swiss-Prot;Acc:Q23312]	rps-7	172901	Protein Down Transcript Down	Gene: rps-7 (WBGene00004476) Protein ID:ZC434.2 Transcript| p-value: 6.12e-03 log2FC: -0.1 Protein| p-value: 4.77e-03 log2FC: -0.2 Coords: I:10,330,879-10,331,808 (+) type: protein_coding Description: 40S ribosomal protein S7 [Source:UniProtKB/Swiss-Prot;Acc:Q23312]
ZC434.4	ZC434.4	-1.165	0.006429	WBGene00013892	-0.02598	0.04845	0.5736	Ribosomal RNA-processing protein 7 homolog [Source:UniProtKB/Swiss-Prot;Acc:Q23314]	ZC434.4	172902	Protein Down Transcript Down	Gene: ZC434.4 (WBGene00013892) Protein ID:ZC434.4 Transcript| p-value: 5.74e-01 log2FC: -0.0 Protein| p-value: 6.43e-03 log2FC: -1.2 Coords: I:10,331,945-10,333,082 (-) type: protein_coding Description: Ribosomal RNA-processing protein 7 homolog [Source:UniProtKB/Swiss- Prot;Acc:Q23314]
ZC518.2	sec-24.2	-0.2448	0.035	WBGene00004756	-0.1875	0.05164	0.0001138	Yeast SEC homolog [Source:UniProtKB/TrEMBL;Acc:Q23368]	sec-24.2	178183	Protein Down Transcript Down	Gene: sec-24.2 (WBGene00004756) Protein ID:ZC518.2 Transcript| p-value: 1.14e-04 log2FC: -0.2 Protein| p-value: 3.50e-02 log2FC: -0.2 Coords: IV:12,355,604-12,360,792 (-) type: protein_coding Description: Yeast SEC homolog [Source:UniProtKB/ TrEMBL;Acc:Q23368]
ZK1058.2	pat-3	0.2423	0.005315	WBGene00003930	0.1096	0.04091	0.005165	Integrin beta pat-3 [Source:UniProtKB/Swiss-Prot;Acc:Q27874]	pat-3	175504	Protein Up Transcript Up	Gene: pat-3 (WBGene00003930) Protein ID:ZK1058.2 Transcript| p-value: 5.17e-03 log2FC: 0.1 Protein| p-value: 5.32e-03 log2FC: 0.2 Coords: III: 3,908,929- 3,914,149 (-) type: protein_coding Description: Integrin beta pat-3 [Source:UniProtKB/ Swiss-Prot;Acc:Q27874]
ZK1058.4	ccdc-47	-0.2246	0.0449	WBGene00014204	-0.07619	0.03761	0.03597	CCDC (Human Coiled Coil Domain Containing) homolog [Source:UniProtKB/TrEMBL;Acc:Q23382]	ccdc-47	175505	Protein Down Transcript Down	Gene: ccdc-47 (WBGene00014204) Protein ID:ZK1058.4 Transcript| p-value: 3.60e-02 log2FC: -0.1 Protein| p-value: 4.49e-02 log2FC: -0.2 Coords: III: 3,916,933- 3,918,809 (+) type: protein_coding Description: CCDC (Human Coiled Coil Domain Containing) homolog [Source:UniProtKB/ TrEMBL;Acc:Q23382]
ZK1098.8	mut-7	-0.9353	0.04129	WBGene00003504	-0.01529	0.04081	0.6966	Exonuclease mut-7 [Source:UniProtKB/Swiss-Prot;Acc:P34607]	mut-7	176347	Protein Down Transcript Down	Gene: mut-7 (WBGene00003504) Protein ID:ZK1098.8 Transcript| p-value: 6.97e-01 log2FC: -0.0 Protein| p-value: 4.13e-02 log2FC: -0.9 Coords: III: 9,539,031- 9,542,380 (-) type: protein_coding Description: Exonuclease mut-7 [Source:UniProtKB/ Swiss-Prot;Acc:P34607]
ZK1127.10	cth-2	-0.6351	0.0001321	WBGene00022856	-0.2828	0.05432	4.046e-08	Putative cystathionine gamma-lyase 2 [Source:UniProtKB/Swiss-Prot;Acc:P55216]	cth-2	174155	Protein Down Transcript Down	Gene: cth-2 (WBGene00022856) Protein ID:ZK1127.10 Transcript| p-value: 4.05e-08 log2FC: -0.3 Protein| p-value: 1.32e-04 log2FC: -0.6 Coords: II: 7,056,173- 7,058,014 (-) type: protein_coding Description: Putative cystathionine gamma-lyase 2 [Source:UniProtKB/Swiss-Prot;Acc:P55216]
ZK1151.1a	vab-10	0.208	0.002839	WBGene00006876	0.1446	0.04984	0.002117	VAB-10B protein [Source:UniProtKB/TrEMBL;Acc:G5EFM4]	vab-10	173058	Protein Up Transcript Up	Gene: vab-10 (WBGene00006876) Protein ID:ZK1151.1a Transcript| p-value: 2.12e-03 log2FC: 0.1 Protein| p-value: 2.84e-03 log2FC: 0.2 Coords: I:11,747,428-11,792,118 (-) type: protein_coding Description: VAB-10B protein [Source:UniProtKB/ TrEMBL;Acc:G5EFM4]
ZK1193.1	col-19	-0.4444	0.03216	WBGene00000608	-0.2634	0.0861	0.0005635	Cuticle collagen 19 [Source:UniProtKB/Swiss-Prot;Acc:P18835]	col-19	180397	Protein Down Transcript Down	Gene: col-19 (WBGene00000608) Protein ID:ZK1193.1 Transcript| p-value: 5.63e-04 log2FC: -0.3 Protein| p-value: 3.22e-02 log2FC: -0.4 Coords: X: 421,707- 423,033 (+) type: protein_coding Description: Cuticle collagen 19 [Source:UniProtKB/ Swiss-Prot;Acc:P18835]
ZK1236.7b	ufbp-1	-0.3591	0.02617	WBGene00022865	0.051	0.04646	0.2478	DDRGK domain-containing protein 1 [Source:UniProtKB/Swiss-Prot;Acc:P34623]	ufbp-1	176194	Protein Down Transcript Up	Gene: ufbp-1 (WBGene00022865) Protein ID:ZK1236.7b Transcript| p-value: 2.48e-01 log2FC: 0.1 Protein| p-value: 2.62e-02 log2FC: -0.4 Coords: III: 8,439,468- 8,443,607 (-) type: protein_coding Description: DDRGK domain-containing protein 1 [Source:UniProtKB/Swiss-Prot;Acc:P34623]
ZK1320.3	ZK1320.3	-2.301	0.008301	WBGene00014253	-0.3209	0.06394	8.98e-08	NULL	ZK1320.3	174521	Protein Down Transcript Down	Gene: ZK1320.3 (WBGene00014253) Protein ID:ZK1320.3 Transcript| p-value: 8.98e-08 log2FC: -0.3 Protein| p-value: 8.30e-03 log2FC: -2.3 Coords: II: 9,659,246- 9,660,442 (-) type: protein_coding Description: NULL
ZK337.1b	tep-1	0.3274	0.03147	WBGene00013969	0.5938	0.05489	2.327e-28	TEP (ThiolEster containing Protein) [Source:UniProtKB/TrEMBL;Acc:Q7JKM0]	tep-1	173367	Protein Up Transcript Up	Gene: tep-1 (WBGene00013969) Protein ID:ZK337.1b Transcript| p-value: 2.33e-28 log2FC: 0.6 Protein| p-value: 3.15e-02 log2FC: 0.3 Coords: I:14,993,821-15,001,682 (+) type: protein_coding Description: TEP (ThiolEster containing Protein) [Source:UniProtKB/TrEMBL;Acc:Q7JKM0]
ZK524.3a	lars-2	-0.2233	0.02283	WBGene00003074	-0.03116	0.05382	0.5343	Leucyl Amino-acyl tRNA Synthetase [Source:UniProtKB/TrEMBL;Acc:Q23511]	lars-2	172499	Protein Down Transcript Down	Gene: lars-2 (WBGene00003074) Protein ID:ZK524.3a Transcript| p-value: 5.34e-01 log2FC: -0.0 Protein| p-value: 2.28e-02 log2FC: -0.2 Coords: I: 7,457,153- 7,460,756 (-) type: protein_coding Description: Leucyl Amino-acyl tRNA Synthetase [Source:UniProtKB/TrEMBL;Acc:Q23511]
ZK550.6	ZK550.6	0.5098	0.002403	WBGene00014000	-0.1656	0.0674	0.006277	Probable phytanoyl-CoA dioxygenase [Source:UniProtKB/Swiss-Prot;Acc:O62515]	ZK550.6	178503	Protein Up Transcript Down	Gene: ZK550.6 (WBGene00014000) Protein ID:ZK550.6 Transcript| p-value: 6.28e-03 log2FC: -0.2 Protein| p-value: 2.40e-03 log2FC: 0.5 Coords: IV:17,260,307-17,262,485 (-) type: protein_coding Description: Probable phytanoyl-CoA dioxygenase [Source:UniProtKB/Swiss-Prot;Acc:O62515]
ZK617.1f	unc-22	0.1241	0.01594	WBGene00006759	0.1671	0.0714	0.008364	Twitchin [Source:UniProtKB/Swiss-Prot;Acc:Q23551]	unc-22	178135	Protein Up Transcript Up	Gene: unc-22 (WBGene00006759) Protein ID:ZK617.1f Transcript| p-value: 8.36e-03 log2FC: 0.2 Protein| p-value: 1.59e-02 log2FC: 0.1 Coords: IV:11,972,697-12,011,007 (-) type: protein_coding Description: Twitchin [Source:UniProtKB/Swiss- Prot;Acc:Q23551]
ZK622.3a	pmt-1	-0.6172	0.006601	WBGene00022781	0.1638	0.03731	5.671e-06	Phosphoethanolamine MethylTransferase [Source:UniProtKB/TrEMBL;Acc:Q86NB3]	pmt-1	173901	Protein Down Transcript Up	Gene: pmt-1 (WBGene00022781) Protein ID:ZK622.3a Transcript| p-value: 5.67e-06 log2FC: 0.2 Protein| p-value: 6.60e-03 log2FC: -0.6 Coords: II: 5,278,137- 5,282,525 (-) type: protein_coding Description: Phosphoethanolamine MethylTransferase [Source:UniProtKB/TrEMBL;Acc:Q86NB3]
ZK637.8a	unc-32	-0.1836	0.0329	WBGene00006768	-0.132	0.03994	0.0005784	Probable V-type proton ATPase 116 kDa subunit a [Source:UniProtKB/Swiss-Prot;Acc:P30628]	unc-32	176257	Protein Down Transcript Down	Gene: unc-32 (WBGene00006768) Protein ID:ZK637.8a Transcript| p-value: 5.78e-04 log2FC: -0.1 Protein| p-value: 3.29e-02 log2FC: -0.2 Coords: III: 8,905,615- 8,911,749 (+) type: protein_coding Description: Probable V-type proton ATPase 116 kDa subunit a [Source:UniProtKB/Swiss- Prot;Acc:P30628]
ZK675.1a	ptc-1	-0.1559	0.03214	WBGene00004208	-0.09816	0.0447	0.02098	NULL	ptc-1	174274	Protein Down Transcript Down	Gene: ptc-1 (WBGene00004208) Protein ID:ZK675.1a Transcript| p-value: 2.10e-02 log2FC: -0.1 Protein| p-value: 3.21e-02 log2FC: -0.2 Coords: II: 7,893,229- 7,900,510 (+) type: protein_coding Description: NULL
ZK686.2	ZK686.2	-0.378	0.04034	WBGene00022792	-0.09504	0.04519	0.02698	Putative ATP-dependent RNA helicase ZK686.2 [Source:UniProtKB/Swiss-Prot;Acc:P34668]	ZK686.2	176088	Protein Down Transcript Down	Gene: ZK686.2 (WBGene00022792) Protein ID:ZK686.2 Transcript| p-value: 2.70e-02 log2FC: -0.1 Protein| p-value: 4.03e-02 log2FC: -0.4 Coords: III: 7,763,698- 7,766,052 (-) type: protein_coding Description: Putative ATP-dependent RNA helicase ZK686.2 [Source:UniProtKB/Swiss- Prot;Acc:P34668]
