# Supplementary material for: Optogenetic induction of mechanical muscle stress identifies myosin regulatory ubiquitin ligase NHL-1 in C. elegans
Source: Nat Commun. 2024 Aug 11;15:6879. doi: 10.1038/s41467-024-51069-3 (PMC11317515; doi:10.1038/s41467-024-51069-3)
Supplement: Supplementary file 8 — Supplementary Data 3 [file 41467_2024_51069_MOESM8_ESM.xlsx]

## Sheet: Supp Data 3 ORA of quadrants
Supplementary Data 3. Lists of GO terms found in over-representation analysis of protein-transcript quadrants after OptIMMuS
for transcript significantly changed	Supplementary Data 3a	Protein_Up_Transcript_Up	filtered for qvalue < 0.01
	Supplementary Data 3b	Protein_Up_Transcript_Down
	Supplementary Data 3c	Protein_Down_Transcript_Up
	Supplementary Data 3d	Protein_Down_Transcript_Down
for protein significantly changed	Supplementary Data 3e	Protein_Up_Transcript_Up	filtered for qvalue < 0.05
	Supplementary Data 3f	Protein_Up_Transcript_Down
	Supplementary Data 3g	Protein_Down_Transcript_Up
	Supplementary Data 3h	Protein_Down_Transcript_Down

## Sheet: 3a Protein_Up_Transcript_Up
ID	Description	k	M	percent	GeneRatio	n	BgRatio	N	pvalue	p.adjust	qvalue	Log10 qvalue	geneID
GO:0043292	contractile fiber	46	98	46.9388	0.283951	162	0.0417199	2349	7.32054e-30	9.15067e-28	6.31878e-28	27.1994	unc-82/unc-78/tmd-2/unc-89/pxl-1/pat-4/mlc-1/unc-112/unc-15/mlc-3/unc-54/unc-96/unc-97/F15G9.1/lim-9/lim-8/cpn-3/twf-2/F42H10.3/nmy-1/pat-10/ketn-1/pat-2/gyg-1/pfn-3/gsnl-1/myo-3/zig-12/gei-15/allo-1/mlp-1/tnt-4/alp-1/myo-2/tni-3/pat-6/mup-2/tni-4/ttn-1/unc-95/lev-11/tln-1/deb-1/pat-3/unc-22/unc-27
GO:0030016	myofibril	36	68	52.9412	0.222222	162	0.0289485	2349	1.32511e-25	8.28196e-24	5.71891e-24	23.2427	unc-82/unc-78/tmd-2/unc-89/pxl-1/pat-4/unc-112/unc-15/mlc-3/unc-54/unc-96/unc-97/F15G9.1/lim-9/lim-8/cpn-3/twf-2/ketn-1/pat-2/myo-3/zig-12/allo-1/tnt-4/alp-1/myo-2/tni-3/pat-6/mup-2/tni-4/ttn-1/unc-95/lev-11/tln-1/pat-3/unc-22/unc-27
GO:0099081	supramolecular polymer	55	174	31.6092	0.339506	162	0.0740741	2349	2.2468e-25	9.36165e-24	6.46447e-24	23.1895	unc-82/erm-1/unc-78/tmd-2/unc-89/pxl-1/pat-4/tppp-1/mlc-1/ifp-1/unc-112/unc-15/mlc-3/ifb-1/unc-54/unc-96/unc-97/F15G9.1/lim-9/lim-8/cpn-3/ifa-1/twf-2/F42H10.3/nmy-1/pat-10/ketn-1/pat-2/gyg-1/pfn-3/emb-9/ifa-4/gsnl-1/myo-3/zig-12/gei-15/allo-1/mlp-1/tnt-4/alp-1/myo-2/T19C3.4/tni-3/pat-6/mup-2/tni-4/ttn-1/unc-95/lev-11/tln-1/deb-1/pat-3/vab-10/unc-22/unc-27
GO:0099512	supramolecular fiber	54	172	31.3953	0.333333	162	0.0732226	2349	1.038e-24	3.24374e-23	2.23989e-23	22.6498	unc-82/erm-1/unc-78/tmd-2/unc-89/pxl-1/pat-4/tppp-1/mlc-1/ifp-1/unc-112/unc-15/mlc-3/ifb-1/unc-54/unc-96/unc-97/F15G9.1/lim-9/lim-8/cpn-3/ifa-1/twf-2/F42H10.3/nmy-1/pat-10/ketn-1/pat-2/gyg-1/pfn-3/ifa-4/gsnl-1/myo-3/zig-12/gei-15/allo-1/mlp-1/tnt-4/alp-1/myo-2/T19C3.4/tni-3/pat-6/mup-2/tni-4/ttn-1/unc-95/lev-11/tln-1/deb-1/pat-3/vab-10/unc-22/unc-27
GO:0030017	sarcomere	31	61	50.8197	0.191358	162	0.0259685	2349	2.39939e-21	5.99848e-20	4.14211e-20	19.3828	unc-82/unc-89/pxl-1/pat-4/unc-112/unc-15/mlc-3/unc-54/unc-96/unc-97/F15G9.1/lim-9/lim-8/ketn-1/pat-2/myo-3/zig-12/allo-1/tnt-4/alp-1/tni-3/pat-6/mup-2/tni-4/ttn-1/unc-95/lev-11/tln-1/pat-3/unc-22/unc-27
GO:0008092	cytoskeletal protein binding	40	112	35.7143	0.254777	157	0.049361	2269	2.06902e-20	3.97252e-18	3.61534e-18	17.4419	erm-1/unc-78/tmd-2/ajm-1/pxl-1/tppp-1/unc-15/tth-1/unc-54/unc-96/unc-97/lim-8/twf-2/cas-1/F42H10.3/nmy-1/pat-10/ketn-1/myo-5/pfn-3/gsnl-1/myo-3/cor-1/tnt-4/alp-1/myo-2/T19C3.4/tni-3/pat-6/mup-2/tni-4/ttn-1/lev-11/tag-273/tln-1/deb-1/vab-10/tnc-2/unc-27/anc-1
GO:0031672	A band	20	32	62.5	0.123457	162	0.0136228	2349	2.08077e-16	4.33495e-15	2.99339e-15	14.5238	unc-82/unc-89/pxl-1/pat-4/unc-112/unc-15/unc-54/unc-96/unc-97/lim-9/lim-8/ketn-1/pat-2/myo-3/pat-6/ttn-1/unc-95/tln-1/pat-3/unc-22
GO:0030036	actin cytoskeleton organization	33	94	35.1064	0.230769	143	0.0414645	2267	6.85376e-18	5.7366e-15	4.94193e-15	14.3061	unc-44/unc-82/valv-1/erm-1/unc-78/tmd-2/unc-89/pat-4/unc-112/unc-15/tth-1/unc-54/unc-96/unc-97/lim-8/twf-2/cas-1/pat-10/pat-2/pfn-3/gsnl-1/cor-1/act-1/mlp-1/tnt-4/alp-1/pat-6/mup-2/lev-11/tag-273/pat-3/unc-22/unc-27
GO:0030029	actin filament-based process	33	97	34.0206	0.230769	143	0.0427878	2267	2.08631e-17	8.73121e-15	7.5217e-15	14.1237	unc-44/unc-82/valv-1/erm-1/unc-78/tmd-2/unc-89/pat-4/unc-112/unc-15/tth-1/unc-54/unc-96/unc-97/lim-8/twf-2/cas-1/pat-10/pat-2/pfn-3/gsnl-1/cor-1/act-1/mlp-1/tnt-4/alp-1/pat-6/mup-2/lev-11/tag-273/pat-3/unc-22/unc-27
GO:0097435	supramolecular fiber organization	32	92	34.7826	0.223776	143	0.0405823	2267	3.26474e-17	9.10862e-15	7.84682e-15	14.1053	unc-44/unc-82/erm-1/unc-78/tmd-2/unc-89/pat-4/tppp-1/unc-112/unc-15/tth-1/unc-54/unc-96/unc-97/lim-8/twf-2/cas-1/pat-10/F54D1.6/pat-2/pfn-3/gsnl-1/cor-1/tnt-4/pat-6/mup-2/lev-11/tag-273/pat-3/vab-10/unc-22/unc-27
GO:0099080	supramolecular complex	55	265	20.7547	0.339506	162	0.112814	2349	9.08407e-16	1.62216e-14	1.12014e-14	13.9507	unc-82/erm-1/unc-78/tmd-2/unc-89/pxl-1/pat-4/tppp-1/mlc-1/ifp-1/unc-112/unc-15/mlc-3/ifb-1/unc-54/unc-96/unc-97/F15G9.1/lim-9/lim-8/cpn-3/ifa-1/twf-2/F42H10.3/nmy-1/pat-10/ketn-1/pat-2/gyg-1/pfn-3/emb-9/ifa-4/gsnl-1/myo-3/zig-12/gei-15/allo-1/mlp-1/tnt-4/alp-1/myo-2/T19C3.4/tni-3/pat-6/mup-2/tni-4/ttn-1/unc-95/lev-11/tln-1/deb-1/pat-3/vab-10/unc-22/unc-27
GO:0061061	muscle structure development	24	51	47.0588	0.167832	143	0.0224967	2267	1.27987e-16	2.67813e-14	2.30713e-14	13.6369	unc-82/unc-78/tmd-2/unc-89/pxl-1/pat-4/mlc-1/unc-112/unc-15/unc-54/unc-96/unc-97/pat-10/pat-2/pfn-3/emb-9/act-1/tnt-4/alp-1/pat-6/mup-2/pat-3/unc-22/unc-27
GO:0010927	cellular component assembly involved in morphogenesis	19	33	57.5758	0.132867	143	0.0145567	2267	1.87354e-15	1.42559e-13	1.22811e-13	12.9108	unc-82/unc-78/tmd-2/unc-89/pat-4/unc-112/unc-15/unc-54/unc-96/unc-97/pat-10/pat-2/pfn-3/tnt-4/pat-6/mup-2/pat-3/unc-22/unc-27
GO:0030239	myofibril assembly	19	33	57.5758	0.132867	143	0.0145567	2267	1.87354e-15	1.42559e-13	1.22811e-13	12.9108	unc-82/unc-78/tmd-2/unc-89/pat-4/unc-112/unc-15/unc-54/unc-96/unc-97/pat-10/pat-2/pfn-3/tnt-4/pat-6/mup-2/pat-3/unc-22/unc-27
GO:0051146	striated muscle cell differentiation	19	33	57.5758	0.132867	143	0.0145567	2267	1.87354e-15	1.42559e-13	1.22811e-13	12.9108	unc-82/unc-78/tmd-2/unc-89/pat-4/unc-112/unc-15/unc-54/unc-96/unc-97/pat-10/pat-2/pfn-3/tnt-4/pat-6/mup-2/pat-3/unc-22/unc-27
GO:0055001	muscle cell development	19	33	57.5758	0.132867	143	0.0145567	2267	1.87354e-15	1.42559e-13	1.22811e-13	12.9108	unc-82/unc-78/tmd-2/unc-89/pat-4/unc-112/unc-15/unc-54/unc-96/unc-97/pat-10/pat-2/pfn-3/tnt-4/pat-6/mup-2/pat-3/unc-22/unc-27
GO:0055002	striated muscle cell development	19	33	57.5758	0.132867	143	0.0145567	2267	1.87354e-15	1.42559e-13	1.22811e-13	12.9108	unc-82/unc-78/tmd-2/unc-89/pat-4/unc-112/unc-15/unc-54/unc-96/unc-97/pat-10/pat-2/pfn-3/tnt-4/pat-6/mup-2/pat-3/unc-22/unc-27
GO:0003012	muscle system process	18	29	62.069	0.125874	143	0.0127922	2267	1.67e-15	1.42559e-13	1.22811e-13	12.9108	unc-89/pat-4/mlc-1/mlc-2/unc-112/unc-54/flp-1/pat-10/ketn-1/tnt-4/myo-2/tni-3/mup-2/tni-4/lev-11/pat-3/unc-22/unc-27
GO:0006936	muscle contraction	18	29	62.069	0.125874	143	0.0127922	2267	1.67e-15	1.42559e-13	1.22811e-13	12.9108	unc-89/pat-4/mlc-1/mlc-2/unc-112/unc-54/flp-1/pat-10/ketn-1/tnt-4/myo-2/tni-3/mup-2/tni-4/lev-11/pat-3/unc-22/unc-27
GO:0015629	actin cytoskeleton	27	71	38.0282	0.166667	162	0.0302256	2349	1.17116e-14	1.82993e-13	1.26362e-13	12.8984	erm-1/unc-78/pxl-1/pat-4/mlc-1/mlc-2/unc-15/mlc-3/unc-54/F15G9.1/lim-8/twf-2/cas-1/nmy-1/myo-5/gsnl-1/myo-3/tnt-4/alp-1/myo-2/tni-3/pat-6/mup-2/tni-4/lev-11/tag-273/unc-27
GO:0003779	actin binding	27	68	39.7059	0.171975	157	0.0299691	2269	3.30831e-15	3.17598e-13	2.89042e-13	12.539	erm-1/unc-78/tth-1/unc-54/twf-2/cas-1/F42H10.3/nmy-1/ketn-1/myo-5/pfn-3/gsnl-1/myo-3/cor-1/alp-1/myo-2/tni-3/pat-6/tni-4/ttn-1/lev-11/tag-273/tln-1/deb-1/vab-10/unc-27/anc-1
GO:0042692	muscle cell differentiation	19	35	54.2857	0.132867	143	0.0154389	2267	8.33779e-15	5.81561e-13	5.00999e-13	12.3002	unc-82/unc-78/tmd-2/unc-89/pat-4/unc-112/unc-15/unc-54/unc-96/unc-97/pat-10/pat-2/pfn-3/tnt-4/pat-6/mup-2/pat-3/unc-22/unc-27
GO:0031032	actomyosin structure organization	20	40	50	0.13986	143	0.0176445	2267	1.26469e-14	8.14268e-13	7.01469e-13	12.154	unc-82/unc-78/tmd-2/unc-89/pat-4/unc-112/unc-15/unc-54/unc-96/unc-97/lim-8/pat-10/pat-2/pfn-3/tnt-4/pat-6/mup-2/pat-3/unc-22/unc-27
GO:0005856	cytoskeleton	43	200	21.5	0.265432	162	0.0851426	2349	9.258e-13	1.28583e-11	8.87901e-12	11.0516	erm-1/unc-78/tmd-2/C18B2.5/ajm-1/pxl-1/pat-4/tppp-1/mlc-1/mlc-2/ifp-1/unc-15/tth-1/mlc-3/ifb-1/unc-54/F15G9.1/lim-8/ifa-1/twf-2/cas-1/nmy-1/myo-5/pfn-3/ifa-4/gsnl-1/myo-3/cor-1/act-1/tnt-4/alp-1/myo-2/T19C3.4/tni-3/pat-6/mup-2/tni-4/lev-11/tag-273/deb-1/vab-10/unc-27/anc-1
GO:0031430	M band	15	25	60	0.0925926	162	0.0106428	2349	3.61855e-12	4.52319e-11	3.12338e-11	10.5054	unc-82/unc-89/pxl-1/pat-4/unc-112/unc-96/unc-97/lim-9/lim-8/ketn-1/pat-2/pat-6/unc-95/tln-1/pat-3
GO:0048646	anatomical structure formation involved in morphogenesis	20	47	42.5532	0.13986	143	0.0207322	2267	6.14124e-13	3.67158e-11	3.16297e-11	10.4999	unc-82/erm-1/unc-78/tmd-2/unc-89/pat-4/unc-112/unc-15/unc-54/unc-96/unc-97/pat-10/pat-2/pfn-3/tnt-4/pat-6/mup-2/pat-3/unc-22/unc-27
GO:0007010	cytoskeleton organization	38	194	19.5876	0.265734	143	0.0855757	2267	2.65139e-11	1.47947e-09	1.27453e-09	8.89465	unc-44/unc-82/valv-1/erm-1/unc-78/tmd-2/unc-89/pat-4/tppp-1/unc-112/unc-15/tth-1/unc-54/unc-96/unc-97/lim-8/twf-2/cas-1/pat-10/F54D1.6/pat-2/pfn-3/gsnl-1/cor-1/act-1/mlp-1/tnt-4/alp-1/pat-6/mup-2/lev-11/tag-273/pat-3/vab-10/unc-22/tnc-2/unc-27/anc-1
GO:0055120	striated muscle dense body	20	56	35.7143	0.123457	162	0.0238399	2349	1.70724e-10	1.94004e-09	1.33965e-09	8.87301	pxl-1/pat-4/unc-112/unc-97/F15G9.1/F42H10.3/pat-2/gyg-1/pfn-3/gsnl-1/zig-12/gei-15/allo-1/mlp-1/alp-1/pat-6/unc-95/tln-1/deb-1/pat-3
GO:0045214	sarcomere organization	13	22	59.0909	0.0909091	143	0.00970446	2267	4.47545e-11	2.34122e-09	2.0169e-09	8.69532	unc-78/unc-89/pat-4/unc-112/unc-15/unc-97/pat-2/tnt-4/pat-6/mup-2/pat-3/unc-22/unc-27
GO:0003008	system process	21	64	32.8125	0.146853	143	0.0282311	2267	6.03089e-11	2.96933e-09	2.55799e-09	8.5921	valv-1/unc-89/pat-4/mlc-1/mlc-2/unc-112/unc-54/unc-97/flp-1/pat-10/ketn-1/tnt-4/myo-2/tni-3/mup-2/tni-4/lev-11/nlp-40/pat-3/unc-22/unc-27
GO:0110020	regulation of actomyosin structure organization	10	13	76.9231	0.0699301	143	0.00573445	2267	1.78779e-10	8.31323e-09	7.16162e-09	8.14499	unc-89/pat-4/unc-112/unc-15/unc-97/lim-8/pat-2/pat-6/pat-3/unc-22
GO:0036379	myofilament	11	18	61.1111	0.0679012	162	0.00766284	2349	2.52148e-09	2.62654e-08	1.81369e-08	7.74144	mlc-3/unc-54/unc-96/F15G9.1/myo-3/tnt-4/tni-3/mup-2/tni-4/lev-11/unc-27
GO:0030055	cell-substrate junction	11	19	57.8947	0.0679012	162	0.00808855	2349	5.63412e-09	5.41742e-08	3.74087e-08	7.42703	pxl-1/pat-4/unc-112/unc-97/F42H10.3/pat-6/unc-95/tln-1/deb-1/pat-3/vab-10
GO:0032956	regulation of actin cytoskeleton organization	16	42	38.0952	0.111888	143	0.0185267	2267	1.11294e-09	4.90279e-08	4.22362e-08	7.37431	unc-78/tmd-2/unc-89/pat-4/unc-112/unc-15/unc-97/lim-8/twf-2/pat-2/pfn-3/gsnl-1/pat-6/lev-11/pat-3/unc-22
GO:1902903	regulation of supramolecular fiber organization	17	48	35.4167	0.118881	143	0.0211734	2267	1.22413e-09	5.12297e-08	4.4133e-08	7.35524	unc-44/unc-78/tmd-2/unc-89/pat-4/unc-112/unc-15/unc-97/lim-8/twf-2/pat-2/pfn-3/gsnl-1/pat-6/lev-11/pat-3/unc-22
GO:0032970	regulation of actin filament-based process	16	43	37.2093	0.111888	143	0.0189678	2267	1.67783e-09	6.68737e-08	5.76099e-08	7.2395	unc-78/tmd-2/unc-89/pat-4/unc-112/unc-15/unc-97/lim-8/twf-2/pat-2/pfn-3/gsnl-1/pat-6/lev-11/pat-3/unc-22
GO:0006937	regulation of muscle contraction	11	19	57.8947	0.0769231	143	0.00838112	2267	2.11294e-09	6.93088e-08	5.97077e-08	7.22397	unc-89/pat-4/mlc-1/mlc-2/unc-112/flp-1/tnt-4/mup-2/lev-11/pat-3/unc-22
GO:0090257	regulation of muscle system process	11	19	57.8947	0.0769231	143	0.00838112	2267	2.11294e-09	6.93088e-08	5.97077e-08	7.22397	unc-89/pat-4/mlc-1/mlc-2/unc-112/flp-1/tnt-4/mup-2/lev-11/pat-3/unc-22
GO:0051149	positive regulation of muscle cell differentiation	9	12	75	0.0629371	143	0.00529334	2267	2.31857e-09	6.93088e-08	5.97077e-08	7.22397	unc-89/pat-4/unc-112/unc-15/unc-97/pat-2/pat-6/pat-3/unc-22
GO:0051153	regulation of striated muscle cell differentiation	9	12	75	0.0629371	143	0.00529334	2267	2.31857e-09	6.93088e-08	5.97077e-08	7.22397	unc-89/pat-4/unc-112/unc-15/unc-97/pat-2/pat-6/pat-3/unc-22
GO:0051155	positive regulation of striated muscle cell differentiation	9	12	75	0.0629371	143	0.00529334	2267	2.31857e-09	6.93088e-08	5.97077e-08	7.22397	unc-89/pat-4/unc-112/unc-15/unc-97/pat-2/pat-6/pat-3/unc-22
GO:0060297	regulation of sarcomere organization	9	12	75	0.0629371	143	0.00529334	2267	2.31857e-09	6.93088e-08	5.97077e-08	7.22397	unc-89/pat-4/unc-112/unc-15/unc-97/pat-2/pat-6/pat-3/unc-22
GO:0060298	positive regulation of sarcomere organization	9	12	75	0.0629371	143	0.00529334	2267	2.31857e-09	6.93088e-08	5.97077e-08	7.22397	unc-89/pat-4/unc-112/unc-15/unc-97/pat-2/pat-6/pat-3/unc-22
GO:0051015	actin filament binding	17	44	38.6364	0.10828	157	0.0193918	2269	1.10173e-09	7.0511e-08	6.41712e-08	7.19266	unc-78/unc-54/twf-2/F42H10.3/nmy-1/ketn-1/myo-5/gsnl-1/myo-3/cor-1/myo-2/ttn-1/lev-11/tag-273/tln-1/deb-1/vab-10
GO:0032989	cellular component morphogenesis	22	84	26.1905	0.153846	143	0.0370534	2267	2.72061e-09	7.85224e-08	6.76449e-08	7.16977	unc-44/unc-82/unc-78/tmd-2/unc-89/pat-4/unc-112/ncam-1/unc-15/unc-54/unc-96/unc-97/pmk-3/pat-10/pat-2/pfn-3/tnt-4/pat-6/mup-2/pat-3/unc-22/unc-27
GO:0044057	regulation of system process	12	26	46.1538	0.0839161	143	0.0114689	2267	1.13465e-08	3.16567e-07	2.72714e-07	6.56429	unc-89/pat-4/mlc-1/mlc-2/unc-112/flp-1/tnt-4/mup-2/lev-11/nlp-40/pat-3/unc-22
GO:0044087	regulation of cellular component biogenesis	20	77	25.974	0.13986	143	0.0339656	2267	1.82252e-08	4.92079e-07	4.23913e-07	6.37272	unc-44/unc-78/tmd-2/unc-89/pat-4/lgg-1/tppp-1/unc-112/unc-15/unc-97/lim-8/twf-2/pat-2/pfn-3/gsnl-1/gsp-4/pat-6/lev-11/pat-3/unc-22
GO:0051147	regulation of muscle cell differentiation	9	14	64.2857	0.0629371	143	0.00617556	2267	1.89067e-08	4.94529e-07	4.26024e-07	6.37057	unc-89/pat-4/unc-112/unc-15/unc-97/pat-2/pat-6/pat-3/unc-22
GO:0070161	anchoring junction	14	38	36.8421	0.0864198	162	0.0161771	2349	7.17333e-08	6.40476e-07	4.42265e-07	6.35432	ajm-1/pxl-1/pat-4/unc-112/unc-97/F42H10.3/nmy-1/alp-1/pat-6/unc-95/tln-1/deb-1/pat-3/vab-10
GO:0031033	myosin filament organization	8	11	72.7273	0.0559441	143	0.00485223	2267	2.91255e-08	7.38728e-07	6.36394e-07	6.19627	unc-82/unc-89/pat-4/unc-112/unc-15/unc-54/unc-96/pat-3
GO:1902117	positive regulation of organelle assembly	10	19	52.6316	0.0699301	143	0.00838112	2267	4.15061e-08	1.02178e-06	8.80239e-07	6.0554	unc-89/pat-4/lgg-1/unc-112/unc-15/unc-97/pat-2/pat-6/pat-3/unc-22
GO:0016459	myosin complex	10	20	50	0.0617284	162	0.00851426	2349	1.8789e-07	1.56575e-06	1.08119e-06	5.9661	mlc-1/mlc-2/unc-15/mlc-3/unc-54/lim-8/nmy-1/myo-5/myo-3/myo-2
GO:1902905	positive regulation of supramolecular fiber organization	11	24	45.8333	0.0769231	143	0.0105867	2267	5.29712e-08	1.26677e-06	1.09129e-06	5.96206	unc-78/unc-89/pat-4/unc-112/unc-15/unc-97/lim-8/pat-2/pat-6/pat-3/unc-22
GO:0007155	cell adhesion	13	36	36.1111	0.0909091	143	0.01588	2267	9.60842e-08	2.11638e-06	1.8232e-06	5.73916	pat-4/unc-112/ncam-1/unc-97/lim-8/F54D1.6/pat-2/dig-1/zig-12/pat-6/tln-1/deb-1/pat-3
GO:0022610	biological adhesion	13	36	36.1111	0.0909091	143	0.01588	2267	9.60842e-08	2.11638e-06	1.8232e-06	5.73916	pat-4/unc-112/ncam-1/unc-97/lim-8/F54D1.6/pat-2/dig-1/zig-12/pat-6/tln-1/deb-1/pat-3
GO:0010720	positive regulation of cell development	13	36	36.1111	0.0909091	143	0.01588	2267	9.60842e-08	2.11638e-06	1.8232e-06	5.73916	unc-89/pat-4/unc-112/unc-15/unc-97/twf-2/pmk-3/pat-2/emb-9/pat-6/pat-3/unc-22/kin-1
GO:0005576	extracellular region	26	132	19.697	0.160494	162	0.0561941	2349	4.06946e-07	3.17926e-06	2.19536e-06	5.65849	nas-37/spp-10/mig-6/cpr-1/ddo-3/pgal-1/flp-1/thn-2/tag-196/cpr-4/sod-4/ttr-51/emb-9/dig-1/lea-1/nas-11/ttr-32/ttr-8/ttr-14/ttr-26/ttr-17/tln-1/nlp-40/pat-3/tep-1/ZK669.3
GO:0045597	positive regulation of cell differentiation	13	37	35.1351	0.0909091	143	0.0163211	2267	1.40179e-07	3.00846e-06	2.59171e-06	5.58641	unc-89/pat-4/unc-112/unc-15/unc-97/twf-2/pmk-3/pat-2/emb-9/pat-6/pat-3/unc-22/kin-1
GO:0071944	cell periphery	37	238	15.5462	0.228395	162	0.10132	2349	6.58274e-07	4.84025e-06	3.34232e-06	5.47595	unc-44/nrfl-1/erm-1/unc-78/unc-89/C18B2.5/ajm-1/pxl-1/pat-4/lgg-1/acs-17/unc-112/ncam-1/sto-1/tth-1/ifb-1/unc-97/csq-1/cas-1/abts-1/lec-2/pat-2/nkb-3/pfn-3/cah-3/zig-12/pat-6/clh-1/vha-6/unc-95/sup-1/tag-273/tln-1/deb-1/pat-3/vab-10/lec-3
GO:0005886	plasma membrane	32	199	16.0804	0.197531	162	0.0847169	2349	2.08033e-06	1.44467e-05	9.97585e-06	5.00105	unc-44/nrfl-1/erm-1/unc-89/ajm-1/pxl-1/pat-4/lgg-1/acs-17/unc-112/ncam-1/sto-1/ifb-1/unc-97/csq-1/abts-1/lec-2/pat-2/nkb-3/cah-3/zig-12/pat-6/clh-1/vha-6/unc-95/sup-1/tag-273/tln-1/deb-1/pat-3/vab-10/lec-3
GO:0051495	positive regulation of cytoskeleton organization	11	29	37.931	0.0769231	143	0.0127922	2267	5.57357e-07	1.16627e-05	1.00471e-05	4.99796	unc-78/unc-89/pat-4/unc-112/unc-15/unc-97/lim-8/pat-2/pat-6/pat-3/unc-22
GO:0031589	cell-substrate adhesion	7	11	63.6364	0.048951	143	0.00485223	2267	9.18483e-07	1.87505e-05	1.6153e-05	4.79175	pat-4/unc-112/unc-97/lim-8/F54D1.6/pat-6/pat-3
GO:0051493	regulation of cytoskeleton organization	18	80	22.5	0.125874	143	0.0352889	2267	1.05955e-06	2.11152e-05	1.81902e-05	4.74016	unc-44/unc-78/tmd-2/unc-89/pat-4/unc-112/unc-15/unc-96/unc-97/lim-8/twf-2/pat-2/pfn-3/gsnl-1/pat-6/lev-11/pat-3/unc-22
GO:0044089	positive regulation of cellular component biogenesis	12	37	32.4324	0.0839161	143	0.0163211	2267	1.18634e-06	2.30923e-05	1.98934e-05	4.70129	unc-89/pat-4/lgg-1/tppp-1/unc-112/unc-15/unc-97/lim-8/pat-2/pat-6/pat-3/unc-22
GO:0007015	actin filament organization	13	44	29.5455	0.0909091	143	0.0194089	2267	1.38828e-06	2.64089e-05	2.27506e-05	4.64301	erm-1/unc-78/tmd-2/tth-1/lim-8/twf-2/cas-1/pat-10/pfn-3/gsnl-1/cor-1/lev-11/tag-273
GO:0005865	striated muscle thin filament	7	13	53.8462	0.0432099	162	0.00553427	2349	7.88066e-06	5.18465e-05	3.58013e-05	4.4461	F15G9.1/tnt-4/tni-3/mup-2/tni-4/lev-11/unc-27
GO:1902115	regulation of organelle assembly	10	27	37.037	0.0699301	143	0.01191	2267	2.44138e-06	4.54096e-05	3.91191e-05	4.40761	unc-89/pat-4/lgg-1/unc-112/unc-15/unc-97/pat-2/pat-6/pat-3/unc-22
GO:0045121	membrane raft	8	20	40	0.0493827	162	0.00851426	2349	2.66072e-05	0.000151177	0.000104392	3.98133	lec-4/pcp-2/lec-2/nep-17/gfi-1/ctsa-2/nep-22/lec-5
GO:0098589	membrane region	8	20	40	0.0493827	162	0.00851426	2349	2.66072e-05	0.000151177	0.000104392	3.98133	lec-4/pcp-2/lec-2/nep-17/gfi-1/ctsa-2/nep-22/lec-5
GO:0098857	membrane microdomain	8	20	40	0.0493827	162	0.00851426	2349	2.66072e-05	0.000151177	0.000104392	3.98133	lec-4/pcp-2/lec-2/nep-17/gfi-1/ctsa-2/nep-22/lec-5
GO:0005615	extracellular space	15	67	22.3881	0.0925926	162	0.0285228	2349	2.94231e-05	0.000159908	0.000110421	3.95695	spp-10/cpr-1/ddo-3/tag-196/cpr-4/sod-4/ttr-51/emb-9/ttr-32/ttr-8/ttr-14/ttr-26/ttr-17/nlp-40/tep-1
GO:0060284	regulation of cell development	14	58	24.1379	0.0979021	143	0.0255845	2267	7.6547e-06	0.000139282	0.000119988	3.92086	unc-44/unc-89/pat-4/unc-112/unc-15/unc-97/twf-2/pmk-3/pat-2/emb-9/pat-6/pat-3/unc-22/kin-1
GO:0045178	basal part of cell	6	11	54.5455	0.037037	162	0.00468284	2349	3.39759e-05	0.000176958	0.000122194	3.91295	pat-4/unc-97/alp-1/pat-6/pat-3/vab-10
GO:0010638	positive regulation of organelle organization	12	44	27.2727	0.0839161	143	0.0194089	2267	9.17999e-06	0.000163482	0.000140835	3.85129	unc-78/unc-89/pat-4/lgg-1/unc-112/unc-15/unc-97/lim-8/pat-2/pat-6/pat-3/unc-22
GO:0030054	cell junction	19	105	18.0952	0.117284	162	0.0446999	2349	6.13665e-05	0.000306832	0.000211876	3.67392	C18B2.5/ajm-1/pxl-1/pat-4/unc-112/tth-1/unc-97/F42H10.3/nmy-1/abts-1/gei-15/alp-1/pat-6/unc-95/sup-1/tln-1/deb-1/pat-3/vab-10
GO:0009653	anatomical structure morphogenesis	29	206	14.0777	0.202797	143	0.090869	2267	1.57089e-05	0.000273924	0.000235978	3.62713	unc-44/unc-82/erm-1/unc-78/tmd-2/unc-89/pat-4/mig-6/unc-112/ncam-1/unc-15/unc-54/unc-96/unc-97/cas-1/pmk-3/nmy-1/pat-10/pat-2/pfn-3/spc-1/tnt-4/tni-3/pat-6/mup-2/pat-3/vab-10/unc-22/unc-27
GO:0051130	positive regulation of cellular component organization	17	89	19.1011	0.118881	143	0.0392589	2267	2.29708e-05	0.000392379	0.000338024	3.47105	unc-78/unc-89/pat-4/lgg-1/tppp-1/unc-112/unc-15/unc-97/lim-8/twf-2/pmk-3/pat-2/emb-9/gsnl-1/pat-6/pat-3/unc-22
GO:0030728	ovulation	7	16	43.75	0.048951	143	0.00705779	2267	2.43165e-05	0.000407057	0.000350669	3.4551	pat-4/unc-112/unc-15/myo-3/mup-2/deb-1/pat-3
GO:0005912	adherens junction	7	18	38.8889	0.0432099	162	0.00766284	2349	0.00010863	0.00052226	0.000360634	3.44293	ajm-1/pxl-1/pat-4/unc-97/nmy-1/alp-1/deb-1
GO:0046716	muscle cell cellular homeostasis	6	12	50	0.041958	143	0.00529334	2267	3.8283e-05	0.000628291	0.000541255	3.2666	pat-4/unc-112/unc-97/pat-2/pat-6/pat-3
GO:0040011	locomotion	22	144	15.2778	0.153846	143	0.0635201	2267	5.54576e-05	0.000892654	0.000768997	3.11408	unc-44/unc-78/unc-89/pat-4/mlc-1/mlc-2/unc-112/ncam-1/unc-15/unc-54/unc-96/unc-97/pmk-3/nmy-1/pat-2/spc-1/gsp-4/pat-6/lev-11/pat-3/unc-22/unc-27
GO:0070925	organelle assembly	21	135	15.5556	0.146853	143	0.0595501	2267	6.35465e-05	0.00100356	0.000864535	3.06322	unc-82/unc-78/tmd-2/unc-89/pat-4/lgg-1/unc-112/unc-15/unc-54/unc-96/unc-97/pat-10/pat-2/pfn-3/allo-1/tnt-4/pat-6/mup-2/pat-3/unc-22/unc-27
GO:0043902	positive regulation of multi-organism process	7	19	36.8421	0.048951	143	0.00838112	2267	9.11414e-05	0.00141269	0.001217	2.91471	pat-4/unc-112/unc-15/myo-3/deb-1/pat-3/kin-1
GO:0044877	protein-containing complex binding	20	108	18.5185	0.127389	157	0.0475981	2269	2.79395e-05	0.0013411	0.00122051	2.91346	unc-78/pat-4/unc-112/unc-54/twf-2/F42H10.3/nmy-1/ketn-1/myo-5/gsnl-1/myo-3/cor-1/myo-2/ttn-1/lev-11/tag-273/tln-1/deb-1/pat-3/vab-10
GO:0045595	regulation of cell differentiation	14	72	19.4444	0.0979021	143	0.03176	2267	0.000104085	0.00158398	0.00136455	2.86501	unc-44/unc-89/pat-4/unc-112/unc-15/unc-97/twf-2/pmk-3/pat-2/emb-9/pat-6/pat-3/unc-22/kin-1
GO:0051239	regulation of multicellular organismal process	25	183	13.6612	0.174825	143	0.0807234	2267	0.000112554	0.00168228	0.00144924	2.83886	unc-44/unc-89/pat-4/mlc-1/mlc-2/unc-112/unc-15/flp-1/twf-2/pmk-3/nmy-1/pat-2/emb-9/spc-1/myo-3/dhs-28/tnt-4/mup-2/lev-11/tln-1/nlp-40/deb-1/pat-3/unc-22/kin-1
GO:1902904	negative regulation of supramolecular fiber organization	7	21	33.3333	0.048951	143	0.00926334	2267	0.000188905	0.00277392	0.00238965	2.62166	unc-44/unc-78/tmd-2/twf-2/pfn-3/gsnl-1/lev-11
GO:0005882	intermediate filament	5	12	41.6667	0.0308642	162	0.00510856	2349	0.000781281	0.00348786	0.00240846	2.61826	ifp-1/ifb-1/ifa-1/ifa-4/vab-10
GO:0045111	intermediate filament cytoskeleton	5	12	41.6667	0.0308642	162	0.00510856	2349	0.000781281	0.00348786	0.00240846	2.61826	ifp-1/ifb-1/ifa-1/ifa-4/vab-10
GO:0005911	cell-cell junction	7	25	28	0.0432099	162	0.0106428	2349	0.00108518	0.00467751	0.00322994	2.4908	ajm-1/pxl-1/pat-4/unc-97/nmy-1/alp-1/deb-1
GO:0045177	apical part of cell	8	33	24.2424	0.0493827	162	0.0140485	2349	0.00134928	0.005622	0.00388214	2.41093	nrfl-1/erm-1/ajm-1/ifb-1/csq-1/alp-1/vha-6/vab-10
GO:0016324	apical plasma membrane	7	26	26.9231	0.0432099	162	0.0110685	2349	0.00140009	0.00564551	0.00389838	2.40912	nrfl-1/erm-1/ajm-1/ifb-1/csq-1/vha-6/vab-10
GO:0050839	cell adhesion molecule binding	6	13	46.1538	0.0382166	157	0.0057294	2269	0.000114092	0.00438115	0.00398723	2.39933	unc-44/pat-4/unc-112/ncam-1/tln-1/pat-3
GO:0022603	regulation of anatomical structure morphogenesis	12	62	19.3548	0.0839161	143	0.0273489	2267	0.000348538	0.00502977	0.00433301	2.36321	unc-44/unc-89/pat-4/unc-112/unc-15/unc-97/pmk-3/nmy-1/pat-2/pat-6/pat-3/unc-22
GO:0051094	positive regulation of developmental process	16	100	16	0.111888	143	0.0441112	2267	0.000368057	0.00513439	0.00442314	2.35427	unc-44/unc-89/pat-4/unc-112/unc-15/unc-97/twf-2/pmk-3/pat-2/emb-9/spc-1/dhs-28/pat-6/pat-3/unc-22/kin-1
GO:0032271	regulation of protein polymerization	8	30	26.6667	0.0559441	143	0.0132333	2267	0.000367918	0.00513439	0.00442314	2.35427	unc-44/unc-78/tmd-2/tppp-1/twf-2/pfn-3/gsnl-1/lev-11
GO:0048468	cell development	25	198	12.6263	0.174825	143	0.0873401	2267	0.000406563	0.00557858	0.00480579	2.31824	unc-44/unc-82/unc-78/tmd-2/unc-89/pat-4/unc-112/ncam-1/unc-15/unc-54/unc-96/unc-97/twf-2/pmk-3/pat-10/pat-2/pfn-3/emb-9/tnt-4/pat-6/mup-2/pat-3/unc-22/unc-27/kin-1
GO:0005887	integral component of plasma membrane	7	28	25	0.0432099	162	0.01192	2349	0.00224058	0.00848704	0.00586053	2.23206	unc-89/pat-4/abts-1/pat-2/nkb-3/clh-1/pat-3
GO:0031226	intrinsic component of plasma membrane	7	28	25	0.0432099	162	0.01192	2349	0.00224058	0.00848704	0.00586053	2.23206	unc-89/pat-4/abts-1/pat-2/nkb-3/clh-1/pat-3
GO:0030042	actin filament depolymerization	5	12	41.6667	0.034965	143	0.00529334	2267	0.000514431	0.00683458	0.0058878	2.23005	unc-78/tmd-2/twf-2/gsnl-1/lev-11
GO:0030834	regulation of actin filament depolymerization	5	12	41.6667	0.034965	143	0.00529334	2267	0.000514431	0.00683458	0.0058878	2.23005	unc-78/tmd-2/twf-2/gsnl-1/lev-11
GO:0060249	anatomical structure homeostasis	6	18	33.3333	0.041958	143	0.00794001	2267	0.000559777	0.0072082	0.00620967	2.20693	pat-4/unc-112/unc-97/pat-2/pat-6/pat-3
GO:0032272	negative regulation of protein polymerization	6	18	33.3333	0.041958	143	0.00794001	2267	0.000559777	0.0072082	0.00620967	2.20693	unc-44/unc-78/tmd-2/twf-2/pfn-3/gsnl-1
GO:0110053	regulation of actin filament organization	7	25	28	0.048951	143	0.0110278	2267	0.000630225	0.0079924	0.00688523	2.16208	unc-78/tmd-2/lim-8/twf-2/pfn-3/gsnl-1/lev-11
GO:0051240	positive regulation of multicellular organismal process	16	105	15.2381	0.111888	143	0.0463167	2267	0.000649402	0.00811268	0.00698885	2.15559	unc-44/unc-89/pat-4/unc-112/unc-15/twf-2/pmk-3/emb-9/spc-1/myo-3/dhs-28/nlp-40/deb-1/pat-3/unc-22/kin-1
GO:0098590	plasma membrane region	11	62	17.7419	0.0679012	162	0.0263942	2349	0.00277501	0.0102022	0.00704492	2.15212	nrfl-1/erm-1/ajm-1/pat-4/ifb-1/unc-97/csq-1/pat-6/vha-6/pat-3/vab-10
GO:0033043	regulation of organelle organization	19	137	13.8686	0.132867	143	0.0604323	2267	0.000679542	0.00836436	0.00720567	2.14233	unc-44/unc-78/tmd-2/unc-89/pat-4/lgg-1/unc-112/unc-15/unc-96/unc-97/lim-8/twf-2/pat-2/pfn-3/gsnl-1/pat-6/lev-11/pat-3/unc-22
GO:0031333	negative regulation of protein-containing complex assembly	6	19	31.5789	0.041958	143	0.00838112	2267	0.00077607	0.00941407	0.00810996	2.09098	unc-44/unc-78/tmd-2/twf-2/pfn-3/gsnl-1
GO:0005884	actin filament	4	10	40	0.0246914	162	0.00425713	2349	0.00329639	0.0117728	0.00812945	2.08994	erm-1/twf-2/alp-1/lev-11
GO:0030837	negative regulation of actin filament polymerization	5	13	38.4615	0.034965	143	0.00573445	2267	0.000793811	0.00949172	0.00817685	2.08741	unc-78/tmd-2/twf-2/pfn-3/gsnl-1
GO:0016323	basolateral plasma membrane	5	16	31.25	0.0308642	162	0.00681141	2349	0.00343421	0.0119243	0.00823407	2.08439	pat-4/unc-97/pat-6/pat-3/vab-10
GO:0008154	actin polymerization or depolymerization	7	26	26.9231	0.048951	143	0.0114689	2267	0.000817479	0.00963704	0.00830204	2.08081	unc-78/tmd-2/twf-2/cas-1/pfn-3/gsnl-1/lev-11

## Sheet: 3b Protein_Up_Transcript_Down
ID	Description	k	M	percent	GeneRatio	n	BgRatio	N	pvalue	p.adjust	qvalue	geneID
GO:0006091	generation of precursor metabolites and energy	38	104	36.5385	0.122581	310	0.0458756	2267	1.44824e-09	1.66258e-06	1.55038e-06	gspd-1/gad-3/pdhb-1/let-721/C16A3.5/C18E9.4/idhg-2/C33A12.1/sdha-2/C34B2.8/atp-2/idhb-1/gsr-1/sucg-1/cyc-2.1/aldo-2/mdh-2/nduf-6/dlat-1/pyk-1/aagr-3/isp-1/aco-2/ipgm-1/nuo-4/dld-1/agl-1/pges-2/nuo-2/pygl-1/nduf-2.2/cox-4/tpi-1/cox-5A/nduf-5/pfk-1.1/gpi-1/lpd-5
GO:0070469	respirasome	18	34	52.9412	0.0560748	321	0.0144742	2349	4.88456e-08	1.02401e-05	9.40303e-06	C16A3.5/C18E9.4/C25H3.9/C33A12.1/sdha-2/C34B2.8/cyc-2.1/nduf-6/isp-1/ucr-1/nuo-4/nuo-2/nduf-2.2/nuo-6/cox-4/cox-5A/nduf-5/lpd-5
GO:1990204	oxidoreductase complex	20	42	47.619	0.0623053	321	0.0178799	2349	8.71501e-08	1.02401e-05	9.40303e-06	pdhb-1/C16A3.5/C18E9.4/C25H3.9/C33A12.1/sdha-2/C34B2.8/gcsh-1/nduf-6/dlat-1/F32D1.5/isp-1/nuo-4/dld-1/nuo-2/nduf-2.2/nuo-6/bckd-1A/nduf-5/lpd-5
GO:0098800	inner mitochondrial membrane protein complex	23	56	41.0714	0.0716511	321	0.0238399	2349	2.72043e-07	2.13101e-05	1.9568e-05	atp-5/C16A3.5/C18E9.4/C25H3.9/C33A12.1/sdha-2/C34B2.8/atp-2/nduf-6/isp-1/F54A3.5/F58F12.1/nuo-4/chch-3/atp-4/nuo-2/scpl-4/nduf-2.2/nuo-6/cox-4/cox-5A/nduf-5/lpd-5
GO:0098803	respiratory chain complex	16	31	51.6129	0.0498442	321	0.0131971	2349	4.47205e-07	2.62733e-05	2.41255e-05	C16A3.5/C18E9.4/C25H3.9/C33A12.1/sdha-2/C34B2.8/nduf-6/isp-1/nuo-4/nuo-2/nduf-2.2/nuo-6/cox-4/cox-5A/nduf-5/lpd-5
GO:0005746	mitochondrial respirasome	16	32	50	0.0498442	321	0.0136228	2349	7.84597e-07	3.68761e-05	3.38616e-05	C16A3.5/C18E9.4/C25H3.9/C33A12.1/sdha-2/C34B2.8/nduf-6/isp-1/nuo-4/nuo-2/nduf-2.2/nuo-6/cox-4/cox-5A/nduf-5/lpd-5
GO:0046034	ATP metabolic process	27	70	38.5714	0.0870968	310	0.0308778	2267	1.12904e-07	6.4807e-05	6.04334e-05	pdhb-1/atp-5/C16A3.5/C33A12.1/sdha-2/C34B2.8/atp-2/cyc-2.1/aldo-2/nduf-6/dlat-1/pyk-1/F38B2.4/isp-1/ipgm-1/F58F12.1/nuo-4/atp-4/nuo-2/nduf-2.2/cox-4/tpi-1/cox-5A/nduf-5/pfk-1.1/gpi-1/lpd-5
GO:0022900	electron transport chain	20	44	45.4545	0.0645161	310	0.0194089	2267	2.29275e-07	8.77358e-05	8.18149e-05	gad-3/let-721/C16A3.5/C18E9.4/C33A12.1/sdha-2/C34B2.8/gsr-1/cyc-2.1/nduf-6/isp-1/nuo-4/dld-1/pges-2/nuo-2/nduf-2.2/cox-4/cox-5A/nduf-5/lpd-5
GO:0005743	mitochondrial inner membrane	30	97	30.9278	0.0934579	321	0.0412942	2349	5.50485e-06	0.000163228	0.000149884	let-721/atp-5/C16A3.5/C18E9.4/C25H3.9/C33A12.1/sdha-2/C34B2.8/atp-2/tin-13/nduf-6/isp-1/F54A3.5/F58F12.1/nuo-4/chch-3/atp-4/tin-44/nuo-2/scpl-4/nduf-2.2/nuo-6/dhod-1/cox-4/hsp-60/cox-5A/nduf-5/tin-10/coq-5/lpd-5
GO:0005747	mitochondrial respiratory chain complex I	12	22	54.5455	0.0373832	321	0.00936569	2349	6.25128e-06	0.000163228	0.000149884	C16A3.5/C18E9.4/C25H3.9/C33A12.1/C34B2.8/nduf-6/nuo-4/nuo-2/nduf-2.2/nuo-6/nduf-5/lpd-5
GO:0030964	NADH dehydrogenase complex	12	22	54.5455	0.0373832	321	0.00936569	2349	6.25128e-06	0.000163228	0.000149884	C16A3.5/C18E9.4/C25H3.9/C33A12.1/C34B2.8/nduf-6/nuo-4/nuo-2/nduf-2.2/nuo-6/nduf-5/lpd-5
GO:0045271	respiratory chain complex I	12	22	54.5455	0.0373832	321	0.00936569	2349	6.25128e-06	0.000163228	0.000149884	C16A3.5/C18E9.4/C25H3.9/C33A12.1/C34B2.8/nduf-6/nuo-4/nuo-2/nduf-2.2/nuo-6/nduf-5/lpd-5
GO:0015980	energy derivation by oxidation of organic compounds	23	58	39.6552	0.0741935	310	0.0255845	2267	5.79208e-07	0.000166233	0.000155014	let-721/C16A3.5/idhg-2/C33A12.1/sdha-2/C34B2.8/idhb-1/sucg-1/cyc-2.1/mdh-2/nduf-6/aagr-3/isp-1/aco-2/nuo-4/agl-1/nuo-2/pygl-1/nduf-2.2/cox-4/cox-5A/nduf-5/lpd-5
GO:0022904	respiratory electron transport chain	15	29	51.7241	0.0483871	310	0.0127922	2267	1.00758e-06	0.000186003	0.00017345	let-721/C16A3.5/C33A12.1/sdha-2/C34B2.8/cyc-2.1/nduf-6/isp-1/nuo-4/nuo-2/nduf-2.2/cox-4/cox-5A/nduf-5/lpd-5
GO:0042773	ATP synthesis coupled electron transport	14	26	53.8462	0.0451613	310	0.0114689	2267	1.24436e-06	0.000186003	0.00017345	C16A3.5/C33A12.1/sdha-2/C34B2.8/cyc-2.1/nduf-6/isp-1/nuo-4/nuo-2/nduf-2.2/cox-4/cox-5A/nduf-5/lpd-5
GO:0042775	mitochondrial ATP synthesis coupled electron transport	14	26	53.8462	0.0451613	310	0.0114689	2267	1.24436e-06	0.000186003	0.00017345	C16A3.5/C33A12.1/sdha-2/C34B2.8/cyc-2.1/nduf-6/isp-1/nuo-4/nuo-2/nduf-2.2/cox-4/cox-5A/nduf-5/lpd-5
GO:1901575	organic substance catabolic process	76	340	22.3529	0.245161	310	0.149978	2267	1.29619e-06	0.000186003	0.00017345	AC3.5/gad-3/ntl-2/C01B10.3/pdhb-1/ufd-3/cdc-48.1/ubh-4/got-2.2/sup-46/cpr-6/C32E8.9/pas-4/C37H5.13/cdc-48.2/uba-1/rpn-13/pas-6/gcsh-1/gst-42/pas-2/aldo-2/apy-1/F09B12.3/F09E5.3/ubql-1/ufd-1/dlat-1/ubxn-1/rpt-4/pyk-1/pcca-1/cpz-1/pbs-7/aagr-3/mpk-1/tag-153/skr-3/sel-1/ned-8/smg-4/ubxn-3/cdd-2/rpt-5/ipgm-1/dcn-1/gta-1/pbs-1/ubc-18/sgt-1/agl-1/ubc-12/pck-2/cpl-1/hpd-1/pygl-1/gld-1/eol-1/pck-1/cul-3/…
GO:0009056	catabolic process	79	361	21.8837	0.254839	310	0.159241	2267	1.88786e-06	0.000240807	0.000224556	AC3.5/gad-3/ntl-2/C01B10.3/pdhb-1/ufd-3/cdc-48.1/ubh-4/got-2.2/sup-46/cpr-6/C32E8.9/pas-4/C37H5.13/rab-1/cdc-48.2/uba-1/rpn-13/pas-6/gcsh-1/gst-42/pas-2/aldo-2/apy-1/F09B12.3/F09E5.3/ubql-1/ufd-1/dlat-1/ubxn-1/rpt-4/pyk-1/pcca-1/cpz-1/pbs-7/aagr-3/mpk-1/tag-153/skr-3/sel-1/ned-8/smg-4/ubxn-3/cdd-2/rpt-5/ipgm-1/dcn-1/gta-1/pbs-1/ubc-18/sgt-1/agl-1/ubc-12/pck-2/ges-1/cpl-1/drp-1/hpd-1/pygl-1/gld-1/…
GO:0019866	organelle inner membrane	31	105	29.5238	0.0965732	321	0.0446999	2349	1.1168e-05	0.000262447	0.000240993	let-721/atp-5/C16A3.5/C18E9.4/C25H3.9/C33A12.1/sdha-2/C34B2.8/atp-2/tin-13/lmn-1/nduf-6/isp-1/F54A3.5/F58F12.1/nuo-4/chch-3/atp-4/tin-44/nuo-2/scpl-4/nduf-2.2/nuo-6/dhod-1/cox-4/hsp-60/cox-5A/nduf-5/tin-10/coq-5/lpd-5
GO:1902494	catalytic complex	60	264	22.7273	0.186916	321	0.112388	2349	1.36372e-05	0.000291341	0.000267524	cids-1/pdhb-1/aos-1/C16A3.5/C18E9.4/C25H3.9/ruvb-1/C33A12.1/sdha-2/C34B2.8/rpb-3/pas-4/sucg-1/rpn-13/pas-6/gcsh-1/plrg-1/pas-2/rpc-2/tps-2/nduf-6/dlat-1/rpt-4/rpoa-49/F32D1.5/let-92/pbs-7/isp-1/sel-1/paa-1/isy-1/rpt-5/rpb-5/dcn-1/nuo-4/pbs-1/dld-1/ubc-18/ubc-12/nuo-2/nduf-2.2/dlc-1/nuo-6/rpb-11/snr-2/cul-3/snr-1/mrg-1/pbs-3/bckd-1A/rpt-6/nduf-5/sec-11/snr-7/pfk-1.1/exos-2/rpn-12/rbx-1/dpy-30/lpd-5
GO:0045333	cellular respiration	20	50	40	0.0645161	310	0.0220556	2267	2.7908e-06	0.000320384	0.000298762	let-721/C16A3.5/idhg-2/C33A12.1/sdha-2/C34B2.8/idhb-1/sucg-1/cyc-2.1/mdh-2/nduf-6/isp-1/aco-2/nuo-4/nuo-2/nduf-2.2/cox-4/cox-5A/nduf-5/lpd-5
GO:0030163	protein catabolic process	36	125	28.8	0.116129	310	0.055139	2267	3.90437e-06	0.000407474	0.000379976	ufd-3/cdc-48.1/ubh-4/cpr-6/pas-4/cdc-48.2/uba-1/rpn-13/pas-6/pas-2/ubql-1/ufd-1/ubxn-1/rpt-4/cpz-1/pbs-7/mpk-1/skr-3/sel-1/ned-8/ubxn-3/rpt-5/dcn-1/pbs-1/ubc-18/sgt-1/ubc-12/cpl-1/cul-3/pbs-3/ubh-3/rpt-6/eel-1/ubq-2/rpn-12/rbx-1
GO:0031967	organelle envelope	45	185	24.3243	0.140187	321	0.0787569	2349	3.29576e-05	0.000595772	0.00054707	npp-22/baf-1/let-721/atp-5/C16A3.5/C18E9.4/C25H3.9/C33A12.1/sdha-2/C34B2.8/atp-2/mdf-1/tin-13/lmn-1/cyc-2.1/nduf-6/isp-1/paa-1/npp-11/F54A3.5/F58F12.1/npp-9/nuo-4/npp-3/chch-3/atp-4/tin-44/nuo-2/drp-1/npp-7/scpl-4/nduf-2.2/dlc-1/nuo-6/dhod-1/cox-4/hsp-60/cox-5A/nduf-5/tin-10/kdp-1/npp-20/npp-10/coq-5/lpd-5
GO:0031975	envelope	45	185	24.3243	0.140187	321	0.0787569	2349	3.29576e-05	0.000595772	0.00054707	npp-22/baf-1/let-721/atp-5/C16A3.5/C18E9.4/C25H3.9/C33A12.1/sdha-2/C34B2.8/atp-2/mdf-1/tin-13/lmn-1/cyc-2.1/nduf-6/isp-1/paa-1/npp-11/F54A3.5/F58F12.1/npp-9/nuo-4/npp-3/chch-3/atp-4/tin-44/nuo-2/drp-1/npp-7/scpl-4/nduf-2.2/dlc-1/nuo-6/dhod-1/cox-4/hsp-60/cox-5A/nduf-5/tin-10/kdp-1/npp-20/npp-10/coq-5/lpd-5
GO:0005739	mitochondrion	72	346	20.8092	0.224299	321	0.147297	2349	4.42388e-05	0.000705998	0.000648285	mrpl-9/mai-2/pdhb-1/let-721/atp-5/C08B6.8/got-2.2/C16A3.5/har-1/C18E9.4/C25H3.9/idhg-2/C33A12.1/sdha-2/C34B2.8/atp-2/idhb-1/gsr-1/sucg-1/pqn-24/gcsh-1/gst-42/pyc-1/mce-1/tin-13/cyc-2.1/mdh-2/nduf-6/dlat-1/pcca-1/gfm-1/isp-1/F54A3.5/aco-2/tsfm-1/ucr-1/F58F12.1/letm-1/mrpl-24/gta-1/nuo-4/dld-1/chch-3/nkat-3/prdx-3/pck-2/pges-2/kars-1/atp-4/tin-44/nuo-2/drp-1/mrpl-50/scpl-4/nduf-2.2/nuo-6/dhod-1/cox…
GO:0098798	mitochondrial protein complex	32	117	27.3504	0.0996885	321	0.0498084	2349	4.50637e-05	0.000705998	0.000648285	pdhb-1/atp-5/C16A3.5/C18E9.4/C25H3.9/C33A12.1/sdha-2/C34B2.8/atp-2/tin-13/nduf-6/dlat-1/isp-1/F54A3.5/F58F12.1/nuo-4/chch-3/atp-4/nuo-2/mrpl-50/scpl-4/nduf-2.2/nuo-6/cox-4/mrpl-19/cox-5A/bckd-1A/nduf-5/tin-10/mppa-1/mppb-1/lpd-5
GO:0005740	mitochondrial envelope	32	119	26.8908	0.0996885	321	0.0506599	2349	6.50086e-05	0.000931942	0.000855758	let-721/atp-5/C16A3.5/C18E9.4/C25H3.9/C33A12.1/sdha-2/C34B2.8/atp-2/tin-13/cyc-2.1/nduf-6/isp-1/F54A3.5/F58F12.1/nuo-4/chch-3/atp-4/tin-44/nuo-2/drp-1/scpl-4/nduf-2.2/nuo-6/dhod-1/cox-4/hsp-60/cox-5A/nduf-5/tin-10/coq-5/lpd-5
GO:0031966	mitochondrial membrane	31	114	27.193	0.0965732	321	0.0485313	2349	6.74171e-05	0.000931942	0.000855758	let-721/atp-5/C16A3.5/C18E9.4/C25H3.9/C33A12.1/sdha-2/C34B2.8/atp-2/tin-13/nduf-6/isp-1/F54A3.5/F58F12.1/nuo-4/chch-3/atp-4/tin-44/nuo-2/drp-1/scpl-4/nduf-2.2/nuo-6/dhod-1/cox-4/hsp-60/cox-5A/nduf-5/tin-10/coq-5/lpd-5
GO:0006508	proteolysis	51	211	24.1706	0.164516	310	0.0930745	2267	1.07873e-05	0.00103199	0.000962343	AC3.5/csn-5/ufd-3/cdc-48.1/ubh-4/cpr-6/otub-1/swm-1/pas-4/cdc-48.2/uba-1/rpn-13/pas-6/pas-2/cyc-2.1/dnpp-1/ubql-1/ufd-1/tpp-2/rpt-4/cpz-1/pbs-7/mpk-1/skr-3/sel-1/ned-8/cpi-1/epi-1/pbs-1/ubc-18/sgt-1/ubc-12/pes-9/asp-4/cpl-1/ucr-2.2/cul-3/pbs-3/ulp-2/ubh-3/sec-11/csn-4/csn-1/eel-1/mppa-1/mppb-1/ubq-2/rpn-12/rbx-1/cyk-3/npp-10
GO:0006119	oxidative phosphorylation	15	34	44.1176	0.0483871	310	0.0149978	2267	1.2552e-05	0.00110844	0.00103363	C16A3.5/C33A12.1/sdha-2/C34B2.8/atp-2/cyc-2.1/nduf-6/isp-1/nuo-4/nuo-2/nduf-2.2/cox-4/cox-5A/nduf-5/lpd-5
GO:0044257	cellular protein catabolic process	33	117	28.2051	0.106452	310	0.0516101	2267	1.67152e-05	0.00137065	0.00127815	ufd-3/cdc-48.1/ubh-4/cpr-6/pas-4/cdc-48.2/uba-1/rpn-13/pas-6/pas-2/ubql-1/ufd-1/ubxn-1/rpt-4/cpz-1/pbs-7/mpk-1/skr-3/sel-1/ned-8/ubxn-3/pbs-1/ubc-18/sgt-1/ubc-12/cpl-1/cul-3/pbs-3/ubh-3/eel-1/ubq-2/rpn-12/rbx-1
GO:1901565	organonitrogen compound catabolic process	47	193	24.3523	0.151613	310	0.0851345	2267	2.04686e-05	0.00156653	0.00146081	AC3.5/gad-3/ufd-3/cdc-48.1/ubh-4/got-2.2/cpr-6/pas-4/cdc-48.2/uba-1/rpn-13/pas-6/gcsh-1/gst-42/pas-2/apy-1/ubql-1/ufd-1/ubxn-1/rpt-4/cpz-1/pbs-7/mpk-1/skr-3/sel-1/ned-8/ubxn-3/cdd-2/rpt-5/dcn-1/gta-1/pbs-1/ubc-18/sgt-1/ubc-12/cpl-1/hpd-1/cul-3/pbs-3/hphd-1/bckd-1A/ubh-3/rpt-6/eel-1/ubq-2/rpn-12/rbx-1
GO:0009057	macromolecule catabolic process	46	192	23.9583	0.148387	310	0.0846934	2267	3.99034e-05	0.00286307	0.00266985	ntl-2/ufd-3/cdc-48.1/ubh-4/sup-46/cpr-6/pas-4/cdc-48.2/uba-1/rpn-13/pas-6/pas-2/ubql-1/ufd-1/ubxn-1/rpt-4/cpz-1/pbs-7/aagr-3/mpk-1/tag-153/skr-3/sel-1/ned-8/smg-4/ubxn-3/rpt-5/dcn-1/pbs-1/ubc-18/sgt-1/agl-1/ubc-12/cpl-1/pygl-1/gld-1/eol-1/cul-3/pbs-3/ubh-3/rpt-6/eel-1/exos-2/ubq-2/rpn-12/rbx-1
GO:0051247	positive regulation of protein metabolic process	20	59	33.8983	0.0645161	310	0.0260256	2267	5.07908e-05	0.00342987	0.00319841	cdc-48.1/oma-1/ruvb-1/rpn-13/cyc-2.1/ubxn-1/ndk-1/isp-1/mpk-1/smg-4/ubxn-3/dcn-1/mek-1/epi-1/ubc-18/ife-2/kars-1/rla-1/eel-1/oma-2
GO:0006090	pyruvate metabolic process	12	26	46.1538	0.0387097	310	0.0114689	2267	5.57862e-05	0.00355792	0.00331781	pdhb-1/pyc-1/aldo-2/dlat-1/pyk-1/ipgm-1/pck-2/pck-1/tpi-1/men-1/pfk-1.1/gpi-1
GO:0051603	proteolysis involved in cellular protein catabolic process	31	114	27.193	0.1	310	0.0502867	2267	6.71412e-05	0.00405674	0.00378297	ufd-3/cdc-48.1/ubh-4/cpr-6/pas-4/cdc-48.2/uba-1/rpn-13/pas-6/pas-2/ubql-1/ufd-1/rpt-4/cpz-1/pbs-7/mpk-1/skr-3/sel-1/ned-8/pbs-1/ubc-18/sgt-1/ubc-12/cpl-1/cul-3/pbs-3/ubh-3/eel-1/ubq-2/rpn-12/rbx-1
GO:0006120	mitochondrial electron transport, NADH to ubiquinone	9	16	56.25	0.0290323	310	0.00705779	2267	7.08557e-05	0.00406712	0.00379264	C16A3.5/C33A12.1/C34B2.8/nduf-6/nuo-4/nuo-2/nduf-2.2/nduf-5/lpd-5
GO:0032270	positive regulation of cellular protein metabolic process	19	57	33.3333	0.0612903	310	0.0251434	2267	0.00010214	0.00555609	0.00518113	cdc-48.1/oma-1/ruvb-1/rpn-13/cyc-2.1/ubxn-1/ndk-1/isp-1/mpk-1/smg-4/ubxn-3/dcn-1/mek-1/epi-1/ubc-18/ife-2/kars-1/rla-1/oma-2
GO:0019941	modification-dependent protein catabolic process	28	101	27.7228	0.0903226	310	0.0445523	2267	0.000106476	0.00555609	0.00518113	ufd-3/cdc-48.1/ubh-4/pas-4/cdc-48.2/uba-1/rpn-13/pas-6/pas-2/ubql-1/ufd-1/rpt-4/pbs-7/mpk-1/skr-3/sel-1/ned-8/pbs-1/ubc-18/sgt-1/ubc-12/cul-3/pbs-3/ubh-3/eel-1/ubq-2/rpn-12/rbx-1
GO:0044248	cellular catabolic process	66	319	20.6897	0.212903	310	0.140715	2267	0.000118605	0.00591991	0.0055204	AC3.5/gad-3/ntl-2/ufd-3/cdc-48.1/ubh-4/got-2.2/sup-46/cpr-6/C32E8.9/pas-4/C37H5.13/rab-1/cdc-48.2/uba-1/rpn-13/pas-6/gcsh-1/gst-42/pas-2/apy-1/F09B12.3/F09E5.3/ubql-1/ufd-1/ubxn-1/rpt-4/cpz-1/pbs-7/aagr-3/mpk-1/tag-153/skr-3/sel-1/ned-8/smg-4/ubxn-3/cdd-2/gta-1/pbs-1/ubc-18/sgt-1/agl-1/ubc-12/pck-2/ges-1/cpl-1/drp-1/hpd-1/pygl-1/gld-1/eol-1/pck-1/cul-3/tpi-1/Y37D8A.2/pbs-3/hphd-1/bckd-1A/ubh-3/ee…
GO:0043632	modification-dependent macromolecule catabolic process	29	107	27.1028	0.0935484	310	0.0471989	2267	0.000124721	0.00596584	0.00556323	ufd-3/cdc-48.1/ubh-4/pas-4/cdc-48.2/uba-1/rpn-13/pas-6/pas-2/ubql-1/ufd-1/rpt-4/pbs-7/mpk-1/skr-3/sel-1/ned-8/pbs-1/ubc-18/sgt-1/ubc-12/cul-3/pbs-3/ubh-3/eel-1/exos-2/ubq-2/rpn-12/rbx-1

## Sheet: 3c Protein_Down_Transcript_Up
ID	Description	k	M	percent	GeneRatio	n	BgRatio	N	pvalue	p.adjust	qvalue	geneID
GO:0004190	aspartic-type endopeptidase activity	6	10	60	0.075	80	0.00440723	2269	2.99153e-07	2.34835e-05	2.26727e-05	hrg-7/asp-5/asp-6/asp-3/asp-2/asp-1
GO:0070001	aspartic-type peptidase activity	6	10	60	0.075	80	0.00440723	2269	2.99153e-07	2.34835e-05	2.26727e-05	hrg-7/asp-5/asp-6/asp-3/asp-2/asp-1
GO:0008610	lipid biosynthetic process	10	49	20.4082	0.144928	69	0.0216145	2267	1.12535e-06	0.000419084	0.000381743	sptl-1/sptl-2/acl-1/lpin-1/fat-4/fat-6/fat-2/fat-3/ads-1/pmt-1
GO:0045087	innate immune response	9	44	20.4545	0.130435	69	0.0194089	2267	4.00638e-06	0.000419084	0.000381743	lys-8/rsu-1/gst-5/spp-3/fat-6/fat-2/fat-3/ZK1320.2/pgp-3
GO:0006952	defense response	11	70	15.7143	0.15942	69	0.0308778	2267	4.81706e-06	0.000419084	0.000381743	lys-8/rsu-1/ftn-2/ilys-5/gst-5/spp-3/fat-6/fat-2/fat-3/ZK1320.2/pgp-3
GO:0009607	response to biotic stimulus	11	70	15.7143	0.15942	69	0.0308778	2267	4.81706e-06	0.000419084	0.000381743	lys-8/rsu-1/ftn-2/ilys-5/gst-5/spp-3/fat-6/fat-2/fat-3/ZK1320.2/pgp-3
GO:0043207	response to external biotic stimulus	11	70	15.7143	0.15942	69	0.0308778	2267	4.81706e-06	0.000419084	0.000381743	lys-8/rsu-1/ftn-2/ilys-5/gst-5/spp-3/fat-6/fat-2/fat-3/ZK1320.2/pgp-3
GO:0051707	response to other organism	11	70	15.7143	0.15942	69	0.0308778	2267	4.81706e-06	0.000419084	0.000381743	lys-8/rsu-1/ftn-2/ilys-5/gst-5/spp-3/fat-6/fat-2/fat-3/ZK1320.2/pgp-3
GO:0098542	defense response to other organism	11	70	15.7143	0.15942	69	0.0308778	2267	4.81706e-06	0.000419084	0.000381743	lys-8/rsu-1/ftn-2/ilys-5/gst-5/spp-3/fat-6/fat-2/fat-3/ZK1320.2/pgp-3
GO:0006955	immune response	9	46	19.5652	0.130435	69	0.0202911	2267	5.93052e-06	0.000433788	0.000395137	lys-8/rsu-1/gst-5/spp-3/fat-6/fat-2/fat-3/ZK1320.2/pgp-3
GO:0044419	interspecies interaction between organisms	11	72	15.2778	0.15942	69	0.03176	2267	6.41066e-06	0.000433788	0.000395137	lys-8/rsu-1/ftn-2/ilys-5/gst-5/spp-3/fat-6/fat-2/fat-3/ZK1320.2/pgp-3
GO:0002376	immune system process	9	47	19.1489	0.130435	69	0.0207322	2267	7.15885e-06	0.000435974	0.000397128	lys-8/rsu-1/gst-5/spp-3/fat-6/fat-2/fat-3/ZK1320.2/pgp-3
GO:0044255	cellular lipid metabolic process	14	127	11.0236	0.202899	69	0.0560212	2267	1.62288e-05	0.000898486	0.000818429	faah-1/sptl-1/pmp-1/acox-1.5/sptl-2/acl-1/lpin-1/fat-4/fat-6/fat-2/fat-3/ads-1/ltah-1.2/pmt-1
GO:0000323	lytic vacuole	8	42	19.0476	0.114286	70	0.0178799	2349	2.18003e-05	0.00113362	0.00106707	hrg-7/asp-5/asp-6/asp-3/aagr-2/asp-2/cpr-5/asp-1
GO:0005764	lysosome	8	42	19.0476	0.114286	70	0.0178799	2349	2.18003e-05	0.00113362	0.00106707	hrg-7/asp-5/asp-6/asp-3/aagr-2/asp-2/cpr-5/asp-1
GO:0006629	lipid metabolic process	14	134	10.4478	0.202899	69	0.059109	2267	3.03021e-05	0.00153783	0.00140081	faah-1/sptl-1/pmp-1/acox-1.5/sptl-2/acl-1/lpin-1/fat-4/fat-6/fat-2/fat-3/ads-1/ltah-1.2/pmt-1
GO:0006811	ion transport	12	112	10.7143	0.173913	69	0.0494045	2267	9.5418e-05	0.00446997	0.00407168	eat-6/catp-4/C33F10.12/pmp-1/ftn-2/egl-21/rhr-1/unc-80/dsc-4/pept-1/fat-3/ltah-1.2
GO:0005773	vacuole	8	56	14.2857	0.114286	70	0.0238399	2349	0.000187831	0.00476796	0.00448806	hrg-7/asp-5/asp-6/asp-3/aagr-2/asp-2/cpr-5/asp-1
GO:0016021	integral component of membrane	22	343	6.41399	0.314286	70	0.14602	2349	0.000219449	0.00476796	0.00448806	eat-6/catp-4/ugt-23/cytb-5.1/C33F10.12/pmp-1/C44C10.9/rhr-1/mrp-5/pes-8/unc-80/cpna-1/acl-1/let-805/aqp-8/pept-1/fat-4/ugt-9/fat-6/fat-2/fat-3/pgp-3
GO:0031224	intrinsic component of membrane	22	344	6.39535	0.314286	70	0.146445	2349	0.000229229	0.00476796	0.00448806	eat-6/catp-4/ugt-23/cytb-5.1/C33F10.12/pmp-1/C44C10.9/rhr-1/mrp-5/pes-8/unc-80/cpna-1/acl-1/let-805/aqp-8/pept-1/fat-4/ugt-9/fat-6/fat-2/fat-3/pgp-3

## Sheet: 3d Protein_Down_Transcript_Down
ID	Description	k	M	percent	GeneRatio	n	BgRatio	N	pvalue	p.adjust	qvalue	geneID
GO:0022626	cytosolic ribosome	57	76	75	0.0956376	596	0.0323542	2349	3.55769e-20	9.17884e-18	7.60222e-18	rpl-4/rpl-2/rpl-23/rps-29/rpl-29/rpl-14/rpl-38/rpl-19/rpl-36.A/rps-13/rps-3/rps-30/rpl-39/rpl-13/rpl-34/rps-2/rpl-27/rpl-24.1/rps-10/rpl-20/rpl-10/rpl-33/rpl-3/rpl-26/rps-23/mrpl-1/rps-15/rps-21/rpl-36/rps-14/rps-9/rps-8/rpl-25.2/rpl-7/rpl-5/rps-12/rps-27/rpl-12/rack-1/rpl-15/rpl-16/rpl-28/rpl-9/rpl-6/rps-16/rps-5/rps-19/rpl-11.1/rpl-32/rps-20/rpl-30/rps-28/rpl-18/rpl-17/gcn-1/rps-7/rpl-35
GO:1901566	organonitrogen compound biosynthetic process	166	388	42.7835	0.286701	579	0.171151	2267	1.86468e-16	1.31056e-13	1.21808e-13	rpl-4/rpl-2/mrpl-11/rpl-23/ife-3/acly-2/rps-29/eif-3.E/rpl-29/rpl-14/C05C8.7/mel-32/bas-1/rpl-38/cgh-1/rpl-19/rpl-36.A/C11D2.7/lin-41/eif-2Bgamma/oatr-1/rps-13/C17G10.1/eif-3.L/rps-3/mrpl-34/iars-2/ntl-9/rps-30/rpl-39/let-754/C29F7.3/rpl-13/dhfr-1/adss-1/rpl-34/gln-1/eif-6/tars-1/rps-2/asg-2/rpl-27/cyc-1/atic-1/acly-1/rpl-24.1/rpl-20/asb-2/gfat-1/mrps-9/rpl-10/rpl-33/pfas-1/rpl-3/upb-1/gfat-2/far…
GO:0043043	peptide biosynthetic process	115	235	48.9362	0.198618	579	0.103661	2267	2.2557e-16	1.31056e-13	1.21808e-13	rpl-4/rpl-2/mrpl-11/rpl-23/ife-3/rps-29/eif-3.E/rpl-29/rpl-14/mel-32/rpl-38/cgh-1/rpl-19/rpl-36.A/C11D2.7/lin-41/eif-2Bgamma/rps-13/C17G10.1/eif-3.L/rps-3/mrpl-34/iars-2/ntl-9/rps-30/rpl-39/rpl-13/rpl-34/eif-6/tars-1/rps-2/rpl-27/rpl-24.1/rpl-20/mrps-9/rpl-10/rpl-33/rpl-3/fars-3/rars-1/F27D4.4/rpl-26/rps-23/rps-15/gcs-1/rps-21/rpl-36/rps-14/rps-9/rps-8/rpl-25.2/mex-3/rpl-5/puf-5/rps-12/eef-1B.1/m…
GO:0043604	amide biosynthetic process	119	250	47.6	0.205527	579	0.110278	2267	9.15229e-16	3.00955e-13	2.79717e-13	rpl-4/rpl-2/mrpl-11/rpl-23/ife-3/acly-2/rps-29/eif-3.E/rpl-29/rpl-14/mel-32/rpl-38/cgh-1/rpl-19/rpl-36.A/C11D2.7/lin-41/eif-2Bgamma/rps-13/C17G10.1/eif-3.L/rps-3/mrpl-34/iars-2/ntl-9/rps-30/rpl-39/rpl-13/dhfr-1/rpl-34/eif-6/tars-1/rps-2/rpl-27/acly-1/rpl-24.1/rpl-20/mrps-9/rpl-10/rpl-33/rpl-3/fars-3/rars-1/F27D4.4/rpl-26/rps-23/rps-15/gcs-1/rps-21/rpl-36/rps-14/rps-9/rps-8/rpl-25.2/mex-3/rpl-5/pu…
GO:0006412	translation	113	233	48.4979	0.195164	579	0.102779	2267	1.03599e-15	3.00955e-13	2.79717e-13	rpl-4/rpl-2/mrpl-11/rpl-23/ife-3/rps-29/eif-3.E/rpl-29/rpl-14/mel-32/rpl-38/cgh-1/rpl-19/rpl-36.A/C11D2.7/lin-41/eif-2Bgamma/rps-13/C17G10.1/eif-3.L/rps-3/mrpl-34/iars-2/ntl-9/rps-30/rpl-39/rpl-13/rpl-34/eif-6/tars-1/rps-2/rpl-27/rpl-24.1/rpl-20/mrps-9/rpl-10/rpl-33/rpl-3/fars-3/rars-1/F27D4.4/rpl-26/rps-23/rps-15/rps-21/rpl-36/rps-14/rps-9/rps-8/rpl-25.2/mex-3/rpl-5/puf-5/rps-12/eef-1B.1/mrps-16…
GO:0022625	cytosolic large ribosomal subunit	35	43	81.3953	0.0587248	596	0.0183057	2349	1.11669e-14	1.44053e-12	1.19309e-12	rpl-4/rpl-2/rpl-23/rpl-29/rpl-14/rpl-38/rpl-19/rpl-36.A/rpl-39/rpl-13/rpl-34/rpl-27/rpl-24.1/rpl-20/rpl-10/rpl-33/rpl-3/rpl-26/mrpl-1/rpl-36/rpl-25.2/rpl-7/rpl-5/rpl-12/rpl-15/rpl-16/rpl-28/rpl-9/rpl-6/rpl-11.1/rpl-32/rpl-30/rpl-18/rpl-17/rpl-35
GO:0006518	peptide metabolic process	120	261	45.977	0.207254	579	0.11513	2267	1.86305e-14	4.32973e-12	4.02419e-12	rpl-4/rpl-2/mrpl-11/rpl-23/ife-3/rps-29/eif-3.E/rpl-29/rpl-14/mel-32/rpl-38/cgh-1/rpl-19/rpl-36.A/C11D2.7/lin-41/eif-2Bgamma/rps-13/C17G10.1/eif-3.L/rps-3/mrpl-34/iars-2/ntl-9/rps-30/rpl-39/rpl-13/rpl-34/eif-6/tars-1/rps-2/rpl-27/rpl-24.1/rpl-20/mrps-9/rpl-10/rpl-33/rpl-3/fars-3/rars-1/F27D4.4/rpl-26/rps-23/rps-15/gcs-1/rps-21/rpl-36/rps-14/rps-9/rps-8/pam-1/rpl-25.2/mex-3/rpl-5/puf-5/rps-12/eef-…
GO:0005829	cytosol	142	335	42.3881	0.238255	596	0.142614	2349	1.12683e-13	9.69073e-12	8.02619e-12	rpl-4/rpn-10/kin-3/rpl-2/lcmt-1/rpl-23/acly-2/rps-29/rpl-29/ahsa-1/rpl-14/C05C8.7/mel-32/snx-1/rpl-38/C07D8.6/cct-5/rpl-19/rpl-36.A/copd-1/C14C10.5/sod-1/rps-13/rps-3/rpn-2/rps-30/rpl-39/let-754/hsp-110/rpl-13/rpl-34/eif-6/saps-1/rps-2/rpl-27/atic-1/icd-1/acly-1/rpl-24.1/rps-10/glrx-3/rpl-20/cct-6/prdx-2/rpl-10/rpl-33/tsn-1/rpl-3/rme-8/rpt-3/hsp-1/rars-1/F27D4.4/rpl-26/rps-23/mrpl-1/gpd-4/rps-15/…
GO:0044391	ribosomal subunit	68	122	55.7377	0.114094	596	0.051937	2349	1.96625e-13	1.26823e-11	1.05039e-11	rpl-4/rpl-2/mrpl-11/rpl-23/rps-29/rpl-29/rpl-14/rpl-38/rpl-19/rpl-36.A/rps-13/rps-3/mrpl-34/rps-30/rpl-39/rpl-13/rpl-34/rps-2/rpl-27/rpl-24.1/rps-10/rpl-20/mrps-9/rpl-10/rpl-33/rpl-3/rpl-26/rps-23/mrpl-1/rps-15/rps-21/rpl-36/rps-14/rps-9/rps-8/rpl-25.2/rpl-7/rpl-5/rps-12/mrps-16/rps-27/rpl-12/rack-1/mrps-15/rpl-15/rpl-16/mrps-34/rpl-28/rpl-9/rpl-6/rps-16/rps-5/rps-19/rpl-11.1/mrps-2/rpl-32/mrpl-3…
GO:0005840	ribosome	77	148	52.027	0.129195	596	0.0630055	2349	5.88797e-13	3.03819e-11	2.51633e-11	rpl-4/rpl-2/mrpl-11/rpl-23/rps-29/rpl-29/rpl-14/rpl-38/rpl-19/rpl-36.A/rps-13/rps-3/mrpl-34/rps-30/rpl-39/rpl-13/C37A2.7/rpl-34/rps-2/rpl-27/icd-1/rpl-24.1/rps-10/mrpl-53/rpl-20/mrpl-44/mrps-9/rpl-10/rpl-33/rpl-3/rpl-26/rps-23/mrpl-1/rps-15/rps-21/rpl-36/rps-14/rps-9/rps-8/rpl-25.2/rpl-7/rpl-5/rps-12/mrps-16/rps-27/rpl-12/rack-1/mrps-15/rpl-15/rpl-16/mrps-34/rpl-28/rpl-9/rpl-6/rps-16/rps-5/rps-19…
GO:0043603	cellular amide metabolic process	128	298	42.953	0.221071	579	0.131451	2267	1.25355e-12	2.42771e-10	2.25639e-10	rpl-4/rpl-2/mrpl-11/rpl-23/ife-3/acly-2/rps-29/eif-3.E/rpl-29/rpl-14/mel-32/rpl-38/cgh-1/rpl-19/rpl-36.A/C11D2.7/lin-41/eif-2Bgamma/rps-13/C17C3.1/C17G10.1/eif-3.L/rps-3/mrpl-34/iars-2/ntl-9/rps-30/rpl-39/tdo-2/rpl-13/dhfr-1/rpl-34/eif-6/tars-1/rps-2/rpl-27/acly-1/rpl-24.1/rpl-20/mrps-9/rpl-10/rpl-33/rpl-3/fars-3/rars-1/F27D4.4/rpl-26/rps-23/rps-15/gcs-1/rps-21/rpl-36/rps-14/rps-9/rps-8/pam-1/rpl…
GO:0003735	structural constituent of ribosome	67	124	54.0323	0.116522	575	0.0546496	2269	1.96893e-12	5.63114e-10	5.30575e-10	rpl-4/rpl-2/mrpl-11/rpl-23/rps-29/rpl-29/rpl-14/rpl-38/rpl-19/rpl-36.A/rps-13/rps-3/mrpl-34/rps-30/rpl-39/rpl-13/rpl-34/rps-2/rpl-27/rpl-24.1/rps-10/rpl-20/mrps-9/rpl-10/rpl-33/rpl-3/rpl-26/rps-23/rps-15/rps-21/rpl-36/rps-14/rps-9/rps-8/rpl-25.2/rpl-7/rpl-5/rps-12/mrps-16/rps-27/rpl-12/mrps-15/rpl-15/rpl-16/mrps-34/rpl-28/rpl-9/rpl-6/rps-16/rps-5/rps-19/rps-24/rpl-11.1/mrps-2/rpl-32/mrpl-30/mrpl-…
GO:0005198	structural molecule activity	92	204	45.098	0.16	575	0.0899074	2269	9.52947e-11	1.36271e-08	1.28397e-08	rpl-4/rpl-2/mrpl-11/rpl-23/rps-29/rpl-29/rpl-14/rpl-38/rpl-19/rpl-36.A/rps-13/rps-3/col-124/mrpl-34/rps-30/rpl-39/rpl-13/col-178/col-179/rpl-34/tba-2/rps-2/col-119/rpl-27/rpl-24.1/rps-10/rpl-20/mrps-9/rpl-10/rpl-33/col-20/col-8/rpl-3/col-98/col-184/col-140/rpl-26/rps-23/rps-15/rps-21/rpl-36/rps-14/rps-9/rps-8/cope-1/rpl-25.2/rpl-7/rpl-5/rps-12/mrps-16/rps-27/col-159/rpn-6.1/rpl-12/mrps-15/npp-1/r…
GO:0015934	large ribosomal subunit	39	70	55.7143	0.0654362	596	0.0297999	2349	3.88651e-08	1.6712e-06	1.38414e-06	rpl-4/rpl-2/mrpl-11/rpl-23/rpl-29/rpl-14/rpl-38/rpl-19/rpl-36.A/mrpl-34/rpl-39/rpl-13/rpl-34/rpl-27/rpl-24.1/rpl-20/rpl-10/rpl-33/rpl-3/rpl-26/mrpl-1/rpl-36/rpl-25.2/rpl-7/rpl-5/rpl-12/rpl-15/rpl-16/rpl-28/rpl-9/rpl-6/rpl-11.1/rpl-32/mrpl-30/mrpl-12/rpl-30/rpl-18/rpl-17/rpl-35
GO:0022627	cytosolic small ribosomal subunit	21	31	67.7419	0.0352349	596	0.0131971	2349	7.18842e-07	2.64944e-05	2.19436e-05	rps-29/rps-13/rps-3/rps-30/rps-2/rps-10/rps-23/rps-15/rps-21/rps-14/rps-9/rps-8/rps-12/rps-27/rack-1/rps-16/rps-5/rps-19/rps-20/rps-28/rps-7
GO:1905368	peptidase complex	23	37	62.1622	0.0385906	596	0.0157514	2349	2.04811e-06	6.51178e-05	5.39328e-05	rpn-10/pbs-6/pas-1/rpn-2/rpn-3/pbs-2/rpt-1/rpn-5/rpt-3/pas-5/rpt-2/rpn-7/rpn-6.1/pbs-5/rpn-11/spcs-3/rpn-9/pbs-4/rpn-1/pas-3/dss-1/spcs-2/pas-7
GO:0015935	small ribosomal subunit	29	52	55.7692	0.0486577	596	0.0221371	2349	2.27155e-06	6.51178e-05	5.39328e-05	rps-29/rps-13/rps-3/rps-30/rps-2/rps-10/mrps-9/rps-23/rps-15/rps-21/rps-14/rps-9/rps-8/rps-12/mrps-16/rps-27/rack-1/mrps-15/mrps-34/rps-16/rps-5/rps-19/mrps-2/rps-20/mrps-35/rps-28/rps-18/rps-7/mrps-23
GO:0031090	organelle membrane	116	322	36.0248	0.194631	596	0.13708	2349	3.05201e-06	7.87419e-05	6.52167e-05	dnj-1/egg-1/misc-1/B0495.7/tin-9.2/nra-4/sdha-1/fce-1/snx-1/nuo-1/catp-8/copd-1/art-1/dhs-22/C18E9.2/tomm-40/rpn-2/coq-1/pgp-2/coq-8/pmp-2/asg-2/rpl-27/cyc-1/sft-4/D2030.4/timm-17B.1/F01G4.6/asb-2/dnj-9/sec-24.1/rme-8/tomm-20/cup-2/rab-5/atp-3/aps-1/hpo-18/vpr-1/golg-2/asb-1/vha-5/odr-8/elo-6/sly-1/cope-1/dif-1/F53F4.10/rab-11.1/atad-3/cox-6A/sec-22/elo-1/sun-1/copz-1/npl-4.1/emc-1/atp-1/moma-1/a…
GO:0000502	proteasome complex	21	34	61.7647	0.0352349	596	0.0144742	2349	6.73578e-06	0.000144764	0.000119898	rpn-10/pbs-6/pas-1/rpn-2/rpn-3/pbs-2/rpt-1/rpn-5/rpt-3/pas-5/rpt-2/rpn-7/rpn-6.1/pbs-5/rpn-11/rpn-9/pbs-4/rpn-1/pas-3/dss-1/pas-7
GO:1905369	endopeptidase complex	21	34	61.7647	0.0352349	596	0.0144742	2349	6.73578e-06	0.000144764	0.000119898	rpn-10/pbs-6/pas-1/rpn-2/rpn-3/pbs-2/rpt-1/rpn-5/rpt-3/pas-5/rpt-2/rpn-7/rpn-6.1/pbs-5/rpn-11/rpn-9/pbs-4/rpn-1/pas-3/dss-1/pas-7
GO:0005783	endoplasmic reticulum	60	144	41.6667	0.100671	596	0.0613027	2349	7.34366e-06	0.000144764	0.000119898	dnj-1/B0495.7/nra-4/fce-1/stdh-1/pdi-2/catp-8/pdi-1/art-1/hsp-3/C18E9.2/gbf-1/rpl-27/sft-4/let-767/acs-22/sec-24.1/cup-2/rps-23/rps-21/odr-8/hsp-4/uggt-1/sec-22/npl-4.1/pdi-3/pfd-2/emb-8/spcs-3/ostd-1/calu-1/rpl-6/trap-2/enpl-1/nra-2/ostb-1/stt-3/ribo-1/sel-9/ret-1/ola-1/sec-23/prmt-1/car-1/spcs-2/crt-1/trap-3/rps-28/dnj-27/manf-1/trap-4/txdc-12.1/tfg-1/yop-1/sec-24.2/ccdc-47/cth-2/sar-1/ubxn-4/Z…
GO:1990904	ribonucleoprotein complex	102	280	36.4286	0.171141	596	0.1192	2349	7.8554e-06	0.000144764	0.000119898	rpl-4/rpl-2/mrpl-11/rpl-23/rps-29/eif-3.E/rpl-29/rpl-14/rpl-38/cgh-1/vgln-1/rpl-19/rpl-36.A/lin-41/rps-13/eif-3.L/C18A3.3/rps-3/mrpl-34/rps-30/rpl-39/rpl-13/gls-1/rpl-34/eif-6/rps-2/prp-8/snr-4/rpl-27/icd-1/rpl-24.1/rps-10/rpl-20/mog-5/mrps-9/rpl-10/rpl-33/tsn-1/rpl-3/cup-2/F25G6.8/rpl-26/rps-23/mrpl-1/rps-15/rps-21/rpl-36/rps-14/F37F2.2/rps-9/rps-8/rpl-25.2/rpl-7/rpl-5/rps-12/srpa-68/mrps-16/vig…
GO:0044271	cellular nitrogen compound biosynthetic process	163	474	34.3882	0.28152	579	0.209087	2267	7.88592e-07	0.000130906	0.000121668	rpl-4/rpl-2/mrpl-11/rpl-23/ife-3/acly-2/rps-29/eif-3.E/rpl-29/rpl-14/C05C8.7/mel-32/bas-1/rpl-38/cgh-1/rpl-19/rpl-36.A/C11D2.7/lin-41/eif-2Bgamma/rps-13/C17G10.1/eif-3.L/rps-3/mrpl-34/iars-2/ntl-9/rps-30/rpl-39/let-754/C29F7.3/rpl-13/dhfr-1/adss-1/rpl-34/eif-6/tars-1/rps-2/rpt-1/asg-2/rpl-27/cyc-1/atic-1/acly-1/rpl-24.1/rpl-20/asb-2/prdx-2/mrps-9/rpl-10/F10C2.4/rpl-33/pfas-1/rpl-3/rpoa-2/hint-1/f…
GO:0005789	endoplasmic reticulum membrane	35	73	47.9452	0.0587248	596	0.0310771	2349	1.95733e-05	0.000336661	0.000278834	dnj-1/B0495.7/nra-4/fce-1/catp-8/art-1/C18E9.2/rpl-27/sft-4/cup-2/vpr-1/odr-8/elo-6/sec-22/elo-1/npl-4.1/emc-1/emb-8/spcs-3/ostd-1/ile-2/trap-2/nra-2/ostb-1/stt-3/ribo-1/sptl-3/ret-1/sec-23/spcs-2/crt-1/rps-28/tcc-1/ubxn-4/ZK686.3
GO:0042175	nuclear outer membrane-endoplasmic reticulum membrane network	35	74	47.2973	0.0587248	596	0.0315028	2349	2.83613e-05	0.000457325	0.000378772	dnj-1/B0495.7/nra-4/fce-1/catp-8/art-1/C18E9.2/rpl-27/sft-4/cup-2/vpr-1/odr-8/elo-6/sec-22/elo-1/npl-4.1/emc-1/emb-8/spcs-3/ostd-1/ile-2/trap-2/nra-2/ostb-1/stt-3/ribo-1/sptl-3/ret-1/sec-23/spcs-2/crt-1/rps-28/tcc-1/ubxn-4/ZK686.3
GO:0042302	structural constituent of cuticle	14	18	77.7778	0.0243478	575	0.00793301	2269	4.25928e-06	0.000406051	0.000382588	col-124/col-178/col-179/col-119/col-20/col-8/col-98/col-184/col-140/col-159/col-122/col-181/col-106/col-19
GO:0005838	proteasome regulatory particle	13	18	72.2222	0.0218121	596	0.00766284	2349	3.76639e-05	0.000539849	0.000447121	rpn-10/rpn-2/rpn-3/rpt-1/rpn-5/rpt-3/rpt-2/rpn-7/rpn-6.1/rpn-11/rpn-9/rpn-1/dss-1
GO:0022624	proteasome accessory complex	13	18	72.2222	0.0218121	596	0.00766284	2349	3.76639e-05	0.000539849	0.000447121	rpn-10/rpn-2/rpn-3/rpt-1/rpn-5/rpt-3/rpt-2/rpn-7/rpn-6.1/rpn-11/rpn-9/rpn-1/dss-1
GO:0051082	unfolded protein binding	20	33	60.6061	0.0347826	575	0.0145439	2269	1.64964e-05	0.00117949	0.00111134	cct-5/pfd-1/hsp-3/cct-6/hsp-1/dnj-12/hsp-4/uggt-1/nud-1/cct-3/stc-1/pfd-2/cct-4/cct-1/dnj-19/enpl-1/cct-2/crt-1/cct-8/icd-2
GO:0002181	cytoplasmic translation	24	42	57.1429	0.0414508	579	0.0185267	2267	1.11751e-05	0.00162319	0.00150864	rpl-2/eif-3.E/rpl-29/C11D2.7/eif-2Bgamma/eif-3.L/rpl-33/F27D4.4/rpl-26/rps-23/rpl-36/inf-1/erfa-3/eif-2beta/cif-1/rpl-15/rpl-9/rpl-6/erfa-1/eif-3.K/eif-3.C/eif-2gamma/rps-28/rpl-17
GO:0016021	integral component of membrane	115	343	33.5277	0.192953	596	0.14602	2349	0.000155577	0.00211257	0.0017497	dnj-1/egg-1/ugt-46/B0416.5/misc-1/B0495.7/nra-4/fce-1/ugt-22/catp-8/mct-6/art-1/dhs-22/C17C3.1/C18E9.2/tomm-40/dod-3/col-124/col-178/col-179/pgp-2/atgp-2/pmp-2/pgp-9/ril-1/col-119/cdr-2/sft-4/acs-22/praf-3/mrp-3/timm-17B.1/F01G4.6/col-20/dnj-9/col-98/col-184/ldp-1/tomm-20/cup-2/aqp-1/best-14/vpr-1/vha-5/elo-6/dpy-11/dif-1/atad-3/cox-6A/sec-22/vig-1/elo-1/sun-1/col-159/skat-1/emc-1/moma-1/lron-7/m…
GO:0031224	intrinsic component of membrane	115	344	33.4302	0.192953	596	0.146445	2349	0.000178992	0.00230899	0.00191238	dnj-1/egg-1/ugt-46/B0416.5/misc-1/B0495.7/nra-4/fce-1/ugt-22/catp-8/mct-6/art-1/dhs-22/C17C3.1/C18E9.2/tomm-40/dod-3/col-124/col-178/col-179/pgp-2/atgp-2/pmp-2/pgp-9/ril-1/col-119/cdr-2/sft-4/acs-22/praf-3/mrp-3/timm-17B.1/F01G4.6/col-20/dnj-9/col-98/col-184/ldp-1/tomm-20/cup-2/aqp-1/best-14/vpr-1/vha-5/elo-6/dpy-11/dif-1/atad-3/cox-6A/sec-22/vig-1/elo-1/sun-1/col-159/skat-1/emc-1/moma-1/lron-7/m…
GO:0030660	Golgi-associated vesicle membrane	13	20	65	0.0218121	596	0.00851426	2349	0.000201989	0.00248158	0.00205533	copd-1/sec-24.1/aps-1/cope-1/sec-22/copz-1/chc-1/sel-9/sec-23/copb-1/copa-1/sec-24.2/sar-1
GO:0034645	cellular macromolecule biosynthetic process	145	432	33.5648	0.250432	579	0.19056	2267	2.03315e-05	0.00262503	0.00243978	rpl-4/rpl-2/mrpl-11/rpl-23/ife-3/rps-29/eif-3.E/rpl-29/rpl-14/C05C8.7/mel-32/rpl-38/cgh-1/rpl-19/rpl-36.A/C11D2.7/lin-41/eif-2Bgamma/rps-13/C17G10.1/eif-3.L/rps-3/mrpl-34/iars-2/ntl-9/rps-30/rpl-39/rpl-13/rpl-34/eif-6/tars-1/rps-2/rpt-1/rpl-27/rpl-24.1/rpl-20/tofu-6/gfat-1/prdx-2/mrps-9/rpl-10/F10C2.4/rpl-33/rpl-3/rpoa-2/gfat-2/fars-3/rpt-3/hrpk-1/rars-1/rpb-8/F27D4.4/rpl-26/rps-23/ubc-9/rps-15/r…
GO:0005743	mitochondrial inner membrane	40	97	41.2371	0.0671141	596	0.0412942	2349	0.000345175	0.00397497	0.0032922	misc-1/tin-9.2/sdha-1/nuo-1/dhs-22/coq-1/coq-8/asg-2/cyc-1/D2030.4/timm-17B.1/F01G4.6/asb-2/dnj-9/atp-3/hpo-18/asb-1/dif-1/F53F4.10/atad-3/cox-6A/atp-1/moma-1/asg-1/gas-1/K11H3.3/mpc-1/R53.4/cchl-1/mev-1/immt-1/T20H4.5/phb-2/nduf-7/phb-1/ddp-1/nuo-5/spg-7/nuo-3/abtm-1
GO:0005740	mitochondrial envelope	47	119	39.4958	0.0788591	596	0.0506599	2349	0.000354358	0.00397497	0.0032922	misc-1/tin-9.2/sdha-1/nuo-1/dhs-22/tomm-40/coq-1/let-754/coq-8/asg-2/cyc-1/D2030.4/timm-17B.1/F01G4.6/asb-2/dnj-9/tomm-20/atp-3/hpo-18/asb-1/dif-1/F53F4.10/atad-3/cox-6A/atp-1/moma-1/asg-1/gas-1/K11H3.3/vdac-1/mpc-1/R53.4/cchl-1/mev-1/immt-1/T20B12.7/T20H4.5/phb-2/nduf-7/tomm-22/phb-1/ddp-1/nuo-5/spg-7/nuo-3/abtm-1/tomm-70
GO:0005798	Golgi-associated vesicle	15	26	57.6923	0.0251678	596	0.0110685	2349	0.000429444	0.00461652	0.00382356	copd-1/sec-24.1/aps-1/cope-1/sec-22/copz-1/dab-1/ile-2/chc-1/sel-9/sec-23/copb-1/copa-1/sec-24.2/sar-1
GO:0009059	macromolecule biosynthetic process	145	436	33.2569	0.250432	579	0.192325	2267	3.58805e-05	0.00416931	0.00387509	rpl-4/rpl-2/mrpl-11/rpl-23/ife-3/rps-29/eif-3.E/rpl-29/rpl-14/C05C8.7/mel-32/rpl-38/cgh-1/rpl-19/rpl-36.A/C11D2.7/lin-41/eif-2Bgamma/rps-13/C17G10.1/eif-3.L/rps-3/mrpl-34/iars-2/ntl-9/rps-30/rpl-39/rpl-13/rpl-34/eif-6/tars-1/rps-2/rpt-1/rpl-27/rpl-24.1/rpl-20/tofu-6/gfat-1/prdx-2/mrps-9/rpl-10/F10C2.4/rpl-33/rpl-3/rpoa-2/gfat-2/fars-3/rpt-3/hrpk-1/rars-1/rpb-8/F27D4.4/rpl-26/rps-23/ubc-9/rps-15/r…
GO:0031966	mitochondrial membrane	45	114	39.4737	0.0755034	596	0.0485313	2349	0.000481014	0.00496407	0.00411141	misc-1/tin-9.2/sdha-1/nuo-1/dhs-22/tomm-40/coq-1/coq-8/asg-2/cyc-1/D2030.4/timm-17B.1/F01G4.6/asb-2/dnj-9/tomm-20/atp-3/hpo-18/asb-1/dif-1/F53F4.10/atad-3/cox-6A/atp-1/moma-1/asg-1/gas-1/K11H3.3/vdac-1/mpc-1/R53.4/cchl-1/mev-1/immt-1/T20H4.5/phb-2/nduf-7/tomm-22/phb-1/ddp-1/nuo-5/spg-7/nuo-3/abtm-1/tomm-70
GO:0005215	transporter activity	51	126	40.4762	0.0886957	575	0.0555311	2269	8.92265e-05	0.00510376	0.00480884	misc-1/vit-5/mct-6/tomm-40/pgp-2/C35A5.8/atgp-2/vit-2/pmp-2/pgp-9/asg-2/imb-3/acs-22/mrp-3/timm-17B.1/F01G4.6/asb-2/tomm-20/ima-2/atp-3/imb-1/aqp-1/hpo-18/ima-3/best-14/asb-1/vha-5/dif-1/cox-6A/skat-1/vit-3/vit-4/atp-1/mct-4/asg-1/vit-6/vit-1/vdac-1/imb-2/mpc-1/kcc-1/R53.4/pmp-5/pgp-6/lgc-34/xpo-2/abtm-1/inx-13/unc-32/xpo-1/inx-12
GO:0031967	organelle envelope	66	185	35.6757	0.110738	596	0.0787569	2349	0.000759106	0.00725368	0.00600774	misc-1/tin-9.2/sdha-1/npp-23/nuo-1/dhs-22/tomm-40/rpn-2/coq-1/let-754/C35A5.8/coq-8/xpo-3/asg-2/cyc-1/D2030.4/timm-17B.1/F01G4.6/asb-2/dnj-9/tomm-20/ima-2/atp-3/ubc-9/hpo-18/ima-3/asb-1/dif-1/F53F4.10/atad-3/cox-6A/sun-1/atp-1/moma-1/rack-1/asg-1/npp-1/gas-1/K11H3.3/ran-4/vdac-1/mpc-1/R53.4/ufd-2/cchl-1/mev-1/immt-1/T20B12.7/T20H4.5/dhc-1/npp-12/phb-2/nduf-7/tomm-22/phb-1/ddp-1/npp-8/nuo-5/spg-7/…
GO:0031975	envelope	66	185	35.6757	0.110738	596	0.0787569	2349	0.000759106	0.00725368	0.00600774	misc-1/tin-9.2/sdha-1/npp-23/nuo-1/dhs-22/tomm-40/rpn-2/coq-1/let-754/C35A5.8/coq-8/xpo-3/asg-2/cyc-1/D2030.4/timm-17B.1/F01G4.6/asb-2/dnj-9/tomm-20/ima-2/atp-3/ubc-9/hpo-18/ima-3/asb-1/dif-1/F53F4.10/atad-3/cox-6A/sun-1/atp-1/moma-1/rack-1/asg-1/npp-1/gas-1/K11H3.3/ran-4/vdac-1/mpc-1/R53.4/ufd-2/cchl-1/mev-1/immt-1/T20B12.7/T20H4.5/dhc-1/npp-12/phb-2/nduf-7/tomm-22/phb-1/ddp-1/npp-8/nuo-5/spg-7/…
GO:0012505	endomembrane system	112	345	32.4638	0.187919	596	0.146871	2349	0.000822178	0.00757578	0.00627451	dnj-1/egg-1/B0495.7/nra-4/fce-1/snx-1/stdh-1/pdi-2/npp-23/catp-8/copd-1/pdi-1/art-1/hsp-3/C18E9.2/rpn-2/gbf-1/C35A5.8/xpo-3/rpl-27/sft-4/let-767/acs-22/mon-2/sec-24.1/rme-8/cup-2/ima-2/rab-5/unc-18/rps-23/ubc-9/aps-1/ima-3/vpr-1/golg-2/vha-5/rps-21/odr-8/elo-6/sly-1/hsp-4/cope-1/uggt-1/rab-11.1/sec-22/elo-1/sun-1/copz-1/npl-4.1/vps-35/pdi-3/emc-1/pfd-2/rack-1/npp-1/emb-8/spcs-3/ostd-1/scm-1/calu-…
GO:0030662	coated vesicle membrane	14	25	56	0.0234899	596	0.0106428	2349	0.00100762	0.0089643	0.00742453	copd-1/sec-24.1/aps-1/cope-1/sec-22/copz-1/apa-2/chc-1/sel-9/sec-23/copb-1/copa-1/sec-24.2/sar-1
GO:0019866	organelle inner membrane	41	105	39.0476	0.0687919	596	0.0446999	2349	0.00110866	0.00953449	0.00789678	misc-1/tin-9.2/sdha-1/nuo-1/dhs-22/coq-1/coq-8/asg-2/cyc-1/D2030.4/timm-17B.1/F01G4.6/asb-2/dnj-9/atp-3/hpo-18/asb-1/dif-1/F53F4.10/atad-3/cox-6A/atp-1/moma-1/asg-1/gas-1/K11H3.3/mpc-1/R53.4/cchl-1/mev-1/immt-1/T20H4.5/phb-2/nduf-7/phb-1/ddp-1/nuo-5/spg-7/rbm-39/nuo-3/abtm-1
GO:0098800	inner mitochondrial membrane protein complex	25	56	44.6429	0.0419463	596	0.0238399	2349	0.00118023	0.00982253	0.00813534	sdha-1/nuo-1/asg-2/cyc-1/D2030.4/timm-17B.1/asb-2/dnj-9/atp-3/hpo-18/asb-1/F53F4.10/cox-6A/moma-1/asg-1/gas-1/R53.4/mev-1/immt-1/T20H4.5/phb-2/nduf-7/phb-1/nuo-5/nuo-3

## Sheet: 3e Protein_Up_Transcript_Up
ID	Description	k	M	percent	GeneRatio	n	BgRatio	N	pvalue	p.adjust	qvalue	geneID
GO:0099512	supramolecular fiber	24	172	13.9535	0.40678	59	0.0732226	2349	2.77459e-13	1.29423e-11	9.48298e-12	unc-78/unc-89/ifp-1/F15G9.1/lim-9/lim-8/cpn-3/ifa-1/pat-10/ketn-1/gyg-1/gsnl-1/gei-15/allo-1/aldo-1/pat-6/unc-95/lev-11/efa-6/fln-1/tln-1/pat-3/vab-10/unc-22
GO:0099081	supramolecular polymer	24	174	13.7931	0.40678	59	0.0740741	2349	3.62324e-13	1.29423e-11	9.48298e-12	unc-78/unc-89/ifp-1/F15G9.1/lim-9/lim-8/cpn-3/ifa-1/pat-10/ketn-1/gyg-1/gsnl-1/gei-15/allo-1/aldo-1/pat-6/unc-95/lev-11/efa-6/fln-1/tln-1/pat-3/vab-10/unc-22
GO:0043292	contractile fiber	19	98	19.3878	0.322034	59	0.0417199	2349	3.80655e-13	1.29423e-11	9.48298e-12	unc-78/unc-89/F15G9.1/lim-9/lim-8/cpn-3/pat-10/ketn-1/gyg-1/gsnl-1/gei-15/allo-1/aldo-1/pat-6/unc-95/lev-11/tln-1/pat-3/unc-22
GO:0030016	myofibril	15	68	22.0588	0.254237	59	0.0289485	2349	2.55061e-11	6.50405e-10	4.76561e-10	unc-78/unc-89/F15G9.1/lim-9/lim-8/cpn-3/ketn-1/allo-1/aldo-1/pat-6/unc-95/lev-11/tln-1/pat-3/unc-22
GO:0097435	supramolecular fiber organization	16	92	17.3913	0.333333	48	0.0405823	2267	1.14119e-11	6.32218e-09	5.12934e-09	unc-44/unc-78/unc-89/tth-1/lim-8/cas-1/pat-10/gsnl-1/pat-6/lev-11/efa-6/tag-273/fln-1/pat-3/vab-10/unc-22
GO:0030017	sarcomere	13	61	21.3115	0.220339	59	0.0259685	2349	1.0575e-09	2.15729e-08	1.58068e-08	unc-89/F15G9.1/lim-9/lim-8/ketn-1/allo-1/aldo-1/pat-6/unc-95/lev-11/tln-1/pat-3/unc-22
GO:0099080	supramolecular complex	24	265	9.0566	0.40678	59	0.112814	2349	3.77806e-09	6.42271e-08	4.70601e-08	unc-78/unc-89/ifp-1/F15G9.1/lim-9/lim-8/cpn-3/ifa-1/pat-10/ketn-1/gyg-1/gsnl-1/gei-15/allo-1/aldo-1/pat-6/unc-95/lev-11/efa-6/fln-1/tln-1/pat-3/vab-10/unc-22
GO:0031672	A band	9	32	28.125	0.152542	59	0.0136228	2349	3.81258e-08	5.55547e-07	4.07057e-07	unc-89/lim-9/lim-8/ketn-1/pat-6/unc-95/tln-1/pat-3/unc-22
GO:0030036	actin cytoskeleton organization	14	94	14.8936	0.291667	48	0.0414645	2267	2.54885e-09	7.06031e-07	5.7282e-07	unc-44/unc-78/unc-89/tth-1/lim-8/cas-1/pat-10/gsnl-1/pat-6/lev-11/tag-273/fln-1/pat-3/unc-22
GO:0030029	actin filament-based process	14	97	14.433	0.291667	48	0.0427878	2267	3.91486e-09	7.22945e-07	5.86543e-07	unc-44/unc-78/unc-89/tth-1/lim-8/cas-1/pat-10/gsnl-1/pat-6/lev-11/tag-273/fln-1/pat-3/unc-22
GO:0031430	M band	8	25	32	0.135593	59	0.0106428	2349	7.56878e-08	9.65019e-07	7.07083e-07	unc-89/lim-9/lim-8/ketn-1/pat-6/unc-95/tln-1/pat-3
GO:0055120	striated muscle dense body	10	56	17.8571	0.169492	59	0.0238399	2349	6.65096e-07	7.53775e-06	5.52302e-06	F15G9.1/gyg-1/gsnl-1/gei-15/allo-1/aldo-1/pat-6/unc-95/tln-1/pat-3
GO:0003779	actin binding	11	68	16.1765	0.22	50	0.0299691	2269	1.14047e-07	1.25451e-05	1.06844e-05	unc-78/tth-1/cas-1/myo-6/ketn-1/gsnl-1/pat-6/lev-11/tag-273/tln-1/vab-10
GO:0007015	actin filament organization	9	44	20.4545	0.1875	48	0.0194089	2267	1.5983e-07	2.21364e-05	1.79598e-05	unc-78/tth-1/lim-8/cas-1/pat-10/gsnl-1/lev-11/tag-273/fln-1
GO:0008092	cytoskeletal protein binding	13	112	11.6071	0.26	50	0.049361	2269	3.92577e-07	2.15918e-05	1.83891e-05	unc-78/tth-1/lim-8/cas-1/myo-6/pat-10/ketn-1/gsnl-1/pat-6/lev-11/tag-273/tln-1/vab-10
GO:1902903	regulation of supramolecular fiber organization	9	48	18.75	0.1875	48	0.0211734	2267	3.54947e-07	3.93282e-05	3.19079e-05	unc-44/unc-78/unc-89/lim-8/gsnl-1/pat-6/lev-11/pat-3/unc-22
GO:0015629	actin cytoskeleton	10	71	14.0845	0.169492	59	0.0302256	2349	6.44228e-06	6.57113e-05	4.81476e-05	unc-78/F15G9.1/lim-8/cas-1/myo-6/gsnl-1/pat-6/lev-11/tag-273/fln-1
GO:0007010	cytoskeleton organization	16	194	8.24742	0.333333	48	0.0855757	2267	8.72858e-07	8.05939e-05	6.53878e-05	unc-44/unc-78/unc-89/tth-1/lim-8/cas-1/pat-10/gsnl-1/pat-6/lev-11/efa-6/tag-273/fln-1/pat-3/vab-10/unc-22
GO:0051015	actin filament binding	8	44	18.1818	0.16	50	0.0193918	2269	3.03037e-06	0.000111113	9.46325e-05	unc-78/myo-6/ketn-1/gsnl-1/lev-11/tag-273/tln-1/vab-10
GO:0032956	regulation of actin cytoskeleton organization	8	42	19.0476	0.166667	48	0.0185267	2267	1.51709e-06	0.000120067	9.74135e-05	unc-78/unc-89/lim-8/gsnl-1/pat-6/lev-11/pat-3/unc-22
GO:0032970	regulation of actin filament-based process	8	43	18.6047	0.166667	48	0.0189678	2267	1.83434e-06	0.000127028	0.000103061	unc-78/unc-89/lim-8/gsnl-1/pat-6/lev-11/pat-3/unc-22
GO:0051493	regulation of cytoskeleton organization	10	80	12.5	0.208333	48	0.0352889	2267	3.73904e-06	0.000216295	0.000175486	unc-44/unc-78/unc-89/lim-8/gsnl-1/pat-6/lev-11/efa-6/pat-3/unc-22
GO:0110020	regulation of actomyosin structure organization	5	13	38.4615	0.104167	48	0.00573445	2267	3.90425e-06	0.000216295	0.000175486	unc-89/lim-8/pat-6/pat-3/unc-22
GO:1902905	positive regulation of supramolecular fiber organization	6	24	25	0.125	48	0.0105867	2267	6.60564e-06	0.000332684	0.000269915	unc-78/unc-89/lim-8/pat-6/pat-3/unc-22
GO:0005856	cytoskeleton	15	200	7.5	0.254237	59	0.0851426	2349	7.28003e-05	0.000635863	0.000465906	unc-78/ifp-1/tth-1/F15G9.1/lim-8/ifa-1/cas-1/myo-6/gsnl-1/pat-6/lev-11/efa-6/tag-273/fln-1/vab-10
GO:0030055	cell-substrate junction	5	19	26.3158	0.0847458	59	0.00808855	2349	7.48074e-05	0.000635863	0.000465906	pat-6/unc-95/tln-1/pat-3/vab-10
GO:0031032	actomyosin structure organization	7	40	17.5	0.145833	48	0.0176445	2267	1.33685e-05	0.000617179	0.000500732	unc-78/unc-89/lim-8/pat-10/pat-6/pat-3/unc-22
GO:0003012	muscle system process	6	29	20.6897	0.125	48	0.0127922	2267	2.15138e-05	0.000746352	0.000605534	unc-89/pat-10/ketn-1/lev-11/pat-3/unc-22
GO:0006936	muscle contraction	6	29	20.6897	0.125	48	0.0127922	2267	2.15138e-05	0.000746352	0.000605534	unc-89/pat-10/ketn-1/lev-11/pat-3/unc-22
GO:0051495	positive regulation of cytoskeleton organization	6	29	20.6897	0.125	48	0.0127922	2267	2.15138e-05	0.000746352	0.000605534	unc-78/unc-89/lim-8/pat-6/pat-3/unc-22
GO:0044087	regulation of cellular component biogenesis	9	77	11.6883	0.1875	48	0.0339656	2267	2.15553e-05	0.000746352	0.000605534	unc-44/unc-78/unc-89/lim-8/gsnl-1/pat-6/lev-11/pat-3/unc-22
GO:0071944	cell periphery	16	238	6.72269	0.271186	59	0.10132	2349	0.000150502	0.00118086	0.000865235	unc-44/nrfl-1/unc-78/unc-89/vps-32.1/tth-1/cas-1/amph-1/pat-6/unc-95/efa-6/tag-273/tln-1/nex-1/pat-3/vab-10
GO:0032989	cellular component morphogenesis	9	84	10.7143	0.1875	48	0.0370534	2267	4.40018e-05	0.00118457	0.000961067	unc-44/unc-78/unc-89/pat-10/pat-6/efa-6/fln-1/pat-3/unc-22
GO:0010927	cellular component assembly involved in morphogenesis	6	33	18.1818	0.125	48	0.0145567	2267	4.70405e-05	0.00118457	0.000961067	unc-78/unc-89/pat-10/pat-6/pat-3/unc-22
GO:0030239	myofibril assembly	6	33	18.1818	0.125	48	0.0145567	2267	4.70405e-05	0.00118457	0.000961067	unc-78/unc-89/pat-10/pat-6/pat-3/unc-22
GO:0051146	striated muscle cell differentiation	6	33	18.1818	0.125	48	0.0145567	2267	4.70405e-05	0.00118457	0.000961067	unc-78/unc-89/pat-10/pat-6/pat-3/unc-22
GO:0055001	muscle cell development	6	33	18.1818	0.125	48	0.0145567	2267	4.70405e-05	0.00118457	0.000961067	unc-78/unc-89/pat-10/pat-6/pat-3/unc-22
GO:0055002	striated muscle cell development	6	33	18.1818	0.125	48	0.0145567	2267	4.70405e-05	0.00118457	0.000961067	unc-78/unc-89/pat-10/pat-6/pat-3/unc-22
GO:0005543	phospholipid binding	6	32	18.75	0.12	50	0.0141031	2269	4.94022e-05	0.00135856	0.00115705	amph-1/gsnl-1/nex-2/sgk-1/efa-6/nex-1
GO:0042692	muscle cell differentiation	6	35	17.1429	0.125	48	0.0154389	2267	6.67591e-05	0.00147897	0.00119993	unc-78/unc-89/pat-10/pat-6/pat-3/unc-22
GO:0045214	sarcomere organization	5	22	22.7273	0.104167	48	0.00970446	2267	6.92043e-05	0.00147897	0.00119993	unc-78/unc-89/pat-6/pat-3/unc-22
GO:0051149	positive regulation of muscle cell differentiation	4	12	33.3333	0.0833333	48	0.00529334	2267	7.74193e-05	0.00147897	0.00119993	unc-89/pat-6/pat-3/unc-22
GO:0051153	regulation of striated muscle cell differentiation	4	12	33.3333	0.0833333	48	0.00529334	2267	7.74193e-05	0.00147897	0.00119993	unc-89/pat-6/pat-3/unc-22
GO:0051155	positive regulation of striated muscle cell differentiation	4	12	33.3333	0.0833333	48	0.00529334	2267	7.74193e-05	0.00147897	0.00119993	unc-89/pat-6/pat-3/unc-22
GO:0060297	regulation of sarcomere organization	4	12	33.3333	0.0833333	48	0.00529334	2267	7.74193e-05	0.00147897	0.00119993	unc-89/pat-6/pat-3/unc-22
GO:0060298	positive regulation of sarcomere organization	4	12	33.3333	0.0833333	48	0.00529334	2267	7.74193e-05	0.00147897	0.00119993	unc-89/pat-6/pat-3/unc-22
GO:0044877	protein-containing complex binding	10	108	9.25926	0.2	50	0.0475981	2269	8.13367e-05	0.00178941	0.00152399	unc-78/ost-1/myo-6/ketn-1/gsnl-1/lev-11/tag-273/tln-1/pat-3/vab-10
GO:0051147	regulation of muscle cell differentiation	4	14	28.5714	0.0833333	48	0.00617556	2267	0.000151739	0.00280211	0.00227342	unc-89/pat-6/pat-3/unc-22
GO:0009653	anatomical structure morphogenesis	13	206	6.31068	0.270833	48	0.090869	2267	0.000216124	0.00386235	0.00313362	unc-44/unc-78/unc-89/mig-6/cas-1/pat-10/spc-1/pat-6/efa-6/fln-1/pat-3/vab-10/unc-22
GO:0010638	positive regulation of organelle organization	6	44	13.6364	0.125	48	0.0194089	2267	0.000251251	0.00434979	0.00352909	unc-78/unc-89/lim-8/pat-6/pat-3/unc-22
GO:0051494	negative regulation of cytoskeleton organization	5	29	17.2414	0.104167	48	0.0127922	2267	0.000279141	0.00468619	0.00380202	unc-44/unc-78/gsnl-1/lev-11/efa-6
GO:0005604	basement membrane	4	18	22.2222	0.0677966	59	0.00766284	2349	0.000844935	0.00615595	0.00451055	mig-6/ost-1/tln-1/pat-3
GO:0005886	plasma membrane	13	199	6.53266	0.220339	59	0.0847169	2349	0.000954901	0.00649333	0.00475775	unc-44/nrfl-1/unc-89/vps-32.1/amph-1/pat-6/unc-95/efa-6/tag-273/tln-1/nex-1/pat-3/vab-10
GO:0048646	anatomical structure formation involved in morphogenesis	6	47	12.766	0.125	48	0.0207322	2267	0.0003642	0.00593431	0.00481465	unc-78/unc-89/pat-10/pat-6/pat-3/unc-22
GO:0033043	regulation of organelle organization	10	137	7.29927	0.208333	48	0.0604323	2267	0.000422617	0.00668942	0.00542729	unc-44/unc-78/unc-89/lim-8/gsnl-1/pat-6/lev-11/efa-6/pat-3/unc-22
GO:0005576	extracellular region	10	132	7.57576	0.169492	59	0.0561941	2349	0.0013185	0.00840542	0.00615877	mig-6/ost-1/cpr-1/ttr-51/lea-1/nas-11/ttr-8/tln-1/pat-3/tep-1
GO:0040012	regulation of locomotion	7	70	10	0.145833	48	0.0308778	2267	0.000530518	0.00771928	0.00626284	unc-44/unc-78/unc-89/spc-1/pat-6/pat-3/unc-22
GO:0006937	regulation of muscle contraction	4	19	21.0526	0.0833333	48	0.00838112	2267	0.000543415	0.00771928	0.00626284	unc-89/lev-11/pat-3/unc-22
GO:0090257	regulation of muscle system process	4	19	21.0526	0.0833333	48	0.00838112	2267	0.000543415	0.00771928	0.00626284	unc-89/lev-11/pat-3/unc-22
GO:1902117	positive regulation of organelle assembly	4	19	21.0526	0.0833333	48	0.00838112	2267	0.000543415	0.00771928	0.00626284	unc-89/pat-6/pat-3/unc-22
GO:0061061	muscle structure development	6	51	11.7647	0.125	48	0.0224967	2267	0.000572837	0.00793379	0.00643688	unc-78/unc-89/pat-10/pat-6/pat-3/unc-22
GO:0045178	basal part of cell	3	11	27.2727	0.0508475	59	0.00468284	2349	0.00215267	0.0120183	0.00880601	pat-6/pat-3/vab-10
GO:0062023	collagen-containing extracellular matrix	4	23	17.3913	0.0677966	59	0.0097914	2349	0.00222575	0.0120183	0.00880601	mig-6/ost-1/tln-1/pat-3
GO:0070161	anchoring junction	5	38	13.1579	0.0847458	59	0.0161771	2349	0.00223871	0.0120183	0.00880601	pat-6/unc-95/tln-1/pat-3/vab-10
GO:0008289	lipid binding	7	68	10.2941	0.14	50	0.0299691	2269	0.000570046	0.0104508	0.00890072	amph-1/gsnl-1/lea-1/nex-2/sgk-1/efa-6/nex-1
GO:1902904	negative regulation of supramolecular fiber organization	4	21	19.0476	0.0833333	48	0.00926334	2267	0.000813322	0.0109898	0.00891627	unc-44/unc-78/gsnl-1/lev-11
GO:0044089	positive regulation of cellular component biogenesis	5	37	13.5135	0.104167	48	0.0163211	2267	0.000902086	0.0118989	0.0096539	unc-89/lim-8/pat-6/pat-3/unc-22
GO:0005882	intermediate filament	3	12	25	0.0508475	59	0.00510856	2349	0.00281921	0.0136933	0.0100333	ifp-1/ifa-1/vab-10
GO:0045111	intermediate filament cytoskeleton	3	12	25	0.0508475	59	0.00510856	2349	0.00281921	0.0136933	0.0100333	ifp-1/ifa-1/vab-10
GO:0060284	regulation of cell development	6	58	10.3448	0.125	48	0.0255845	2267	0.00115053	0.014686	0.0119151	unc-44/unc-89/pat-6/efa-6/pat-3/unc-22
GO:0051261	protein depolymerization	4	23	17.3913	0.0833333	48	0.0101456	2267	0.0011664	0.014686	0.0119151	unc-78/gsnl-1/lev-11/efa-6
GO:0035091	phosphatidylinositol binding	4	21	19.0476	0.08	50	0.00925518	2269	0.000947922	0.0148959	0.0126865	gsnl-1/nex-2/sgk-1/nex-1
GO:0031589	cell-substrate adhesion	3	11	27.2727	0.0625	48	0.00485223	2267	0.00130539	0.0160708	0.0130387	lim-8/pat-6/pat-3
GO:0030054	cell junction	8	105	7.61905	0.135593	59	0.0446999	2349	0.00404623	0.0181495	0.0132984	tth-1/gei-15/pat-6/unc-95/unc-25/tln-1/pat-3/vab-10
GO:0031012	extracellular matrix	4	27	14.8148	0.0677966	59	0.0114943	2349	0.00409253	0.0181495	0.0132984	mig-6/ost-1/tln-1/pat-3
GO:0110053	regulation of actin filament organization	4	25	16	0.0833333	48	0.0110278	2267	0.00161517	0.019316	0.0156716	unc-78/lim-8/gsnl-1/lev-11
GO:0022603	regulation of anatomical structure morphogenesis	6	62	9.67742	0.125	48	0.0273489	2267	0.00163872	0.019316	0.0156716	unc-44/unc-89/pat-6/efa-6/pat-3/unc-22
GO:0030042	actin filament depolymerization	3	12	25	0.0625	48	0.00529334	2267	0.00171472	0.0193868	0.015729	unc-78/gsnl-1/lev-11
GO:0030834	regulation of actin filament depolymerization	3	12	25	0.0625	48	0.00529334	2267	0.00171472	0.0193868	0.015729	unc-78/gsnl-1/lev-11
GO:0008154	actin polymerization or depolymerization	4	26	15.3846	0.0833333	48	0.0114689	2267	0.00187935	0.0202307	0.0164137	unc-78/cas-1/gsnl-1/lev-11
GO:0044057	regulation of system process	4	26	15.3846	0.0833333	48	0.0114689	2267	0.00187935	0.0202307	0.0164137	unc-89/lev-11/pat-3/unc-22
GO:0000902	cell morphogenesis	6	64	9.375	0.125	48	0.0282311	2267	0.00193543	0.0202307	0.0164137	unc-44/mig-6/cas-1/pat-6/efa-6/fln-1
GO:0003008	system process	6	64	9.375	0.125	48	0.0282311	2267	0.00193543	0.0202307	0.0164137	unc-89/pat-10/ketn-1/lev-11/pat-3/unc-22
GO:1902115	regulation of organelle assembly	4	27	14.8148	0.0833333	48	0.01191	2267	0.00217212	0.0222843	0.0180798	unc-89/pat-6/pat-3/unc-22
GO:0051130	positive regulation of cellular component organization	7	89	7.86517	0.145833	48	0.0392589	2267	0.00224505	0.0226138	0.0183471	unc-78/unc-89/lim-8/gsnl-1/pat-6/pat-3/unc-22
GO:0010639	negative regulation of organelle organization	5	46	10.8696	0.104167	48	0.0202911	2267	0.00245858	0.0243224	0.0197333	unc-44/unc-78/gsnl-1/lev-11/efa-6
GO:0040011	locomotion	9	144	6.25	0.1875	48	0.0635201	2267	0.00259846	0.0252552	0.0204901	unc-44/unc-78/unc-89/spc-1/pat-6/lev-11/fln-1/pat-3/unc-22
GO:0016323	basolateral plasma membrane	3	16	18.75	0.0508475	59	0.00681141	2349	0.00668056	0.0283924	0.0208035	pat-6/pat-3/vab-10
GO:0032271	regulation of protein polymerization	4	30	13.3333	0.0833333	48	0.0132333	2267	0.00323724	0.0309212	0.0250871	unc-44/unc-78/gsnl-1/lev-11
GO:0045595	regulation of cell differentiation	6	72	8.33333	0.125	48	0.03176	2267	0.00354719	0.0333075	0.0270232	unc-44/unc-89/pat-6/efa-6/pat-3/unc-22
GO:0050839	cell adhesion molecule binding	3	13	23.0769	0.06	50	0.0057294	2269	0.0024659	0.0339061	0.028877	unc-44/tln-1/pat-3
GO:0009611	response to wounding	3	16	18.75	0.0625	48	0.00705779	2267	0.00411201	0.037398	0.0303419	efa-6/pat-3/vab-10
GO:0043624	cellular protein complex disassembly	4	32	12.5	0.0833333	48	0.0141156	2267	0.00411783	0.037398	0.0303419	unc-78/gsnl-1/lev-11/efa-6
GO:0005509	calcium ion binding	5	46	10.8696	0.1	50	0.0202732	2269	0.00294017	0.0359354	0.0306053	ost-1/pat-10/spc-1/nex-2/nex-1
GO:0099513	polymeric cytoskeletal fiber	6	77	7.79221	0.101695	59	0.0327799	2349	0.0115271	0.0470306	0.03446	ifp-1/ifa-1/lev-11/efa-6/fln-1/vab-10
GO:0019904	protein domain specific binding	4	30	13.3333	0.08	50	0.0132217	2269	0.0037497	0.0412467	0.0351288	unc-89/lim-9/lim-8/unc-95

## Sheet: 3f Protein_Up_Transcript_Down
ID	Description	k	M	percent	GeneRatio	n	BgRatio	N	pvalue	p.adjust	qvalue	geneID
GO:0005604	basement membrane	5	18	27.7778	0.111111	45	0.00766284	2349	1.46435e-05	0.00197687	0.00194218	lam-2/him-4/nid-1/epi-1/lam-1
GO:0062023	collagen-containing extracellular matrix	5	23	21.7391	0.111111	45	0.0097914	2349	5.35381e-05	0.00361382	0.00355042	lam-2/him-4/nid-1/epi-1/lam-1
GO:0031012	extracellular matrix	5	27	18.5185	0.111111	45	0.0114943	2349	0.000121304	0.00545868	0.00536292	lam-2/him-4/nid-1/epi-1/lam-1

## Sheet: 3g Protein_Down_Transcript_Up
ID	Description	k	M	percent	GeneRatio	n	BgRatio	N	pvalue	p.adjust	qvalue	geneID
GO:0008610	lipid biosynthetic process	6	49	12.2449	0.3	20	0.0216145	2267	2.29909e-06	0.000611557	0.000590503	sptl-1/acl-1/fat-6/pod-2/fat-1/pmt-1
GO:0006629	lipid metabolic process	8	134	5.97015	0.4	20	0.059109	2267	8.35178e-06	0.00111079	0.00107255	sptl-1/acl-1/fat-6/pod-2/fat-1/fard-1/ltah-1.2/pmt-1
GO:0044255	cellular lipid metabolic process	7	127	5.51181	0.35	20	0.0560212	2267	6.17904e-05	0.00547875	0.00529013	sptl-1/acl-1/fat-6/pod-2/fat-1/ltah-1.2/pmt-1
GO:0006633	fatty acid biosynthetic process	3	18	16.6667	0.15	20	0.00794001	2267	0.000440741	0.0293093	0.0283002	fat-6/pod-2/fat-1
GO:0072330	monocarboxylic acid biosynthetic process	3	21	14.2857	0.15	20	0.00926334	2267	0.000706302	0.0360528	0.0348116	fat-6/pod-2/fat-1
GO:0019915	lipid storage	3	22	13.6364	0.15	20	0.00970446	2267	0.000813221	0.0360528	0.0348116	lpd-7/nog-1/ltah-1.2
GO:0044283	small molecule biosynthetic process	5	103	4.85437	0.25	20	0.0454345	2267	0.00157838	0.04922	0.0475254	sptl-1/bcat-1/fat-6/pod-2/fat-1
GO:0016053	organic acid biosynthetic process	4	61	6.55738	0.2	20	0.0269078	2267	0.00166534	0.04922	0.0475254	bcat-1/fat-6/pod-2/fat-1
GO:0046394	carboxylic acid biosynthetic process	4	61	6.55738	0.2	20	0.0269078	2267	0.00166534	0.04922	0.0475254	bcat-1/fat-6/pod-2/fat-1

## Sheet: 3h Protein_Down_Transcript_Down
ID	Description	k	M	percent	GeneRatio	n	BgRatio	N	pvalue	p.adjust	qvalue	geneID
GO:0042302	structural constituent of cuticle	9	18	50	0.0676692	133	0.00793301	2269	1.94043e-07	4.05551e-05	3.88087e-05	col-124/col-179/col-20/col-159/col-122/col-181/col-92/col-106/col-19
GO:1901566	organonitrogen compound biosynthetic process	41	388	10.567	0.325397	126	0.171151	2267	9.93607e-06	0.00828668	0.00805345	rpl-23/acly-2/eif-2Bgamma/rps-3/rpl-22/egl-45/acs-19/atic-1/acly-1/pyr-1/mrps-9/rpl-33/gfat-2/rla-0/eef-2/elo-6/mex-3/rpl-5/elo-1/eif-2beta/atg-7/aass-1/lars-1/rps-16/erfa-1/eif-3.K/ribo-1/T26C12.1/hprt-1/abce-1/eif-2gamma/qars-1/rps-4/rpl-18/rpl-17/gcn-1/rps-6/rps-7/cth-2/lars-2/unc-32
GO:0006633	fatty acid biosynthetic process	7	18	38.8889	0.0555556	126	0.00794001	2267	2.64656e-05	0.0110362	0.0107255	acly-2/art-1/let-767/acly-1/dhs-25/elo-6/elo-1
GO:0043604	amide biosynthetic process	29	250	11.6	0.230159	126	0.110278	2267	5.43971e-05	0.0132115	0.0128396	rpl-23/acly-2/eif-2Bgamma/rps-3/rpl-22/egl-45/acs-19/acly-1/mrps-9/rpl-33/rla-0/eef-2/mex-3/rpl-5/eif-2beta/lars-1/rps-16/erfa-1/eif-3.K/abce-1/eif-2gamma/qars-1/rps-4/rpl-18/rpl-17/gcn-1/rps-6/rps-7/lars-2
GO:0002181	cytoplasmic translation	10	42	23.8095	0.0793651	126	0.0185267	2267	6.33644e-05	0.0132115	0.0128396	eif-2Bgamma/rpl-22/egl-45/rpl-33/rla-0/eif-2beta/erfa-1/eif-3.K/eif-2gamma/rpl-17
GO:0072330	monocarboxylic acid biosynthetic process	7	21	33.3333	0.0555556	126	0.00926334	2267	8.4003e-05	0.0140117	0.0136173	acly-2/art-1/let-767/acly-1/dhs-25/elo-6/elo-1
GO:0005198	structural molecule activity	25	204	12.2549	0.18797	133	0.0899074	2269	0.000198117	0.0207032	0.0198117	rpl-23/npp-14/mrps-22/rps-3/col-124/rpl-22/col-179/mrps-9/rpl-33/col-20/rla-0/rpl-5/col-159/rps-25/rps-16/col-122/col-181/col-92/rps-4/rpl-18/rpl-17/rps-6/col-106/rps-7/col-19
GO:0022626	cytosolic ribosome	13	76	17.1053	0.102362	127	0.0323542	2349	0.000150254	0.0234397	0.0227754	rpl-23/rps-3/rpl-33/rla-0/mrpl-1/rpl-5/rps-25/rps-16/rps-4/rpl-18/rpl-17/gcn-1/rps-7
GO:0008610	lipid biosynthetic process	10	49	20.4082	0.0793651	126	0.0216145	2267	0.000253368	0.0325429	0.0316269	acly-2/art-1/coq-1/let-767/acly-1/dhs-25/ldp-1/elo-6/elo-1/emb-8
GO:0006412	translation	26	233	11.1588	0.206349	126	0.102779	2267	0.000277587	0.0325429	0.0316269	rpl-23/eif-2Bgamma/rps-3/rpl-22/egl-45/mrps-9/rpl-33/rla-0/eef-2/mex-3/rpl-5/eif-2beta/lars-1/rps-16/erfa-1/eif-3.K/abce-1/eif-2gamma/qars-1/rps-4/rpl-18/rpl-17/gcn-1/rps-6/rps-7/lars-2
GO:0043043	peptide biosynthetic process	26	235	11.0638	0.206349	126	0.103661	2267	0.000319499	0.0325429	0.0316269	rpl-23/eif-2Bgamma/rps-3/rpl-22/egl-45/mrps-9/rpl-33/rla-0/eef-2/mex-3/rpl-5/eif-2beta/lars-1/rps-16/erfa-1/eif-3.K/abce-1/eif-2gamma/qars-1/rps-4/rpl-18/rpl-17/gcn-1/rps-6/rps-7/lars-2
GO:0016053	organic acid biosynthetic process	11	61	18.0328	0.0873016	126	0.0269078	2267	0.000390202	0.0325429	0.0316269	acly-2/art-1/let-767/acly-1/pyr-1/dhs-25/elo-6/elo-1/aass-1/T26C12.1/cth-2
GO:0046394	carboxylic acid biosynthetic process	11	61	18.0328	0.0873016	126	0.0269078	2267	0.000390202	0.0325429	0.0316269	acly-2/art-1/let-767/acly-1/pyr-1/dhs-25/elo-6/elo-1/aass-1/T26C12.1/cth-2
GO:0043603	cellular amide metabolic process	30	298	10.0671	0.238095	126	0.131451	2267	0.000555313	0.0421028	0.0409178	rpl-23/acly-2/eif-2Bgamma/rps-3/rpl-22/egl-45/tdo-2/acs-19/acly-1/mrps-9/rpl-33/rla-0/eef-2/mex-3/rpl-5/eif-2beta/lars-1/rps-16/erfa-1/eif-3.K/abce-1/eif-2gamma/qars-1/rps-4/rpl-18/rpl-17/gcn-1/rps-6/rps-7/lars-2
GO:0016021	integral component of membrane	32	343	9.32945	0.251969	127	0.14602	2349	0.000854215	0.0467932	0.0454671	B0416.5/nra-4/ugt-22/art-1/col-124/col-179/cdr-2/col-20/ldp-1/elo-6/elo-1/col-159/mua-3/emb-8/mpc-1/pgam-5/hacd-1/inx-16/col-122/alh-4/rme-2/dhs-19/del-6/ribo-1/T26C12.1/lgc-34/col-181/col-92/epg-3/atln-1/unc-32/ptc-1
GO:0031224	intrinsic component of membrane	32	344	9.30233	0.251969	127	0.146445	2349	0.00089987	0.0467932	0.0454671	B0416.5/nra-4/ugt-22/art-1/col-124/col-179/cdr-2/col-20/ldp-1/elo-6/elo-1/col-159/mua-3/emb-8/mpc-1/pgam-5/hacd-1/inx-16/col-122/alh-4/rme-2/dhs-19/del-6/ribo-1/T26C12.1/lgc-34/col-181/col-92/epg-3/atln-1/unc-32/ptc-1
GO:0005829	cytosol	31	335	9.25373	0.244094	127	0.142614	2349	0.00121269	0.0472949	0.0459546	rpl-23/acly-2/rps-3/saps-1/atic-1/acly-1/pyr-1/rpl-33/tsn-1/rla-0/eef-2/mrpl-1/cct-3/rpl-5/egl-4/idh-1/hxk-2/rps-25/sur-5/emb-8/rps-16/erfa-1/T25B9.9/eif-2gamma/qars-1/rps-4/rpl-18/rpl-17/gcn-1/rps-7/mut-7
