# Supplementary material for: Optogenetic induction of mechanical muscle stress identifies myosin regulatory ubiquitin ligase NHL-1 in C. elegans
Source: Nat Commun. 2024 Aug 11;15:6879. doi: 10.1038/s41467-024-51069-3 (PMC11317515; doi:10.1038/s41467-024-51069-3)
Supplement: Supplementary file 9 — Supplementary Data 4 [file 41467_2024_51069_MOESM9_ESM.xlsx]

## Sheet: Supp Data 4a Proxi non-stress
Supplementary Data 4a. List of proteins identified in the UNC-45 proximity experiment under non-stress conditions
id	Wormbase MajorityID	UniprotID	Protein names	Gene names	Status	ANOVA Significant	Student's T-test Significant TurboID_UNC-45-FLAG	Student's T-test Significant UNC-45-miniTurbo_UNC-45-FLAG	Student's T-test Significant TurboID_UNC-45-miniTurbo	-Log ANOVA p value	ANOVA q-value	-Log Student's T-test p-value TurboID_UNC-45-FLAG	Student's T-test q-value TurboID_UNC-45-FLAG	Student's T-test Difference TurboID_UNC-45-FLAG	Student's T-test Test statistic TurboID_UNC-45-FLAG	-Log Student's T-test p-value UNC-45-miniTurbo_UNC-45-FLAG	Student's T-test q-value UNC-45-miniTurbo_UNC-45-FLAG	Student's T-test Difference UNC-45-miniTurbo_UNC-45-FLAG	Student's T-test Test statistic UNC-45-miniTurbo_UNC-45-FLAG	-Log Student's T-test p-value UNC-45-miniTurbo_TurboID	Student's T-test q-value UNC-45-miniTurbo_TurboID	Student's T-test Difference UNC-45-miniTurbo_TurboID	Student's T-test Test statistic UNC-45-miniTurbo_TurboID	Protein IDs	WormbaseID from UniprotIDs	Public Name	Sequence Name	WormCat1	WormCat2	WormCat3
0	AC3.2	Q17399	UDP-glucuronosyltransferase (EC 2.4.1.17)	ugt-49 AC3.2 CELE_AC3.2	unreviewed					1.19785	0.140917	1.57897	0.0830755	-0.864193	-1.66816	0.601799	0.511112	-0.398093	-0.76399	0.679933	0.620457	0.4661	0.861394	AC3.2	WBGene00007070	ugt-49	AC3.2	Stress response	Stress response: detoxification	Stress response: detoxification: ugt
1	AC3.5a	Q17405	Aminopeptidase-like protein AC3.5	AC3.5	reviewed					0.0653152	0.911463	0.0251471	0.970551	0.0281879	0.0480106	0.277936	0.783497	-0.146472	-0.347371	0.17963	0.912276	-0.17466	-0.299109	AC3.5a;AC3.5b	WBGene00007071	AC3.5	AC3.5	Proteolysis general	Proteolysis general: other	Proteolysis general: other
2	AC3.7	Q17403	Glucuronosyltransferase (EC 2.4.1.17)	ugt-1 AC3.7 CELE_AC3.7	unreviewed	+	+	+		8.84262	0	6.66608	0	-3.90458	-8.84233	7.21069	0	-4.40812	-10.1968	NaN	1	0	NaN	AC3.7	WBGene00007072	ugt-1	AC3.7	Stress response	Stress response: detoxification	Stress response: detoxification: ugt
7	B0001.4a	Q17413	Probable uridine-cytidine kinase (UCK) (EC 2.7.1.48) (Cytidine monophosphokinase) (Uridine monophosphokinase)	B0001.4	reviewed					0.390763	0.755606	0.153793	0.923698	-0.0551098	-0.162644	1.25511	0.60459	-0.16919	-0.613919	0.34276	0.897205	-0.11408	-0.330636	B0001.4a;B0001.4c	WBGene00007089	B0001.4	B0001.4	Metabolism	Metabolism: nucleotide	Metabolism: nucleotide
11	B0025.2	O01422	COP9 signalosome complex subunit 2 (Signalosome subunit 2)	csn-2 B0025.2	reviewed					0.632823	0.425074	0.586011	0.537328	-0.362945	-0.72735	0.183283	0.834449	0.118139	0.259545	0.938345	0.535436	0.481083	1.0186	B0025.2	WBGene00000814	csn-2	B0025.2	Proteolysis proteasome	Proteolysis proteasome: NEDD	Proteolysis proteasome: NEDD
12	B0035.10	P08898	Histone H3	his-2 T10C6.13	reviewed					0.220546	0.618129	0.261236	0.696193	0.640884	0.524564	0.168975	0.764932	-0.606682	-0.377562	0.495114	0.590717	-1.24757	-0.906531	B0035.10;K03A1.1;ZK131.7;ZK131.3;ZK131.2;T10C6.13;K06C4.5;K06C4.13;F54E12.1;F45F2.13;F22B3.2;F17E9.10;F08G2.3;F07B7.5;F55G1.2;E03A3.3;E03A3.4;W09H1.2	WBGene00001919	his-45	B0035.10	Transcription: chromatin	Transcription: chromatin structure	Transcription: chromatin structure: histone
14	B0035.12	Q17430	Nuclear RNA-binding protein sart-3 (U4/U6 snRNA-associated-splicing factor)	sart-3 B0035.12	reviewed					0.48777	0.404813	0.88207	0.249861	0.858699	1.20822	0.0533436	0.919648	0.102417	0.116065	0.634399	0.557868	-0.756282	-0.963598	B0035.12	WBGene00007111	sart-3	B0035.12	mRNA functions	mRNA functions: processing	mRNA functions: processing: NMD
18	B0035.3	Q17432	Macro domain-containing protein	B0035.3 CELE_B0035.3	unreviewed					0.367371	0.659251	0.101235	0.931467	-0.0658913	-0.149168	0.637792	0.638483	0.206667	0.575445	0.59044	0.745557	0.272559	0.644056	B0035.3	WBGene00007106	B0035.3	B0035.3	Protein modification	Protein modification: other	Protein modification: other
20	B0035.5	Q27464	Glucose-6-phosphate 1-dehydrogenase (G6PD) (EC 1.1.1.49)	gspd-1 B0035.5	reviewed					0.555186	0.637387	0.7516	0.613762	-0.217209	-0.626369	0.567918	0.696945	-0.171514	-0.497321	0.157582	0.952071	0.0456951	0.146144	B0035.5	WBGene00007108	gspd-1	B0035.5	Metabolism	Metabolism: pentose phosphate pathway	Metabolism: pentose phosphate pathway
21	ZK131.6	P09588	Histone H2A	his-3 T10C6.12	reviewed					0.996403	0.245473	0.459704	0.653051	0.279213	0.582366	0.635325	0.524423	-0.343727	-0.738397	1.4553	0.313019	-0.62294	-1.39717	ZK131.6;ZK131.10;F54E12.5c;T23D8.6;T10C6.12;K06C4.3;K06C4.11;H02I12.7;F55G1.10;B0035.7;F54E12.5a;F45F2.4;F35H10.1;F17E9.13;F08G2.2;F07B7.3;F07B7.10;C50F4.13;F54E12.5b	WBGene00001921	his-47	B0035.7	Transcription: chromatin	Transcription: chromatin structure	Transcription: chromatin structure: histone
22	H02I12.6	Q27876	Probable histone H2B 4	his-48 B0035.8	reviewed					0.692962	0.560806	0.93434	0.521253	0.259078	0.746312	0.409947	0.810203	0.0924522	0.306617	0.49575	0.830076	-0.166626	-0.466829	H02I12.6;F55G1.3;F54E12.4;B0035.8;C50F4.5	WBGene00001922	his-48	B0035.8	Transcription: chromatin	Transcription: chromatin structure	Transcription: chromatin structure: histone
23	ZK131.8	P62784	Histone H4	his-1 T10C6.14	reviewed					0.2725	0.740334	0.0412334	0.964758	0.0262711	0.0619977	0.487411	0.683061	-0.201386	-0.513381	0.450253	0.798953	-0.227657	-0.52735	ZK131.8;ZK131.4;ZK131.1;T23D8.5;T10C6.14;K06C4.2;K06C4.10;K03A1.6;F55G1.11;F54E12.3;F45F2.3;F22B3.1;F17E9.12;F07B7.9;C50F4.7;B0035.9	WBGene00001920	his-46	B0035.9	Transcription: chromatin	Transcription: chromatin structure	Transcription: chromatin structure: histone
24	B0041.4	O02056	60S ribosomal protein L4	rpl-4 B0041.4	reviewed					0.556291	0.618015	0.793663	0.588907	0.232899	0.664099	0.200452	0.880164	0.0548538	0.177159	0.501923	0.819147	-0.178046	-0.486425	B0041.4	WBGene00004415	rpl-4	B0041.4	Ribosome	Ribosome: subunit	Ribosome: subunit
25	B0205.11	Q95X39	39S ribosomal protein L9, mitochondrial	mrpl-9 B0205.11 CELE_B0205.11	unreviewed					0.383031	0.588031	0.470875	0.612896	-0.326488	-0.627264	0.63821	0.498779	-0.385764	-0.776339	0.0752789	0.959141	-0.0592758	-0.122027	B0205.11	WBGene00015025	mrpl-9	B0205.11	Metabolism	Metabolism: mitochondria	Metabolism: mitochondria: ribosome
27	B0205.3	O61742	26S proteasome non-ATPase regulatory subunit 4 (26S proteasome regulatory subunit rpn-10)	rpn-10 B0205.3	reviewed					0.260975	0.731815	0.294843	0.783762	0.185807	0.397336	0.549173	0.597299	0.270589	0.622362	0.138286	0.93158	0.084782	0.195026	B0205.3	WBGene00004466	rpn-10	B0205.3	Proteolysis proteasome	Proteolysis proteasome: 19S	Proteolysis proteasome: 19S
29	B0205.7	P18334	Casein kinase II subunit alpha (CK II subunit alpha) (EC 2.7.11.1)	kin-3 B0205.7	reviewed					0.31988	0.660396	0.261168	0.802787	0.183415	0.372433	0.208366	0.812987	-0.143614	-0.300697	0.812793	0.663004	-0.327029	-0.802272	B0205.7	WBGene00002191	kin-3	B0205.7	Signaling	Signaling: casein kinase	Signaling: casein kinase
37	B0228.4c	Q09221	Copine family protein 2	cpna-2 B0228.4	reviewed	+	+	+	+	6.2183	0	6.52538	0	4.1454	8.86929	3.54642	0.000375	2.56626	4.14217	2.13621	0.0204912	-1.57914	-2.4578	B0228.4c;B0228.4d;B0228.4a;B0228.4e	WBGene00015061	cpna-2	B0228.4	Muscle function	Muscle function	Muscle function
38	B0238.10	O16486	N-acetyltransferase domain-containing protein	natc-2 B0238.10 CELE_B0238.10	unreviewed	+	+	+		4.10721	0.00109589	4.02126	0	1.54616	3.71988	3.12732	0.00158025	1.32304	2.93644	0.364357	0.822301	-0.223122	-0.474965	B0238.10	WBGene00015074	natc-2	B0238.10	Protein modification	Protein modification: acetyltransferase	Protein modification: acetyltransferase
40	B0240.4	Q8I4N3	Nucleoporin ndc-1 (Nucleoporin npp-22)	npp-22 ndc-1 B0240.4	reviewed					0.465935	0.446048	0.897869	0.260992	-0.769424	-1.18161	0.301131	0.688606	-0.358535	-0.50682	0.32624	0.779205	0.410888	0.552186	B0240.4	WBGene00007118	npp-22	B0240.4	Nuclear pore	Nuclear pore: structure	Nuclear pore: structure
42	B0250.1	Q9XVF7	60S ribosomal protein L8	rpl-2 rpl-8 B0250.1	reviewed					0.714275	0.509538	0.946873	0.464875	0.315042	0.835598	0.44886	0.738438	0.141812	0.411416	0.495188	0.823644	-0.17323	-0.476823	B0250.1	WBGene00004413	rpl-2	B0250.1	Ribosome	Ribosome: subunit	Ribosome: subunit
43	B0250.5	Q9XTI0	Probable 3-hydroxyisobutyrate dehydrogenase, mitochondrial (HIBADH) (EC 1.1.1.31)	B0250.5	reviewed					0.641069	0.579251	0.868949	0.588311	-0.220706	-0.663082	0.0233253	0.981719	0.0107735	0.0299926	0.904769	0.731533	0.231479	0.691184	B0250.5	WBGene00007122	B0250.5	B0250.5	Metabolism	Metabolism: amino acid	Metabolism: amino acid: breakdown
45	B0261.2b	Q95Q95	Target of rapamycin homolog (EC 2.7.11.1) (CeTOR) (Lethal protein 363)	let-363 CeTor B0261.2	reviewed					1.17069	0.147535	1.08787	0.221261	0.69893	1.26826	1.28227	0.134766	0.771165	1.43212	0.0930126	0.952579	0.0722351	0.148519	B0261.2b;B0261.2a	WBGene00002583	let-363	B0261.2	Signaling	Signaling: TOR	Signaling: TOR
49	B0272.3	P41938	Probable 3-hydroxyacyl-CoA dehydrogenase B0272.3 (EC 1.1.1.35)	B0272.3	reviewed					0.0371772	0.925623	0.15553	0.838645	-0.375286	-0.330325	0.0599457	0.907197	-0.152022	-0.137308	0.0932014	0.929734	0.223264	0.206065	B0272.3	WBGene00007129	B0272.3	B0272.3	Metabolism	Metabolism: lipid	Metabolism: lipid: beta oxidation
57	B0286.3	Q10457	Probable multifunctional protein ADE2 [Includes: Phosphoribosylaminoimidazole-succinocarboxamide synthase (EC 6.3.2.6) (SAICAR synthetase)	pacs-1 B0286.3	reviewed			+		1.30416	0.0716314	0.642438	0.380506	-0.743655	-0.966601	1.69107	0.0236486	-1.45918	-2.06726	0.740118	0.522458	-0.71552	-1.0378	B0286.3	WBGene00015116	paic-1	B0286.3	Metabolism	Metabolism: nucleotide	Metabolism: nucleotide
61	B0303.3	P34255	Probable 3-ketoacyl-CoA thiolase (EC 2.3.1.16)	B0303.3	reviewed					0.161346	0.907695	0.216661	0.919761	0.0558807	0.183544	0.119073	0.913802	-0.0411987	-0.12468	0.465773	0.898028	-0.0970795	-0.327818	B0303.3	WBGene00015125	B0303.3	B0303.3	Metabolism	Metabolism: lipid	Metabolism: lipid: beta oxidation
62	B0310.5a	Q10941	Putative UDP-glucuronosyltransferase ugt-46 (UDPGT 46) (EC 2.4.1.17)	ugt-46 ugt14 B0310.5	reviewed					1.39015	0.113009	1.20433	0.20138	-0.660502	-1.30708	1.87946	0.0599807	-0.770982	-1.73947	0.13775	0.923962	-0.11048	-0.21794	B0310.5a;B0310.5b	WBGene00015141	ugt-46	B0310.5	Stress response	Stress response: detoxification	Stress response: detoxification: ugt
63	B0334.1	Q17473	TransThyretin-Related family domain	ttr-18 B0334.1 CELE_B0334.1	unreviewed	+		+	+	4.68902	0.000470588	0.91695	0.380124	-0.436391	-0.966296	3.86366	0.000342857	-2.02893	-4.07353	3.42216	0.00346667	-1.59254	-3.37584	B0334.1	WBGene00007142	ttr-18	B0334.1	Unknown	Unknown	Unknown
65	B0334.3b	Q17475	2-HydroxyAcyl-CoA Lyase 1	hacl-1 B0334.3 CELE_B0334.3	unreviewed					0.926541	0.232296	0.87597	0.320658	-0.568985	-1.05311	1.12336	0.185595	-0.716546	-1.30125	0.188768	0.922319	-0.147562	-0.288963	B0334.3b;B0334.3a	WBGene00007143	hacl-1	B0334.3	Metabolism	Metabolism: other	Metabolism: other
68	B0336.10	P48158	60S ribosomal protein L23	rpl-23 B0336.10	reviewed					0.675178	0.616436	1.19608	0.543373	0.215315	0.717487	0.267466	0.845692	0.0746719	0.235776	0.509873	0.855781	-0.140643	-0.426829	B0336.10	WBGene00004435	rpl-23	B0336.10	Ribosome	Ribosome: subunit	Ribosome: subunit
69	B0336.2	Q10943	ADP-ribosylation factor 1-like 2 (EC 3.6.5.2) (ADP-ribosylation factor-related protein 1.2)	arf-1.2 arf-1 B0336.2	reviewed					0.173357	0.799782	0.243381	0.802339	0.203287	0.37362	0.377059	0.689186	0.251446	0.507359	0.0758561	0.962477	0.048159	0.111862	B0336.2	WBGene00000182	arf-1	B0336.2	Trafficking	Trafficking: ER/Golgi	Trafficking: ER/Golgi: ARF
72	B0348.6a	O61955	Eukaryotic translation initiation factor 4E-3 (eIF-4E-3) (eIF4E-3) (eIF-4F 25 kDa subunit) (mRNA cap-binding protein)	ife-3 B0348.6	reviewed					0.333353	0.742013	0.757757	0.65185	0.191893	0.583564	0.391494	0.734196	0.161629	0.420615	0.0657116	0.973184	-0.0302631	-0.0827652	B0348.6a;B0348.6c;B0348.6b	WBGene00002061	ife-3	B0348.6	Ribosome	Ribosome: EIF	Ribosome: EIF
73	B0350.2a	Q17489	Trans-sialidase	unc-44 B0350.2 CELE_B0350.2	unreviewed	+	+			3.00648	0.017253	2.44836	0.0266842	0.834433	2.06136	2.02149	0.0861138	0.606108	1.59983	1.16531	0.705245	-0.228326	-0.740263	B0350.2a	WBGene00006780	unc-44	B0350.2	Neuronal function	Neuronal function: development	Neuronal function: development
74	B0350.2f	Q17490	Ankyrin-2	unc-44 B0350.2 CELE_B0350.2	unreviewed					0.787322	0.436604	0.563376	0.643544	0.241077	0.595332	0.90256	0.422353	0.370835	0.890273	0.58385	0.85503	0.129758	0.422373	B0350.2f;B0350.2c;B0350.2e;B0350.2h;B0350.2i;B0350.2j;B0350.2b;B0350.2d	WBGene00006780	unc-44	B0350.2	Neuronal function	Neuronal function: development	Neuronal function: development
82	B0365.3	P90735	Sodium/potassium-transporting ATPase subunit alpha	eat-6 B0365.3 CELE_B0365.3	unreviewed					0.10505	0.930991	0.163317	0.929058	-0.0508312	-0.158131	0.12243	0.922967	0.0322765	0.10771	0.257489	0.931074	0.0831078	0.248735	B0365.3	WBGene00001137	eat-6	B0365.3	Transmembrane transport	Transmembrane transport: sodium channel	Transmembrane transport: sodium channel
83	B0379.1a	Q9XU45	Uncharacterized protein	B0379.1 CELE_B0379.1	unreviewed					1.93331	0.0634326	1.63563	0.124929	0.650759	1.50541	1.55553	0.116738	0.669924	1.48952	0.0540828	0.98381	0.019165	0.0587806	B0379.1a	WBGene00007155	B0379.1	B0379.1	Unknown	Unknown	Unknown: regulated by multiple stresses
86	B0393.1	P46769	40S ribosomal protein SA	rps-0 B0393.1	reviewed					0.099094	0.931611	0.254484	0.900097	-0.0659782	-0.214536	0.0355559	0.975663	0.0137138	0.0409781	0.252162	0.9316	0.0796921	0.240833	B0393.1	WBGene00004469	rps-0	B0393.1	Ribosome	Ribosome: subunit	Ribosome: subunit
88	B0395.3	Q17499	Carn_acyltransf domain-containing protein	B0395.3 CELE_B0395.3	unreviewed					0.358822	0.517113	0.549232	0.456206	-0.634357	-0.84541	0.526265	0.442905	-0.759668	-0.861307	0.0763474	0.948812	-0.125311	-0.157379	B0395.3	WBGene00007175	B0395.3	B0395.3	Metabolism	Metabolism: other	Metabolism: other
89	B0403.4	Q11067	Protein disulfide-isomerase A6 homolog (EC 5.3.4.1)	pdi-6 tag-320 B0403.4	reviewed					0.294717	0.690412	0.566191	0.588209	-0.30833	-0.668715	0.333289	0.73889	-0.177542	-0.41194	0.185053	0.921268	0.130788	0.272394	B0403.4;Y49E10.4	WBGene00015168	pdi-6	B0403.4	Stress response	Stress response: ER	Stress response: ER
90	B0412.4	P90983	40S ribosomal protein S29	rps-29 B0412.4 CELE_B0412.4	unreviewed					0.23076	0.712816	0.0649506	0.951799	-0.0610981	-0.113543	0.490125	0.571166	-0.360508	-0.664332	0.310902	0.820677	-0.299409	-0.488723	B0412.4	WBGene00004498	rps-29	B0412.4	Ribosome	Ribosome: subunit	Ribosome: subunit
91	B0414.3	O01833	Histone H1.5 (Histone H1-like protein 5)	hil-5 B0414.3	reviewed					0.400622	0.55642	0.67566	0.458299	0.442492	0.842118	0.524186	0.563381	0.347014	0.677071	0.10124	0.94053	-0.0954777	-0.173518	B0414.3;F59A7.4	WBGene00001856	hil-5	B0414.3	Transcription: chromatin	Transcription: chromatin structure	Transcription: chromatin structure: histone
94	B0432.2	P90994	Glutathione-independent glyoxalase DJR-1.1 (EC 4.2.1.130) (Protein DJ-1 homolog 1)	djr-1.1 B0432.2	reviewed					0.558741	0.403454	0.401139	0.609911	-0.435487	-0.634138	0.683574	0.578874	0.248869	0.652592	0.714244	0.53943	0.684356	1.00406	B0432.2;C49G7.11	WBGene00015184	djr-1.1	B0432.2	Metabolism	Metabolism: mitochondria	Metabolism: mitochondria: other
96	B0432.4	P90992	Mitochondrial 2-oxoglutarate/malate carrier protein (alpha-oxoglutarate carrier) (Mitochondrial solute carrier 1) (MISC-1)	misc-1 B0432.4	reviewed					0.378398	0.606979	0.128484	0.908431	0.0983261	0.200372	0.543845	0.545003	0.358894	0.698464	0.671812	0.737466	0.260567	0.663833	B0432.4	WBGene00015186	misc-1	B0432.4	Transmembrane transport	Transmembrane transport: mitochondrial	Transmembrane transport: mitochondrial: solute carrier
97	B0464.1	Q03577	Aspartate--tRNA ligase, cytoplasmic (EC 6.1.1.12) (Aspartyl-tRNA synthetase) (AspRS)	dars-1 drs-1 B0464.1	reviewed					0.233499	0.806497	0.15677	0.918799	-0.0666534	-0.182563	0.250117	0.812435	0.119609	0.300656	0.518684	0.816469	0.186263	0.50454	B0464.1	WBGene00001094	dars-1	B0464.1	Non-coding RNA	Non-coding RNA: tRNA	Non-coding RNA: tRNA: production
100	B0464.5b	Q03563	Serine/threonine-protein kinase spk-1 (EC 2.7.11.1)	spk-1 rsk-1 srk-1 B0464.5	reviewed	+	+			2.09023	0.0158742	3.07099	0.000888889	1.77418	3.26787	1.00249	0.159104	1.03465	1.36988	0.814837	0.485817	-0.739533	-1.10612	B0464.5b;B0464.5c;B0464.5d;B0464.5a	WBGene00004980	spk-1	B0464.5	Signaling	Signaling: S/T kinase	Signaling: S/T kinase
102	B0464.7	Q03565	Barrier-to-autointegration factor 1	baf-1 B0464.7	reviewed	+	+	+		3.27426	0.00396154	2.49797	0.00994872	-1.18048	-2.43923	2.99396	0.00229885	-1.31617	-2.85097	0.226956	0.908616	-0.135688	-0.305774	B0464.7	WBGene00000235	baf-1	B0464.7	Nucleic acid	Nucleic acid: binding	Nucleic acid: binding: other
104	B0491.5	Q17512	NADH Ubiquinone oxidoreductase Fe-S protein	nduf-11 B0491.5 CELE_B0491.5	unreviewed					0.671743	0.416797	0.0572852	0.952534	0.0384239	0.087462	0.68788	0.468685	-0.400989	-0.817095	0.960411	0.541969	-0.439413	-0.989421	B0491.5	WBGene00007192	nduf-11	B0491.5	Unknown	Unknown	Unknown
108	B0495.7	Q09216	Putative endoplasmic reticulum metallopeptidase 1-A (EC 3.4.-.-) (FXNA-like protease)	B0495.7	reviewed					0.0520908	0.931109	0.205737	0.857519	0.146208	0.301009	0.0556762	0.928378	0.0507862	0.0967443	0.123339	0.931078	-0.095422	-0.193679	B0495.7	WBGene00015206	B0495.7	B0495.7	Proteolysis general	Proteolysis general: metallopeptidase	Proteolysis general: metallopeptidase
114	B0511.10	O61820	Eukaryotic translation initiation factor 3 subunit E (eIF3e) (Eukaryotic translation initiation factor 3 subunit 6)	eif-3.E B0511.10	reviewed					0.0127732	0.986214	0.0639438	0.953017	-0.0358387	-0.0893164	0.0061472	0.996505	0.00258408	0.00755166	0.0766944	0.965412	0.0384228	0.100571	B0511.10	WBGene00001228	eif-3.E	B0511.10	Ribosome	Ribosome: EIF	Ribosome: EIF
115	B0511.6	O61815	RNA helicase (EC 3.6.4.13)	B0511.6 CELE_B0511.6	unreviewed					1.12669	0.22538	0.763567	0.474093	0.359916	0.817678	0.385862	0.698379	-0.226685	-0.49118	1.83675	0.258617	-0.5866	-1.50819	B0511.6	WBGene00015232	B0511.6	B0511.6	mRNA functions	mRNA functions: processing	mRNA functions: processing: helicase
116	B0511.8	O61818	Mitochondrial Ribosomal Protein, Small	mrps-30 B0511.8 CELE_B0511.8	unreviewed					0.00815789	0.986406	0.0517476	0.952679	0.0559597	0.0958605	0.054079	0.927652	0.057584	0.0994988	0.00239631	0.996683	0.0016243	0.00379244	B0511.8	WBGene00044321	mrps-30	B0511.8	Metabolism	Metabolism: mitochondria	Metabolism: mitochondria: ribosome
119	B0513.3a	O45226	60S ribosomal protein L29	rpl-29 B0513.3 CELE_B0513.3	unreviewed					1.14671	0.222115	0.943177	0.364243	0.450808	0.992727	0.212023	0.83676	-0.100555	-0.256856	1.33542	0.390147	-0.551364	-1.27056	B0513.3a	WBGene00004443	rpl-29	B0513.3	Ribosome	Ribosome: subunit	Ribosome: subunit
120	B0513.5a	O45228	Proline dehydrogenase 1, mitochondrial (EC 1.5.5.2) (Proline oxidase)	prdh-1 prodh B0513.5	reviewed					1.21338	0.182776	1.28324	0.191221	-0.645558	-1.33609	0.410871	0.701928	-0.207767	-0.485738	1.05204	0.528422	0.437791	1.02774	B0513.5a;B0513.5b	WBGene00007197	prdh-1	B0513.5	Metabolism	Metabolism: amino acid	Metabolism: amino acid: synthesis
124	B0546.1	O44441	ATPase inhibitor mai-2, mitochondrial (ATP synthase F1 subunit epsilon)	mai-2 B0546.1	reviewed					0.0713518	0.881687	0.21028	0.778332	0.362463	0.40492	0.0985205	0.856455	0.201292	0.210333	0.174769	0.923896	-0.16117	-0.286337	B0546.1	WBGene00015248	37377	B0546.1	Metabolism	Metabolism: mitochondria	Metabolism: mitochondria: other
127	B0564.7a	Q17532	FASt (FAST) Kinase related	fask-1 B0564.7 CELE_B0564.7	unreviewed					0.227326	0.732297	0.186728	0.881186	0.110924	0.254563	0.25871	0.750608	-0.213366	-0.392965	0.41399	0.759302	-0.324289	-0.586123	B0564.7a;B0564.7b	WBGene00007207	fask-1	B0564.7	Unknown	Unknown	Unknown
130	C01B10.11	Q3Y3Z9	RNase_PH domain-containing protein	C01B10.11 CELE_C01B10.11	unreviewed					1.3198	0.140954	0.526589	0.596865	-0.314255	-0.652003	1.43855	0.116453	-0.730576	-1.48737	1.16064	0.517081	-0.41632	-1.04505	C01B10.11	WBGene00044294	C01B10.11	C01B10.11	Unknown	Unknown	Unknown
132	C01B10.8	Q17539	Methyltranfer_dom domain-containing protein	C01B10.8 CELE_C01B10.8	unreviewed					0.634285	0.475587	0.0612989	0.95325	0.0375771	0.0895613	0.899623	0.427021	0.366029	0.883504	0.717952	0.685672	0.328452	0.763516	C01B10.8	WBGene00015282	C01B10.8	C01B10.8	Protein modification	Protein modification: methyltransferase	Protein modification: methyltransferase
133	Y19D10A.12a	Q9UAT3	MFS domain-containing protein	mct-2 mct-1 C01B4.9 CELE_C01B4.9 CELE_Y19D10A.12 Y19D10A.12	unreviewed					1.92998	0.0521089	1.51439	0.139511	0.666079	1.46678	1.90763	0.0521865	0.813479	1.79501	0.305363	0.883407	0.147401	0.362876	Y19D10A.12a;C01B4.9a;Y19D10A.12b;C01B4.9b;C01B4.9c	WBGene00015273	mct-2	C01B4.9	Transmembrane transport	Transmembrane transport: monocarboxylate	Transmembrane transport: monocarboxylate
134	C01F1.2	Q17557	SCO (Yeast Suppressor of Cytochrome Oxidase deficiency) homolog	sco-1 C01F1.2 CELE_C01F1.2	unreviewed					0.227033	0.805005	0.151276	0.908625	0.0823154	0.200563	0.434412	0.707493	0.189497	0.475489	0.382837	0.89586	0.107182	0.330353	C01F1.2	WBGene00015297	sco-1	C01F1.2	Metabolism	Metabolism: mitochondria	Metabolism: mitochondria: other
135	C01F1.3a	Q17556	NAD(P)-bd_dom domain-containing protein	rml-4 C01F1.3 CELE_C01F1.3	unreviewed					0.402746	0.49094	0.624371	0.416762	-0.62883	-0.908057	0.638859	0.386717	-0.686713	-0.94316	0.0342913	0.975857	-0.0578835	-0.0734023	C01F1.3a;C01F1.3b	WBGene00015298	rml-4	C01F1.3	Metabolism	Metabolism: nucleotide	Metabolism: nucleotide
137	C01F6.6i	G5EDM4	Na(+)/H(+) exchange regulatory cofactor-like protein nrfl-1 (NHERF-1) (Regulatory cofactor of Na(+)/H(+) exchanger) (Sodium-hydrogen exchanger regulatory factor 1)	nrfl-1 mpz-2 tag-60 C01F6.6	reviewed					0.418168	0.476019	0.347208	0.630075	0.522531	0.609516	0.628671	0.368476	0.779407	0.965682	0.344764	0.820791	0.256876	0.489281	C01F6.6i;C01F6.6c;C01F6.6d;C01F6.6a;C01F6.6h;C01F6.6j;C01F6.6e;C01F6.6f;C01F6.6g;C01F6.6b	WBGene00006438	nrfl-1	C01F6.6	Cytoskeleton	Cytoskeleton: other	Cytoskeleton: other
140	C01G10.8	Q93168	Aha1_N domain-containing protein	ahsa-1 C01G10.8 CELE_C01G10.8	unreviewed					0.591096	0.648428	0.0239727	0.977294	-0.00971794	-0.0285969	0.615711	0.677833	0.177759	0.521625	1.65644	0.718535	0.187477	0.704316	C01G10.8	WBGene00007235	ahsa-1	C01G10.8	Chaperone	Chaperone: HSP	Chaperone: HSP
145	C01G6.6a	Q17574	Methionine synthase reductase (MSR) (EC 1.16.1.8)	mtrr-1 tag-165 C01G6.6	reviewed					0.521779	0.543329	0.693133	0.519944	-0.324942	-0.74839	0.877255	0.498125	-0.289527	-0.776309	0.051934	0.973001	0.0354145	0.0801162	C01G6.6a	WBGene00006510	mtrr-1	C01G6.6	Metabolism	Metabolism: 1CC	Metabolism: 1CC: folate
148	C01G8.5b	G5EBK3	Moesin/ezrin/radixin homolog 1	erm-1 C01G8.5 CELE_C01G8.5	unreviewed					0.456138	0.53838	0.0995035	0.931732	0.0666008	0.148594	0.532646	0.56553	-0.335551	-0.673326	0.653586	0.663335	-0.402152	-0.79839	C01G8.5b;C01G8.5a	WBGene00001333	erm-1	C01G8.5	Signaling	Signaling: FERM	Signaling: FERM
151	C02B10.1	G5EEH6	Isovaleryl-CoA dehydrogenase, mitochondrial (EC 1.3.8.1) (EC 1.3.8.4) (Butyryl-CoA dehydrogenase)	ivd-1 C02B10.1 CELE_C02B10.1	unreviewed					0.190632	0.824029	0.152204	0.899192	-0.095895	-0.216071	0.235753	0.83173	0.0963398	0.262116	0.482811	0.818724	0.192235	0.499387	C02B10.1	WBGene00015326	ivd-1	C02B10.1	Metabolism	Metabolism: pentose phosphate pathway	Metabolism: pentose phosphate pathway
154	C02C6.1b	P39055	Dynamin (EC 3.6.5.5)	dyn-1 C02C6.1	reviewed					0.723009	0.513336	0.191948	0.89658	0.0862839	0.227639	1.04369	0.451552	0.299596	0.84241	0.819648	0.750946	0.213313	0.637655	C02C6.1b;C02C6.1a	WBGene00001130	dyn-1	C02C6.1	Trafficking	Trafficking: endocytosis	Trafficking: endocytosis: other
156	C02E11.1a	H2KYE0	Nicotinic receptor-associated protein 4	nra-4 C02E11.1	reviewed					1.23863	0.393345	1.62254	0.397054	-0.28404	-0.940228	0.141167	0.912641	-0.0392616	-0.128005	1.0077	0.704593	0.244778	0.73991	C02E11.1a;C02E11.1b	WBGene00015344	nra-4	C02E11.1	Signaling	Signaling: other	Signaling: other
160	C02F4.2c	Q0G819	Serine/threonine-protein phosphatase 2B catalytic subunit (EC 3.1.3.16) (Abnormal chemotaxis protein 6) (Calmodulin-dependent calcineurin subunit A)	tax-6 cna-1 C02F4.2	reviewed					0.00892002	0.986788	0.0476219	0.956284	0.0439957	0.0835595	0.0240412	0.973709	-0.0225788	-0.043092	0.0685401	0.958081	-0.0665745	-0.120978	C02F4.2c;C02F4.2b	WBGene00006527	tax-6	C02F4.2	Unknown	Unknown	Unknown
161	C02F5.3	P34280	Uncharacterized GTP-binding protein C02F5.3	C02F5.3	reviewed					0.385385	0.519285	1.3255	0.314098	0.393	1.06852	0.174463	0.798218	-0.248494	-0.326823	0.54432	0.637796	-0.641495	-0.84345	C02F5.3	WBGene00015346	C02F5.3	C02F5.3	Signaling	Signaling: heteromeric G protein	Signaling: heteromeric G protein: receptor
164	C02F5.9	P34286	Proteasome subunit beta type-1 (Proteasome subunit beta 6)	pbs-6 C02F5.9	reviewed					0.0497415	0.925476	0.166716	0.872214	-0.163934	-0.280391	0.168018	0.815178	-0.179671	-0.290391	0.012282	0.99526	-0.0157372	-0.0247291	C02F5.9	WBGene00003952	pbs-6	C02F5.9	Proteolysis proteasome	Proteolysis proteasome: 19S	Proteolysis proteasome: 19S
167	C03B1.12	Q11117	LAMP family protein lmp-1	lmp-1 C03B1.12	reviewed					0.011589	0.983499	0.0498062	0.951762	-0.0540756	-0.0925065	0.0285865	0.97267	0.0202248	0.0454256	0.0769953	0.955146	0.0743004	0.134906	C03B1.12	WBGene00003053	lmp-1	C03B1.12	Lysosome	Lysosome: other	Lysosome: other
169	C03C10.1	P42168	Casein kinase I isoform alpha (CKI-alpha) (EC 2.7.11.1) (CK1)	kin-19 C03C10.1	reviewed					1.7338	0.134443	1.93528	0.127473	0.553487	1.49582	1.27777	0.426704	0.288299	0.881892	0.698766	0.729442	-0.265188	-0.68015	C03C10.1	WBGene00002202	kin-19	C03C10.1	Signaling	Signaling: S/T kinase	Signaling: S/T kinase
173	C03D6.8	Q17606	Probable ribosome biogenesis protein RLP24	rpl-24.2 C03D6.8	reviewed	+	+	+		2.30227	0.0111049	2.06979	0.00933333	1.71584	2.46773	1.60279	0.0372644	1.25304	1.9124	0.729091	0.590718	-0.462791	-0.889329	C03D6.8	WBGene00004437	rpl-24.2	C03D6.8	Ribosome	Ribosome: subunit	Ribosome: subunit
175	C03G5.1	Q09508	Succinate dehydrogenase [ubiquinone] flavoprotein subunit, mitochondrial (EC 1.3.5.1) (Flavoprotein subunit of complex II) (FP)	sdha-1 C03G5.1/D2021.3	reviewed					1.77142	0.215793	1.7436	0.277753	-0.377085	-1.15232	1.51223	0.366363	-0.307478	-0.968598	0.27384	0.929386	0.0696072	0.226986	C03G5.1	WBGene00015391	sdha-1	C03G5.1	Metabolism	Metabolism: mitochondria	Metabolism: mitochondria: citric acid cycle
176	C03G6.15	O02628	CYtochrome P450 family	cyp-35a2 cyp-35A2 C03G6.15 CELE_C03G6.15	unreviewed			+		0.971991	0.17612	0.971544	0.202115	-0.933872	-1.30791	2.04842	0.0485989	-0.779385	-1.8245	0.119302	0.925469	0.154488	0.224458	C03G6.15	WBGene00015400	cyp-35A2	C03G6.15	Stress response	Stress response: detoxification	Stress response: detoxification: CYP
177	C04A2.3c	Q09228	Egg-laying defective protein 27	egl-27 C04A2.3	reviewed					0.0732509	0.878458	0.17074	0.820075	-0.361145	-0.35067	0.184434	0.773074	-0.323858	-0.361563	0.0281205	0.98476	0.0372864	0.0565484	C04A2.3c;C04A2.3l;C04A2.3e;C04A2.3f;C04A2.3g;C04A2.3h;C04A2.3i;C04A2.3j;C04A2.3k;C04A2.3m;C04A2.3n;C04A2.3b;C04A2.3o;C04A2.3p;C04A2.3q;C04A2.3d;C04A2.3r;C04A2.3a	WBGene00001194	egl-27	C04A2.3	Transcription: chromatin	Transcription: chromatin modification	Transcription: chromatin modification: NURD
179	C04C11.2	Q17624	Arrestin_C domain-containing protein	arrd-25 C04C11.2 CELE_C04C11.2	unreviewed					0.672835	0.438413	0.633985	0.581717	0.287784	0.680877	0.300354	0.779329	-0.142463	-0.354335	0.82653	0.590416	-0.430247	-0.916327	C04C11.2	WBGene00007296	arrd-25	C04C11.2	Signaling	Signaling: heteromeric G protein	Signaling: heteromeric G protein: arrestin
180	C04C3.3	O44451	Pyruvate dehydrogenase E1 component subunit beta, mitochondrial (PDHE1-B) (EC 1.2.4.1)	pdhb-1 C04C3.3	reviewed					1.62209	0.260286	1.75789	0.281085	-0.369012	-1.14028	0.874791	0.667755	-0.156902	-0.533792	0.892833	0.746431	0.21211	0.652775	C04C3.3	WBGene00015413	pdhb-1	C04C3.3	Metabolism	Metabolism: glycolysis	Metabolism: glycolysis
184	C04F12.10	Q9XVE5	CAAX prenyl protease 1 homolog (EC 3.4.24.84) (Farnesylated proteins-converting enzyme 1) (FACE-1)	fce-1 C04F12.10	reviewed					0.132996	0.849452	0.0261913	0.969915	-0.0203175	-0.0433946	0.325117	0.750528	0.165673	0.394443	0.279589	0.878506	0.18599	0.387426	C04F12.10	WBGene00001405	fce-1	C04F12.10	Protein modification	Protein modification: lipidation	Protein modification: lipidation
185	C04F12.3	G5EFS1	Death domain-containing protein (IKB-1)	ikb-1 C04F12.3 CELE_C04F12.3	unreviewed					0.86096	0.231315	0.498544	0.523388	0.484998	0.740767	NaN	1	0	NaN	1.14306	0.309351	-0.876918	-1.40735	C04F12.3	WBGene00002069	ikb-1	C04F12.3	Stress response	Stress response: pathogen	Stress response: pathogen: other
186	C04F12.4	Q9XVE9	60S ribosomal protein L14	rpl-14 C04F12.4 CELE_C04F12.4	unreviewed					0.264016	0.694869	0.310848	0.760577	0.220842	0.43783	0.173178	0.837684	-0.122018	-0.255842	0.469295	0.751857	-0.342859	-0.637902	C04F12.4	WBGene00004426	rpl-14	C04F12.4	Ribosome	Ribosome: subunit	Ribosome: subunit
188	C04F6.1	P06125	Vitellogenin-5	vit-5 C04F6.1	reviewed					0.409523	0.592693	0.639542	0.521028	-0.353666	-0.749695	0.445826	0.654621	-0.25179	-0.54938	0.171868	0.931146	0.101876	0.235413	C04F6.1	WBGene00006929	vit-5	C04F6.1	Metabolism	Metabolism: lipid	Metabolism: lipid: binding
191	C04G2.6	Q17632	Probable exosome complex exonuclease RRP44 (EC 3.1.13.-) (Protein DIS3 homolog) (Ribosomal RNA-processing protein 44)	dis-3 C04G2.6	reviewed					0.255421	0.6385	0.162251	0.87384	-0.163406	-0.275707	0.406619	0.558421	-0.563497	-0.684771	0.331094	0.778594	-0.400091	-0.553081	C04G2.6	WBGene00001001	dis-3	C04G2.6	mRNA functions	mRNA functions: processing	mRNA functions: processing: nuclease
192	C04G2.9	Q17633	Nematode Specific Peptide family	nsph-3.2 C04G2.9 CELE_C04G2.9	unreviewed	+	+	+		3.12576	0.00174468	2.98201	0.000473684	-2.0565	-3.36779	2.31595	0.00222222	-2.01619	-2.78953	NaN	1	0	NaN	C04G2.9	WBGene00007308	nsph-3.2	C04G2.9	Unknown	Unknown	Unknown
198	C05C10.3	Q09450	Probable succinyl-CoA:3-ketoacid coenzyme A transferase, mitochondrial (EC 2.8.3.5) (3-oxoacid CoA-transferase)	C05C10.3	reviewed					0.0843545	0.886323	0.166656	0.875418	-0.138652	-0.263876	0.258502	0.744843	-0.226141	-0.40114	0.0805205	0.951772	-0.0874897	-0.146743	C05C10.3	WBGene00007330	C05C10.3	C05C10.3	Metabolism	Metabolism: other	Metabolism: other
201	C05C8.3	O16309	Peptidylprolyl isomerase (EC 5.2.1.8)	fkb-3 C05C8.3 CELE_C05C8.3	unreviewed					0.0756733	0.878715	0.111242	0.902243	-0.141082	-0.209004	0.225726	0.734492	-0.369388	-0.426217	0.120802	0.932273	-0.228306	-0.249926	C05C8.3	WBGene00001428	fkb-3	C05C8.3	Chaperone	Chaperone: cyclophilin	Chaperone: cyclophilin
203	C05D11.1	P48053	Uncharacterized protein C05D11.1	C05D11.1	reviewed					0.225188	0.69046	0.493124	0.540227	-0.456606	-0.722615	0.264257	0.71767	-0.329317	-0.457411	0.120798	0.927106	0.127289	0.212925	C05D11.1	WBGene00015481	C05D11.1	C05D11.1	Unknown	Unknown	Unknown
204	C05D11.10	Q11189	28S ribosomal protein S17, mitochondrial (MRP-S17) (S17mt)	mrps-17 C05D11.10	reviewed					0.0859117	0.911139	0.193063	0.888316	-0.102265	-0.248737	0.0503777	0.94467	0.0339077	0.0773205	0.25703	0.901595	0.136172	0.32415	C05D11.10	WBGene00015487	mrps-17	C05D11.10	Metabolism	Metabolism: mitochondria	Metabolism: mitochondria: ribosome
205	C05D11.11a	P50432	Serine hydroxymethyltransferase (SHMT) (EC 2.1.2.1) (Glycine hydroxymethyltransferase) (Glycosylation-related protein 1) (Maternal effect lethal protein 32) (Serine methylase)	mel-32 gly-1 C05D11.11	reviewed					0.476932	0.718853	0.698144	0.691721	-0.170618	-0.529437	0.557831	0.717523	-0.150255	-0.45705	0.0678185	0.980948	0.0203629	0.0660678	C05D11.11a;C05D11.11b	WBGene00003214	mel-32	C05D11.11	Metabolism	Metabolism: 1CC	Metabolism: 1CC: folate
206	C05D11.12	Q11190	Electron transfer flavoprotein-ubiquinone oxidoreductase, mitochondrial (ETF-QO) (ETF-ubiquinone oxidoreductase) (EC 1.5.5.1) (Electron-transferring-flavoprotein dehydrogenase) (ETF dehydrogenase) (Lethal protein 721)	let-721 C05D11.12	reviewed					1.14756	0.168991	1.50164	0.11037	-0.763735	-1.54765	0.677485	0.524826	-0.322584	-0.7386	0.61128	0.664393	0.441151	0.800066	C05D11.12	WBGene00002855	let-721	C05D11.12	Metabolism	Metabolism: mitochondria	Metabolism: mitochondria: other
211	C05D9.1	Q9GYJ9	PX domain-containing protein	snx-1 C05D9.1 CELE_C05D9.1	unreviewed			+		1.04937	0.153806	NaN	1	0	NaN	2.54228	0.011811	0.987455	2.27873	0.277488	0.829724	0.31582	0.465411	C05D9.1	WBGene00004927	snx-1	C05D9.1	Trafficking	Trafficking: vesicle targeting/fusion	Trafficking: vesicle targeting/fusion: retromer
215	C05E4.9a	Q10663	Bifunctional glyoxylate cycle protein (Gex-3-interacting protein 7) [Includes: Isocitrate lyase (ICL) (Isocitrase) (Isocitratase) (EC 4.1.3.1)	icl-1 gei-7 C05E4.9	reviewed					0.491598	0.452778	0.583158	0.478989	0.489198	0.809158	0.116968	0.856291	-0.12876	-0.209611	0.745523	0.542242	-0.617958	-0.996254	C05E4.9a;C05E4.9b	WBGene00001564	icl-1	C05E4.9	Metabolism	Metabolism: glycolysis	Metabolism: glycolysis
216	C05G5.4	P53596	Succinate--CoA ligase [ADP/GDP-forming] subunit alpha, mitochondrial (EC 6.2.1.4) (EC 6.2.1.5) (Succinyl-CoA synthetase subunit alpha) (SCS-alpha)	sucl-1 C05G5.4	reviewed					1.17945	0.222924	0.818264	0.543412	-0.26165	-0.716391	1.44628	0.173737	-0.565425	-1.33248	0.588225	0.733336	-0.303774	-0.675805	C05G5.4	WBGene00007350	sucl-1	C05G5.4	Metabolism	Metabolism: mitochondria	Metabolism: mitochondria: citric acid cycle
217	C06A1.1	P54811	Transitional endoplasmic reticulum ATPase homolog 1 (EC 3.6.4.6) (Cell division cycle-related protein 48.1) (p97/CDC48 homolog 1)	cdc-48.1 C06A1.1	reviewed					0.108459	0.884788	0.248538	0.819873	-0.167877	-0.350361	0.15665	0.849638	-0.104114	-0.227293	0.158576	0.934291	0.0637627	0.178932	C06A1.1	WBGene00007352	cdc-48.1	C06A1.1	Cell cycle	Cell cycle: chromosome dynamics	Cell cycle: chromosome dynamics: other
224	C06A6.5	Q17688	Endoplasmic reticulum resident protein 44.2	erp-44.2 C06A6.5	reviewed	+	+	+		2.88488	0.00513274	2.73149	0.00342268	-1.41315	-2.77054	2.29173	0.00657944	-1.45143	-2.50156	NaN	1	0	NaN	C06A6.5	WBGene00015510	erp-44.2	C06A6.5	Transmembrane protein	Transmembrane protein: ER	Transmembrane protein: ER
225	C06A8.1a	Q17693	Probable methylenetetrahydrofolate reductase (EC 1.5.1.20)	mthf-1 C06A8.1	reviewed					0.438568	0.684081	0.552668	0.677413	-0.210218	-0.551069	0.43636	0.722851	-0.165882	-0.444531	0.295144	0.943406	0.0443363	0.168064	C06A8.1a;C06A8.1b	WBGene00015512	mthf-1	C06A8.1	Metabolism	Metabolism: 1CC	Metabolism: 1CC: folate
226	C06A8.3	Q17698	DUF148 domain-containing protein	nlp-77 srlf-1 C06A8.3 CELE_C06A8.3	unreviewed	+				2.10052	0.0484051	2.05612	0.0522609	-0.77883	-1.82729	2.29856	0.062	-0.629304	-1.72709	0.253819	0.894752	0.149526	0.336577	C06A8.3	WBGene00015514	srlf-1	C06A8.3	Neuronal function	Neuronal function: synaptic function	Neuronal function: synaptic function: neuropeptide
227	C06B3.3	G5ECD0	CYtochrome P450 family	cyp-35c1 cyp-35C1 C06B3.3 CELE_C06B3.3	unreviewed	+		+		2.37346	0.0102388	0.804895	0.296624	-0.751452	-1.10375	4.40061	0.000413793	-1.76567	-4.22558	1.11445	0.286917	-1.01421	-1.44978	C06B3.3;C49G7.8	WBGene00007362	cyp-35C1	C06B3.3	Stress response	Stress response: detoxification	Stress response: detoxification: CYP
229	C06B8.8	O17570	60S ribosomal protein L38	rpl-38 C06B8.8	reviewed					0.341624	0.529918	0.308536	0.686142	-0.429528	-0.539791	0.822537	0.260841	-0.823565	-1.14714	0.206735	0.86541	-0.394037	-0.407552	C06B8.8	WBGene00004452	rpl-38	C06B8.8	Ribosome	Ribosome: subunit	Ribosome: subunit
232	C06E7.1a	P50305	Probable S-adenosylmethionine synthase 3 (AdoMet synthase 3) (EC 2.5.1.6) (Methionine adenosyltransferase 3) (MAT 3)	sams-3 C06E7.1	reviewed					0.215432	0.82355	0.278331	0.869451	-0.100031	-0.284827	0.147102	0.873627	0.0710472	0.183976	0.471078	0.829476	0.171078	0.465038	C06E7.1a	WBGene00015538	sams-3	C06E7.1	Metabolism	Metabolism: 1CC	Metabolism: 1CC: methionine
234	C06G1.4	Q17740	ALG-1 INteracting protein	ain-1 C06G1.4 CELE_C06G1.4	unreviewed					0.948975	0.163426	1.29887	0.0880714	1.13052	1.63623	0.714331	0.311907	0.840835	1.06214	0.276515	0.842386	-0.289682	-0.452437	C06G1.4	WBGene00015547	ain-1	C06G1.4	Development	Development: somatic	Development: somatic
237	C06G3.5b	Q86NI2	A_deaminase domain-containing protein	adah-1 C06G3.5 CELE_C06G3.5	unreviewed					1.07833	0.166974	0.789436	0.355669	-0.582335	-1.00678	1.29385	0.116116	-0.844367	-1.48696	0.400804	0.792516	-0.262032	-0.53143	C06G3.5b;C06G3.5a	WBGene00015551	adah-1	C06G3.5	Metabolism	Metabolism: nucleotide	Metabolism: nucleotide
239	C06G3.9	Q17750	E3 UFM1-protein ligase 1 homolog (EC 2.3.2.-) (E3 UFM1-protein transferase 1 homolog)	ufl-1 C06G3.9	reviewed					0.0621476	0.92557	0.182845	0.873414	0.136496	0.275505	0.14011	0.849403	0.115436	0.223766	0.0385183	0.985494	-0.0210602	-0.0537968	C06G3.9	WBGene00015555	ufl-1	C06G3.9	Unknown	Unknown	Unknown
240	C06G4.2b	P34308	Calpain clp-1 (EC 3.4.22.-)	clp-1 C06G4.2	reviewed	+	+			1.86079	0.0347921	1.91558	0.022169	-1.2621	-2.13433	1.46492	0.0853388	-0.863584	-1.6024	NaN	1	0	NaN	C06G4.2b;C06G4.2d;C06G4.2a	WBGene00000542	clp-1	C06G4.2	Proteolysis general	Proteolysis general: cysteine	Proteolysis general: cysteine: calpain
241	C06H2.1	Q17763	ATP synthase subunit d, mitochondrial	atp-5 C06H2.1 CELE_C06H2.1	unreviewed					0.469015	0.6408	0.521609	0.683779	-0.215259	-0.54547	0.0385074	0.978318	0.00962715	0.0334796	0.564498	0.76957	0.224886	0.575336	C06H2.1	WBGene00007385	atp-5	C06H2.1	Metabolism	Metabolism: mitochondria	Metabolism: mitochondria: complex V
244	C07A12.4	Q17770	Protein disulfide-isomerase 2 (EC 5.3.4.1) (PDI 1) (Prolyl 4-hydroxylase subunit beta-2)	pdi-2 C07A12.4	reviewed					0.754164	0.286825	0.908564	0.28406	-0.663838	-1.13364	0.840712	0.283901	-0.706539	-1.10977	0.0418997	0.973496	-0.042701	-0.0765073	C07A12.4	WBGene00003963	pdi-2	C07A12.4	Protein modification	Protein modification: other	Protein modification: other
250	C07D8.6	P91020	Aldo_ket_red domain-containing protein	C07D8.6 CELE_C07D8.6	unreviewed					0.21037	0.714828	0.354678	0.680174	-0.340238	-0.54828	0.486672	0.542798	-0.427026	-0.702113	0.060651	0.958712	-0.0867874	-0.121856	C07D8.6;C56G3.2	WBGene00015565	C07D8.6	C07D8.6	Metabolism	Metabolism: other	Metabolism: other
254	C07G2.3	P47209	T-complex protein 1 subunit epsilon (TCP-1-epsilon) (CCT-epsilon)	cct-5 C07G2.3	reviewed					0.939404	0.30316	0.535695	0.596681	-0.307874	-0.651597	0.356737	0.711876	0.217991	0.465621	2.60816	0.194596	0.525866	1.63792	C07G2.3	WBGene00000380	cct-5	C07G2.3	Chaperone	Chaperone: T complex	Chaperone: T complex
257	C07H6.5	Q95YF3	ATP-dependent RNA helicase cgh-1 (EC 3.6.4.13) (Conserved germline helicase 1)	cgh-1 C07H6.5	reviewed					1.06861	0.546687	1.29344	0.587527	0.188726	0.668671	1.15397	0.587867	0.183758	0.638107	0.0186839	0.994785	-0.00496788	-0.0170605	C07H6.5	WBGene00000479	cgh-1	C07H6.5	mRNA functions	mRNA functions: processing	mRNA functions: processing: helicase
263	C08B11.7	Q09444	Ubiquitin carboxyl-terminal hydrolase ubh-4 (EC 3.4.19.12) (Ubiquitin C-terminal hydrolase family 1 member 4) (Ubiquitin thioesterase 4)	ubh-4 C08B11.7	reviewed					0.428871	0.625978	0.510229	0.678118	-0.224052	-0.551587	0.57476	0.589787	-0.271745	-0.635875	0.117175	0.955649	-0.0476925	-0.135028	C08B11.7	WBGene00006724	ubh-4	C08B11.7	Proteolysis proteasome	Proteolysis proteasome: ubiquitin hydrolase	Proteolysis proteasome: ubiquitin hydrolase
266	C08C3.4b	P34325	Cytokinesis defective protein 7	cyk-7 C08C3.4	reviewed	+	+		+	2.45126	0.00903125	2.48764	0.00392079	-1.5874	-2.72079	0.0856388	0.889003	-0.106324	-0.162371	2.29334	0.0186923	1.48108	2.52008	C08C3.4b;C08C3.4a	WBGene00015591	cyk-7	C08C3.4	Cell cycle	Cell cycle: other	Cell cycle: other
268	C08F11.11	O62053	UPF0375 protein ule-4	ule-4 C08F11.11	reviewed					0.824881	0.356482	1.10817	0.296287	-0.49067	-1.10811	0.896222	0.474039	-0.308736	-0.809695	0.283324	0.878	0.181934	0.386329	C08F11.11	WBGene00007458	ule-4	C08F11.11	Proteolysis general	Proteolysis general: other	Proteolysis general: other
270	C08F11.8	Q9U3Q6	UDP-glucuronosyltransferase (EC 2.4.1.17)	ugt-22 C08F11.8 CELE_C08F11.8	unreviewed					0.812136	0.317238	0.0772337	0.945356	0.0606358	0.124912	0.951507	0.326288	-0.489758	-1.03297	0.967206	0.493721	-0.550393	-1.09197	C08F11.8;Y43D4A.2	WBGene00007455	ugt-22	C08F11.8	Stress response	Stress response: detoxification	Stress response: detoxification: ugt
272	C08H9.2	Q17832	ViGiLN homolog	vgln-1 C08H9.2 CELE_C08H9.2	unreviewed					0.59741	0.460473	0.274835	0.798774	-0.179962	-0.378935	1.07015	0.311809	-0.458159	-1.05753	0.462379	0.760689	-0.278197	-0.583064	C08H9.2	WBGene00007463	vgln-1	C08H9.2	mRNA functions	mRNA functions: binding	mRNA functions: binding: KH
273	C09B8.6a	Q17849	SHSP domain-containing protein	hsp-25 C09B8.6 CELE_C09B8.6	unreviewed					0.493446	0.614212	0.58226	0.675173	-0.20696	-0.557287	0.941023	0.521814	-0.259145	-0.748233	0.0974161	0.956752	-0.0521854	-0.131023	C09B8.6a;C09B8.6b;C09B8.6c	WBGene00002023	hsp-25	C09B8.6	Stress response	Stress response: heat	Stress response: heat
276	C09D1.1b	O01761	Muscle M-line assembly protein unc-89 (Inactive serine/threonine-protein kinase unc-89) (Obscurin) (Uncoordinated protein 89)	unc-89 C09D1.1	reviewed	+	+		+	2.9739	0.00411215	2.50266	0.0027957	1.72543	2.80898	1.30834	0.099144	0.93068	1.54672	3.53226	0.0248276	-0.794751	-2.40425	C09D1.1b;C09D1.1k;C09D1.1f;C09D1.1g;C09D1.1i;C09D1.1j;C09D1.1m;C09D1.1n;C09D1.1h;C09D1.1p;C09D1.1l;C09D1.1a;C09D1.1e;C09D1.1o;C09D1.1c;C09D1.1d;C54G7.3c;C54G7.3e;C54G7.3d;C54G7.3f;C54G7.3g;C54G7.3i;C54G7.3h;C54G7.3a;C54G7.3b	WBGene00006820	unc-89	C09D1.1	Muscle function	Muscle function	Muscle function
278	C09D4.5	O02639	60S ribosomal protein L19	rpl-19 C09D4.5	reviewed					0.0840087	0.921632	0.0482651	0.963117	0.0259903	0.0665665	0.220097	0.843143	-0.0880356	-0.242954	0.214088	0.922976	-0.114026	-0.274538	C09D4.5	WBGene00004431	rpl-19	C09D4.5	Ribosome	Ribosome: subunit	Ribosome: subunit
281	C09G12.8b	Q03206	Ras-related protein ced-10 (CErac1) (Cell death protein 10) (Cell-corpse engulfment protein ced-10) (Ras-related protein rac-1)	ced-10 rac-1 C09G12.8	reviewed					0.25419	0.651811	0.448386	0.559311	-0.497414	-0.702611	0.404355	0.61804	-0.349309	-0.594175	0.11667	0.924306	0.148105	0.218567	C09G12.8b;C09G12.8a;K03D3.10	WBGene00000424	ced-10	C09G12.8	Signaling	Signaling: small GTPase	Signaling: small GTPase: Rho/Rac
285	C09G9.2a	Q17872	Nuclear Pore complex Protein	npp-23 C09G9.2 CELE_C09G9.2	unreviewed					0.369911	0.60668	0.0731278	0.951738	0.0477703	0.109415	0.435616	0.626208	-0.303991	-0.587115	0.596101	0.711496	-0.351761	-0.723991	C09G9.2a;C09G9.2b	WBGene00007493	npp-23	C09G9.2	Nuclear pore	Nuclear pore: structure	Nuclear pore: structure
286	C09G9.6	G5EC86	CCCH-type zinc finger protein oma-1 (Maturation oocyte expansion protein 1) (Oocyte maturation defective protein 1)	oma-1 moe-1 C09G9.6	reviewed					0.0404567	0.929347	0.0297808	0.962901	-0.0562698	-0.0657557	0.150722	0.828028	0.188525	0.275825	0.152323	0.913691	0.244794	0.297817	C09G9.6	WBGene00003864	oma-1	C09G9.6	mRNA functions	mRNA functions: binding	mRNA functions: binding: ZF
287	C09H10.2	P48166	Ribosomal protein rpl-36.A (60S ribosomal protein L44) (L41)	rpl-36.A rpl-41 C09H10.2	reviewed					0.884812	0.24345	0.153887	0.87176	0.162801	0.266924	1.41478	0.178737	-0.566889	-1.32095	1.0499	0.391171	-0.72969	-1.26405	C09H10.2	WBGene00004454	rpl-36.A	C09H10.2	Ribosome	Ribosome: subunit	Ribosome: subunit
288	C09H10.3	Q17880	NADH dehydrogenase [ubiquinone] flavoprotein 1, mitochondrial (EC 7.1.1.2)	nuo-1 C09H10.3 CELE_C09H10.3	unreviewed					1.56646	0.357741	0.260963	0.898187	-0.0686481	-0.221774	1.71874	0.375072	-0.284265	-0.956651	1.7503	0.665577	-0.215617	-0.791231	C09H10.3	WBGene00003831	nuo-1	C09H10.3	Metabolism	Metabolism: mitochondria	Metabolism: mitochondria: complex I
294	C10C6.6	P90747	Probable manganese-transporting ATPase catp-8 (EC 7.2.2.-) (Cation transporting ATPase 8)	catp-8 C10C6.6	reviewed					0.711112	0.252989	0.769155	0.277856	-0.972526	-1.15065	1.50235	0.062067	-1.02737	-1.72775	0.0270413	0.983159	-0.0548462	-0.0608134	C10C6.6	WBGene00007514	catp-8	C10C6.6	Transmembrane transport	Transmembrane transport: other	Transmembrane transport: other
296	C10E2.6	O17328	MFS domain-containing protein	mct-6 C10E2.6 CELE_C10E2.6	unreviewed					0.300284	0.658424	0.234926	0.814893	-0.187449	-0.355709	0.547135	0.543314	-0.361185	-0.702262	0.298234	0.879331	-0.173737	-0.387917	C10E2.6	WBGene00015676	mct-6	C10E2.6	Transmembrane transport	Transmembrane transport: monocarboxylate	Transmembrane transport: monocarboxylate
297	C10G11.7a	P91027	Calponin-homology (CH) domain-containing protein	chdp-1 C10G11.7 CELE_C10G11.7	unreviewed					0.939568	0.417739	0.994844	0.508997	-0.259879	-0.763592	1.15354	0.402671	-0.329203	-0.920454	0.172887	0.931436	-0.0693241	-0.193878	C10G11.7a	WBGene00015687	chdp-1	C10G11.7	Unknown	Unknown	Unknown
300	C10G8.5b	H2KYP3	Na_Ca_ex domain-containing protein	ncx-2 C10G8.5 CELE_C10G8.5	unreviewed					0.567074	0.375685	0.318	0.799468	-0.157066	-0.380816	0.686057	0.333109	-0.778228	-1.01667	0.505493	0.664975	-0.621162	-0.800517	C10G8.5b;C10G8.5d;C10G8.5a;C10G8.5c	WBGene00003567	ncx-2	C10G8.5	Transmembrane transport	Transmembrane transport: solute carrier	Transmembrane transport: solute carrier
301	C10G8.8a	H2KYP5	HABP4_PAI-RBP1 domain-containing protein	C10G8.8 CELE_C10G8.8	unreviewed					1.2269	0.104047	1.23457	0.139925	0.865273	1.46188	NaN	1	0	NaN	1.36579	0.187893	-1.06013	-1.65274	C10G8.8a;C10G8.8b	WBGene00015684	C10G8.8	C10G8.8	Unknown	Unknown	Unknown
305	C11D2.4	O45069	Queuosine salvage protein	C11D2.4 CELE_C11D2.4	unreviewed					0.0275895	0.966487	0.0524361	0.957549	-0.0333115	-0.0782699	0.069568	0.921833	0.0528046	0.111401	0.146683	0.93299	0.086116	0.202039	C11D2.4	WBGene00015702	C11D2.4	C11D2.4	Unknown	Unknown	Unknown
306	C11D2.7	Q8MXH7	PUA domain-containing protein	C11D2.7 CELE_C11D2.7	unreviewed					0.201523	0.723997	0.163397	0.86583	-0.19372	-0.292339	0.498985	0.536582	-0.441956	-0.719711	0.211241	0.884648	-0.248236	-0.368186	C11D2.7	WBGene00015703	C11D2.7	C11D2.7	Ribosome	Ribosome: other	Ribosome: other
309	C12C8.1	O45246	Heat Shock Protein	hsp-70 C12C8.1 CELE_C12C8.1	unreviewed					0.295419	0.543322	1.5527	0.176055	0.564809	1.37456	0.194182	0.739749	-0.542505	-0.412719	0.450869	0.649913	-1.10731	-0.835245	C12C8.1;F44E5.5;F44E5.4	WBGene00002026	hsp-70	C12C8.1	Stress response	Stress response: heat	Stress response: heat
313	C12D12.2b	Q10901	Excitatory amino acid transporter (Sodium-dependent glutamate/ aspartate transporter)	glt-1 C12D12.2	reviewed					0.0445377	0.951777	0.0633643	0.952924	-0.0461613	-0.100035	0.157267	0.85023	-0.0983711	-0.222065	0.18007	0.943253	-0.0522099	-0.165997	C12D12.2b;C12D12.2a	WBGene00001620	glt-1	C12D12.2	Transmembrane transport	Transmembrane transport: glutamate channel	Transmembrane transport: glutamate channel
315	C12D8.11	Q27274	RNA-binding protein RO60 (60 kDa SS-A/Ro ribonucleoprotein homolog)	rop-1 C12D8.11	reviewed					0.0515273	0.949262	0.0796316	0.951124	-0.0457489	-0.111767	0.198014	0.843779	-0.0960171	-0.243735	0.101144	0.956025	-0.0502682	-0.130716	C12D8.11	WBGene00004405	rop-1	C12D8.11	mRNA functions	mRNA functions: binding	mRNA functions: binding: RBM
318	C13B4.2	Q17361	Ubiquitin carboxyl-terminal hydrolase 14 (EC 3.4.19.12) (Deubiquitinating enzyme 14) (Ubiquitin thioesterase 14) (Ubiquitin-specific-processing protease 14)	usp-14 tgt-1 C13B4.2	reviewed					0.0171866	0.973621	0.114822	0.914147	-0.108699	-0.19563	0.0572376	0.927679	-0.0529255	-0.0998778	0.0426847	0.974391	0.0557735	0.0845656	C13B4.2	WBGene00006856	usp-14	C13B4.2	Proteolysis proteasome	Proteolysis proteasome: ubiquitin peptidase	Proteolysis proteasome: ubiquitin peptidase
319	C13B9.3	Q09236	Probable coatomer subunit delta (Delta-coat protein) (Delta-COP)	copd-1 C13B9.3	reviewed					1.27296	0.436859	0.25567	0.900631	0.0669285	0.216836	1.94174	0.397625	0.258878	0.926946	1.00475	0.750776	0.19195	0.633852	C13B9.3	WBGene00015734	copd-1	C13B9.3	Trafficking	Trafficking: ER/Golgi	Trafficking: ER/Golgi: COP I
321	C13G3.3a	Q17948	Serine/threonine protein phosphatase 2A regulatory subunit	pptr-2 C13G3.3 CELE_C13G3.3	unreviewed					0.447462	0.499032	0.53664	0.490889	0.51515	0.786123	0.587609	0.472554	0.487174	0.811326	0.0344402	0.983248	-0.0279762	-0.0578876	C13G3.3a;C13G3.3d;C13G3.3c;C13G3.3b	WBGene00007554	pptr-2	C13G3.3	Signaling	Signaling: phosphatase	Signaling: phosphatase: other
322	C14A4.14	Q9U3Q0	Mitochondrial Ribosomal Protein, Small	mrps-22 C14A4.14 CELE_C14A4.14	unreviewed					0.85245	0.354877	0.0347102	0.968679	0.022451	0.0527475	0.899484	0.397209	-0.406871	-0.928435	1.13788	0.51846	-0.429322	-1.05249	C14A4.14	WBGene00007564	mrps-22	C14A4.14	Metabolism	Metabolism: mitochondria	Metabolism: mitochondria: ribosome
323	C14A4.2	G5EFC8	Mammalian cell Death Associated Protein related	dap-3 C14A4.2 CELE_C14A4.2	unreviewed					0.633614	0.323868	0.737996	0.300074	0.878707	1.09501	0.542288	0.442158	0.708592	0.863033	0.374986	0.855831	-0.170115	-0.424343	C14A4.2	WBGene00000933	dap-3	C14A4.2	Development	Development: apoptosis	Development: apoptosis
325	C14B1.1	Q17967	Protein disulfide-isomerase 1 (PDI 1) (EC 5.3.4.1) (Prolyl 4-hydroxylase subunit beta-1)	pdi-1 C14B1.1	reviewed					0.503937	0.439169	0.665083	0.42393	-0.538824	-0.896083	0.739859	0.347518	-0.62083	-0.993638	0.067496	0.956089	-0.0820057	-0.128588	C14B1.1	WBGene00003962	pdi-1	C14B1.1	Protein modification	Protein modification: other	Protein modification: other
327	C14B9.1	P34328	Heat shock protein Hsp-12.2	hsp-12.2 hsp12-2 C14B9.1	reviewed					1.36814	0.0688443	1.28161	0.0857248	-1.2045	-1.65248	0.095302	0.885693	-0.0980644	-0.169021	1.32369	0.192142	1.10643	1.64415	C14B9.1	WBGene00002011	hsp-12.2	C14B9.1	Stress response	Stress response: heat	Stress response: heat
329	C14B9.2	P34329	Probable protein disulfide-isomerase A4 (EC 5.3.4.1) (ERp-72 homolog)	C14B9.2	reviewed					0.331452	0.592439	0.524863	0.529214	-0.43572	-0.736006	0.458809	0.558752	-0.434013	-0.683422	0.00164579	0.997093	0.0017067	0.00310889	C14B9.2	WBGene00015752	C14B9.2	C14B9.2	Stress response	Stress response: ER	Stress response: ER
331	C14B9.7	P34334	60S ribosomal protein L21	rpl-21 C14B9.7	reviewed					0.844755	0.538796	1.1091	0.501272	0.250111	0.772713	0.522444	0.764831	0.115451	0.379457	0.52308	0.855715	-0.13466	-0.418875	C14B9.7	WBGene00004433	rpl-21	C14B9.7	Ribosome	Ribosome: subunit	Ribosome: subunit
333	C14C10.4	Q17974	Leucine-rich PPR motif-containing protein, mitochondrial	mma-1 C14C10.4 CELE_C14C10.4	unreviewed					0.179425	0.739899	0.304863	0.71265	-0.332748	-0.499531	0.45671	0.558216	-0.437321	-0.683314	0.0664619	0.956006	-0.104573	-0.136458	C14C10.4	WBGene00007587	mma-1	C14C10.4	Unknown	Unknown	Unknown
334	C14C10.5b	N1NTN5	BLM10_mid domain-containing protein	C14C10.5 CELE_C14C10.5	unreviewed					0.597041	0.352577	1.139	0.171958	-0.84782	-1.38931	0.157319	0.812701	-0.235313	-0.30127	0.611371	0.592155	0.612507	0.890497	C14C10.5b;C14C10.5a	WBGene00007588	C14C10.5	C14C10.5	Proteolysis proteasome	Proteolysis proteasome: other	Proteolysis proteasome: other
335	C14F11.1	Q17994	Aspartate aminotransferase (EC 2.6.1.1)	got-2.2 C14F11.1 CELE_C14F11.1	unreviewed					0.053673	0.909293	0.180863	0.815776	-0.320795	-0.356054	0.0848488	0.877576	-0.159785	-0.179657	0.11667	0.924302	0.16101	0.223863	C14F11.1	WBGene00015778	got-2.2	C14F11.1	Metabolism	Metabolism: amino acid	Metabolism: amino acid: breakdown
340	C14H10.3b	B1Q255	Glutamate decarboxylase	C14H10.3 CELE_C14H10.3	unreviewed					0.265744	0.625683	0.300036	0.743984	0.270304	0.463077	0.210142	0.754921	-0.307653	-0.389255	0.509997	0.667617	-0.577957	-0.789462	C14H10.3b;C14H10.3a	WBGene00007593	C14H10.3	C14H10.3	Unknown	Unknown	Unknown
342	C15F1.6	Q9N5Y2	Probable very-long-chain enoyl-CoA reductase art-1 (EC 1.3.1.93)	art-1 C15F1.6	reviewed					0.139414	0.867527	0.207088	0.874324	-0.119732	-0.276728	0.0641673	0.93136	0.0389851	0.0932193	0.49056	0.843227	0.158717	0.452503	C15F1.6	WBGene00000198	art-1	C15F1.6	Metabolism	Metabolism: lipid	Metabolism: lipid: fatty acid
343	C15F1.7b	P34697	Superoxide dismutase [Cu-Zn] (SOD-1) (EC 1.15.1.1)	sod-1 C15F1.7	reviewed		+			1.82362	0.0575465	2.2165	0.0334321	-0.857097	-1.98459	1.5361	0.138764	-0.61035	-1.41934	0.37362	0.821083	0.246747	0.501257	C15F1.7b;C15F1.7a;ZK430.3	WBGene00004930	sod-1	C15F1.7	Stress response	Stress response: oxidative	Stress response: oxidative
344	C15H11.3	B5BM32	Nuclear RNA export factor 1	nxf-1 C15H11.3 CELE_C15H11.3	unreviewed					0.0933662	0.881983	0.279222	0.783582	0.198845	0.397886	0.187479	0.809257	0.174492	0.306368	0.0271993	0.986897	-0.0243538	-0.0477619	C15H11.3	WBGene00003834	nxf-1	C15H11.3	mRNA functions	mRNA functions: processing	mRNA functions: processing: export
345	C15H11.4	Q9XVS9	DeHydrogenases, Short chain	dhs-22 C15H11.4 CELE_C15H11.4	unreviewed					0.649068	0.54264	0.248776	0.870731	0.108895	0.285867	1.05791	0.458761	0.291586	0.833507	0.604329	0.798383	0.182691	0.52671	C15H11.4	WBGene00000985	dhs-22	C15H11.4	Metabolism	Metabolism: short chain dehydrogenase	Metabolism: short chain dehydrogenase
346	C15H11.7	O17586	Proteasome subunit alpha type-6 (Proteasome subunit alpha 1)	pas-1 C15H11.7	reviewed					0.16408	0.809346	0.229267	0.837531	-0.168985	-0.337326	0.331123	0.708598	-0.246788	-0.472036	0.132393	0.932986	-0.077803	-0.183523	C15H11.7	WBGene00003922	pas-1	C15H11.7	Proteolysis proteasome	Proteolysis proteasome: 20S	Proteolysis proteasome: 20S
347	C15H11.9	Q9XVT0	Ribosome biogenesis regulatory protein homolog	rrbs-1 C15H11.9	reviewed					0.619073	0.306955	0.696386	0.302317	1.00604	1.09072	0.0577453	0.914499	0.104913	0.123641	1.11062	0.311494	-0.901123	-1.39686	C15H11.9	WBGene00007617	rrbs-1	C15H11.9	Ribosome	Ribosome: subunit	Ribosome: subunit
349	C15H9.6a	P27420	Heat shock 70 kDa protein C	hsp-3 hsp70c C15H9.6	reviewed					1.28214	0.192578	1.19193	0.305762	-0.435166	-1.08014	1.37184	0.189921	-0.558128	-1.29333	0.253168	0.910022	-0.122962	-0.306411	C15H9.6a;C15H9.6b	WBGene00002007	hsp-3	C15H9.6	Chaperone	Chaperone: HSP	Chaperone: HSP
350	C15H9.7	Q18026	Kynureninase (EC 3.7.1.3) (Abnormal fluorescence under UV illumination) (L-kynurenine hydrolase)	flu-2 C15H9.7	reviewed					0.383366	0.506541	0.0408311	0.952698	-0.0745491	-0.0886533	0.758964	0.320749	-0.694921	-1.0435	0.54828	0.643884	-0.620372	-0.83951	C15H9.7	WBGene00015802	kynu-1	C15H9.7	Metabolism	Metabolism: amino acid	Metabolism: amino acid: breakdown
352	C15H9.9	Q18032	Protein sleepless	C15H9.9 CELE_C15H9.9	unreviewed					0.254139	0.735854	0.236548	0.837548	-0.154422	-0.33011	0.681899	0.556556	-0.275457	-0.686717	0.175239	0.925961	-0.121035	-0.256502	C15H9.9	WBGene00015803	C15H9.9	C15H9.9	Unknown	Unknown	Unknown
353	C16A3.10	Q18040	Probable ornithine aminotransferase, mitochondrial (EC 2.6.1.13) (Ornithine--oxo-acid aminotransferase)	oatr-1 C16A3.10	reviewed					1.57838	0.0780784	1.63375	0.0854299	-0.802045	-1.64837	1.41883	0.121841	-0.72883	-1.47566	0.104842	0.94878	0.0732155	0.159111	C16A3.10	WBGene00015814	oatr-1	C16A3.10	Metabolism	Metabolism: amino acid	Metabolism: amino acid: synthesis
354	C16A3.3	Q18038	Programmed cell death 11	let-716 C16A3.3 CELE_C16A3.3	unreviewed					0.430742	0.514563	0.706507	0.407775	0.532211	0.921131	0.125685	0.849584	0.140073	0.225047	0.593565	0.696123	-0.392138	-0.754456	C16A3.3	WBGene00002850	let-716	C16A3.3	Development	Development: apoptosis	Development: apoptosis
356	C16A3.5	Q18036	NADH dehydrogenase [ubiquinone] 1 beta subcomplex subunit 9 (Complex I-B22) (NADH-ubiquinone oxidoreductase B22 subunit)	C16A3.5 CELE_C16A3.5	unreviewed					0.103817	0.91465	0.132412	0.920853	0.0647995	0.167661	0.096003	0.914234	-0.0469837	-0.123339	0.528855	0.885024	-0.111783	-0.372661	C16A3.5	WBGene00015810	C16A3.5	C16A3.5	Metabolism	Metabolism: mitochondria	Metabolism: mitochondria: complex I
360	C16A3.9	P51404	40S ribosomal protein S13	rps-13 C16A3.9	reviewed					1.16242	0.378161	0.771623	0.652198	0.188494	0.580458	0.679786	0.707428	-0.145233	-0.47415	1.23136	0.563174	-0.333727	-0.949507	C16A3.9	WBGene00004482	rps-13	C16A3.9	Ribosome	Ribosome: subunit	Ribosome: subunit
366	C16H3.2	G5EC10	Galectin	lec-9 C16H3.2 CELE_C16H3.2	unreviewed					0.848097	0.213105	0.609295	0.434776	-0.593577	-0.880635	1.20011	0.103847	-1.05086	-1.52924	0.402627	0.747269	-0.457283	-0.644458	C16H3.2	WBGene00002272	lec-9	C16H3.2	Extracellular material	Extracellular material: lectin	Extracellular material: lectin
369	C17E4.9a	Q93235	Sodium/potassium-transporting ATPase subunit beta-1 (Sodium/potassium-dependent ATPase subunit beta-1)	nkb-1 C17E4.9	reviewed					0.330328	0.752177	0.506306	0.702763	-0.194806	-0.512116	0.517046	0.745954	-0.1257	-0.399737	0.165872	0.931605	0.0691059	0.190439	C17E4.9a	WBGene00007646	nkb-1	C17E4.9	Transmembrane transport	Transmembrane transport: other	Transmembrane transport: other
373	C17G1.3a	Q93242	UDP-glucuronosyltransferase (EC 2.4.1.17)	ugt-23 C17G1.3 CELE_C17G1.3	unreviewed					0.865347	0.273896	0.0534857	0.95635	-0.0370949	-0.0830711	0.918764	0.290101	-0.596482	-1.09774	0.912425	0.506849	-0.559388	-1.06792	C17G1.3a;C17G1.3b;F10D2.5;C49A9.8	WBGene00007650	ugt-23	C17G1.3	Stress response	Stress response: detoxification	Stress response: detoxification: ugt
374	C17G1.7	Q93244	Cysteine synthase 1 (EC 2.5.1.47) (O-acetylserine (thiol)-lyase 1) (OAS-TL)	cysl-1 C17G1.7	reviewed	+	+	+		2.62469	0.00705882	2.74733	0.00151724	-1.70365	-2.98083	1.52366	0.0486809	-1.18199	-1.82244	NaN	1	0	NaN	C17G1.7	WBGene00007653	cysl-1	C17G1.7	Metabolism	Metabolism: amino acid	Metabolism: amino acid: synthesis
378	C17G10.8	Q09979	SCP2 domain-containing protein	dhs-6 C17G10.8 CELE_C17G10.8	unreviewed					0.347954	0.613108	0.552864	0.540801	-0.380622	-0.720215	0.0860604	0.901427	-0.0757519	-0.144958	0.538564	0.747116	0.30487	0.650484	C17G10.8	WBGene00000970	dhs-6	C17G10.8	Metabolism	Metabolism: short chain dehydrogenase	Metabolism: short chain dehydrogenase
379	C17G10.9b	Q95QW0	Eukaryotic translation initiation factor 3 subunit L (eIF3l)	eif-3.L C17G10.9	reviewed					0.355048	0.806691	0.298986	0.871215	-0.0899681	-0.274219	0.205466	0.886676	0.0498291	0.167499	0.776092	0.821674	0.139797	0.478619	C17G10.9b;C17G10.9a;C17G10.9e;C17G10.9c;C17G10.9d	WBGene00015920	eif-3.L	C17G10.9	Ribosome	Ribosome: EIF	Ribosome: EIF
382	C17H12.14	Q95X44	V-type proton ATPase subunit E (V-ATPase subunit E)	vha-8 C17H12.14	reviewed					1.77057	0.15035	0.974718	0.471117	-0.299843	-0.822377	1.95621	0.13756	-0.501432	-1.42242	0.855978	0.753148	-0.201589	-0.624485	C17H12.14	WBGene00006917	vha-8	C17H12.14	Lysosome	Lysosome: Vacuolar ATPase	Lysosome: Vacuolar ATPase
383	C17H12.1b	A0A486WV95	WD_REPEATS_REGION domain-containing protein	dyci-1 C17H12.1 CELE_C17H12.1	unreviewed					0.403991	0.556901	0.518894	0.543387	0.408351	0.715444	0.547629	0.536386	0.384304	0.719409	0.0331244	0.984023	-0.0240471	-0.0531044	C17H12.1b;C17H12.1a	WBGene00015927	dyci-1	C17H12.1	Cilia	Cilia: IFT	Cilia: IFT-motor
385	C18A11.7b	Q18066	Disorganized muscle protein 1 (2D-page protein spot 8)	dim-1 C18A11.7/C18A11.8	reviewed					0.230979	0.712076	0.365247	0.67695	0.334244	0.554017	0.00461265	0.99702	-0.00597305	-0.00937329	0.731026	0.671358	-0.340217	-0.782054	C18A11.7b;C18A11.7a	WBGene00001000	dim-1	C18A11.7	Muscle function	Muscle function	Muscle function
386	C18A3.3	Q09958	Probable rRNA-processing protein EBP2 homolog	C18A3.3	reviewed	+	+			2.34868	0.011102	2.20118	0.00755556	1.64786	2.53994	1.17411	0.175679	0.712285	1.32838	1.36212	0.21561	-0.935575	-1.5845	C18A3.3	WBGene00015941	C18A3.3	C18A3.3	mRNA functions	mRNA functions: processing	mRNA functions: processing: snRNP
389	C18B2.3	Q18074	Uncharacterized protein	C18B2.3 CELE_C18B2.3	unreviewed					1.48018	0.172879	0.52219	0.659102	0.239172	0.574851	1.80074	0.133174	0.543328	1.43683	1.25204	0.590381	0.304156	0.904781	C18B2.3	WBGene00015954	C18B2.3	C18B2.3	Unknown	Unknown	Unknown
391	C18B2.5a	Q18076	G domain-containing protein	C18B2.5 CELE_C18B2.5	unreviewed					0.212828	0.751085	0.249858	0.798568	-0.204251	-0.379564	0.385307	0.654223	-0.300364	-0.549195	0.186535	0.933109	-0.0961132	-0.23764	C18B2.5a;C18B2.5b	WBGene00015956	C18B2.5	C18B2.5	Unknown	Unknown	Unknown
392	C18C4.10c	P46822	Kinesin light chain (KLC)	klc-2 C18C4.10	reviewed					0.354014	0.584343	0.655204	0.44941	-0.483333	-0.856527	0.247722	0.749234	-0.234132	-0.396556	0.313492	0.833402	0.249201	0.46056	C18C4.10c;C18C4.10a;C18C4.10b	WBGene00002215	klc-2	C18C4.10	Cytoskeleton	Cytoskeleton: motor protein	Cytoskeleton: motor protein: kinesin
397	C18E3.7c	Q86NJ8	Piwi-like protein	ppw-1 C18E3.7 CELE_C18E3.7	unreviewed					0.435659	0.61457	0.430149	0.727988	0.198001	0.483987	0.976555	0.467337	0.299285	0.822098	0.166352	0.930621	0.101284	0.231182	C18E3.7c;F56A6.1b;F56A6.1a;C18E3.7d;C18E3.7b	WBGene00004093	ppw-1	C18E3.7	Non-coding RNA	Non-coding RNA: small RNA	Non-coding RNA: small RNA: argonaute
399	C18E9.2a	Q18093	Translocation protein SEC62	C18E9.2 CELE_C18E9.2	unreviewed					0.187937	0.785403	0.164273	0.894015	-0.112138	-0.240351	0.3885	0.673952	-0.264561	-0.525429	0.231272	0.902312	-0.152422	-0.324684	C18E9.2a	WBGene00007683	C18E9.2	C18E9.2	Transmembrane transport	Transmembrane transport: other	Transmembrane transport: other
400	C18E9.4	Q18095	NADH dehydrogenase [ubiquinone] 1 beta subcomplex subunit 3 (Complex I-B12) (NADH-ubiquinone oxidoreductase B12 subunit)	C18E9.4 CELE_C18E9.4	unreviewed					0.450931	0.557133	0.0748664	0.946654	0.059016	0.121441	0.559002	0.569007	-0.311765	-0.668027	0.796839	0.637927	-0.370781	-0.844305	C18E9.4	WBGene00007684	C18E9.4	C18E9.4	Metabolism	Metabolism: mitochondria	Metabolism: mitochondria: complex I
401	C18E9.6	Q18090	Mitochondrial import receptor subunit TOM40 homolog (Translocase of outer membrane 40 kDa subunit homolog)	tomm-40 C18E9.6	reviewed					0.00986419	0.987547	0.0729918	0.952757	0.0444241	0.105669	0.0407756	0.962069	0.0230312	0.0578297	0.0363641	0.983258	-0.0213928	-0.0527477	C18E9.6	WBGene00007686	tomm-40	C18E9.6	Metabolism	Metabolism: mitochondria	Metabolism: mitochondria: translocase
403	C18G1.4a	G5EBV6	Guanyl-specific ribonuclease pgl-3 (EC 4.6.1.24) (P granule abnormality protein 3)	pgl-3 C18G1.4	reviewed					0.659864	0.420902	0.168226	0.877113	0.130639	0.259142	1.00903	0.320813	0.470682	1.04298	0.785328	0.663819	0.340043	0.806006	C18G1.4a;C18G1.4b	WBGene00003994	pgl-3	C18G1.4	mRNA functions	mRNA functions: binding	mRNA functions: binding: other
405	C18H9.3a	Q09237	GYF domain-containing protein gyf-1	gyf-1 C18H9.3	reviewed					0.493078	0.532464	0.274647	0.785402	0.19967	0.395231	0.600759	0.643677	-0.207289	-0.564183	0.739463	0.633425	-0.406958	-0.850344	C18H9.3a;C18H9.3b;C18H9.3c;C18H9.3d;C18H9.3e	WBGene00016002	gyf-1	C18H9.3	Unknown	Unknown	Unknown
408	C23G10.2a	Q10121	RutC family protein C23G10.2	C23G10.2	reviewed	+	+	+		5.71437	0.000242424	5.42408	0	-2.40254	-5.7804	4.22672	0.0005	-2.33573	-4.62774	NaN	1	0	NaN	C23G10.2a;C23G10.2c;C23G10.2b	WBGene00016011	C23G10.2	C23G10.2	mRNA functions	mRNA functions: processing	mRNA functions: processing: nuclease
409	C23G10.3	P48152	40S ribosomal protein S3	rps-3 C23G10.3	reviewed					0.109743	0.92554	0.0260183	0.980378	-0.00699539	-0.0238799	0.246339	0.84946	0.0737175	0.227869	0.217595	0.929583	0.0807129	0.230401	C23G10.3	WBGene00004472	rps-3	C23G10.3	Ribosome	Ribosome: subunit	Ribosome: subunit
410	C23G10.4b	Q18115	26S proteasome non-ATPase regulatory subunit 1 (26S proteasome regulatory subunit rpn-2)	rpn-2 C23G10.4	reviewed					0.395439	0.806194	0.0436194	0.969244	0.0137497	0.0442164	0.853797	0.718247	0.125032	0.452482	0.508439	0.882933	0.111282	0.367629	C23G10.4b;C23G10.4a	WBGene00004459	rpn-2	C23G10.4	Proteolysis proteasome	Proteolysis proteasome: 19S	Proteolysis proteasome: 19S
411	C23G10.8	Q9GYR5	NADAR domain-containing protein	sna-3 C23G10.8 CELE_C23G10.8	unreviewed					0.610196	0.377659	0.556115	0.479171	0.531456	0.809515	1.39498	0.148958	0.647772	1.39312	0.103989	0.93153	0.116316	0.188706	C23G10.8	WBGene00016015	sna-3	C23G10.8	Unknown	Unknown	Unknown
414	C23H3.4a	P91079	Serine palmitoyltransferase 1 (EC 2.3.1.50) (Long chain base biosynthesis protein 1) (LCB 1) (Serine-palmitoyl-CoA transferase 1) (SPT 1) (SPT1)	sptl-1 C23H3.4	reviewed					0.0866777	0.915375	0.258439	0.846347	-0.127454	-0.314662	0.127993	0.890452	-0.0634186	-0.163386	0.116703	0.949237	0.0640358	0.157547	C23H3.4a;C23H3.4b;C23H3.4c	WBGene00016020	sptl-1	C23H3.4	Metabolism	Metabolism: lipid	Metabolism: lipid: sphingolipid
420	C24A3.6	Q18120	TWiK family of potassium channels protein 18	twk-18 C24A3.6	reviewed	+	+			2.43772	0.0158987	2.67022	0.00609524	1.24026	2.59113	1.12102	0.242112	0.562847	1.18267	1.22558	0.343432	-0.677415	-1.33175	C24A3.6	WBGene00006672	twk-18	C24A3.6	Transmembrane transport	Transmembrane transport: potassium channel	Transmembrane transport: potassium channel
421	C24D10.8	G5EG23	Nematode Specific Peptide family, group D	nspd-6 nspd-3 C24D10.7 C24D10.8 CELE_C24D10.7 CELE_C24D10.8	unreviewed					0.610866	0.253126	0.424747	0.473461	-1.37735	-0.824979	0.332881	0.589064	0.756541	0.638275	1.00793	0.21276	2.13389	1.59217	C24D10.8;C24D10.7;ZK484.8;Y43C5A.1;K07F5.5;Y23H5B.9;T23B7.1;F11G11.8;F26A1.10	WBGene00016058	nspd-3	C24D10.7	Unknown	Unknown	Unknown: regulated by multiple stresses
422	C24F3.1a	Q9U3P5	Translocating chain-associated membrane protein	tram-1 C24F3.1 CELE_C24F3.1	unreviewed					0.667538	0.33166	0.554764	0.474152	0.555689	0.81929	0.190931	0.800633	-0.193935	-0.320939	1.1677	0.33207	-0.749624	-1.34965	C24F3.1a	WBGene00007696	tram-1	C24F3.1	Transmembrane protein	Transmembrane protein: ER	Transmembrane protein: ER
424	C24F3.6	Q9NAR3	Col_cuticle_N domain-containing protein	col-124 C24F3.6 CELE_C24F3.6	unreviewed					0.469273	0.476704	0.2572	0.812041	-0.172044	-0.35999	0.735544	0.358509	-0.595039	-0.976984	0.39351	0.754732	-0.422995	-0.621841	C24F3.6	WBGene00000698	col-124	C24F3.6	Extracellular material	Extracellular material: collagen	Extracellular material: collagen
425	C24G6.3	O76384	MMS19 nucleotide excision repair protein	mms-19 C24G6.3 CELE_C24G6.3	unreviewed	+	+	+		3.39381	0.00411321	3.37181	0.00241758	-1.11862	-2.83731	2.79145	0.00451485	-1.16132	-2.58627	NaN	1	0	NaN	C24G6.3	WBGene00016060	mms-19	C24G6.3	Unknown	Unknown	Unknown: regulated by multiple stresses
428	C24H11.7a	G5EGS5	Golgi-specific brefeldin A-resistance guanine nucleotide exchange factor 1 homolog (BFA-resistant GEF 1)	gbf-1 phi-34 C24H11.7	reviewed					0.234678	0.656397	0.300681	0.688566	-0.440517	-0.534463	0.120885	0.862083	0.111043	0.203073	0.392918	0.738031	0.551561	0.666973	C24H11.7a;C24H11.7b	WBGene00007703	gbf-1	C24H11.7	Trafficking	Trafficking: ER/Golgi	Trafficking: ER/Golgi: ARF
429	C24H12.4a	O17157	RNA helicase (EC 3.6.4.13)	C24H12.4 CELE_C24H12.4	unreviewed					1.25819	0.115767	1.62533	0.0708431	0.895169	1.71724	0.105986	0.870582	0.116679	0.191116	1.3303	0.285449	-0.77849	-1.46501	C24H12.4a;C24H12.4c;C24H12.4d	WBGene00016073	C24H12.4	C24H12.4	mRNA functions	mRNA functions: processing	mRNA functions: processing: helicase
430	C25A1.10a	Q9XVS4	Nucleolar protein dao-5 (140 kDa nucleolar phosphoprotein) (Nopp140) (Dauer or aging adult overexpression protein 5)	dao-5 C25A1.10	reviewed					0.813547	0.200571	1.05477	0.128094	1.30731	1.49685	0.376651	0.579537	0.558697	0.651631	0.69689	0.535296	-0.748616	-1.01546	C25A1.10a;C25A1.10b	WBGene00000931	dao-5	C25A1.10	Ribosome	Ribosome: other	Ribosome: other
431	C25A1.13	O02220	L51_S25_CI-B8 domain-containing protein	mrpl-34 C25A1.13 CELE_C25A1.13	unreviewed					0.485019	0.521896	0.22963	0.837771	0.165065	0.334426	0.359444	0.687645	-0.265343	-0.505989	1.2144	0.498798	-0.430409	-1.08251	C25A1.13	WBGene00007712	mrpl-34	C25A1.13	Metabolism	Metabolism: mitochondria	Metabolism: mitochondria: ribosome
433	C25A1.4	Q9XVS2	SUPpressor	sup-46 C25A1.4 CELE_C25A1.4	unreviewed					0.055785	0.92423	0.0690468	0.943866	0.0767521	0.12769	0.184136	0.811114	0.175031	0.303591	0.16689	0.927968	0.0982788	0.228345	C25A1.4	WBGene00045383	sup-46	C25A1.4	Unknown	Unknown	Unknown
434	C25A1.6	Q9XVR8	Putative H/ACA ribonucleoprotein complex subunit 3 (Nucleolar protein 10) (Nucleolus associated protein homolog 3)	nola-3 C25A1.6	reviewed					0.372628	0.617954	0.0645108	0.952594	0.0354061	0.0891426	0.529534	0.595363	-0.285609	-0.627522	0.476141	0.754476	-0.321015	-0.626599	C25A1.6	WBGene00007708	nola-3	C25A1.6	Ribosome	Ribosome: biogenesis	Ribosome: biogenesis
438	C25B8.3	P43510	Cathepsin B-like cysteine proteinase 6 (EC 3.4.22.-) (Cysteine protease-related 6)	cpr-6 C25B8.3	reviewed					1.2585	0.138997	1.65266	0.0926578	-0.7623	-1.62315	1.14086	0.2195	-0.61456	-1.23659	0.182772	0.923843	0.14774	0.284176	C25B8.3	WBGene00000786	cpr-6	C25B8.3	Stress response	Stress response: osmotic	Stress response: osmotic
443	C25F6.3	Q18164	Dihydropyrimidine dehydrogenase [NADP(+)] (DHPDHase) (DPD) (EC 1.3.1.2) (Dihydrothymine dehydrogenase) (Dihydrouracil dehydrogenase)	dpyd-1 C25F6.3	reviewed			+		1.30408	0.0886814	1.02269	0.2493	-0.66716	-1.20789	1.58846	0.0436739	-1.15865	-1.85617	0.492418	0.705328	-0.49149	-0.738627	C25F6.3	WBGene00016103	dpyd-1	C25F6.3	Metabolism	Metabolism: nucleotide	Metabolism: nucleotide
446	C25H3.7a	Q8MQC1	GST_C_6 domain-containing protein	C25H3.7 CELE_C25H3.7	unreviewed					0.537887	0.376783	0.97768	0.29866	0.550047	1.09741	0.220335	0.73492	-0.367226	-0.418916	0.755461	0.484603	-0.917273	-1.12231	C25H3.7a	WBGene00016116	C25H3.7	C25H3.7	Unknown	Unknown	Unknown
447	C25H3.9	H2KYV1	NADH dehydrogenase [ubiquinone] 1 beta subcomplex subunit 5, mitochondrial (Complex I-SGDH) (NADH-ubiquinone oxidoreductase SGDH subunit)	C25H3.9 CELE_C25H3.9	unreviewed					0.875084	0.378037	0.50389	0.724719	-0.177565	-0.486397	1.15131	0.320082	-0.420721	-1.04709	0.554652	0.760289	-0.243156	-0.594067	C25H3.9	WBGene00016118	C25H3.9	C25H3.9	Metabolism	Metabolism: mitochondria	Metabolism: mitochondria: complex I
448	C26B2.1	Q18194	DyNactin Complex component	dnc-4 C26B2.1 CELE_C26B2.1	unreviewed	+		+	+	2.23737	0.016323	NaN	1	0	NaN	1.82685	0.0256104	1.18717	2.03196	2.72333	0.012	1.33483	2.70318	C26B2.1	WBGene00016124	dnc-4	C26B2.1	Cytoskeleton	Cytoskeleton: motor protein	Cytoskeleton: motor protein: dynein
452	C26C6.2	P51875	Guanine nucleotide-binding protein G(o) subunit alpha	goa-1 C26C6.2	reviewed					0.430347	0.582477	0.410963	0.701855	-0.236001	-0.514572	0.890609	0.426459	-0.366993	-0.880933	0.184929	0.92192	-0.130993	-0.272478	C26C6.2;Y95B8A.5c;Y95B8A.5b	WBGene00001648	goa-1	C26C6.2	Signaling	Signaling: heteromeric G protein	Signaling: heteromeric G protein: G alpha subunit
454	C26D10.1	Q18211	Regulator of chromosome condensation (Cell cycle regulatory protein) (RCC1 homolog)	ran-3 C26D10.1	reviewed					0.801086	0.273882	0.891641	0.314455	-0.574261	-1.06619	1.05388	0.207411	-0.717431	-1.25911	0.142388	0.931827	-0.143169	-0.24424	C26D10.1	WBGene00004304	ran-3	C26D10.1	Signaling	Signaling: small GTPase	Signaling: small GTPase: Ran
455	C26D10.2a	Q18212	Spliceosome RNA helicase DDX39B homolog (EC 3.6.4.13) (DEAD box protein UAP56)	hel-1 C26D10.2	reviewed					0.0788245	0.898087	0.0795961	0.942971	0.0634125	0.129343	0.150762	0.844763	-0.130261	-0.243939	0.226297	0.889497	-0.193674	-0.352913	C26D10.2a	WBGene00001840	hel-1	C26D10.2	mRNA functions	mRNA functions: processing	mRNA functions: processing: export
456	C26E6.3	Q18224	CCR4-NOT transcription complex subunit 9 (Cell differentiation protein RQCD1 homolog)	ntl-9 C26E6.3 CELE_C26E6.3	unreviewed	+		+	+	3.58669	0.004	NaN	1	0	NaN	2.81768	0.00915254	0.963983	2.38216	3.8283	0.00494118	1.12322	3.06081	C26E6.3	WBGene00016139	ntl-9	C26E6.3	Transcription: general machinery	Transcription: general machinery: RNA Pol II	Transcription: general machinery: RNA Pol II: CCR4/NOT
457	C26E6.4	Q10578	DNA-directed RNA polymerase II subunit RPB2 (RNA polymerase II subunit 2) (RNA polymerase II subunit B2) (EC 2.7.7.6)	rpb-2 C26E6.4	reviewed					1.16689	0.190951	0.96078	0.359951	0.447682	0.997891	1.32796	0.160376	0.654287	1.36615	0.37932	0.83103	0.206605	0.467751	C26E6.4	WBGene00016140	rpb-2	C26E6.4	Transcription: general machinery	Transcription: general machinery: RNA Pol II	Transcription: general machinery: RNA Pol II: subunit
458	C26E6.6	P49404	Putative 39S ribosomal protein L3, mitochondrial	mrps-18C C26E6.6	reviewed					0.628431	0.338681	0.543936	0.465473	-0.614094	-0.833325	0.240427	0.766638	0.19876	0.368112	0.83626	0.458807	0.812854	1.15382	C26E6.6	WBGene00016142	mrps-18C	C26E6.6	Metabolism	Metabolism: mitochondria	Metabolism: mitochondria: ribosome
460	C26F1.4	Q18231	40S ribosomal protein S30	rps-30 C26F1.4 CELE_C26F1.4	unreviewed					0.730377	0.371551	0.622609	0.496152	0.404494	0.781609	0.216845	0.829563	-0.109147	-0.270251	0.942219	0.516411	-0.513641	-1.04875	C26F1.4	WBGene00004499	rps-30	C26F1.4	Ribosome	Ribosome: subunit	Ribosome: subunit
464	C27A2.2a	P52819	60S ribosomal protein L22	rpl-22 C27A2.2	reviewed					2.25997	0.0879238	2.11779	0.110988	0.547283	1.5433	1.90768	0.325151	0.305754	1.03589	0.858996	0.727064	-0.241529	-0.696597	C27A2.2a	WBGene00004434	rpl-22	C27A2.2	Ribosome	Ribosome: subunit	Ribosome: subunit
471	C27D11.1	P34339	Eukaryotic translation initiation factor 3 subunit A (eIF3a) (Egg-laying defective protein 45) (Eukaryotic translation initiation factor 3 subunit 10)	egl-45 eif-3.A C27D11.1	reviewed					0.24252	0.849529	0.433255	0.79915	-0.126254	-0.379644	0.29591	0.819279	-0.0974693	-0.2867	0.123978	0.965814	0.0287846	0.0999885	C27D11.1	WBGene00001209	egl-45	C27D11.1	Ribosome	Ribosome: EIF	Ribosome: EIF
476	C27H6.2	O17607	RuvB-like 1 (EC 3.6.4.12) (Pontin)	ruvb-1 C27H6.2	reviewed					0.6447	0.618394	1.10515	0.610438	-0.184253	-0.632352	0.038515	0.973743	0.0146317	0.0439336	0.760669	0.759561	0.198885	0.597043	C27H6.2	WBGene00007784	ruvb-1	C27H6.2	Unknown	Unknown	Unknown
477	C27H6.4c	B2D6P1	TPR_REGION domain-containing protein	rmd-2 C27H6.4 CELE_C27H6.4	unreviewed					0.563621	0.341386	0.299233	0.690861	-0.434001	-0.530908	0.935927	0.172675	-1.09975	-1.33504	0.426939	0.705728	-0.665752	-0.733721	C27H6.4c	WBGene00007786	rmd-2	C27H6.4	Cytoskeleton	Cytoskeleton: microtubule	Cytoskeleton: microtubule: RMDN
478	C27H6.8	O17606	MYG1 protein C27H6.8	C27H6.8 K08H10.8	reviewed					0.964055	0.230905	1.05499	0.295848	-0.515188	-1.10717	1.09585	0.206411	-0.687728	-1.26555	0.22482	0.895447	-0.17254	-0.336683	C27H6.8	WBGene00007787	C27H6.8	C27H6.8	Unknown	Unknown	Unknown
481	C28C12.7b	Q18276	SaPosin-like Protein family	spp-10 C28C12.7 CELE_C28C12.7	unreviewed					2.33454	0.0869045	0.045825	0.968708	0.018552	0.0541145	2.4325	0.125389	-0.454763	-1.45599	2.20538	0.292932	-0.473315	-1.4401	C28C12.7b;C28C12.7a	WBGene00004995	spp-10	C28C12.7	Stress response	Stress response: pathogen	Stress response: pathogen: saposin
482	C28C12.9	H2KYN3	Acyl CoA DeHydrogenase	acdh-13 C28C12.9 CELE_C28C12.9	unreviewed					0.193563	0.756439	0.430875	0.649761	-0.308451	-0.587188	0.0740039	0.909269	-0.0799389	-0.135134	0.37386	0.818729	0.228512	0.485663	C28C12.9	WBGene00001566	acdh-13	C28C12.9	Metabolism	Metabolism: other	Metabolism: other
485	C28H8.11a	Q09474	Tryptophan 2,3-dioxygenase (TDO) (EC 1.13.11.11) (Tryptamin 2,3-dioxygenase) (Tryptophan oxygenase) (TO) (TRPO) (Tryptophan pyrrolase) (Tryptophanase)	tdo-2 C28H8.11	reviewed					2.40164	0.0732533	2.31477	0.0977511	-0.545144	-1.5967	1.70479	0.253986	-0.386398	-1.16035	0.656976	0.819859	0.158746	0.497025	C28H8.11a;C28H8.11c	WBGene00016201	tdo-2	C28H8.11	Metabolism	Metabolism: amino acid	Metabolism: amino acid: breakdown
487	C28H8.3	Q09475	Uncharacterized helicase C28H8.3 (EC 3.6.4.-)	C28H8.3	reviewed					0.0645592	0.964416	0.153807	0.951929	-0.0295078	-0.107563	0.212109	0.879901	-0.05373	-0.177748	0.0776305	0.973618	-0.0242222	-0.077269	C28H8.3	WBGene00016194	C28H8.3	C28H8.3	mRNA functions	mRNA functions: processing	mRNA functions: processing: helicase
490	C29E4.3b	P34342	Ran GTPase-activating protein 2 (Ran nuclear import/export-related protein 2) (RanGAP)	ran-2 C29E4.3	reviewed					1.98528	0.0833866	2.11362	0.0867623	0.613247	1.64156	1.93458	0.179243	0.44481	1.32115	0.377894	0.855403	-0.168437	-0.423575	C29E4.3b;C29E4.3a	WBGene00004303	ran-2	C29E4.3	Signaling	Signaling: small GTPase	Signaling: small GTPase: Ran
491	C29E4.4	P34343	Nuclear pore complex protein 15 (Nucleoporin npp-15)	npp-15 nup133 C29E4.4	reviewed					0.86746	0.287442	0.519539	0.596212	0.318437	0.651413	1.03918	0.239423	0.623186	1.18728	0.625168	0.72778	0.304749	0.69508	C29E4.4	WBGene00003801	npp-15	C29E4.4	Nuclear pore	Nuclear pore: structure	Nuclear pore: structure
494	C29E4.8	P34346	Adenylate kinase (EC 2.7.4.3) (ATP-AMP transphosphorylase) (ATP:AMP phosphotransferase) (Adenylate kinase cytosolic and mitochondrial) (Adenylate monophosphate kinase) (Lethal protein 754)	let-754 C29E4.8	reviewed					0.683702	0.251518	0.743338	0.276846	-1.09757	-1.15751	0.90387	0.172384	-1.2056	-1.33486	0.058953	0.95541	-0.108028	-0.126369	C29E4.8	WBGene00002879	let-754	C29E4.8	Metabolism	Metabolism: nucleotide	Metabolism: nucleotide
496	C29F5.1	Q18310	START domain-containing protein	C29F5.1 CELE_C29F5.1	unreviewed	+	+	+		2.60228	0.00368317	1.69249	0.0141935	2.29801	2.30711	2.16833	0.00204762	2.80959	2.87802	1.0513	0.482266	0.511575	1.10204	C29F5.1	WBGene00016210	C29F5.1	C29F5.1	Unknown	Unknown	Unknown
497	C29F7.2a	O17621	CHK domain-containing protein	C29F7.2 CELE_C29F7.2	unreviewed					1.29575	0.14034	1.42481	0.126243	-0.756952	-1.50142	0.526176	0.563425	-0.345956	-0.677515	1.25099	0.505363	0.410996	1.06996	C29F7.2a;C29F7.2b	WBGene00007811	C29F7.2	C29F7.2	Unknown	Unknown	Unknown
498	C29F7.3	O17622	UMP-CMP kinase 1 (EC 2.7.4.14) (Deoxycytidylate kinase 1) (CK 1) (dCMP kinase 1) (Uridine monophosphate/cytidine monophosphate kinase 1) (UMP/CMP kinase 1) (UMP/CMPK 1)	C29F7.3	reviewed					0.471174	0.534251	0.791217	0.486962	-0.326322	-0.79268	0.692116	0.46688	-0.402476	-0.820699	0.0877313	0.95224	-0.0761536	-0.146848	C29F7.3	WBGene00007812	C29F7.3	C29F7.3	Metabolism	Metabolism: nucleotide	Metabolism: nucleotide
499	C29F9.7	Q9TZC4	Integrin-linked protein kinase homolog pat-4 (ILK homolog) (Paralyzed and arrested elongation at two-fold protein 4)	pat-4 C29F9.7	reviewed					0.3958	0.574449	0.582794	0.517703	0.401894	0.754673	0.500111	0.575523	0.341747	0.657702	0.0808016	0.954387	-0.0601463	-0.127563	C29F9.7	WBGene00003931	pat-4	C29F9.7	Signaling	Signaling: Y kinase	Signaling: Y kinase
502	C30C11.2	Q04908	26S proteasome non-ATPase regulatory subunit 3 (26S proteasome regulatory subunit rpn-3)	rpn-3 C30C11.2	reviewed					0.741952	0.669927	0.211785	0.920544	-0.0489983	-0.167003	0.639803	0.738128	0.119837	0.410332	1.25282	0.76034	0.168835	0.612731	C30C11.2	WBGene00004460	rpn-3	C30C11.2	Proteolysis proteasome	Proteolysis proteasome: 19S	Proteolysis proteasome: 19S
503	C30C11.4	Q05036	Heat shock protein 110	hsp-110 C30C11.4	reviewed					0.365262	0.536991	0.521257	0.520735	-0.465355	-0.74938	0.627299	0.412307	-0.618158	-0.905936	0.108047	0.927652	-0.152803	-0.209815	C30C11.4	WBGene00016250	hsp-110	C30C11.4	Stress response	Stress response: heat	Stress response: heat
505	C30F12.7	Q95YD8	Isocitrate dehydrogenase [NAD] subunit, mitochondrial	idhg-2 C30F12.7 CELE_C30F12.7	unreviewed					0.520973	0.533837	0.125578	0.919983	0.0826023	0.183849	0.513285	0.605151	-0.279648	-0.613087	1.04947	0.57461	-0.362251	-0.935197	C30F12.7	WBGene00016266	idhg-2	C30F12.7	Metabolism	Metabolism: mitochondria	Metabolism: mitochondria: citric acid cycle
506	C30F8.2	Q95YD5	V-type proton ATPase subunit	vha-16 C30F8.2 CELE_C30F8.2	unreviewed					0.803393	0.404832	1.07834	0.396121	0.362648	0.945684	0.840776	0.451489	0.3558	0.847391	0.0121001	0.99479	-0.00684776	-0.0174377	C30F8.2	WBGene00016258	vha-16	C30F8.2	Lysosome	Lysosome: Vacuolar ATPase	Lysosome: Vacuolar ATPase
507	C30G12.2	Q09486	C-factor	C30G12.2 CELE_C30G12.2	unreviewed	+	+			3.23103	0.0298571	2.73107	0.0435455	-0.644501	-1.88762	1.63834	0.315097	-0.337943	-1.05459	2.07236	0.510125	0.306558	1.06299	C30G12.2	WBGene00016274	C30G12.2	C30G12.2	Metabolism	Metabolism: short chain dehydrogenase	Metabolism: short chain dehydrogenase
509	C30H6.7a	O45279	2-oxoacid_dh domain-containing protein	dlat-2 C30H6.7 CELE_C30H6.7	unreviewed					0.0802785	0.934437	0.141489	0.921944	0.0630661	0.169955	0.285326	0.831375	0.0885391	0.267429	0.0648042	0.97474	0.025473	0.0746436	C30H6.7a	WBGene00007824	dlat-2	C30H6.7	Metabolism	Metabolism: glycolysis	Metabolism: glycolysis
511	C30H7.2a	G5EFF8	Thioredoxin domain-containing protein	erp-44.1 C30H7.2 CELE_C30H7.2	unreviewed					0.237393	0.723193	0.578031	0.560576	-0.336804	-0.700925	0.205529	0.795768	-0.187252	-0.330685	0.205293	0.910238	0.149553	0.303471	C30H7.2a;C30H7.2b	WBGene00016278	erp-44.1	C30H7.2	Transmembrane protein	Transmembrane protein: ER	Transmembrane protein: ER
513	C31C9.2	O17626	D-3-phosphoglycerate dehydrogenase	C31C9.2 CELE_C31C9.2	unreviewed					0.583757	0.324329	0.686443	0.300637	-1.06288	-1.09354	0.707969	0.292289	-0.972578	-1.09373	0.0576907	0.958622	0.0902977	0.119019	C31C9.2	WBGene00007836	C31C9.2	C31C9.2	Metabolism	Metabolism: lipid	Metabolism: lipid: glycerolipid
515	C31E10.7	Q93315	Cytochrome b5 heme-binding domain-containing protein	cytb-5.1 C31E10.7 CELE_C31E10.7	unreviewed					0.140325	0.849926	0.0114767	0.985261	0.00854034	0.0188441	0.25277	0.783636	-0.162272	-0.348219	0.430016	0.845083	-0.170812	-0.448991	C31E10.7	WBGene00007848	cytb-5.1	C31E10.7	Metabolism	Metabolism: lipid	Metabolism: lipid: fatty acid
518	C32A3.2	Q09261	28S ribosomal protein S31, mitochondrial (MRP-S31) (S31mt)	mrps-31 C32A3.2	reviewed		+			1.23612	0.09013	2.57445	0.00714019	-1.27176	-2.56046	0.356143	0.617251	-0.450681	-0.59678	0.782519	0.485665	0.821083	1.11362	C32A3.2	WBGene00007859	mrps-31	C32A3.2	Metabolism	Metabolism: mitochondria	Metabolism: mitochondria: ribosome
523	C32E8.2a	P91128	60S ribosomal protein L13	rpl-13 C32E8.2	reviewed					0.590428	0.614853	0.784886	0.605703	0.219952	0.640161	0.728296	0.639194	0.191405	0.575445	0.0772621	0.973666	-0.0285461	-0.0853835	C32E8.2a	WBGene00004425	rpl-13	C32E8.2	Ribosome	Ribosome: subunit	Ribosome: subunit
527	C32F10.8a	O01685	Alanine transaminase (EC 2.6.1.2)	C32F10.8 CELE_C32F10.8	unreviewed					0.622881	0.302496	0.804469	0.246812	-1.08641	-1.21327	0.645015	0.337247	-0.867283	-1.00626	0.154972	0.919562	0.219128	0.292823	C32F10.8a;C32F10.8b	WBGene00016333	C32F10.8	C32F10.8	Metabolism	Metabolism: amino acid	Metabolism: amino acid: synthesis
528	C33A12.1	Q18359	Probable NADH dehydrogenase [ubiquinone] 1 alpha subcomplex subunit 5	C33A12.1	reviewed					0.542151	0.529462	0.148932	0.908693	-0.0850285	-0.202263	0.724353	0.482336	-0.355186	-0.794302	0.680316	0.729206	-0.270158	-0.679442	C33A12.1	WBGene00007880	C33A12.1	C33A12.1	Metabolism	Metabolism: mitochondria	Metabolism: mitochondria: complex I
531	T05F1.8	Q9XUR1	Phosphate carrier protein, mitochondrial	CELE_T05F1.8 T05F1.8	unreviewed					0.94935	0.213068	0.875828	0.313719	0.586675	1.06491	1.5572	0.0852459	0.796885	1.60398	0.200251	0.893009	0.210209	0.33878	T05F1.8;C33F10.12;C14C10.1	WBGene00011493	T05F1.8	T05F1.8	Transmembrane transport	Transmembrane transport: mitochondrial	Transmembrane transport: mitochondrial: solute carrier
532	C33F10.14	Q5DX36	Semialdhyde_dh domain-containing protein	C33F10.14 CELE_C33F10.14	unreviewed			+		0.9763	0.153683	0.39672	0.588325	-0.541115	-0.667813	3.00314	0.00268085	-1.19594	-2.73699	0.512588	0.656065	-0.654825	-0.81811	C33F10.14	WBGene00050941	C33F10.14	C33F10.14	Metabolism	Metabolism: lipid	Metabolism: lipid: sterol
533	ZK354.11	P53017	Major sperm protein 19/31/40/45/50/51/53/59/61/65/81/113/142 (MSP)	msp-19 F36H12.7	reviewed					0.967871	0.290382	1.00618	0.360493	-0.43026	-1.00007	1.44331	0.218613	-0.488137	-1.23889	0.081305	0.955521	-0.0578762	-0.125884	ZK354.11;K05F1.7;ZK354.5;C33F10.9;ZK354.1;ZK1248.6;R13H9.4;R05F9.13;K07F5.1;K05F1.2;F58A6.8;F36H12.7;C34F11.6;C34F11.4;ZK354.4;ZK1251.6;Y59E9AR.7;Y59E9AR.1;ZK546.6;R05F9.3;K07F5.3;K07F5.2;C04G2.4;F26G1.7;T13F2.11;K08F4.8;Y59H11AM.1;R05F9.8;Y50E8A.2	WBGene00003435	msp-40	C33F10.9	Major sperm protein	Major sperm protein	Major sperm protein
542	C34B2.7	O44954	Succinate dehydrogenase [ubiquinone] flavoprotein subunit, mitochondrial (EC 1.3.5.1)	sdha-2 C34B2.7 CELE_C34B2.7	unreviewed					0.602985	0.459477	0.808528	0.404619	-0.451333	-0.925332	0.467809	0.611714	-0.296779	-0.602145	0.373764	0.867403	0.154554	0.403533	C34B2.7	WBGene00016392	sdha-2	C34B2.7	Metabolism	Metabolism: mitochondria	Metabolism: mitochondria: citric acid cycle
543	C34B2.8	O44955	NADH dehydrogenase [ubiquinone] 1 alpha subcomplex subunit 13	C34B2.8 CELE_C34B2.8	unreviewed					0.460398	0.616372	0.459841	0.740675	-0.174424	-0.465717	0.266355	0.814753	0.108613	0.29327	0.650616	0.732207	0.283036	0.682798	C34B2.8	WBGene00016393	C34B2.8	C34B2.8	Metabolism	Metabolism: mitochondria	Metabolism: mitochondria: complex I
545	C34C12.5	Q09497	Ras SUppressor homolog	rsu-1 C34C12.5 CELE_C34C12.5	unreviewed					0.0656522	0.900728	0.205227	0.809244	0.257398	0.365573	0.129574	0.848501	0.147162	0.232916	0.0876518	0.94344	-0.110236	-0.166632	C34C12.5	WBGene00007924	rsu-1	C34C12.5	Unknown	Unknown	Unknown
546	C34C12.8	Q18421	GrpE protein homolog, mitochondrial	C34C12.8	reviewed					0.0819884	0.878707	0.0998695	0.921466	-0.0889557	-0.167711	0.234018	0.741333	-0.282607	-0.406871	0.135151	0.924636	-0.193652	-0.259165	C34C12.8	WBGene00007927	C34C12.8	C34C12.8	Metabolism	Metabolism: mitochondria	Metabolism: mitochondria: other
550	C34D4.14d	V6CJX7	E3 ubiquitin-protein ligase (EC 2.3.2.26)	hecd-1 C34D4.14 CELE_C34D4.14	unreviewed					0.870728	0.31858	0.783895	0.430251	0.421546	0.886589	0.97068	0.31153	0.510883	1.06125	0.197984	0.930537	0.0893375	0.234807	C34D4.14d;C34D4.14e;C34D4.14a;C34D4.14f;C34D4.14c;C34D4.14h;C34D4.14b;C34D4.14g	WBGene00016405	hecd-1	C34D4.14	Proteolysis proteasome	Proteolysis proteasome: E3	Proteolysis proteasome: E3: HECT
552	C34E10.1	P46576	SAM50-like protein gop-3 (Gro-1 operon protein 3)	gop-3 C34E10.1	reviewed					0.115113	0.84199	0.258921	0.760954	-0.279656	-0.430764	0.0593767	0.924179	-0.056636	-0.104685	0.222633	0.882612	0.22302	0.367244	C34E10.1	WBGene00001662	gop-3	C34E10.1	Development	Development: somatic	Development: somatic
557	C34E10.6	P46561	ATP synthase subunit beta, mitochondrial (EC 7.1.2.2)	atp-2 C34E10.6	reviewed					0.23998	0.880499	0.300696	0.883806	-0.078389	-0.251994	0.142734	0.938686	0.0219025	0.0845811	0.392675	0.903308	0.100291	0.319339	C34E10.6	WBGene00000229	atp-2	C34E10.6	Metabolism	Metabolism: mitochondria	Metabolism: mitochondria: complex V
559	C34F11.3d	A0A2C9C377	AMP deaminase (EC 3.5.4.6)	ampd-1 C34F11.3 CELE_C34F11.3	unreviewed	+	+	+		6.29861	0	4.22783	0	5.68861	6.03964	4.59745	0	6.27008	6.76537	1.00868	0.469248	0.581474	1.13897	C34F11.3d;C34F11.3a;C34F11.3c;C34F11.3b	WBGene00016415	ampd-1	C34F11.3	Metabolism	Metabolism: nucleotide	Metabolism: nucleotide
561	C34F6.2	O17641	Col_cuticle_N domain-containing protein	col-178 C34F6.2 CELE_C34F6.2	unreviewed					0.308651	0.557001	0.461456	0.484594	0.813112	0.804029	0.143222	0.813288	0.292743	0.297035	1.04028	0.485825	-0.52037	-1.1047	C34F6.2	WBGene00000751	col-178	C34F6.2	Extracellular material	Extracellular material: collagen	Extracellular material: collagen
563	C34F6.8	O17643	Isocitrate dehydrogenase [NADP] (EC 1.1.1.42)	idh-2 C34F6.8 CELE_C34F6.8	unreviewed					0.762245	0.409051	1.00796	0.395789	-0.381223	-0.94432	0.0238352	0.978439	-0.0164139	-0.0375179	0.995118	0.588178	0.364809	0.919014	C34F6.8	WBGene00007942	idh-2	C34F6.8	Metabolism	Metabolism: mitochondria	Metabolism: mitochondria: citric acid cycle
566	C34G6.4d	A0A0K3AWK1	p-GlycoProtein related	pgp-2 C34G6.4 CELE_C34G6.4	unreviewed	+		+		2.79841	0.00503571	1.00665	0.26	-0.645534	-1.18382	2.89524	0.000821918	-1.79638	-3.14916	1.61089	0.114472	-1.15084	-1.86745	C34G6.4d;C34G6.4a;C34G6.4c;C34G6.4b	WBGene00003996	pgp-2	C34G6.4	Transmembrane transport	Transmembrane transport: ABC	Transmembrane transport: ABC
568	C34G6.7b	O01498	Signal transducing adapter molecule 1 (STAM-1) (Prion-like-(Q/N-rich) domain-bearing protein 19)	stam-1 pqn-19 C34G6.7	reviewed					1.22672	0.120283	0.994047	0.219963	-0.814748	-1.27253	0.202367	0.870607	0.0626339	0.193221	1.10542	0.321565	0.877382	1.38162	C34G6.7b;C34G6.7a	WBGene00004109	stam-1	C34G6.7	Signaling	Signaling: SH domain	Signaling: SH domain
572	C35A5.8	Q18476	Importin N-terminal domain-containing protein	C35A5.8 CELE_C35A5.8	unreviewed					0.77922	0.34161	0.751369	0.419146	-0.463913	-0.903332	0.0596795	0.925319	0.0524338	0.101971	1.6167	0.338857	0.516347	1.33706	C35A5.8	WBGene00007952	C35A5.8	C35A5.8	Unknown	Unknown	Unknown
573	C35B1.5	O45060	Thioredoxin domain-containing protein	C35B1.5 CELE_C35B1.5	unreviewed	+	+	+		2.44314	0.00486486	1.77881	0.0322236	-1.18014	-1.9962	2.13021	0.00225882	-2.95519	-2.86828	1.31555	0.118217	-1.77505	-1.84389	C35B1.5	WBGene00016435	C35B1.5	C35B1.5	Unknown	Unknown	Unknown: regulated by multiple stresses
574	C35C5.3a	Q9U3N5	Thioredoxin reductase-like selenoprotein T homolog selt-1.1 (EC 1.8.1.9)	selt-1.1 C35C5.3	reviewed					0.616852	0.451685	0.463036	0.675819	-0.250247	-0.557342	1.11651	0.301365	-0.459552	-1.07872	0.306702	0.854996	-0.209305	-0.425644	C35C5.3a;C35C5.3b	WBGene00007955	selt-1.1	C35C5.3	Stress response	Stress response: other	Stress response: other
577	F44D12.7	G5EEJ7	MSP domain-containing protein	msd-2 msd-1 msd-3 msd-4 C35D10.11 CELE_C35D10.11 CELE_F44D12.3 CELE_F44D12.5 CELE_F44D12.7 F44D12.3 F44D12.5 F44D12.7	unreviewed					0.765373	0.231692	0.461988	0.586743	-0.404762	-0.670709	0.944373	0.162514	-1.15655	-1.35863	0.552067	0.594361	-0.751789	-0.884919	F44D12.7;F44D12.5;F44D12.3;C35D10.11	WBGene00016447	msd-4	C35D10.11	Unknown	Unknown	Unknown
578	C35D10.16	P58798	Probable actin-related protein 2/3 complex subunit 4 (Arp2/3 complex 20 kDa subunit) (p20-ARC)	arx-6 C35D10.16	reviewed					0.822738	0.426026	1.34449	0.330381	-0.370609	-1.03996	0.310956	0.763877	-0.153254	-0.372719	0.696295	0.753143	0.217355	0.610405	C35D10.16	WBGene00000204	arx-6	C35D10.16	Cytoskeleton	Cytoskeleton: actin function	Cytoskeleton: actin function: actin
579	C35D10.4	Q18486	Atypical kinase coq-8, mitochondrial (EC 2.7.-.-)	coq-8 C35D10.4	reviewed					0.116213	0.892341	0.136552	0.92121	-0.0656048	-0.170986	0.145074	0.87172	0.0767277	0.19013	0.323099	0.882866	0.142332	0.364958	C35D10.4	WBGene00000767	coq-8	C35D10.4	Metabolism	Metabolism: mitochondria	Metabolism: mitochondria: ubiquinone
584	C36A4.2	Q27476	CYtochrome P450 family	cyp-25a2 cyp-25A2 C36A4.2 CELE_C36A4.2	unreviewed					1.46564	0.150185	2.22355	0.103582	-0.546077	-1.57242	1.26565	0.235612	-0.510469	-1.1969	0.056409	0.973685	0.0356083	0.0837766	C36A4.2;C36A4.6	WBGene00007964	cyp-25A2	C36A4.2	Stress response	Stress response: detoxification	Stress response: detoxification: CYP
586	C36A4.4	Q18493	Probable UDP-N-acetylglucosamine pyrophosphorylase (EC 2.7.7.23)	C36A4.4	reviewed					0.206132	0.65894	0.225273	0.759726	-0.427188	-0.439355	0.488372	0.452465	-0.847552	-0.840892	0.170805	0.88501	-0.420364	-0.360633	C36A4.4	WBGene00007965	C36A4.4	C36A4.4	Metabolism	Metabolism: carbohydrate	Metabolism: carbohydrate
588	C36A4.9b	Q65ZB8	Acetyl-coenzyme A synthetase (EC 6.2.1.1)	acs-19 C36A4.9 CELE_C36A4.9	unreviewed	+	+		+	2.304	0.013974	2.35221	0.00910714	-1.35298	-2.4802	0.146219	0.840578	-0.149324	-0.251644	2.14281	0.040875	1.20365	2.24437	C36A4.9b;C36A4.9a	WBGene00007969	acs-19	C36A4.9	Metabolism	Metabolism: lipid	Metabolism: lipid: fatty acid
589	C36B1.3	Q93338	RPOLD domain-containing protein	rpb-3 C36B1.3 CELE_C36B1.3	unreviewed	+		+		1.76595	0.0403288	0.156177	0.871661	-0.164865	-0.270389	2.41456	0.00923077	-1.17304	-2.38462	1.43096	0.179676	-1.00817	-1.67018	C36B1.3	WBGene00007971	rpb-3	C36B1.3	Transcription: general machinery	Transcription: general machinery: RNA Pol II	Transcription: general machinery: RNA Pol II: subunit
590	C36B1.4	Q95005	Proteasome subunit alpha type-7 (Proteasome subunit alpha 4)	pas-4 C36B1.4	reviewed					0.0132689	0.980968	0.0420503	0.959108	-0.0421791	-0.0763368	0.078576	0.907247	-0.0785648	-0.139311	0.0606833	0.972763	-0.0363857	-0.0877532	C36B1.4	WBGene00003925	pas-4	C36B1.4	Proteolysis proteasome	Proteolysis proteasome: 20S	Proteolysis proteasome: 20S
595	C36E6.3	P19625	Myosin regulatory light chain 1	mlc-1 C36E6.3	reviewed	+	+	+		2.44612	0.0115135	1.90993	0.0284156	1.12062	2.04342	2.67882	0.00295833	1.37235	2.70517	0.30096	0.84144	0.251728	0.452399	C36E6.3	WBGene00003369	mlc-1	C36E6.3	Muscle function	Muscle function	Muscle function
596	C36E6.5	P19626	Myosin regulatory light chain 2	mlc-2 C36E6.5	reviewed	+		+		3.38315	0.011651	0.765932	0.567543	0.257571	0.693416	2.73207	0.0168955	0.83976	2.18566	4.12396	0.0588571	0.582189	2.09027	C36E6.5	WBGene00003370	mlc-2	C36E6.5	Muscle function	Muscle function	Muscle function
597	C36E8.5	P52275	Tubulin beta-2 chain (Beta-2-tubulin)	tbb-2 C36E8.5	reviewed					0.260055	0.79545	0.243686	0.871643	-0.102377	-0.274391	0.174861	0.855581	0.0814194	0.212456	0.699841	0.781295	0.183797	0.554519	C36E8.5	WBGene00006537	tbb-2	C36E8.5	Cytoskeleton	Cytoskeleton: microtubule	Cytoskeleton: microtubule: tubulin
598	C37A2.7	O01504	60S acidic ribosomal protein P2	C37A2.7	reviewed					0.553901	0.550262	0.819663	0.520962	0.284827	0.750284	0.748612	0.536313	0.28159	0.720393	0.00520196	0.995911	-0.00323639	-0.00788953	C37A2.7	WBGene00016493	C37A2.7	C37A2.7	Metabolism	Metabolism: mitochondria	Metabolism: mitochondria: ribosome
599	C37C3.2									0.524914	0.382325	0.0378454	0.95719	-0.0561836	-0.0780828	0.730752	0.303608	-0.833638	-1.07418	0.624123	0.55894	-0.777454	-0.960893	C37C3.2	WBGene00016496	C37C3.2	C37C3.2	Ribosome	Ribosome: EIF	Ribosome: EIF
600	C37C3.6b	O76840	Papilin (Abnormal cell migration protein 6)	mig-6 ppn-1 C37C3.6	reviewed	+		+		2.25124	0.0110922	1.42583	0.0564043	-1.30431	-1.80207	2.04925	0.00613592	-1.89179	-2.51831	0.969575	0.484183	-0.587481	-1.12139	C37C3.6b;C37C3.6a;C37C3.6c	WBGene00003242	mig-6	C37C3.6	Extracellular material	Extracellular material: matrix	Extracellular material: matrix
601	C37E2.1	Q93353	Probable isocitrate dehydrogenase [NAD] subunit beta, mitochondrial (EC 1.1.1.41) (Isocitric dehydrogenase subunit beta) (NAD(+)-specific ICDH subunit beta)	idhb-1 C37E2.1	reviewed					1.39025	0.373425	0.919228	0.609858	-0.198758	-0.632239	0.434002	0.798905	0.0999664	0.327961	1.89685	0.534702	0.298724	1.01795	C37E2.1	WBGene00007993	idhb-1	C37E2.1	Metabolism	Metabolism: mitochondria	Metabolism: mitochondria: citric acid cycle
604	C37H5.6b	P91134	Adenylosuccinate synthetase (AMPSase) (AdSS) (EC 6.3.4.4) (IMP--aspartate ligase)	adss-1 C37H5.6	reviewed					1.1351	0.137135	0.754983	0.340279	-0.666163	-1.02717	1.40692	0.0810339	-0.963349	-1.62935	0.450151	0.757248	-0.297186	-0.591391	C37H5.6b;C37H5.6a	WBGene00016509	adss-1	C37H5.6	Metabolism	Metabolism: nucleotide	Metabolism: nucleotide
605	C37H5.8	P11141	Heat shock protein hsp-6 (Heat shock 70 kDa protein F, mitochondrial)	hsp-6 hsp70f mot-2 C37H5.8	reviewed					0.184575	0.792219	0.342496	0.745241	-0.223221	-0.461234	0.343879	0.710372	-0.229457	-0.467392	0.00813684	0.994224	-0.00623589	-0.0135621	C37H5.8	WBGene00002010	hsp-6	C37H5.8	Stress response	Stress response: heat	Stress response: heat
606	C38C10.2	Q03567	Uncharacterized transporter slc-17.2	C38C10.2	reviewed					0.455887	0.422121	0.763457	0.286558	0.916382	1.12916	0.0701273	0.893881	0.145572	0.153275	0.661619	0.543735	-0.77081	-0.992696	C38C10.2	WBGene00008000	slc-17.2	C38C10.2	Transmembrane transport	Transmembrane transport: solute carrier	Transmembrane transport: solute carrier
609	C38C3.5									0.901315	0.126283	0.836054	0.184738	-1.66878	-1.35023	1.15467	0.0542245	-2.39123	-1.77889	0.269686	0.783627	-0.722451	-0.546765	C38C3.5	WBGene00006794	unc-60	C38C3.5	Cytoskeleton	Cytoskeleton: actin function	Cytoskeleton: actin function: binding
616	C39D10.7	Q18529	Peritrophic matrix protein	C39D10.7 CELE_C39D10.7	unreviewed	+	+	+		4.48512	0.0005	4.12075	0	-2.2035	-4.42905	3.67345	0.000324324	-2.19567	-4.03776	NaN	1	0	NaN	C39D10.7	WBGene00016534	C39D10.7	C39D10.7	Extracellular material	Extracellular material: PGI	Extracellular material: PGI
617	C39D10.8c	H2KYM1	DUF4440 domain-containing protein	C39D10.8 CELE_C39D10.8	unreviewed					0.140144	0.864122	0.390232	0.760344	0.16938	0.43032	0.183083	0.841057	0.107911	0.249042	0.113746	0.951354	-0.0614693	-0.152592	C39D10.8c;C39D10.8a;C39D10.8b	WBGene00016535	C39D10.8	C39D10.8	Unknown	Unknown	Unknown: regulated by multiple stresses
618	C39E9.13	Q18547	RFC (DNA replication factor) family	rfc-3 C39E9.13 CELE_C39E9.13	unreviewed					0.0143153	0.978055	0.0597942	0.951386	0.0679604	0.112052	0.0147088	0.98161	-0.0172493	-0.0287266	0.160403	0.927667	-0.0852097	-0.209442	C39E9.13	WBGene00004339	rfc-3	C39E9.13	DNA	DNA: replication	DNA: replication
619	C39E9.14b	G5ECK7	Dynein light intermediate chain	dli-1 C39E9.14 CELE_C39E9.14	unreviewed					0.0171234	0.986321	0.0825046	0.954355	-0.0297443	-0.0896726	0.0106206	0.994035	0.00461197	0.0132673	0.110227	0.963192	0.0343563	0.108502	C39E9.14b;C39E9.14a	WBGene00001007	dli-1	C39E9.14	Cytoskeleton	Cytoskeleton: motor protein	Cytoskeleton: motor protein: dynein
620	C39F7.4	Q9UAQ6	RAB family	rab-1 C39F7.4 CELE_C39F7.4	unreviewed					0.229364	0.765636	0.473492	0.676936	-0.24127	-0.553642	0.234745	0.814164	-0.121196	-0.294491	0.199996	0.922419	0.120074	0.272615	C39F7.4	WBGene00004266	rab-1	C39F7.4	Signaling	Signaling: small GTPase	Signaling: small GTPase: Rab
626	C41C4.8	P54812	Transitional endoplasmic reticulum ATPase homolog 2 (EC 3.6.4.6) (Cell division cycle-related protein 48.2) (p97/CDC48 homolog 2)	cdc-48.2 C41C4.8	reviewed					0.155122	0.867978	0.303409	0.80882	-0.151107	-0.366304	0.188386	0.848771	-0.0911045	-0.232327	0.219558	0.930819	0.0600025	0.193003	C41C4.8	WBGene00008053	cdc-48.2	C41C4.8	Cell cycle	Cell cycle: chromosome dynamics	Cell cycle: chromosome dynamics: other
627	C41D11.2	O01974	Eukaryotic translation initiation factor 3 subunit H (eIF3h)	eif-3.H C41D11.2	reviewed					1.03455	0.425415	1.04584	0.500208	-0.258876	-0.774465	1.26814	0.435515	-0.28274	-0.869314	0.0663966	0.976177	-0.0238647	-0.0724571	C41D11.2	WBGene00001231	eif-3.H	C41D11.2	Ribosome	Ribosome: EIF	Ribosome: EIF
628	C41D11.8	Q95NM6	Endonuclease G, mitochondrial (Endo G) (EC 3.1.30.-) (Ced-3 protease suppressor 6)	cps-6 C41D11.8	reviewed					0.448803	0.469775	0.136566	0.875197	0.19711	0.262174	0.777257	0.317235	0.680825	1.05078	0.612985	0.651234	0.483715	0.827652	C41D11.8	WBGene00000787	cps-6	C41D11.8	Development	Development: apoptosis	Development: apoptosis
629	C41G7.1a	G5EFQ8	SMN protein (Tudor domain-containing protein)	smn-1 SMN C41G7.1 CELE_C41G7.1	unreviewed	+	+			2.44544	0.00469091	2.9912	0	3.10127	3.79516	1.22891	0.0570837	1.72358	1.75232	0.991273	0.282853	-1.3777	-1.45614	C41G7.1a;C41G7.1b	WBGene00004887	smn-1	C41G7.1	mRNA functions	mRNA functions: processing	mRNA functions: processing: other
630	C41G7.9a	B3WFW9	TranSlocator PrOtein homolog	tspo-1 C41G7.9 CELE_C41G7.9	unreviewed					0.241138	0.70548	0.397684	0.651351	0.336702	0.581535	0.382346	0.648358	0.313671	0.555587	0.0268031	0.98721	-0.0230305	-0.0463139	C41G7.9a;C41G7.9b	WBGene00077771	tspo-1	C41G7.9	Unknown	Unknown	Unknown
632	C42C1.14	A3QMC5	60S ribosomal protein L34	rpl-34 C42C1.14 CELE_C42C1.14	unreviewed					0.188735	0.808232	0.120075	0.917582	0.0845493	0.181565	0.390007	0.764572	-0.134367	-0.379929	0.370846	0.823214	-0.218917	-0.474997	C42C1.14	WBGene00004448	rpl-34	C42C1.14	Ribosome	Ribosome: subunit	Ribosome: subunit
634	C42C1.5	A3QMC8	Mannose-1-phosphate guanyltransferase beta (EC 2.7.7.13) (GDP-mannose pyrophosphorylase B) (GTP-mannose-1-phosphate guanylyltransferase beta)	tag-335 C42C1.5	reviewed					0.505378	0.586061	0.521205	0.684637	-0.212782	-0.542106	0.154798	0.856482	0.0877785	0.209062	0.998211	0.651609	0.300561	0.830589	C42C1.5	WBGene00016583	tag-335	C42C1.5	Metabolism	Metabolism: nucleotide	Metabolism: nucleotide
637	C42D8.2	P05690	Vitellogenin-2	vit-2 C42D8.2	reviewed					0.972263	0.303891	1.13123	0.289912	-0.494023	-1.12179	1.03507	0.414081	-0.340941	-0.901211	0.28377	0.886573	0.153082	0.35795	C42D8.2	WBGene00006926	vit-2	C42D8.2	Metabolism	Metabolism: lipid	Metabolism: lipid: binding
643	C43E11.9	P91154	60S ribosome subunit biogenesis protein NIP7 homolog	C43E11.9 CELE_C43E11.9	unreviewed					1.55948	0.0695586	1.69795	0.0609792	0.915836	1.77365	1.18835	0.148974	0.800022	1.39401	0.181497	0.926047	-0.115814	-0.256058	C43E11.9	WBGene00016607	C43E11.9	C43E11.9	Ribosome	Ribosome: biogenesis	Ribosome: biogenesis
648	C44B12.1	O44145	PERMeable eggshell	perm-2 C44B12.1 CELE_C44B12.1	unreviewed					0.998033	0.274086	0.71645	0.630445	-0.213512	-0.61024	1.08512	0.261368	-0.543097	-1.14728	0.64539	0.705602	-0.329585	-0.730116	C44B12.1	WBGene00016636	perm-2	C44B12.1	Unknown	Unknown	Unknown: regulated by multiple stresses
651	C44B7.10	Q18599	Acetyl-CoA hydrolase (EC 3.1.2.1) (Acetyl-CoA deacylase)	acer-1 C44B7.10 CELE_C44B7.10	unreviewed					0.135904	0.906909	0.530961	0.825786	-0.10023	-0.346405	0.0476934	0.961534	-0.0202198	-0.0577958	0.218548	0.928613	0.0800106	0.229618	C44B7.10	WBGene00016630	acer-1	C44B7.10	Unknown	Unknown	Unknown
653	C44B7.5	Q18594	Uncharacterized protein C44B7.5	C44B7.5	reviewed					1.24903	0.156786	0.88517	0.395871	-0.430159	-0.945149	1.39405	0.125826	-0.720828	-1.45613	0.559583	0.746835	-0.290668	-0.648174	C44B7.5	WBGene00016627	C44B7.5	C44B7.5	Unknown	Unknown	Unknown: regulated by multiple stresses
654	C44B7.8	Q18597	Peroxisomal Membrane Protein related	pmp-1 C44B7.8 CELE_C44B7.8	unreviewed					0.615326	0.373632	0.282006	0.745715	0.294599	0.460007	0.796665	0.303949	0.697506	1.07313	0.825227	0.591496	0.402907	0.88996	C44B7.8	WBGene00004058	pmp-1	C44B7.8	Peroxisome	Peroxisome: transporter	Peroxisome: transporter
655	C44B7.9	Q18598	Peroxisomal Membrane Protein related	pmp-2 C44B7.9 CELE_C44B7.9	unreviewed					0.207866	0.7241	0.281565	0.745861	-0.296144	-0.460342	0.0881887	0.889975	0.092823	0.158275	0.460557	0.73881	0.388968	0.660711	C44B7.9	WBGene00004059	pmp-2	C44B7.9	Peroxisome	Peroxisome: transporter	Peroxisome: transporter
657	C44C1.5a	Q18610	Protein abhd-3.2 (EC 3.1.1.-)	abhd-3.2 C44C1.5	reviewed	+	+		+	1.76543	0.0250753	1.60473	0.0248108	-1.71823	-2.08634	0.00180246	0.99819	-0.00331802	-0.00404842	2.08858	0.0193455	1.71492	2.48225	C44C1.5a;C44C1.5b	WBGene00016644	abhd-3.2	C44C1.5	Unknown	Unknown	Unknown: regulated by multiple stresses
659	C44E4.1d	A0A0S4XR36	UBR-type domain-containing protein	ubr-4 C44E4.1 CELE_C44E4.1	unreviewed					0.437628	0.506224	0.0892575	0.921357	0.111223	0.169041	0.695604	0.449175	-0.438387	-0.851146	0.70495	0.579535	-0.549611	-0.930256	C44E4.1d;C44E4.1a;C44E4.1b	WBGene00016650	ubr-4	C44E4.1	Proteolysis proteasome	Proteolysis proteasome: E3	Proteolysis proteasome: E3: other
661	C44E4.4	O01806	Sjogren Syndrome antigen B homolog	ssb-1 C44E4.4 CELE_C44E4.4	unreviewed					2.04913	0.0584	0.619232	0.702653	-0.172349	-0.513134	1.85702	0.07248	-0.71515	-1.6706	1.45259	0.362689	-0.542801	-1.30931	C44E4.4	WBGene00016653	ssb-1	C44E4.4	mRNA functions	mRNA functions: binding	mRNA functions: binding: RBM
662	C44E4.6	O01805	Acyl-CoA-binding protein homolog 1 (ACBP-1) (Diazepam-binding inhibitor homolog) (DBI)	acbp-1 C44E4.6	reviewed			+		1.70047	0.0731694	1.15418	0.266254	-0.535384	-1.17338	2.24899	0.0337178	-0.811555	-1.9485	0.475248	0.756608	-0.276171	-0.588736	C44E4.6	WBGene00016655	acbp-1	C44E4.6	Metabolism	Metabolism: lipid	Metabolism: lipid: other
663	C44F1.3	Q18625	Galectin	lec-4 C44F1.3 CELE_C44F1.3	unreviewed					0.0272383	0.947294	0.0155214	0.972397	-0.04529	-0.0378266	0.0975906	0.85064	0.269328	0.220451	0.143021	0.911967	0.314618	0.300982	C44F1.3	WBGene00002267	lec-4	C44F1.3	Extracellular material	Extracellular material: galectin	Extracellular material: galectin
664	C44H4.5	G5EEM6	TGF-beta-activated kinase 1 and MAP3K7-binding protein 1 (TAB1-like protein 1) (TAK1 kinase/MOM-4 binding Protein)	tap-1 C44H4.5	reviewed					0.882039	0.351017	NaN	1	0	NaN	0.552054	0.584149	0.294035	0.647575	1.30698	0.453636	0.466914	1.16232	C44H4.5	WBGene00006524	tap-1	C44H4.5	Signaling	Signaling: WNT	Signaling: WNT
676	C46F11.2b	Q93379	Glutathione reductase, mitochondrial (GR) (EC 1.8.1.7) (Glutathione disulfide reductase)	gsr-1 C46F11.2	reviewed					0.521052	0.367756	0.689558	0.321762	-0.879578	-1.05146	0.701668	0.288098	-1.03808	-1.10328	0.0857396	0.932886	-0.158498	-0.180672	C46F11.2b;C46F11.2a	WBGene00008117	gsr-1	C46F11.2	Metabolism	Metabolism: glutathione	Metabolism: glutathione
678	C46F4.2a	Q18660	Fatty Acid CoA Synthetase family	acs-17 C46F4.2 CELE_C46F4.2	unreviewed			+		1.48995	0.0505161	0.25268	0.755212	0.327231	0.444259	2.50793	0.00387879	1.45643	2.65321	1.03793	0.294792	1.12919	1.43071	C46F4.2a;C46F4.2b	WBGene00016716	acs-17	C46F4.2	Metabolism	Metabolism: lipid	Metabolism: lipid: fatty acid
679	C46G7.2	O02141	Uncharacterized protein	C46G7.2 CELE_C46G7.2	unreviewed					1.52035	0.183699	1.75939	0.185053	0.490968	1.34753	1.01091	0.400782	0.36358	0.923222	0.441342	0.881275	-0.127388	-0.383974	C46G7.2	WBGene00016722	C46G7.2	C46G7.2	Unknown	Unknown	Unknown
680	C46G7.4g	V6CKH6	ZM domain-containing protein	pqn-22 C46G7.4 CELE_C46G7.4	unreviewed	+	+	+	+	7.09063	0	5.56375	0	3.82784	7.23202	3.96651	0.000307692	1.85217	4.00024	3.93256	0	-1.97566	-4.08442	C46G7.4g;C46G7.4h;C46G7.4a;C46G7.4o;C46G7.4l;C46G7.4k;C46G7.4r;C46G7.4s;C46G7.4j;C46G7.4i;C46G7.4p;C46G7.4q;C46G7.4c;C46G7.4m;C46G7.4t;C46G7.4n;C46G7.4b;C46G7.4d;C46G7.4e;C46G7.4f	WBGene00004112	pqn-22	C46G7.4	Unknown	Unknown	Unknown: prion domain
683	C47B2.2	Q9U3L5	Uracil phosphoribosyltransferase homolog	C47B2.2 CELE_C47B2.2	unreviewed					0.670099	0.52027	0.817926	0.542795	-0.262368	-0.717358	0.0345238	0.974296	0.0158089	0.0439495	0.82826	0.704348	0.278176	0.743833	C47B2.2	WBGene00008131	C47B2.2	C47B2.2	Metabolism	Metabolism: nucleotide	Metabolism: nucleotide
684	C47B2.3	P34690	Tubulin alpha-2 chain (EC 3.6.5.-)	tba-2 C47B2.3	reviewed					0.244975	0.822938	0.450649	0.760298	-0.155864	-0.434744	0.212257	0.845783	-0.0881329	-0.239706	0.310699	0.930379	0.0677315	0.230854	C47B2.3;Y19D2B.1	WBGene00006529	tba-2	C47B2.3	Cytoskeleton	Cytoskeleton: microtubule	Cytoskeleton: microtubule: tubulin
685	C47B2.4	O62102	Proteasome subunit beta	pbs-2 C47B2.4 CELE_C47B2.4	unreviewed					0.161656	0.755351	0.246495	0.751083	0.365898	0.450222	0.350989	0.633551	0.421125	0.580838	0.0477204	0.970769	0.0552269	0.0906746	C47B2.4	WBGene00003948	pbs-2	C47B2.4	Proteolysis proteasome	Proteolysis proteasome: 20S	Proteolysis proteasome: 20S
686	C47B2.5	O62106	Eukaryotic translation initiation factor 6 (eIF-6)	eif-6 C47B2.5	reviewed					0.88136	0.356437	0.0107273	0.985182	0.00794487	0.0175849	0.92116	0.397607	-0.397069	-0.927513	1.79066	0.41659	-0.405014	-1.21458	C47B2.5	WBGene00001234	eif-6	C47B2.5	Ribosome	Ribosome: EIF	Ribosome: EIF
687	C47B2.6a	Q564Q1	UDP-glucose 4-epimerase (EC 5.1.3.2) (Galactowaldenase) (UDP-N-acetylgalactosamine 4-epimerase) (UDP-GalNAc 4-epimerase) (UDP-N-acetylglucosamine 4-epimerase) (UDP-GlcNAc 4-epimerase) (EC 5.1.3.7) (UDP-galactose 4-epimerase)	gale-1 C47B2.6	reviewed					0.314577	0.743499	0.350079	0.785838	0.156291	0.395403	0.508377	0.674092	0.204352	0.525846	0.150319	0.953234	0.048061	0.148542	C47B2.6a;C47B2.6b	WBGene00008132	gale-1	C47B2.6	Metabolism	Metabolism: carbohydrate	Metabolism: carbohydrate
690	C47D12.6b	Q86D21	Threonine--tRNA ligase (EC 6.1.1.3) (Threonyl-tRNA synthetase)	tars-1 C47D12.6 CELE_C47D12.6	unreviewed					1.19902	0.245797	1.41303	0.244	-0.484269	-1.22303	0.881499	0.441632	-0.354727	-0.862904	0.363586	0.884032	0.129542	0.36297	C47D12.6b;C47D12.6a	WBGene00006617	tars-1	C47D12.6	Non-coding RNA	Non-coding RNA: tRNA	Non-coding RNA: tRNA: production
691	C47E12.1	Q18678	Probable serine--tRNA ligase, cytoplasmic (EC 6.1.1.11) (Seryl-tRNA synthetase) (SerRS) (Seryl-tRNA(Ser/Sec) synthetase)	sars-1 srs-2 C47E12.1	reviewed					0.818649	0.520074	0.968601	0.50788	-0.26494	-0.765318	0.23296	0.845481	-0.0810818	-0.23677	1.10923	0.749536	0.183858	0.632014	C47E12.1	WBGene00005663	sars-1	C47E12.1	Non-coding RNA	Non-coding RNA: tRNA	Non-coding RNA: tRNA: production
693	C47E12.4d	Q18680	Inorganic pyrophosphatase 1 (EC 3.6.1.1) (Pyrophosphate phospho-hydrolase) (PPase)	pyp-1 C47E12.4	reviewed					0.178005	0.715294	0.347915	0.609619	-0.610379	-0.631531	0.328224	0.612186	-0.58586	-0.602776	0.0117388	0.994435	0.024519	0.0269165	C47E12.4d;C47E12.4a;C47E12.4c	WBGene00008149	pyp-1	C47E12.4	Metabolism	Metabolism: nucleotide	Metabolism: nucleotide
694	C47E12.5a	Q27481	UBA_e1_C domain-containing protein	uba-1 C47E12.5 CELE_C47E12.5	unreviewed					0.828501	0.327149	0.774413	0.474222	-0.354	-0.816453	1.1724	0.235322	-0.556883	-1.20233	0.288815	0.86561	-0.202883	-0.407958	C47E12.5a;C47E12.5c;C47E12.5b	WBGene00006699	uba-1	C47E12.5	Proteolysis proteasome	Proteolysis proteasome: E1	Proteolysis proteasome: E2
695	C47E12.7	Q18674	Ribosomal RNA processing protein 1 homolog (RRP1-like protein)	rrp-1 C47E12.7	reviewed					1.14484	0.134504	1.39096	0.0969351	0.934581	1.60242	0.172366	0.825017	0.15535	0.280402	0.976708	0.406929	-0.779231	-1.24265	C47E12.7	WBGene00008151	rrp-1	C47E12.7	Ribosome	Ribosome: biogenesis	Ribosome: biogenesis
697	C47E8.5	Q18688	Heat shock protein 90 (Abnormal dauer formation protein 21)	daf-21 C47E8.5	reviewed	+			+	4.24259	0.0265027	1.5248	0.478434	-0.234309	-0.811134	2.06227	0.307661	0.309237	1.06791	5.52881	0.0455882	0.543546	2.19831	C47E8.5	WBGene00000915	hsp-90	C47E8.5	Stress response	Stress response: heat	Stress response: heat
698	C47E8.7	Q18685	Protein unc-112 (Mitogen-inducible mig-2 protein-like) (Uncoordinated protein 112)	unc-112 C47E8.7	reviewed					0.410013	0.425034	0.265516	0.686671	0.719851	0.540416	0.784065	0.208197	1.42254	1.25952	0.336257	0.750806	0.702685	0.634445	C47E8.7	WBGene00006836	unc-112	C47E8.7	Cytoskeleton	Cytoskeleton: other	Cytoskeleton: other
702	C48B4.1	P34355	Probable acyl-coenzyme A oxidase acox-1.5 (AOX 1.5) (Acyl-CoA oxidase 1.5) (EC 1.3.3.-)	acox-1.5 acox-5 C48B4.1	reviewed					0.565575	0.439341	0.703189	0.453407	0.430167	0.849306	0.71685	0.408041	0.507021	0.912299	0.0960381	0.949491	0.0768547	0.154991	C48B4.1	WBGene00008167	acox-1.5	C48B4.1	Metabolism	Metabolism: lipid	Metabolism: lipid: beta oxidation
705	C48E7.1	O02082	Uncharacterized protein	C48E7.1 CELE_C48E7.1	unreviewed					0.166721	0.807773	0.089899	0.928563	0.0842178	0.154673	0.215643	0.798969	-0.167303	-0.325496	0.721785	0.736201	-0.251521	-0.669785	C48E7.1	WBGene00016749	C48E7.1	C48E7.1	Unknown	Unknown	Unknown
712	C49F5.1	O17680	Probable S-adenosylmethionine synthase 1 (AdoMet synthase 1) (EC 2.5.1.6) (Methionine adenosyltransferase 1) (MAT 1)	sams-1 C49F5.1	reviewed					2.46362	0.0519228	2.39812	0.0629548	-0.625908	-1.75413	1.83514	0.184779	-0.449935	-1.30402	0.593928	0.814422	0.175972	0.512406	C49F5.1	WBGene00008205	sams-1	C49F5.1	Metabolism	Metabolism: 1CC	Metabolism: 1CC: methionine
715	C49H3.10b	W6RQY2	Exportin-T (Exportin(tRNA)) (tRNA exportin)	xpo-3 C49H3.10 CELE_C49H3.10	unreviewed	+		+		2.7211	0.0106277	0.633776	0.508358	0.373288	0.763527	2.84672	0.00301031	1.24478	2.69782	1.96306	0.112773	0.871488	1.87728	C49H3.10b;C49H3.10a;C49H3.10c	WBGene00002080	xpo-3	C49H3.10	Non-coding RNA	Non-coding RNA: tRNA	Non-coding RNA: tRNA: production
716	C49H3.11	P51403	40S ribosomal protein S2	rps-2 C49H3.11	reviewed					0.340449	0.821748	0.60201	0.761187	0.129994	0.426471	0.327502	0.857982	0.0583176	0.210548	0.256551	0.928906	-0.0716766	-0.226802	C49H3.11	WBGene00004471	rps-2	C49H3.11	Ribosome	Ribosome: subunit	Ribosome: subunit
717	C49H3.3	Q9GYQ6	UPF0642 protein YBL028C	C49H3.3 CELE_C49H3.3	unreviewed	+			+	2.3344	0.0151847	0.772608	0.470143	0.367187	0.829362	1.57524	0.0599417	-0.971687	-1.7403	2.11949	0.0331148	-1.33887	-2.3165	C49H3.3	WBGene00016790	C49H3.3	C49H3.3	Unknown	Unknown	Unknown: regulated by multiple stresses
718	C49H3.5e	W6SBC7	NOT-Like (Yeast CCR4/NOT complex component)	ntl-4 C49H3.5 CELE_C49H3.5	unreviewed					0.0618503	0.907357	0.0480975	0.952265	-0.0646332	-0.0957296	0.22176	0.763788	-0.236042	-0.373182	0.145148	0.924379	-0.171409	-0.26188	C49H3.5e;C49H3.5d;C49H3.5c;C49H3.5a	WBGene00003827	ntl-4	C49H3.5	Transcription: general machinery	Transcription: general machinery: RNA Pol II	Transcription: general machinery: RNA Pol II: CCR4/NOT
722	C50B6.2	O17687	SHNi-TPR domain-containing protein	nasp-2 C50B6.2 CELE_C50B6.2	unreviewed					0.722938	0.397621	0.233821	0.837475	0.158735	0.332082	1.09994	0.298806	0.473063	1.08622	0.717877	0.699537	0.314327	0.747858	C50B6.2	WBGene00008218	nasp-2	C50B6.2	Unknown	Unknown	Unknown
723	C50C3.6	P34369	Pre-mRNA-splicing factor 8 homolog	prp-8 C50C3.6	reviewed					0.937106	0.21152	0.741473	0.369641	0.599095	0.983377	0.225442	0.771787	-0.211922	-0.363574	1.5236	0.2115	-0.811017	-1.59712	C50C3.6	WBGene00004187	prp-8	C50C3.6	mRNA functions	mRNA functions: processing	mRNA functions: processing: snRNP
728	C50F2.3	P91175	SYF pre-mRNA splicing factor homolog	syf-1 C50F2.3 CELE_C50F2.3	unreviewed					0.0221817	0.973517	0.123878	0.917898	0.079969	0.17998	0.0424914	0.951876	0.0302662	0.0671903	0.0686041	0.962422	-0.0497028	-0.107746	C50F2.3	WBGene00016837	syf-1	C50F2.3	mRNA functions	mRNA functions: processing	mRNA functions: processing: splicing
729	C50F2.6a	P91180	Peptidylprolyl isomerase (EC 5.2.1.8)	fkb-5 C50F2.6 CELE_C50F2.6	unreviewed					0.802126	0.23832	0.863551	0.280214	-0.747563	-1.14618	1.21434	0.12156	-0.914728	-1.47543	0.119739	0.929442	-0.167165	-0.230066	C50F2.6a;C50F2.6b	WBGene00001430	fkb-5	C50F2.6	Chaperone	Chaperone: cyclophilin	Chaperone: cyclophilin
732	C50F7.4	P53589	Succinate--CoA ligase [GDP-forming] subunit beta, mitochondrial (EC 6.2.1.4) (GTP-specific succinyl-CoA synthetase subunit beta) (G-SCS) (GTPSCS) (Succinyl-CoA synthetase beta-G chain) (SCS-betaG)	sucg-1 C50F7.4	reviewed					0.996115	0.42521	2.07639	0.298478	-0.320667	-1.09708	0.600777	0.67439	-0.183304	-0.526676	0.385454	0.881992	0.137363	0.38305	C50F7.4	WBGene00016844	sucg-1	C50F7.4	Metabolism	Metabolism: mitochondria	Metabolism: mitochondria: citric acid cycle
740	C52E4.3	Q18786	Probable small nuclear ribonucleoprotein Sm D2 (Sm-D2) (snRNP core protein D2)	snr-4 C52E4.3	reviewed	+	+			2.49482	0.0057193	3.86733	0	2.39007	4.34001	0.653804	0.338323	0.845982	1.00867	1.42657	0.111172	-1.54408	-1.88349	C52E4.3	WBGene00004917	snr-4	C52E4.3	mRNA functions	mRNA functions: processing	mRNA functions: processing: snRNP
741	C52E4.4	Q18787	26S proteasome regulatory subunit 7 (26S proteasome AAA-ATPase subunit rpt-1) (Proteasome 26S subunit ATPase 2)	rpt-1 C52E4.4	reviewed					1.3459	0.488594	0.491419	0.837782	-0.0972572	-0.332791	0.805485	0.714527	0.131424	0.46269	2.193	0.612826	0.228681	0.871163	C52E4.4	WBGene00004501	rpt-1	C52E4.4	Proteolysis proteasome	Proteolysis proteasome: 19S	Proteolysis proteasome: 19S
742	C52E4.5					+			+	1.61856	0.036891	0.597268	0.394624	0.807351	0.944178	0.708243	0.302407	-0.921628	-1.08055	6.35571	0	-1.72898	-5.4493	C52E4.5	WBGene00008258	mans-2	C52E4.5	Trafficking	Trafficking: ER/Golgi	Trafficking: ER/Golgi: mannosidase
744	C53A5.1	O17694	RNAi-Induced Longevity	ril-1 C53A5.1 CELE_C53A5.1	unreviewed					1.54484	0.279958	0.622836	0.747884	-0.141269	-0.454447	2.04165	0.241724	-0.361142	-1.18178	0.869634	0.737922	-0.219873	-0.661742	C53A5.1	WBGene00008262	ril-1	C53A5.1	Unknown	Unknown	Unknown
745	C53A5.3	O17695	Histone deacetylase 1 (EC 3.5.1.98)	hda-1 C53A5.3	reviewed					0.233455	0.658404	0.466614	0.520621	-0.565979	-0.745026	0.392828	0.642652	-0.321268	-0.56836	0.146745	0.922101	0.244711	0.29041	C53A5.3	WBGene00001834	hda-1	C53A5.3	Transcription: chromatin	Transcription: chromatin modification	Transcription: chromatin modification: deacetylase
746	C53B4.5	Q18799	Col_cuticle_N domain-containing protein	col-119 C53B4.5 CELE_C53B4.5	unreviewed					0.682752	0.382236	0.0677337	0.951068	0.0537533	0.110606	0.754011	0.419066	-0.452036	-0.895692	0.930835	0.523529	-0.50579	-1.03617	C53B4.5	WBGene00000693	col-119	C53B4.5	Extracellular material	Extracellular material: collagen	Extracellular material: collagen
748	C53B4.7c	Q18801	GDP-mannose 4,6 dehydratase 1 (EC 4.2.1.47) (Bacillus thuringiensis toxin-resistant protein 1) (Bt toxin-resistant protein 1) (GDP-D-mannose dehydratase) (GMD)	bre-1 gmd-1 C53B4.7	reviewed					0.255358	0.676726	0.438728	0.612853	-0.356989	-0.625171	0.00145295	0.999338	-0.00173264	-0.00288193	0.495688	0.737688	0.355256	0.664501	C53B4.7c	WBGene00000266	bre-1	C53B4.7	Stress response	Stress response: pathogen	Stress response: pathogen: other
749	C53B7.4	Q18803	Probable ATP synthase subunit g 2, mitochondrial (ATPase subunit g 2)	asg-2 C53B7.4	reviewed					0.00952906	0.987568	0.0179635	0.977305	0.013047	0.029064	0.0488179	0.945428	-0.0334206	-0.0755701	0.0898723	0.959137	-0.0464676	-0.119109	C53B7.4	WBGene00000210	asg-2	C53B7.4	Metabolism	Metabolism: mitochondria	Metabolism: mitochondria: complex V
750	C53C9.2	Q09936	Uncharacterized protein C53C9.2	C53C9.2	reviewed	+		+	+	3.83444	0.000787879	0.352467	0.678648	-0.350814	-0.551713	4.48137	0	-2.22446	-4.75827	2.76528	0.00472727	-1.87365	-3.0928	C53C9.2	WBGene00016898	clik-2	C53C9.2	Unknown	Unknown	Unknown: regulated by multiple stresses
752	C53D5.6	Q9N5V3	Importin N-terminal domain-containing protein	imb-3 C53D5.6 CELE_C53D5.6	unreviewed					0.728574	0.494898	0.179624	0.902226	-0.0784706	-0.210661	0.9148	0.543251	0.235212	0.7003	0.888862	0.657229	0.313682	0.813864	C53D5.6	WBGene00002077	imb-3	C53D5.6	mRNA functions	mRNA functions: binding	mRNA functions: binding: other
754	C53H9.1	P91914	60S ribosomal protein L27	rpl-27 C53H9.1	reviewed					1.68659	0.194257	1.51334	0.304824	0.369567	1.08354	1.9269	0.215989	0.403861	1.24437	0.0899193	0.9658	0.0342941	0.100791	C53H9.1	WBGene00004441	rpl-27	C53H9.1	Ribosome	Ribosome: subunit	Ribosome: subunit
755	C53H9.2a	O01826	CP-type G domain-containing protein	C53H9.2 CELE_C53H9.2	unreviewed					0.569351	0.585953	0.160768	0.916296	0.0714779	0.191546	0.470174	0.693538	-0.197303	-0.500877	1.4171	0.614141	-0.268781	-0.871254	C53H9.2a	WBGene00016907	C53H9.2	C53H9.2	Signaling	Signaling: small GTPase	Signaling: small GTPase: other
758	C54D1.5	Q18823	Laminin-like protein lam-2	lam-2 C54D1.5	reviewed					0.682379	0.283199	0.483905	0.506336	-0.585233	-0.768017	0.893276	0.202637	-1.01417	-1.27229	0.446265	0.737561	-0.428936	-0.670523	C54D1.5	WBGene00016913	lam-2	C54D1.5	Development	Development: somatic	Development: somatic
759	C54D10.1	G5ECX9	CaDmium Responsive (Cadmium-inducible lysosomal protein CDR-2)	cdr-2 C54D10.1 CELE_C54D10.1	unreviewed					0.864164	0.308181	1.09927	0.280645	0.534505	1.14643	1.17138	0.30161	0.439619	1.07776	0.117314	0.929683	-0.0948868	-0.188088	C54D10.1	WBGene00008296	cdr-2	C54D10.1	Stress response	Stress response: heavy metal	Stress response: heavy metal
760	C54E4.2a	O44466	Thyroglobulin type-1 domain-containing protein	test-1 C54E4.2 CELE_C54E4.2	unreviewed	+			+	2.28971	0.008896	0.739028	0.296882	-0.919962	-1.10832	1.19876	0.0814421	1.34425	1.63183	3.56797	0.000761905	2.26422	3.99018	C54E4.2a;C54E4.2c	WBGene00016918	test-1	C54E4.2	Unknown	Unknown	Unknown
762	C54G4.1d	A0A2K5ATM0	Ribosomal protein S6 kinase (EC 2.7.11.1)	rskn-2 C54G4.1 CELE_C54G4.1	unreviewed					0.802341	0.278989	1.12822	0.226507	0.648192	1.25595	0.0138886	0.983203	0.0159431	0.0269471	0.948883	0.469631	-0.632249	-1.13988	C54G4.1d;C54G4.1a;C54G4.1c;C54G4.1b	WBGene00008311	rskn-2	C54G4.1	Ribosome	Ribosome: S6 kinase	Ribosome: S6 kinase
763	C54G4.8	Q18853	Cytochrome c domain-containing protein	cyc-1 C54G4.8 CELE_C54G4.8	unreviewed					0.0183507	0.978216	0.044575	0.960414	-0.0338451	-0.0723898	0.0989869	0.897559	-0.067535	-0.14912	0.0761612	0.968056	-0.0336899	-0.0934111	C54G4.8	WBGene00000869	cyc-1	C54G4.8	Metabolism	Metabolism: mitochondria	Metabolism: mitochondria: complex III
767	C54H2.5	Q18864	Surfeit locus protein 4 homolog	sft-4 surf-4 C54H2.5	reviewed					1.53388	0.200912	1.22671	0.349339	0.376932	1.0143	1.67341	0.217005	0.439534	1.24238	0.188426	0.931008	0.0626015	0.188558	C54H2.5	WBGene00004788	sft-4	C54H2.5	Transmembrane protein	Transmembrane protein: other	Transmembrane protein: other
774	C55B7.1	Q966L9	ATP-dependent RNA helicase glh-2 (EC 3.6.4.13) (Germline helicase 2)	glh-2 C55B7.1	reviewed					1.1254	0.180018	0.645929	0.477979	0.426258	0.812008	1.31242	0.135475	0.74198	1.42844	0.717	0.700424	0.315722	0.749051	C55B7.1	WBGene00001599	glh-2	C55B7.1	mRNA functions	mRNA functions: processing	mRNA functions: processing: helicase
775	C55B7.4a	H2KZG6	Acyl CoA DeHydrogenase	acdh-1 C55B7.4 CELE_C55B7.4	unreviewed					0.0930007	0.910683	0.233219	0.857036	-0.127534	-0.300896	0.0570029	0.938481	-0.0357212	-0.0843419	0.280122	0.920211	0.0918125	0.271609	C55B7.4a;C55B7.4b	WBGene00016943	acdh-1	C55B7.4	Metabolism	Metabolism: lipid	Metabolism: lipid: beta oxidation
777	C55F2.1b	Q95QQ4	Bifunctional purine biosynthesis protein ATIC (EC 2.1.2.3) (EC 3.5.4.10) (AICAR transformylase/inosine monophosphate cyclohydrolase)	atic-1 C55F2.1 CELE_C55F2.1	unreviewed			+		1.31888	0.0810897	1.24989	0.108266	-1.02968	-1.55629	1.82108	0.0323704	-1.0836	-1.96403	0.0394872	0.973437	-0.0539215	-0.0794492	C55F2.1b;C55F2.1c;C55F2.1a	WBGene00016957	atic-1	C55F2.1	Metabolism	Metabolism: nucleotide	Metabolism: nucleotide
779	C56C10.3	Q18886	Related to yeast Vacuolar Protein Sorting factor	vps-32.1 C56C10.3 CELE_C56C10.3	unreviewed	+	+		+	2.94682	0.00601709	2.29897	0.0108814	1.31963	2.42301	0.231438	0.799063	0.155389	0.327461	2.98915	0.0117447	-1.16424	-2.69586	C56C10.3	WBGene00016961	vps-32.1	C56C10.3	Trafficking	Trafficking: vesicle targeting/fusion	Trafficking: vesicle targeting/fusion: CHMP
780	C56C10.8	Q18885	Transcription factor BTF3 homolog (Inhibitor of cell death 1) (Nascent polypeptide-associated complex subunit beta) (NAC-beta)	icd-1 C56C10.8	reviewed					0.108175	0.878451	0.220665	0.837711	0.167524	0.329599	0.00289032	0.997835	-0.00210838	-0.00472915	0.272671	0.88307	-0.169632	-0.368076	C56C10.8	WBGene00002045	icd-1	C56C10.8	Development	Development: somatic	Development: somatic
781	C56G2.1e	A0A2K5ATU5	Tudor domain-containing protein	akap-1 C56G2.1 CELE_C56G2.1	unreviewed					0.121037	0.868433	0.166248	0.887746	0.118698	0.247697	0.0958904	0.895824	-0.0718258	-0.150611	0.432761	0.824447	-0.190524	-0.476044	C56G2.1e;C56G2.1a;C56G2.1d;C56G2.1c;C56G2.1b	WBGene00016977	akap-1	C56G2.1	mRNA functions	mRNA functions: binding	mRNA functions: binding: KH
783	C56G2.6a	Q09517	Very-long-chain 3-oxooacyl-coA reductase let-767 (LET-767) (EC 1.1.1.330) (Lethal protein 767) (Short-chain dehydrogenase 10) (Steroid dehydrogenase let-767) (EC 1.1.1.-) (Steroid-dehydrogenase/3-ketoacyl-CoA-reductase)	let-767 dhs-10 C56G2.6	reviewed					0.336154	0.734584	0.474358	0.719576	0.18952	0.492336	0.763739	0.644232	0.180998	0.564285	0.0156996	0.995666	-0.00852165	-0.0221022	C56G2.6a;C56G2.6b;C56G2.6c	WBGene00002891	let-767	C56G2.6	Metabolism	Metabolism: lipid	Metabolism: lipid: sterol
784	C56G2.7a	Q09289	Proteasomal ubiquitin receptor ADRM1 homolog (Proteasome non-ATPase regulatory particle-like protein 13)	rpn-13 C56G2.7	reviewed					0.145514	0.851198	0.00153039	0.999154	-0.00117722	-0.00256572	0.505965	0.708838	-0.165731	-0.468758	0.263746	0.886352	-0.164554	-0.357541	C56G2.7a;C56G2.7b	WBGene00016981	rpn-13	C56G2.7	Extracellular material	Extracellular material: matrix	Extracellular material: matrix
785	C56G7.1	Q09510	Myosin regulatory light chain (Non-muscle myosin regulatory light chain) (nmRLC)	mlc-4 C56G7.1	reviewed					1.27426	0.133876	1.21303	0.242908	0.561336	1.22575	1.64352	0.0769868	0.800581	1.65218	0.292643	0.8502	0.239245	0.437565	C56G7.1	WBGene00003372	mlc-4	C56G7.1	Muscle function	Muscle function	Muscle function
789	CD4.6	O44156	Proteasome subunit alpha type-1 (Proteasome subunit alpha 6)	pas-6 CD4.6	reviewed					0.0520225	0.924797	0.172372	0.866088	-0.177081	-0.293406	0.0537034	0.928543	-0.055637	-0.0978906	0.141779	0.929341	0.121444	0.229646	CD4.6	WBGene00003927	pas-6	CD4.6	Proteolysis proteasome	Proteolysis proteasome: 20S	Proteolysis proteasome: 20S
820	D1005.1	P53585	Probable ATP-citrate synthase (EC 2.3.3.8) (ATP-citrate (pro-S-)-lyase) (Citrate cleavage enzyme)	acly-1 D1005.1	reviewed					1.23869	0.114076	1.55289	0.0800577	-0.906461	-1.6835	1.45702	0.087408	-0.853139	-1.59057	0.0421827	0.97256	0.0533215	0.082755	D1005.1	WBGene00016995	acly-1	D1005.1	Metabolism	Metabolism: lipid	Metabolism: lipid: beta oxidation
821	D1007.12	O01868	60S ribosomal protein L24	rpl-24.1 D1007.12	reviewed					0.187961	0.815205	0.253212	0.837849	0.146982	0.333606	0.141221	0.893601	-0.0521278	-0.15258	0.341114	0.850591	-0.19911	-0.438434	D1007.12	WBGene00004436	rpl-24.1	D1007.12	Ribosome	Ribosome: subunit	Ribosome: subunit
822	D1007.6	O01869	S10_plectin domain-containing protein	rps-10 CELE_D1007.6 D1007.6	unreviewed					0.783927	0.5315	0.645893	0.695792	-0.17305	-0.521353	1.12677	0.474346	-0.266542	-0.807417	0.298452	0.925679	-0.0934925	-0.280501	D1007.6	WBGene00004479	rps-10	D1007.6	Ribosome	Ribosome: subunit	Ribosome: subunit
823	D1007.7	O01864	NRD (Yeast Nuclear pre-mRNA Down-regulation) homolog	nrd-1 CELE_D1007.7 D1007.7	unreviewed	+		+		2.57915	0.0300103	2.1923	0.0528	0.725105	1.82077	2.89464	0.0265063	0.689847	2.01541	0.0638381	0.972982	-0.0352577	-0.0885203	D1007.7	WBGene00017004	nrd-1	D1007.7	Nucleic acid	Nucleic acid: binding	Nucleic acid: binding: other
824	D1009.1a	Q18916	Fatty Acid CoA Synthetase family	acs-22 CELE_D1009.1 D1009.1	unreviewed					0.45247	0.468553	0.559681	0.44643	-0.646277	-0.859053	0.107424	0.873036	-0.102022	-0.183965	0.577429	0.6506	0.544255	0.832613	D1009.1a;D1009.1c;D1009.1d	WBGene00017012	acs-22	D1009.1	Metabolism	Metabolism: lipid	Metabolism: lipid: fatty acid
830	D1037.3	Q9TYS3	Ferritin (EC 1.16.3.1)	ftn-2 CELE_D1037.3 D1037.3	unreviewed	+		+	+	2.38717	0.00891339	0.671516	0.366637	-0.736965	-0.98962	2.49305	0.00178313	-1.9248	-2.89916	2.07478	0.0452	-1.18784	-2.19109	D1037.3	WBGene00001501	ftn-2	D1037.3	Metabolism	Metabolism: mitochondria	Metabolism: mitochondria: other
831	D1037.4	G5EFC1	RAB family (Rab8)	rab-8 rab8 CELE_D1037.4 D1037.4	unreviewed					0.444955	0.459073	0.323123	0.664102	-0.471986	-0.568653	0.325298	0.693065	0.298652	0.50073	0.777881	0.490284	0.770638	1.09049	D1037.4;C18A3.6b;C18A3.6a	WBGene00004272	rab-8	D1037.4	Signaling	Signaling: small GTPase	Signaling: small GTPase: Rab
834	D1054.10	Q18943	DUF1525 domain-containing protein	CELE_D1054.10 D1054.10	unreviewed	+		+	+	4.03717	0.000393443	0.132596	0.889692	0.167485	0.245789	2.8115	0.000411765	-2.21407	-3.29877	6.58888	0	-2.38156	-6.78983	D1054.10	WBGene00008377	D1054.10	D1054.10	Unknown	Unknown	Unknown: regulated by multiple stresses
835	D1054.11	Q18947	Uterine Lumin Expressed/locailized	ule-3 CELE_D1054.11 D1054.11	unreviewed					0.279433	0.689982	0.518498	0.610213	-0.299543	-0.634438	0.424829	0.648173	-0.273404	-0.556081	0.0313425	0.984945	0.0261391	0.0533551	D1054.11	WBGene00008378	ule-3	D1054.11	Unknown	Unknown	Unknown
837	D1054.2	Q27488	Proteasome subunit alpha type-2 (Proteasome subunit alpha 2)	pas-2 D1054.2	reviewed					1.0925	0.0896273	0.563698	0.498977	-0.455768	-0.776061	1.0853	0.0809043	-1.86357	-1.63769	0.82356	0.368587	-1.40781	-1.29814	D1054.2	WBGene00003923	pas-2	D1054.2	Proteolysis proteasome	Proteolysis proteasome: 20S	Proteolysis proteasome: 20S
838	D1054.8	Q18946	NAD(P)-binding protein	CELE_D1054.8 D1054.8	unreviewed					0.0564251	0.925021	0.0365061	0.964289	0.033416	0.0642738	0.19896	0.812736	0.153437	0.301658	0.146341	0.929699	0.120021	0.232616	D1054.8	WBGene00008375	D1054.8	D1054.8	Metabolism	Metabolism: lipid	Metabolism: lipid: sterol
839	D1081.7	A5Z2T6	Lotus (LOTUS) and TudoR domain containing	lotr-1 CELE_D1081.7 D1081.7	unreviewed	+		+		1.89085	0.0451004	NaN	1	0	NaN	2.11286	0.0253758	0.949727	2.02541	1.52961	0.212689	0.798073	1.59021	D1081.7	WBGene00008385	lotr-1	D1081.7	Unknown	Unknown	Unknown: regulated by multiple stresses
846	D2005.5	Q93413	Dicer Related Helicase	drh-3 CELE_D2005.5 D2005.5	unreviewed					0.521647	0.394131	0.580219	0.419852	0.716359	0.901265	0.699231	0.329267	0.781298	1.02914	0.0542103	0.96393	0.0649395	0.103714	D2005.5	WBGene00008400	drh-3	D2005.5	mRNA functions	mRNA functions: processing	mRNA functions: processing: helicase
847	D2007.4	P34378	39S ribosomal protein L18, mitochondrial	mrpl-18 D2007.4	reviewed	+	+	+		3.97905	0.00117333	3.12202	0.00122353	-1.47047	-3.06979	3.19542	0.000972973	-1.48989	-3.13432	NaN	1	0	NaN	D2007.4	WBGene00017044	mrpl-18	D2007.4	Metabolism	Metabolism: mitochondria	Metabolism: mitochondria: ribosome
850	D2013.5	Q18965	Dynamin-like 120 kDa protein, mitochondrial (EC 3.6.5.5)	eat-3 CELE_D2013.5 D2013.5	unreviewed					1.10605	0.144878	1.07907	0.176151	-0.897082	-1.37249	0.286006	0.792613	-0.133362	-0.335893	0.903582	0.436855	0.76372	1.18305	D2013.5	WBGene00001134	eat-3	D2013.5	Metabolism	Metabolism: mitochondria	Metabolism: mitochondria: other
851	D2013.7	Q18967	Eukaryotic translation initiation factor 3 subunit F (eIF3f) (Eukaryotic translation initiation factor 3 subunit 5)	eif-3.F D2013.7	reviewed					0.203933	0.878001	0.109419	0.948462	-0.0401157	-0.118999	0.518766	0.764287	-0.115543	-0.378917	0.285365	0.932066	-0.0754269	-0.242024	D2013.7	WBGene00001229	eif-3.F	D2013.7	Ribosome	Ribosome: EIF	Ribosome: EIF
852	D2013.9	Q09512	Tubulin--tyrosine ligase-like protein 12 (Inactive tubulin--tyrosine ligase-like protein 12)	ttll-12 D2013.9	reviewed					0.081108	0.887277	0.0946616	0.921641	0.100469	0.169732	0.221595	0.764596	0.23862	0.374298	0.16331	0.924426	0.138151	0.260615	D2013.9	WBGene00008405	ttll-12	D2013.9	Cytoskeleton	Cytoskeleton: microtubule	Cytoskeleton: microtubule: tubulin modification
853	D2023.2a	O17732	Pyruvate carboxylase 1 (EC 6.4.1.1) (Pyruvic carboxylase 1) (PCB 1)	pyc-1 D2023.2	reviewed					0.0275205	0.957502	0.120756	0.896494	-0.152254	-0.225234	0.0598002	0.916896	-0.0841568	-0.119653	0.0966341	0.952633	0.0680977	0.147822	D2023.2a;D2023.2b;REV__F43G9.12a	WBGene00004258	pyc-1	D2023.2	Metabolism	Metabolism: mitochondria	Metabolism: mitochondria: citric acid cycle
855	D2023.5	O17730	Putative thiosulfate sulfurtransferase mpst-1 (EC 2.8.1.1) (Mercaptopyruvate sulfurtransferase homolog 1)	mpst-1 D2023.5	reviewed					0.220633	0.745994	0.185836	0.889066	-0.104078	-0.246563	0.403404	0.643627	-0.297918	-0.560568	0.254936	0.885886	-0.19384	-0.376045	D2023.5	WBGene00008409	mpst-1	D2023.5	Metabolism	Metabolism: other	Metabolism: other
858	D2024.6	P34685	F-actin-capping protein subunit alpha	cap-1 D2024.6	reviewed	+	+	+		2.0914	0.0141677	1.76404	0.0166061	1.78393	2.24183	1.4985	0.0357661	1.48489	1.92437	0.592534	0.737768	-0.299043	-0.673236	D2024.6	WBGene00000292	cap-1	D2024.6	Cytoskeleton	Cytoskeleton: actin function	Cytoskeleton: actin function: binding
860	D2030.2a	P90788	ATP-dependent Clp protease ATP-binding subunit clpX-like, mitochondrial	CELE_D2030.2 D2030.2	unreviewed					0.445735	0.574596	0.472884	0.651613	0.273568	0.585012	0.585271	0.536849	0.355111	0.720543	0.194108	0.924837	0.081543	0.221844	D2030.2a;D2030.2b	WBGene00008412	D2030.2	D2030.2	Proteolysis general	Proteolysis general: other	Proteolysis general: other
862	D2030.4	P90789	NADH dehydrogenase [ubiquinone] 1 beta subcomplex subunit 7	D2030.4	reviewed					0.452975	0.575569	1.04837	0.401767	0.360388	0.932325	0.230778	0.798486	0.153589	0.325396	0.360987	0.835361	-0.206799	-0.457578	D2030.4	WBGene00008414	D2030.4	D2030.4	Metabolism	Metabolism: mitochondria	Metabolism: mitochondria: complex I
863	D2030.6	P90786	Piwi-like protein	prg-1 CELE_D2030.6 D2030.6	unreviewed					0.671454	0.519948	0.808909	0.499646	0.307899	0.777071	0.477514	0.684292	0.203556	0.511988	0.676272	0.885497	-0.104344	-0.377115	D2030.6	WBGene00004178	prg-1	D2030.6	Non-coding RNA	Non-coding RNA: small RNA	Non-coding RNA: small RNA: argonaute
864	D2045.1c	G5ED29	Ataxin-2 homolog	atx-2 D2045.1	reviewed	+	+		+	3.40924	0.0016092	3.4331	0.000108108	1.65052	3.43447	NaN	1	0	NaN	2.60674	0.00652632	-1.76971	-2.91252	D2045.1c;D2045.1a;D2045.1d;D2045.1b	WBGene00000231	atx-2	D2045.1	Development	Development: somatic	Development: somatic
865	D2045.2	Q18983	ECm29 Proteasome adaptor and Scaffold	ecps-1 CELE_D2045.2 D2045.2	unreviewed					1.29438	0.213126	0.0241327	0.973792	-0.0152016	-0.0364274	1.22941	0.277642	0.456206	1.11998	1.9171	0.330892	0.471408	1.36221	D2045.2;H04D03.3	WBGene00008422	ecps-1	D2045.2	Unknown	Unknown	Unknown
866	D2045.6	Q17389	Cullin-1 (CUL-1) (Abnormal cell lineage protein 19)	cul-1 lin-19 D2045.6	reviewed					0.320366	0.747791	0.0563361	0.960725	0.0249474	0.0697134	0.497311	0.692705	0.18989	0.501836	0.489258	0.833713	0.164943	0.462024	D2045.6	WBGene00000836	cul-1	D2045.6	Proteolysis proteasome	Proteolysis proteasome: E3	Proteolysis proteasome: E3: SCF
867	D2063.3a	H2KZJ5	GLutaRedoXin	glrx-3 CELE_D2063.3 D2063.3	unreviewed					0.0824267	0.887052	0.0632952	0.950535	0.0592617	0.110564	0.16931	0.82485	-0.162695	-0.282153	0.229287	0.885512	-0.221956	-0.372869	D2063.3a;D2063.3b	WBGene00017062	glrx-3	D2063.3	Stress response	Stress response: thioredoxin	Stress response: thioredoxin
868	D2085.1	Q18990	CAD protein [Includes: Glutamine-dependent carbamoyl-phosphate synthase (EC 6.3.5.5)	pyr-1 D2085.1	reviewed					0.332862	0.667819	0.562379	0.59454	-0.297272	-0.656119	0.319786	0.733111	-0.195719	-0.422262	0.223829	0.923842	0.101554	0.264043	D2085.1	WBGene00004259	pyr-1	D2085.1	Metabolism	Metabolism: nucleotide	Metabolism: nucleotide
869	D2085.3	Q18994	eIF-2B GDP-GTP exchange factor subunit epsilon	eif-2bepsilon eif-2Bepsilon CELE_D2085.3 D2085.3	unreviewed					0.319224	0.654273	0.119194	0.920151	0.0767754	0.173366	0.466081	0.596531	0.332203	0.628212	0.461187	0.774728	0.255427	0.561407	D2085.3	WBGene00008428	eif-2Bepsilon	D2085.3	Ribosome	Ribosome: EIF	Ribosome: EIF
871	D2089.1a	O01159	Probable splicing factor, arginine/serine-rich 7 (p54)	rsp-7 D2089.1	reviewed			+		1.47442	0.0561504	0.826594	0.301714	-0.690741	-1.09174	1.7348	0.0238389	-1.3693	-2.06184	0.744555	0.531024	-0.678563	-1.02506	D2089.1a;D2089.1b	WBGene00004704	rsp-7	D2089.1	mRNA functions	mRNA functions: processing	mRNA functions: processing: splicing
874	D2092.4	P91194	Thioredoxin domain-containing protein	CELE_D2092.4 D2092.4	unreviewed					0.49774	0.479886	0.0643599	0.959055	0.0258331	0.0750554	0.520597	0.523675	-0.455907	-0.743902	0.58568	0.663645	-0.48174	-0.806881	D2092.4	WBGene00017065	D2092.4	D2092.4	Unknown	Unknown	Unknown
877	D2096.8	Q19007	Nucleosome Assembly Protein	nap-1 CELE_D2096.8 D2096.8	unreviewed					0.135416	0.805156	0.218772	0.800215	0.248872	0.376309	0.0886865	0.884516	-0.119958	-0.172141	0.358929	0.776645	-0.36883	-0.566161	D2096.8	WBGene00017075	nap-1	D2096.8	Transcription: chromatin	Transcription: chromatin modification	Transcription: chromatin modification: other
879	DC2.5a	Q9UAW2	NAD(P)-binding protein	CELE_DC2.5 DC2.5	unreviewed					0.260286	0.663032	0.360554	0.67611	-0.34589	-0.556262	0.613606	0.500028	-0.401663	-0.773958	NaN	1	0	NaN	DC2.5a	WBGene00017082	DC2.5	DC2.5	Metabolism	Metabolism: short chain dehydrogenase	Metabolism: short chain dehydrogenase
881	DY3.2	Q21443	Lamin-1 (Ce-lamin) (CeLam-1)	lmn-1 lam-1 DY3.2	reviewed					0.671681	0.592344	0.872295	0.588323	-0.221275	-0.664924	0.870577	0.61636	-0.185889	-0.596326	0.097842	0.962413	0.0353863	0.105971	DY3.2	WBGene00003052	lmn-1	DY3.2	Nuclear pore	Nuclear pore: structure	Nuclear pore: structure
886	E01A2.2a	Q966L5	Serrate RNA effector molecule homolog (Arsenite-resistance protein 2 homolog)	E01A2.2	reviewed					0.202534	0.732086	0.265765	0.763322	0.249395	0.421355	0.584717	0.522392	0.388477	0.746217	0.110225	0.929647	0.139083	0.206905	E01A2.2a;E01A2.2b	WBGene00017085	srrt-1	E01A2.2	mRNA functions	mRNA functions: binding	mRNA functions: binding: other
888	E01G4.4b	H2L2J5	Prion-like-(Q/N-rich)-domain-bearing protein	pqn-27 CELE_E01G4.4 E01G4.4	unreviewed					0.656262	0.504592	0.366875	0.771429	0.164163	0.413131	0.79382	0.468416	0.347636	0.818149	0.731055	0.775629	0.183473	0.56152	E01G4.4b;E01G4.4c;E01G4.4a	WBGene00004116	pqn-27	E01G4.4	Unknown	Unknown	Unknown: prion domain
890	E02A10.1	Q93425	Putative 28S ribosomal protein S5, mitochondrial	mrps-5 E02A10.1	reviewed					0.7865	0.240437	0.0545798	0.952664	0.0517132	0.0962695	0.773196	0.283146	-0.836438	-1.11139	0.867999	0.418516	-0.888151	-1.20826	E02A10.1	WBGene00008452	mrps-5	E02A10.1	Metabolism	Metabolism: mitochondria	Metabolism: mitochondria: ribosome
891	E02D9.1	Q8MXD9	KH domain-containing protein	mek-5 CELE_E02D9.1 E02D9.1	unreviewed					0.522969	0.542781	0.602463	0.658299	-0.215104	-0.576171	0.835786	0.451058	-0.354421	-0.843723	0.222143	0.909388	-0.139317	-0.306258	E02D9.1	WBGene00017098	mek-5	E02D9.1	mRNA functions	mRNA functions: binding	mRNA functions: binding: KH
894	E02H4.3a	G5EDB2	Probable dual specificity protein kinase madd-3 (EC 2.7.11.-) (Muscle arm development defective protein 3)	madd-3 tag-172 E02H4.3	reviewed	+	+	+		6.51749	0.000190476	5.22443	0	2.58445	5.78759	4.52122	0	2.42889	4.97307	0.320806	0.883347	-0.15556	-0.380452	E02H4.3a;E02H4.3e;E02H4.3d;E02H4.3b;E02H4.3f;E02H4.3c	WBGene00006517	madd-3	E02H4.3	Signaling	Signaling: CDK-like	Signaling: CDK-like
896	E03H12.10	Q23058	Sperm-specific class P protein 9/11	ssp-9 E03H12.10	reviewed		+			1.86391	0.0533788	2.0248	0.0429714	-0.858997	-1.89583	1.49334	0.135527	-0.637865	-1.4293	0.383624	0.81879	0.221132	0.484599	E03H12.10;T28H11.6;T27A3.3	WBGene00006038	ssp-9	E03H12.10	Unknown	Unknown	Unknown
898	E04A4.7	P19974	Cytochrome c 2.1	cyc-2.1 E04A4.7	reviewed					1.60428	0.134883	1.50106	0.177197	-0.576788	-1.36772	1.32168	0.282387	-0.425007	-1.11287	0.463001	0.850756	0.151781	0.432382	E04A4.7;ZC116.2;CON__P62894	WBGene00017121	cyc-2.1	E04A4.7	Metabolism	Metabolism: mitochondria	Metabolism: mitochondria: complex III
899	E04A4.8	O44480	60S ribosomal protein L18a	rpl-20 E04A4.8	reviewed					1.41716	0.402577	1.47455	0.456786	0.251902	0.844418	1.41581	0.493404	0.229268	0.783502	0.0895551	0.974253	-0.0226337	-0.0772721	E04A4.8	WBGene00004432	rpl-20	E04A4.8	Ribosome	Ribosome: subunit	Ribosome: subunit
900	E04D5.1a	Q19052	Eukaryotic translation initiation factor 2A (eIF-2A)	eif-2A E04D5.1	reviewed					1.26644	0.208805	1.23794	0.260636	0.511005	1.18585	1.00698	0.331301	0.4517	1.02299	0.208322	0.930446	-0.0593044	-0.188474	E04D5.1a;E04D5.1b	WBGene00008480	eif-2A	E04D5.1	Ribosome	Ribosome: EIF	Ribosome: EIF
901	E04F6.3	Q19058	MAO-C-like dehydratase domain	maoc-1 CELE_E04F6.3 E04F6.3	unreviewed					0.222099	0.663297	0.273508	0.728192	-0.372332	-0.482856	0.411011	0.542832	-0.605016	-0.701079	0.17239	0.902067	-0.232684	-0.318658	E04F6.3	WBGene00017123	maoc-1	E04F6.3	Metabolism	Metabolism: lipid	Metabolism: lipid: beta oxidation
903	E04F6.5a	Q19057	Acyl CoA DeHydrogenase	acdh-12 CELE_E04F6.5 E04F6.5	unreviewed					0.679552	0.616055	0.886412	0.639347	-0.186168	-0.59998	0.675524	0.643359	-0.190575	-0.560202	0.0169764	0.993701	-0.00440674	-0.0152555	E04F6.5a	WBGene00017125	acdh-12	E04F6.5	Metabolism	Metabolism: lipid	Metabolism: lipid: fatty acid
904	EEED8.1	Q09293	Embryonic developmental protein tofu-6 (21U-RNA biogenesis fouled up protein 6) (Maternal effect lethal protein 47)	tofu-6 mel-47 EEED8.1	reviewed					0.356773	0.659238	0.505047	0.707959	-0.190004	-0.504928	0.553117	0.586697	-0.287518	-0.64172	0.165384	0.928526	-0.0975136	-0.22655	EEED8.1	WBGene00017132	tofu-6	EEED8.1	Development	Development: somatic	Development: somatic
912	F01F1.12	P46563	Fructose-bisphosphate aldolase 2 (EC 4.1.2.13) (Aldolase CE-2) (CE2)	aldo-2 F01F1.12	reviewed					0.420641	0.50637	0.668814	0.406899	-0.577236	-0.919152	0.469576	0.538501	-0.478465	-0.713349	0.0980116	0.941641	0.0987713	0.172309	F01F1.12	WBGene00017166	aldo-2	F01F1.12	Metabolism	Metabolism: glycolysis	Metabolism: glycolysis
914	F01F1.6	P46562	Putative aldehyde dehydrogenase family 7 member A1 homolog (EC 1.2.1.3) (ALH-9)	alh-9 F01F1.6	reviewed					1.77058	0.0600722	1.68062	0.0838333	-0.787776	-1.65991	1.73753	0.0743894	-0.760311	-1.66245	0.0380452	0.982669	0.0274654	0.0606709	F01F1.6	WBGene00000115	alh-9	F01F1.6	Metabolism	Metabolism: short chain dehydrogenase	Metabolism: short chain dehydrogenase
916	F01F1.8a	P46550	T-complex protein 1 subunit zeta (TCP-1-zeta) (CCT-zeta)	cct-6 F01F1.8	reviewed	+				4.77335	0.0388651	1.31991	0.685601	-0.141333	-0.542423	3.07406	0.248993	0.301679	1.16819	4.55842	0.147838	0.443011	1.75807	F01F1.8a;F01F1.8b	WBGene00000381	cct-6	F01F1.8	Chaperone	Chaperone: T complex	Chaperone: T complex
917	F01F1.9b	Q19087	Aspartyl aminopeptidase (EC 3.4.11.21)	dnpp-1 F01F1.9	reviewed	+	+			2.43812	0.011	2.22268	0.00955172	-1.44972	-2.45235	0.334891	0.734374	-0.191745	-0.427541	1.71443	0.0778537	1.25798	1.99407	F01F1.9b;F01F1.9a	WBGene00017163	dnpp-1	F01F1.9	Proteolysis general	Proteolysis general: aspartate	Proteolysis general: aspartate: other
918	F01G10.1	O17759	Transket_pyr domain-containing protein	tkt-1 CELE_F01G10.1 F01G10.1	unreviewed					1.46063	0.172787	1.45389	0.226922	-0.49883	-1.25638	1.66145	0.206803	-0.455691	-1.26426	0.0817959	0.962802	0.0431389	0.109897	F01G10.1	WBGene00008506	tkt-1	F01G10.1	Metabolism	Metabolism: pentose phosphate pathway	Metabolism: pentose phosphate pathway
919	F01G12.5a	P17140	Collagen alpha-2(IV) chain (Lethal protein 2)	let-2 clb-1 F01G12.5	reviewed					0.562935	0.394243	0.332831	0.687522	-0.356358	-0.536551	1.10998	0.185451	-0.730659	-1.30225	0.361189	0.77129	-0.374301	-0.570755	F01G12.5a;F01G12.5b	WBGene00002280	let-2	F01G12.5	Extracellular material	Extracellular material: collagen	Extracellular material: collagen
920	F01G4.1	G5EF53	SWI/SNF nucleosome remodeling complex component (SWI2/SNF2-like protein)	swsn-4 psa-4 CELE_F01G4.1 F01G4.1	unreviewed	+	+	+		2.49686	0.0103704	2.37386	0.00918919	1.33448	2.4817	2.34473	0.00696429	1.34914	2.47272	0.0133606	0.99466	0.0146603	0.0255341	F01G4.1;C24A8.3	WBGene00004204	swsn-4	F01G4.1	Transcription: chromatin	Transcription: chromatin modification	Transcription: chromatin modification: SWI/SNF
921	F01G4.2a	Q19102	Alcohol/Ribitol Dehydrogenase family	ard-1 CELE_F01G4.2 F01G4.2	unreviewed					0.987733	0.149779	1.10802	0.124365	-1.19106	-1.50874	0.526459	0.533117	-0.413795	-0.724207	0.70131	0.52937	0.777269	1.02952	F01G4.2a;F01G4.2b	WBGene00000181	ard-1	F01G4.2	Metabolism	Metabolism: lipid	Metabolism: lipid: fatty acid
922	F01G4.3	Q19103	SKI (Yeast SuperKIller) Helicase homolog	skih-2 CELE_F01G4.3 F01G4.3	unreviewed					0.132648	0.834547	0.187103	0.854634	-0.17396	-0.305694	0.0741717	0.91005	0.0745819	0.13211	0.582093	0.758492	0.248542	0.612399	F01G4.3	WBGene00008502	skih-2	F01G4.3	mRNA functions	mRNA functions: processing	mRNA functions: processing: helicase
923	F01G4.6a	P40614	Phosphate carrier protein, mitochondrial (PTP)	F01G4.6	reviewed					0.838928	0.394089	0.110841	0.928355	0.0665623	0.156673	0.914828	0.406028	0.388799	0.915709	1.66353	0.529543	0.322237	1.02842	F01G4.6a;F01G4.6b	WBGene00008505	F01G4.6	F01G4.6	Transmembrane transport	Transmembrane transport: mitochondrial	Transmembrane transport: mitochondrial: solute carrier
924	F02A9.10	P34385	Probable methylcrotonoyl-CoA carboxylase beta chain, mitochondrial (MCCase subunit beta) (EC 6.4.1.4) (3-methylcrotonyl-CoA carboxylase 2) (3-methylcrotonyl-CoA carboxylase non-biotin-containing subunit) (3-methylcrotonyl-CoA:carbon dioxide ligase subunit beta)	F02A9.10	reviewed					0.0459385	0.930502	0.129046	0.893129	-0.161652	-0.239101	0.128899	0.844946	-0.165295	-0.240496	0.00641517	0.99458	-0.00364227	-0.00928916	F02A9.10	WBGene00303021	mccc-2	F02A9.10	Unknown	Unknown	Unknown: regulated by multiple stresses
925	F02A9.2	P34382	Fatty-acid and retinol-binding protein 1	far-1 F02A9.2	reviewed					1.59206	0.0877975	0.976904	0.373567	-0.419946	-0.976339	1.70659	0.0671376	-0.814474	-1.6965	0.790648	0.615303	-0.394528	-0.865083	F02A9.2	WBGene00001385	far-1	F02A9.2	Metabolism	Metabolism: lipid	Metabolism: lipid: binding
926	F02A9.3	P34383	Fatty-acid and retinol-binding protein 2	far-2 F02A9.3	reviewed					1.36205	0.1547	1.2469	0.275528	-0.485133	-1.16081	1.57612	0.129821	-0.618733	-1.4454	0.233467	0.909602	-0.1336	-0.307634	F02A9.3	WBGene00001386	far-2	F02A9.3	Metabolism	Metabolism: lipid	Metabolism: lipid: binding
927	F02A9.4	P34384	Ribosomal protein L44, mitochondrial (Mitochondrial large ribosomal subunit protein mrpl-44)	mrpl-44 F02A9.4	reviewed					0.122749	0.880536	0.344169	0.785587	0.157839	0.39461	0.0733621	0.922683	0.0472878	0.109081	0.220241	0.921963	-0.110551	-0.273802	F02A9.4	WBGene00008514	mrpl-44	F02A9.4	Metabolism	Metabolism: other	Metabolism: other
929	F02E8.1	Q19126	ATP synthase F(0) complex subunit B2, mitochondrial (ATP synthase peripheral stalk-membrane subunit B2) (ATP synthase proton-transporting mitochondrial F(0) complex subunit B2) (ATP synthase subunit B2) (ATPase subunit B2)	asb-2 F02E8.1	reviewed					1.55804	0.335866	1.11399	0.545638	-0.219891	-0.71313	1.99916	0.319426	-0.304463	-1.04708	0.369785	0.926322	-0.0845718	-0.280951	F02E8.1	WBGene00000207	asb-2	F02E8.1	Metabolism	Metabolism: mitochondria	Metabolism: mitochondria: complex V
931	F02E9.1	O01314	Protein yippee-like	CELE_F02E9.1 F02E9.1	unreviewed					0.358212	0.648127	0.0451045	0.961097	-0.0298691	-0.0689082	0.410642	0.669149	0.255543	0.532127	0.795804	0.705188	0.285412	0.742714	F02E9.1	WBGene00008528	F02E9.1	F02E9.1	Unknown	Unknown	Unknown
933	F02E9.9a	Q9U3K7	Dipeptidyl peptidase 3 (EC 3.4.14.4) (Dipeptidyl aminopeptidase III) (Dipeptidyl peptidase III)	dpt-1 CELE_F02E9.9 F02E9.9	unreviewed					0.340813	0.58383	0.0733834	0.936238	-0.0923851	-0.140814	0.41696	0.595373	0.397103	0.630225	NaN	1	0	NaN	F02E9.9a;F02E9.9b	WBGene00008532	dpt-1	F02E9.9	Proteolysis general	Proteolysis general: other	Proteolysis general: other
934	F07A11.2b	Q95QM8	Glutamine--fructose-6-phosphate transaminase (isomerizing) (EC 2.6.1.16)	gfat-1 CELE_F07A11.2 F07A11.2	unreviewed			+		3.03421	0.0516838	0.996012	0.562992	0.224221	0.69858	3.58692	0.0416667	0.539822	1.88065	1.75944	0.527917	0.3156	1.03259	F07A11.2b;F07A11.2a	WBGene00008546	gfat-1	F07A11.2	Metabolism	Metabolism: amino sugar	Metabolism: amino sugar
938	F07A5.7a	P10567	Paramyosin (Uncoordinated protein 15)	unc-15 F07A5.7	reviewed					1.92324	0.102084	1.96349	0.107818	0.589198	1.55623	0.796956	0.523989	0.284976	0.742533	1.49096	0.559941	-0.304221	-0.957819	F07A5.7a;F07A5.7b	WBGene00006754	unc-15	F07A5.7	Muscle function	Muscle function	Muscle function
941	F07D10.1	Q19162	60S ribosomal protein L11-2	rpl-11.2 F07D10.1	reviewed					0.50197	0.604669	0.400544	0.748746	0.183722	0.452973	0.269536	0.829385	-0.0934151	-0.270723	0.824321	0.70532	-0.277137	-0.741034	F07D10.1	WBGene00004423	rpl-11.2	F07D10.1	Ribosome	Ribosome: subunit	Ribosome: subunit
943	F07F6.4	Q09531	Uncharacterized protein F07F6.4	F07F6.4	reviewed					0.178414	0.731441	0.14518	0.872592	0.220792	0.281131	0.303716	0.707261	-0.29634	-0.480741	0.341888	0.757683	-0.517133	-0.602142	F07F6.4	WBGene00017217	F07F6.4	F07F6.4	Signaling	Signaling: small GTPase	Signaling: small GTPase: ARF
945	F08A8.2	O62137	Acyl-coenzyme A oxidase acox-1.2 (EC 1.3.3.-)	acox-1.2 acox-2 F08A8.2	reviewed					1.45532	0.0654841	1.30995	0.0960873	-1.04729	-1.60731	1.59599	0.0504375	-1.05514	-1.80447	0.00709289	0.994711	-0.00785141	-0.013659	F08A8.2	WBGene00008565	acox-1.2	F08A8.2	Metabolism	Metabolism: lipid	Metabolism: lipid: beta oxidation
950	F08B6.2	G5ECT6	G protein gamma domain-containing protein (Heterotrimeric G protein gamma subunit 2)	gpc-2 CELE_F08B6.2 F08B6.2	unreviewed					0.744137	0.36831	0.805966	0.4382	-0.396955	-0.874882	0.145633	0.849027	0.113322	0.226819	1.11541	0.477203	0.510277	1.13102	F08B6.2	WBGene00001682	gpc-2	F08B6.2	Signaling	Signaling: heteromeric G protein	Signaling: heteromeric G protein: G gamma subunit
952	F08B6.4b	P37806	Protein unc-87 (Uncoordinated protein 87)	unc-87 F08B6.4	reviewed	+	+	+		8.14049	0	5.7251	0	3.33016	7.04294	5.65987	0	3.14448	6.79523	0.700074	0.778287	-0.185682	-0.557996	F08B6.4b	WBGene00006819	unc-87	F08B6.4	Muscle function	Muscle function	Muscle function
953	F08C6.2b	Q3HKC4	Choline-phosphate cytidylyltransferase (EC 2.7.7.15)	pcyt-1 CELE_F08C6.2 F08C6.2	unreviewed	+				2.09143	0.0449565	0.434022	0.764328	0.150216	0.420195	1.50611	0.123872	-0.667546	-1.46434	1.92682	0.127258	-0.817762	-1.80837	F08C6.2b;F08C6.2a	WBGene00017241	pcyt-1	F08C6.2	Metabolism	Metabolism: lipid	Metabolism: lipid: phospholipid
956	F08C6.6	Q19202	Apyrase apy-1 (EC 3.6.1.6) (Uridine-diphosphatase) (UDPase)	apy-1 F08C6.6	reviewed					0.182636	0.814572	0.174404	0.892097	-0.103225	-0.238487	0.157206	0.849786	0.107179	0.230577	0.610996	0.772895	0.210404	0.572284	F08C6.6	WBGene00017244	apy-1	F08C6.6	Metabolism	Metabolism: nucleotide	Metabolism: nucleotide
957	F08D12.1	P91240	Signal recognition particle subunit SRP72 (SRP72) (Signal recognition particle 72 kDa protein homolog)	srpa-72 F08D12.1	reviewed					0.253896	0.738855	0.0709812	0.951135	0.0456295	0.105535	0.350593	0.719189	-0.208691	-0.453259	0.493274	0.767715	-0.25432	-0.577358	F08D12.1	WBGene00017245	srpa-72	F08D12.1	Ribosome	Ribosome: signal recognition	Ribosome: signal recognition
961	F08F3.4	Q22945	Epimerase domain-containing protein	CELE_F08F3.4 F08F3.4	unreviewed					0.243966	0.719226	0.315891	0.737656	0.261666	0.47072	0.371366	0.653844	0.316857	0.548992	0.139371	0.948382	0.0551907	0.156909	F08F3.4	WBGene00017262	F08F3.4	F08F3.4	Stress response	Stress response: pathogen	Stress response: pathogen: other
965	F09B12.3	O62146	Putative phospholipase B-like 2 (EC 3.1.1.-) (LAMA-like protein 2) (Lamina ancestor homolog 2)	F09B12.3	reviewed					1.04788	0.160773	1.2741	0.114818	-0.949627	-1.53407	0.415811	0.595774	-0.399391	-0.630406	0.946101	0.500909	0.550237	1.08019	F09B12.3	WBGene00008607	F09B12.3	F09B12.3	Signaling	Signaling: lipid	Signaling: lipid: phospholipase B
971	F09E10.3	Q19246	DeHydrogenases, Short chain	dhs-25 CELE_F09E10.3 F09E10.3	unreviewed					0.907954	0.513095	0.875515	0.686466	-0.15857	-0.537755	0.389903	0.799193	0.10288	0.323846	1.03277	0.675941	0.26145	0.775849	F09E10.3	WBGene00000988	dhs-25	F09E10.3	Metabolism	Metabolism: lipid	Metabolism: lipid: sterol
974	F09E5.15a	A0A0K3AUJ9	Peroxiredoxin prdx-2 (EC 1.11.1.24) (2-Cys peroxiredoxin 2)	prdx-2 prx2 tag-56 F09E5.15	reviewed					0.285776	0.785863	0.617503	0.696956	-0.177398	-0.521501	0.152292	0.88373	-0.0617901	-0.173071	0.308926	0.901762	0.115608	0.320979	F09E5.15a;F09E5.15b;F09E5.15c	WBGene00006434	prdx-2	F09E5.15	Stress response	Stress response: oxidative	Stress response: oxidative
976	F09E5.3	Q19264	Putative deoxyribose-phosphate aldolase (DERA) (EC 4.1.2.4) (2-deoxy-D-ribose 5-phosphate aldolase) (Phosphodeoxyriboaldolase) (Deoxyriboaldolase)	F09E5.3	reviewed					0.282087	0.724579	0.490572	0.649533	-0.267296	-0.588915	0.435303	0.733336	-0.152702	-0.424506	0.173644	0.93157	0.114594	0.249408	F09E5.3	WBGene00017283	F09E5.3	F09E5.3	Metabolism	Metabolism: nucleotide	Metabolism: nucleotide
977	F09E5.5	Q19262	Exocyst complex component 3 (Exocyst complex component Sec6)	sec-6 F09E5.5	reviewed	+	+			2.00178	0.0354089	2.12887	0.024698	1.00897	2.08615	1.64765	0.0634717	0.878853	1.71753	0.178171	0.923167	-0.130117	-0.266599	F09E5.5	WBGene00017284	sec-6	F09E5.5	Trafficking	Trafficking: exocyst	Trafficking: exocyst
980	F09F7.2a	P53014	Myosin, essential light chain (Myosin light chain alkali)	mlc-3 F09F7.2	reviewed	+		+	+	3.81592	0.00112821	1.83946	0.0624286	0.812237	1.76086	3.18874	0.000466667	1.8497	3.40857	2.30815	0.0448485	1.03746	2.2079	F09F7.2a;F09F7.2b	WBGene00003371	mlc-3	F09F7.2	Muscle function	Muscle function	Muscle function
981	F09F7.3	Q27492	DNA-directed RNA polymerase subunit beta (EC 2.7.7.6)	rpc-2 CELE_F09F7.3 F09F7.3	unreviewed	+	+	+		4.57984	0.00111111	3.70268	0.00168182	1.08949	2.95325	3.78247	0.00084507	1.25537	3.22314	0.415293	0.848758	0.165875	0.436235	F09F7.3	WBGene00017300	rpc-2	F09F7.3	Transcription: general machinery	Transcription: general machinery: RNA Pol III	Transcription: general machinery: RNA Pol III
982	F09F7.4b	Q8MNT7	3-hydroxyisobutyryl-CoA hydrolase, mitochondrial (EC 3.1.2.4) (3-hydroxyisobutyryl-coenzyme A hydrolase)	hach-1 CELE_F09F7.4 F09F7.4	unreviewed					0.404368	0.576562	0.315922	0.788785	0.167777	0.391847	0.353872	0.702572	-0.243829	-0.485762	0.595925	0.677253	-0.411606	-0.769967	F09F7.4b;F09F7.4a	WBGene00017301	hach-1	F09F7.4	Metabolism	Metabolism: lipid	Metabolism: lipid: beta oxidation
985	F09G8.3	P34388	Probable 40S ribosomal protein S9, mitochondrial (MRP-S9) (S9mt)	mrps-9 F09G8.3	reviewed					0.519562	0.612879	0.0439644	0.97015	-0.0168091	-0.050231	0.613774	0.605966	-0.236929	-0.610466	0.684098	0.756453	-0.220119	-0.610923	F09G8.3	WBGene00017319	mrps-9	F09G8.3	Metabolism	Metabolism: mitochondria	Metabolism: mitochondria: ribosome
987	F10B5.1	Q09533	60S ribosomal protein L10 (QM protein homolog)	rpl-10 F10B5.1	reviewed					0.517926	0.721219	0.712127	0.684423	0.176313	0.543562	0.450463	0.826005	0.0780731	0.279401	0.370594	0.907232	-0.0982399	-0.309772	F10B5.1	WBGene00004421	rpl-10	F10B5.1	Ribosome	Ribosome: subunit	Ribosome: subunit
989	F10C1.2b	Q19289	Intermediate filament protein ifb-1 (Cel IF B1) (Intermediate filament protein B1) (IF-B1)	ifb-1 F10C1.2	reviewed					0.453152	0.593041	0.235549	0.854307	0.128696	0.303541	0.416214	0.707753	-0.195786	-0.474792	0.780314	0.669961	-0.324482	-0.786022	F10C1.2b;F10C1.2a	WBGene00002053	ifb-1	F10C1.2	Cytoskeleton	Cytoskeleton: intermediate filament protein	Cytoskeleton: intermediate filament protein
990	F10C1.7a	Q19286	Intermediate filament protein ifb-2 (Cel IF B2) (Intermediate filament protein B2) (IF-B2)	ifb-2 F10C1.7	reviewed		+			1.22278	0.0720808	1.33383	0.0480222	1.75694	1.85675	0.672499	0.315893	0.948157	1.05354	0.851955	0.452536	-0.808779	-1.16444	F10C1.7a;F10C1.7e;F10C1.7c;F10C1.8	WBGene00002054	ifb-2	F10C1.7	Cytoskeleton	Cytoskeleton: intermediate filament protein	Cytoskeleton: intermediate filament protein
994	F10D11.1	P31161	Superoxide dismutase [Mn] 1, mitochondrial (EC 1.15.1.1)	sod-2 sdm-1 F10D11.1	reviewed					0.333124	0.755244	0.450881	0.761658	-0.149442	-0.424641	0.501053	0.706972	-0.174296	-0.480474	0.0719863	0.972896	-0.0248547	-0.0764947	F10D11.1;C08A9.1	WBGene00004931	sod-2	F10D11.1	Stress response	Stress response: oxidative	Stress response: oxidative
996	F10D2.9	G5EGH6	Delta(9)-fatty-acid desaturase fat-7 (FAT-7) (EC 1.14.19.-) (EC 1.14.19.1) (Fatty-acid desaturase 7) (Stearoyl-CoA desaturase fat-7)	fat-7 F10D2.9	reviewed					0.379935	0.542852	0.356059	0.6831	-0.332612	-0.545427	0.640296	0.42662	-0.548694	-0.883274	0.235639	0.884955	-0.216082	-0.375177	F10D2.9	WBGene00001399	fat-7	F10D2.9	Metabolism	Metabolism: lipid	Metabolism: lipid: fatty acid
997	F10E7.5	Q19302	Ribosome assembly factor mrt4	CELE_F10E7.5 F10E7.5	unreviewed					0.162975	0.82238	0.250694	0.819547	0.167496	0.351519	0.0865624	0.919645	-0.0459202	-0.116402	0.322926	0.849308	-0.213416	-0.440023	F10E7.5	WBGene00017347	F10E7.5	F10E7.5	Ribosome	Ribosome: biogenesis	Ribosome: biogenesis
999	F10E7.7	P49180	60S ribosomal protein L35a	rpl-33 F10E7.7	reviewed					0.148439	0.864288	0.31328	0.798887	0.159135	0.380768	0.388983	0.79109	0.110993	0.339215	0.0784022	0.962399	-0.0481415	-0.113682	F10E7.7	WBGene00004447	rpl-33	F10E7.7	Ribosome	Ribosome: subunit	Ribosome: subunit
1002	F10F2.1a	Q19317	Putative neurobeachin homolog (Suppressor enhancer of lin-12)	sel-2 F10F2.1	reviewed	+	+	+		3.28991	0.00368627	2.39388	0.0136393	-1.11344	-2.32228	2.79468	0.00224719	-1.40326	-2.80348	NaN	1	0	NaN	F10F2.1a;F10F2.1b	WBGene00004760	sel-2	F10F2.1	Trafficking	Trafficking: vesicle targeting/fusion	Trafficking: vesicle targeting/fusion: other
1004	F10G2.1	Q22957	UPF0376 protein F10G2.1	F10G2.1	reviewed	+	+		+	5.72444	0.000142857	4.82507	0	3.4216	6.01028	NaN	1	0	NaN	4.83667	0	-3.1226	-5.82788	F10G2.1	WBGene00017362	F10G2.1	F10G2.1	Unknown	Unknown	Unknown
1005	F10G7.1	Q19329	Pre-rRNA-processing protein TSR1 homolog	tag-151 F10G7.1	reviewed					0.188794	0.738477	0.457058	0.588432	0.415165	0.672384	0.113024	0.856478	0.134215	0.207945	0.244338	0.857744	-0.280949	-0.416853	F10G7.1	WBGene00006497	tag-151	F10G7.1	Ribosome	Ribosome: biogenesis	Ribosome: biogenesis
1008	F10G7.2	Q19328	Staphylococcal nuclease domain-containing protein (EC 3.1.31.1)	tsn-1 CELE_F10G7.2 F10G7.2	unreviewed					0.324908	0.639484	0.338045	0.733952	-0.247794	-0.477774	0.793904	0.458314	-0.361473	-0.833198	0.136738	0.924966	-0.113679	-0.2195	F10G7.2	WBGene00006626	tsn-1	F10G7.2	mRNA functions	mRNA functions: binding	mRNA functions: binding: other
1009	F10G7.8	Q19324	PCI domain-containing protein	rpn-5 CELE_F10G7.8 F10G7.8	unreviewed					0.556908	0.658928	0.329608	0.869957	-0.0906349	-0.284116	0.414918	0.774871	0.117863	0.359157	0.885571	0.746382	0.208498	0.644281	F10G7.8	WBGene00004461	rpn-5	F10G7.8	Proteolysis proteasome	Proteolysis proteasome: 19S	Proteolysis proteasome: 19S
1011	F10G8.5	P36609	Neuronal calcium sensor 2 (NCS-2)	ncs-2 F10G8.5	reviewed					1.52844	0.0802071	1.05575	0.342839	-0.430216	-1.02084	1.54826	0.0684182	-0.918737	-1.68915	0.805672	0.558799	-0.48852	-0.953506	F10G8.5	WBGene00003564	ncs-2	F10G8.5	Signaling	Signaling: calcium	Signaling: calcium: EF hand
1016	F11A10.7	Q95QL3	RNA Binding Motif protein homolog	rbm-34 CELE_F11A10.7 F11A10.7	unreviewed					0.217046	0.715305	0.485568	0.630218	0.293254	0.60988	0.0900828	0.883834	-0.114014	-0.171322	0.394799	0.75765	-0.407269	-0.616005	F11A10.7	WBGene00008688	rbm-34	F11A10.7	mRNA functions	mRNA functions: binding	mRNA functions: binding: RBM
1017	F11A3.1	Q19339	Fatty Acid CoA Synthetase family	acs-14 CELE_F11A3.1 F11A3.1	unreviewed					1.22026	0.290669	1.76426	0.305901	-0.337528	-1.07938	1.25282	0.324599	-0.387715	-1.0381	0.10513	0.957116	-0.0501869	-0.132811	F11A3.1	WBGene00008669	acs-14	F11A3.1	Metabolism	Metabolism: lipid	Metabolism: lipid: fatty acid
1018	F11A3.2b	G5EG28	Eukaryotic Initiation Factor	eif-2bdelta eif-2Bdelta CELE_F11A3.2 F11A3.2	unreviewed					0.0760331	0.886614	0.0980046	0.922553	0.0873135	0.164759	0.134731	0.840641	-0.176205	-0.251973	0.212719	0.886405	-0.263519	-0.376238	F11A3.2b;F11A3.2a	WBGene00008670	eif-2Bdelta	F11A3.2	Ribosome	Ribosome: EIF	Ribosome: EIF
1021	F11C1.5a	Q19346	VWFA domain-containing protein	vwa-8 CELE_F11C1.5 F11C1.5	unreviewed					1.27857	0.184818	1.36232	0.190855	-0.603596	-1.33576	1.75001	0.253914	-0.381098	-1.16127	0.381095	0.818076	0.222498	0.484428	F11C1.5a;F11C1.5e	WBGene00008694	vwa-8	F11C1.5	Unknown	Unknown	Unknown
1022	F11C3.3	P02566	Myosin-4 (Myosin heavy chain B) (MHC B) (Uncoordinated protein 54)	unc-54 myo-4 F11C3.3	reviewed	+		+	+	4.0179	0.000901408	0.93706	0.298047	0.583531	1.09966	3.17586	0.000459016	1.83583	3.38925	5.32208	0.000695652	1.2523	3.96361	F11C3.3	WBGene00006789	unc-54	F11C3.3	Muscle function	Muscle function	Muscle function
1025	F11G11.11	P91249	Col_cuticle_N domain-containing protein	col-20 CELE_F11G11.11 F11G11.11	unreviewed					0.0641913	0.886481	0.0657352	0.932512	-0.146783	-0.146319	0.223725	0.725826	-0.424619	-0.43676	0.134305	0.925773	-0.277835	-0.28078	F11G11.11	WBGene00000609	col-20	F11G11.11	Extracellular material	Extracellular material: collagen	Extracellular material: collagen
1026	F11G11.12	P91250	Col_cuticle_N domain-containing protein	col-73 CELE_F11G11.12 F11G11.12	unreviewed					0.139558	0.728483	0.34661	0.540146	1.60112	0.722235	0.0744183	0.872116	0.434596	0.187514	0.243045	0.792778	-1.16652	-0.535872	F11G11.12	WBGene00000649	col-73	F11G11.12	Extracellular material	Extracellular material: collagen	Extracellular material: collagen
1027	F11G11.2	P91253	Probable glutathione S-transferase 7 (EC 2.5.1.18) (GST class-sigma)	gst-7 F11G11.2	reviewed					2.3317	0.161899	2.16754	0.296134	-0.319182	-1.10745	2.14832	0.236897	-0.360175	-1.19903	0.169227	0.952657	-0.0409924	-0.138988	F11G11.2;F11G11.1	WBGene00001755	gst-7	F11G11.2	Stress response	Stress response: GST	Stress response: GST
1029	F11G11.7	P91243	J domain-containing protein	dnj-9 CELE_F11G11.7 F11G11.7	unreviewed	+		+	+	2.25476	0.0111781	0.0942156	0.918025	-0.12619	-0.181725	2.2294	0.00494118	-1.66303	-2.56874	2.17951	0.0202857	-1.53684	-2.46875	F11G11.7	WBGene00001027	dnj-9	F11G11.7	Chaperone	Chaperone: DnaJ domain	Chaperone: DnaJ domain
1031	F11H8.3	P18833	Cuticle collagen 8	col-8 F11H8.3	reviewed					0.207437	0.720369	0.387265	0.61942	0.431462	0.619671	0.235983	0.777247	0.187514	0.3566	0.213993	0.884869	-0.243949	-0.369132	F11H8.3	WBGene00000597	col-8	F11H8.3	Extracellular material	Extracellular material: collagen	Extracellular material: collagen
1034	F12F6.6	Q19371	Yeast SEC homolog	sec-24.1 CELE_F12F6.6 F12F6.6	unreviewed					0.461502	0.592964	0.605615	0.590347	-0.285722	-0.665579	0.796096	0.535678	-0.268616	-0.719404	0.0264812	0.98779	0.0171051	0.0404	F12F6.6	WBGene00004755	sec-24.1	F12F6.6	Trafficking	Trafficking: ER/Golgi	Trafficking: ER/Golgi: COP II
1036	F13B10.2a	P50880	60S ribosomal protein L3	rpl-3 F13B10.2	reviewed					0.235512	0.776616	0.361136	0.761006	0.179195	0.428451	0.053115	0.952467	-0.024678	-0.0675921	0.382977	0.830795	-0.203873	-0.466912	F13B10.2a;F13B10.2c;F13B10.2d	WBGene00004414	rpl-3	F13B10.2	Ribosome	Ribosome: subunit	Ribosome: subunit
1041	F13D12.2a	Q27888	L-lactate dehydrogenase (LDH) (EC 1.1.1.27)	ldh-1 F13D12.2	reviewed					0.100257	0.865182	0.115972	0.902517	0.131611	0.209994	0.347649	0.69967	0.256744	0.491264	0.130002	0.924589	0.125134	0.221044	F13D12.2a;F13D12.2b	WBGene00002262	ldh-1	F13D12.2	Metabolism	Metabolism: glycolysis	Metabolism: glycolysis
1042	F13D12.4a	P52713	Probable methylmalonate-semialdehyde dehydrogenase [acylating], mitochondrial (MMSDH) (Malonate-semialdehyde dehydrogenase [acylating]) (EC 1.2.1.18) (EC 1.2.1.27)	alh-8 F13D12.4	reviewed					0.0133261	0.983162	0.0732102	0.949775	-0.055447	-0.116895	0.00126202	0.999344	-0.000959015	-0.0021049	0.0843397	0.956678	0.054488	0.124859	F13D12.4a;F13D12.4b	WBGene00000114	alh-8	F13D12.4	Metabolism	Metabolism: lipid	Metabolism: lipid: other
1043	F13D12.5	Q19393	Transmembrane protein	CELE_F13D12.5 F13D12.5	unreviewed	+		+		1.80335	0.0373019	1.07398	0.180189	-0.878866	-1.36023	2.42527	0.00778761	-1.25555	-2.45666	NaN	1	0	NaN	F13D12.5	WBGene00008740	F13D12.5	F13D12.5	Unknown	Unknown	Unknown
1045	F13D12.7a	P17343	Guanine nucleotide-binding protein subunit beta-1	gpb-1 F13D12.7	reviewed					0.00711247	0.990646	0.0612737	0.956104	-0.0331287	-0.0841577	0.0165127	0.986238	-0.00866013	-0.0228231	0.0440287	0.984183	0.0244686	0.0618343	F13D12.7a;F13D12.7b	WBGene00001679	gpb-1	F13D12.7	Signaling	Signaling: heteromeric G protein	Signaling: heteromeric G protein: G beta subunit
1046	F13E6.1	P55326	Uncharacterized protein F13E6.1	F13E6.1	reviewed					1.02819	0.192266	1.26671	0.155665	0.770299	1.42242	0.750001	0.358018	0.578744	0.978038	0.332505	0.855315	-0.191555	-0.425955	F13E6.1	WBGene00008745	F13E6.1	F13E6.1	Unknown	Unknown	Unknown
1050	F13G3.11	Q95QL2	Mitochondrial Ribosomal Protein, Large	mrpl-13 CELE_F13G3.11 F13G3.11	unreviewed					0.0567656	0.92086	0.113424	0.90398	0.12875	0.205692	0.051731	0.927609	-0.0616207	-0.0989553	0.312275	0.861789	-0.190371	-0.41259	F13G3.11	WBGene00008769	mrpl-13	F13G3.11	Metabolism	Metabolism: mitochondria	Metabolism: mitochondria: ribosome
1051	F13G3.4	Q19416	DYnein Light chain (Tctex type)	dylt-1 CELE_F13G3.4 F13G3.4	unreviewed					1.27927	0.404372	0.794181	0.65905	0.182587	0.574024	1.62102	0.378587	0.289606	0.952079	0.533411	0.882824	0.107018	0.36272	F13G3.4	WBGene00008764	dylt-1	F13G3.4	Cytoskeleton	Cytoskeleton: motor protein	Cytoskeleton: motor protein: dynein
1058	F13H8.7	Q19437	CN hydrolase domain-containing protein	upb-1 CELE_F13H8.7 F13H8.7	unreviewed					0.0959239	0.850566	0.0723545	0.932373	0.121162	0.150312	0.232966	0.731188	0.353946	0.430687	0.300464	0.850116	0.232785	0.439167	F13H8.7	WBGene00017440	upb-1	F13H8.7	Metabolism	Metabolism: other	Metabolism: other
1059	F14B4.3	Q27493	DNA-directed RNA polymerase subunit beta (EC 2.7.7.6)	rpoa-2 CELE_F14B4.3 F14B4.3	unreviewed					0.0276237	0.962446	0.0232503	0.972666	0.0179008	0.0384667	0.111523	0.871207	0.105146	0.190063	0.101601	0.944018	0.0872448	0.1681	F14B4.3	WBGene00008781	rpoa-2	F14B4.3	Transcription: general machinery	Transcription: general machinery: RNA Pol II	Transcription: general machinery: RNA Pol II: subunit
1061	F14D12.2	P50464	LIM domain-containing protein unc-97 (PINCH homolog) (Uncoordinated protein 97)	unc-97 F14D12.2	reviewed					0.521224	0.42601	0.151063	0.875124	0.161219	0.263155	0.513288	0.511455	-0.501925	-0.760823	0.87158	0.484768	-0.663145	-1.10857	F14D12.2	WBGene00006826	unc-97	F14D12.2	Cytoskeleton	Cytoskeleton: other	Cytoskeleton: other
1062	F14E5.2a	Q19459	Golgi apparatus protein 1 homolog	F14E5.2	reviewed					0.237013	0.717887	0.134069	0.898842	0.121513	0.222616	0.350355	0.708312	-0.229621	-0.471789	0.440891	0.753415	-0.351134	-0.623138	F14E5.2a;F14E5.2b	WBGene00008800	F14E5.2	F14E5.2	Trafficking	Trafficking: ER/Golgi	Trafficking: ER/Golgi: Golgi other
1064	F14F4.3	G5EE72	Multidrug resistance-associated protein 5 (ATP-binding cassette sub-family C member mrp-5)	mrp-5 F14F4.3	reviewed					1.33548	0.127185	1.04191	0.246955	-0.658888	-1.21394	0.145069	0.88354	0.063232	0.17194	1.3408	0.292715	0.72212	1.42887	F14F4.3	WBGene00003411	mrp-5	F14F4.3	Transmembrane transport	Transmembrane transport: B12	Transmembrane transport: B12
1068	F15A2.1b	I2HA94	Col_cuticle_N domain-containing protein	col-184 CELE_F15A2.1 F15A2.1	unreviewed					0.031336	0.958803	0.13013	0.901538	0.110765	0.211473	0.0448169	0.947002	0.033847	0.0726058	0.0943251	0.950615	-0.076918	-0.153518	F15A2.1b;F15A2.1a	WBGene00000757	col-184	F15A2.1	Extracellular material	Extracellular material: collagen	Extracellular material: collagen
1074	F15C11.2c	G5EFF7	Ubiquilin	ubql-1 F15C11.2	reviewed	+	+	+		3.95365	0.00141176	4.28291	0	-1.31531	-3.56918	2.91676	0.00282105	-1.21721	-2.71096	NaN	1	0	NaN	F15C11.2c;F15C11.2b;F15C11.2a	WBGene00008852	ubql-1	F15C11.2	Proteolysis proteasome	Proteolysis proteasome: ubiquitin domain	Proteolysis proteasome: ubiquitin domain
1076	F15D3.7	Q9XVQ2	Translocase, Inner Mitochondrial Membrane	timm-23 CELE_F15D3.7 F15D3.7	unreviewed					0.228421	0.640947	0.421019	0.520671	-0.764715	-0.748426	0.185312	0.775761	-0.30524	-0.357835	0.267484	0.820512	0.459475	0.500469	F15D3.7	WBGene00008857	timm-23	F15D3.7	Metabolism	Metabolism: mitochondria	Metabolism: mitochondria: translocase
1077	F15D4.3	Q93511	Reactive oxygen species modulator 1 (Protein MGR2 homolog)	romo-1 rmo-1 CELE_F15D4.3 F15D4.3	unreviewed					0.865878	0.210462	0.836726	0.259499	0.908984	1.18992	0.772428	0.276704	0.861926	1.11954	0.120656	0.956203	-0.0470573	-0.135525	F15D4.3	WBGene00008860	romo-1	F15D4.3	Metabolism	Metabolism: mitochondria	Metabolism: mitochondria: other
1078	F15E11.14	G5EBF3	Protein Up-regulated in Daf-2(Gf)	pud-2.1 pud-2.2 CELE_F15E11.1 CELE_F15E11.14 F15E11.1 F15E11.14	unreviewed	+	+	+		7.00067	0	4.63419	0	-3.33087	-5.72657	7.27833	0	-4.22029	-10.0955	1.20644	0.286213	-0.889424	-1.45674	F15E11.14;F15E11.1	WBGene00017490	pud-2.1	F15E11.1	Unknown	Unknown	Unknown
1080	Y19D10B.7	G5EET8	PUD1_2 domain-containing protein	pud-1.2 pud-1.1 CELE_F15E11.13 CELE_Y19D10B.7 F15E11.13 Y19D10B.7	unreviewed	+	+	+		1.56698	0.0353922	1.69327	0.0181314	-1.86543	-2.20514	1.69413	0.0185985	-1.68141	-2.15024	0.0936406	0.933147	0.184024	0.198934	Y19D10B.7;F15E11.13	WBGene00017499	pud-1.1	F15E11.13	Unknown	Unknown	Unknown
1081	F15E11.15	G5EEV5	5C820 (PUD1_2 domain-containing protein)	pud-3 5C820 CELE_F15E11.15 F15E11.15	unreviewed	+	+	+		8.09734	0	6.93687	0	-3.7885	-9.09838	5.76319	0	-3.7333	-7.43134	NaN	1	0	NaN	F15E11.15	WBGene00017501	pud-3	F15E11.15	Stress response	Stress response: heavy metal	Stress response: heavy metal
1083	F15G9.4f	A0A4V0IK01	EGF-like domain-containing protein	him-4 CELE_F15G9.4 F15G9.4	unreviewed	+		+		1.88436	0.0422379	1.65638	0.0814545	-0.823161	-1.67787	1.76782	0.042	-0.996345	-1.87248	NaN	1	0	NaN	F15G9.4f;F15G9.4e;F15G9.4a;F15G9.4b;F15G9.4d	WBGene00001863	him-4	F15G9.4	Transmembrane protein	Transmembrane protein: other	Transmembrane protein: other
1092	F17C11.9a	P54412	Probable elongation factor 1-gamma (EF-1-gamma) (eEF-1B gamma)	eef-1G F17C11.9	reviewed					0.530933	0.520202	0.0595952	0.953489	0.0370178	0.0876949	0.634661	0.535858	-0.321436	-0.716702	0.734347	0.664315	-0.358453	-0.802382	F17C11.9a;F17C11.9b;F17C11.9c	WBGene00008920	eef-1G	F17C11.9	Ribosome	Ribosome: EIF	Ribosome: EIF
1098	F18A1.5	Q19537	Probable replication factor A 73 kDa subunit (RP-A p73) (Replication factor A protein 1) (RF-A protein 1)	rpa-1 F18A1.5	reviewed					0.02952	0.952226	0.119097	0.898856	-0.151816	-0.223072	0.153326	0.830892	-0.163909	-0.266935	0.00712872	0.994445	-0.0120926	-0.0156153	F18A1.5	WBGene00017546	rpa-1	F18A1.5	DNA	DNA: replication	DNA: replication
1101	F18C12.2b	O62178	J domain-containing protein	rme-8 CELE_F18C12.2 F18C12.2	unreviewed					0.387651	0.647709	0.134234	0.920106	-0.0776958	-0.184599	0.428754	0.699004	0.204724	0.491212	0.745268	0.70904	0.28242	0.720221	F18C12.2b;F18C12.2a	WBGene00004378	rme-8	F18C12.2	Trafficking	Trafficking: endocytosis	Trafficking: endocytosis: other
1103	F18C5.3	Q19545	DRIM domain-containing protein	utp-20 tag-184 CELE_F18C5.3 F18C5.3	unreviewed					0.103468	0.850743	0.216912	0.811817	0.217453	0.358793	0.251565	0.734225	0.284987	0.425952	0.0599082	0.963618	0.0675343	0.111953	F18C5.3	WBGene00007050	utp-20	F18C5.3	Proteolysis proteasome	Proteolysis proteasome: other	Proteolysis proteasome: other
1104	F18E2.2	Q19554	ABC transporter, class F	abcf-1 CELE_F18E2.2 F18E2.2	unreviewed					0.115094	0.883846	0.336029	0.791564	0.15644	0.388995	0.173793	0.842307	0.112388	0.247398	0.0818907	0.963047	-0.0440521	-0.11113	F18E2.2	WBGene00006512	abcf-1	F18E2.2	Transmembrane transport	Transmembrane transport: ABC	Transmembrane transport: ABC
1108	F18H3.3a	Q19579	Polyadenylate-binding protein (PABP)	pab-2 CELE_F18H3.3 F18H3.3	unreviewed					1.46338	0.0898056	1.62387	0.0694778	0.905556	1.72399	0.798579	0.340114	0.566365	1.003	0.905704	0.629232	-0.339192	-0.853286	F18H3.3a;F18H3.3b	WBGene00003903	pab-2	F18H3.3	mRNA functions	mRNA functions: processing	mRNA functions: processing: polyadenylation
1109	F19B6.1b	Q9U3I7	Uridine kinase (EC 2.7.1.48)	CELE_F19B6.1 F19B6.1	unreviewed					0.276044	0.690435	0.0604124	0.952625	-0.0472713	-0.0984761	0.458714	0.641461	0.266291	0.570244	0.439162	0.759515	0.313563	0.596544	F19B6.1b;F19B6.1d;F19B6.1a;F19B6.1c	WBGene00008948	F19B6.1	F19B6.1	Metabolism	Metabolism: nucleotide	Metabolism: nucleotide
1113	F19H8.1a	O45380	Alpha,alpha-trehalose-phosphate synthase [UDP-forming] 2 (EC 2.4.1.15) (Trehalose-6-phosphate synthase 2) (UDP-glucose-glucosephosphate glucosyltransferase 2)	tps-2 tps2 F19H8.1	reviewed		+			1.87001	0.050736	3.14964	0.00949565	-0.912123	-2.45619	0.395241	0.666042	-0.274408	-0.537607	1.23911	0.361846	0.637716	1.30692	F19H8.1a;F19H8.1b	WBGene00006603	tps-2	F19H8.1	Metabolism	Metabolism: carbohydrate	Metabolism: carbohydrate
1116	F20B6.2	Q19626	V-type proton ATPase subunit B 1 (V-ATPase subunit B 1) (Vacuolar proton pump subunit B 1)	vha-12 F20B6.2	reviewed					1.20709	0.211696	1.26314	0.255322	-0.510146	-1.1955	1.30136	0.23936	-0.491614	-1.18994	0.0302522	0.988671	0.0185322	0.0449042	F20B6.2	WBGene00006921	vha-12	F20B6.2	Lysosome	Lysosome: Vacuolar ATPase	Lysosome: Vacuolar ATPase
1118	F20D1.9	Q93540	SLC (SoLute Carrier) homolog	slc-25a18.1 slc-25A18.1 CELE_F20D1.9 F20D1.9	unreviewed					0.0319172	0.957649	0.025513	0.970749	-0.0239262	-0.0456604	0.0947894	0.888892	0.0871819	0.161545	0.184145	0.929036	0.111108	0.253087	F20D1.9	WBGene00008979	slc-25A18.1	F20D1.9	Transmembrane transport	Transmembrane transport: mitochondrial	Transmembrane transport: mitochondrial: solute carrier
1119	F20D12.1b	Q27GU1	Piwi domain-containing protein	csr-1 CELE_F20D12.1 F20D12.1	unreviewed					0.297108	0.71824	0.469247	0.661689	0.261518	0.571704	0.33103	0.734915	0.18406	0.41754	0.194966	0.924589	-0.0774582	-0.216021	F20D12.1b;F20D12.1a	WBGene00017641	csr-1	F20D12.1	Non-coding RNA	Non-coding RNA: small RNA	Non-coding RNA: small RNA: argonaute
1120	F20D12.4	Q19642	Centromere/kinetochore protein zw10 homolog	czw-1 F20D12.4	reviewed					1.61478	0.122761	1.4558	0.216012	0.516137	1.27869	1.41518	0.171295	0.58439	1.33982	0.183482	0.93491	0.0682529	0.196533	F20D12.4	WBGene00017643	czw-1	F20D12.4	Cell cycle	Cell cycle: chromosome dynamics	Cell cycle: chromosome dynamics: kinetochore protein
1122	F20G2.2	Q93545	NAD(P)-binding protein	CELE_F20G2.2 F20G2.2	unreviewed					1.07235	0.245597	1.37771	0.283593	-0.426535	-1.13344	1.31104	0.213822	-0.540403	-1.24846	0.163225	0.932673	-0.113868	-0.241145	F20G2.2;F20G2.1	WBGene00008986	F20G2.2	F20G2.2	Metabolism	Metabolism: lipid	Metabolism: lipid: sterol
1123	F20G4.1	P90841	Neuroblastoma-amplified sequence	smgl-1 CELE_F20G4.1 F20G4.1	unreviewed					0.130926	0.82213	0.294656	0.737137	0.292449	0.470584	0.123001	0.848986	0.142593	0.223344	0.300354	0.885357	-0.149857	-0.363251	F20G4.1	WBGene00008990	smgl-1	F20G4.1	Unknown	Unknown	Unknown
1124	F20G4.3	G5EBY3	Non-muscle MYosin	nmy-2 CELE_F20G4.3 F20G4.3	unreviewed	+		+		2.14494	0.0222541	1.70231	0.0734369	0.827753	1.7057	2.11675	0.012	1.26583	2.26938	0.636982	0.657186	0.43808	0.814753	F20G4.3	WBGene00003777	nmy-2	F20G4.3	Muscle function	Muscle function	Muscle function
1125	F20H11.3	O02640	Malate dehydrogenase, mitochondrial (EC 1.1.1.37)	mdh-2 F20H11.3	reviewed					0.755798	0.287916	0.859278	0.315896	-0.59465	-1.0597	0.975152	0.227384	-0.738902	-1.22033	0.137547	0.930848	-0.144252	-0.239909	F20H11.3	WBGene00003162	mdh-2	F20H11.3	Metabolism	Metabolism: glycolysis	Metabolism: glycolysis
1128	F21C10.7	Q19663	Alpha-galactosidase	CELE_F21C10.7 F21C10.7	unreviewed	+	+		+	4.43514	0.000489796	3.20724	0	2.10269	3.58232	0.428724	0.641209	-0.290001	-0.571895	3.71891	0	-2.39269	-4.20556	F21C10.7	WBGene00017657	F21C10.7	F21C10.7	Unknown	Unknown	Unknown: regulated by multiple stresses
1129	F21C10.9	Q19661	N-acetyltransferase domain-containing protein	CELE_F21C10.9 F21C10.9	unreviewed					0.0248944	0.962012	0.0598083	0.950674	-0.0570122	-0.105394	0.0591865	0.92082	0.07122	0.113025	0.136648	0.928174	0.128232	0.229474	F21C10.9	WBGene00017658	F21C10.9	F21C10.9	Unknown	Unknown	Unknown
1132	F21D5.1	Q19680	Phosphoacetylglucosamine mutase (PAGM) (EC 5.4.2.3) (Acetylglucosamine phosphomutase) (N-acetylglucosamine-phosphate mutase)	CELE_F21D5.1 F21D5.1	unreviewed					0.865602	0.403863	0.459711	0.719136	0.193967	0.492144	1.18411	0.333891	0.388814	1.01717	0.596898	0.785836	0.194847	0.543998	F21D5.1	WBGene00009006	F21D5.1	F21D5.1	Metabolism	Metabolism: carbohydrate	Metabolism: carbohydrate
1135	F21D5.7	G5EE80	Signal recognition particle 54 kDa protein	SRP54 CELE_F21D5.7 F21D5.7	unreviewed					0.463907	0.660251	0.58568	0.675416	0.205403	0.556213	0.0233406	0.983184	0.00916367	0.0273274	0.650619	0.777448	-0.196239	-0.562715	F21D5.7	WBGene00009012	F21D5.7	F21D5.7	Ribosome	Ribosome: signal recognition	Ribosome: signal recognition
1136	F21F8.3	O01532	Peptidase A1 domain-containing protein	asp-5 CELE_F21F8.3 F21F8.3	unreviewed					0.159596	0.748786	0.333684	0.644663	-0.522283	-0.59428	0.0806566	0.890149	-0.123386	-0.1628	0.259975	0.824	0.398897	0.475697	F21F8.3	WBGene00000218	asp-5	F21F8.3	Proteolysis general	Proteolysis general: aspartate	Proteolysis general: aspartate: cathepsin
1137	F21F8.7	O01530	Aspartic protease 6 (EC 3.4.23.-)	asp-6 F21F8.7	reviewed	+		+		1.83541	0.0402752	1.56977	0.0814976	-0.880904	-1.67522	2.25384	0.013303	-1.11212	-2.24186	0.253508	0.868098	-0.231213	-0.399964	F21F8.7	WBGene00000219	asp-6	F21F8.7	Proteolysis general	Proteolysis general: aspartate	Proteolysis general: aspartate: other
1138	F21G4.2	G5EFP3	Multidrug resistance-associated protein 1	mrp-4 CELE_F21G4.2 F21G4.2	unreviewed	+	+			2.1285	0.0186353	2.40645	0.00590291	1.48859	2.60387	0.94803	0.228259	0.767976	1.21686	1.18067	0.339908	-0.720612	-1.33797	F21G4.2	WBGene00003410	mrp-4	F21G4.2	Transmembrane transport	Transmembrane transport: ABC	Transmembrane transport: ABC
1140	F21H12.6	Q09541	Tripeptidyl-peptidase 2 (TPP2) (EC 3.4.14.10) (Tripeptidyl aminopeptidase) (Tripeptidyl peptidase II) (TPPII)	tpp-2 F21H12.6	reviewed					0.0477535	0.910538	0.0938784	0.904282	-0.216003	-0.205899	0.179621	0.764085	-0.417023	-0.373431	0.0826043	0.932676	-0.20102	-0.184581	F21H12.6	WBGene00017686	tpp-2	F21H12.6	Proteolysis proteasome	Proteolysis proteasome: other	Proteolysis proteasome: other
1141	F21H7.5	O45386	Major sperm protein	CELE_F21H7.5 F21H7.5	unreviewed					0.405451	0.517608	0.828349	0.327793	0.602426	1.04454	0.41517	0.605695	0.365025	0.611702	0.189712	0.891056	-0.237402	-0.340293	F21H7.5;F36D3.4	WBGene00009031	F21H7.5	F21H7.5	Unknown	Unknown	Unknown: regulated by multiple stresses
1143	F22A3.6c	A0A0K3AYJ1	Lysozyme (EC 3.2.1.17)	ilys-5 CELE_F22A3.6 F22A3.6	unreviewed					0.92007	0.30347	1.29889	0.247578	-0.516543	-1.21738	0.848882	0.422054	-0.393504	-0.891647	0.195098	0.920514	0.123039	0.272373	F22A3.6c;F22A3.6a;C45G7.2	WBGene00017691	ilys-5	F22A3.6	Proteolysis general	Proteolysis general: lysozyme	Proteolysis general: lysozyme
1145	F22B3.4	Q19699	Glutamine--fructose-6-phosphate transaminase (isomerizing) (EC 2.6.1.16)	gfat-2 CELE_F22B3.4 F22B3.4	unreviewed					1.1143	0.222716	0.424367	0.678419	0.266361	0.549879	1.53585	0.141224	0.603799	1.41211	0.901266	0.631834	0.337437	0.849401	F22B3.4;REV__B0228.5b;REV__B0228.5a	WBGene00009035	gfat-2	F22B3.4	Metabolism	Metabolism: amino sugar	Metabolism: amino sugar
1146	F22B5.10	Q19714	Calcium load-activated calcium channel homolog (CLAC channel)	F22B5.10	reviewed					0.563907	0.425511	0.678596	0.46652	0.429096	0.833987	0.773538	0.348579	0.575048	0.991838	0.159579	0.924773	0.145952	0.26255	F22B5.10	WBGene00009045	F22B5.10	F22B5.10	Transmembrane transport	Transmembrane transport: calcium channel	Transmembrane transport: calcium channel
1147	F22B5.2b	Q19706	Eukaryotic translation initiation factor 3 subunit G (eIF3g) (Eukaryotic translation initiation factor 3 RNA-binding subunit) (eIF-3 RNA-binding subunit) (Eukaryotic translation initiation factor 3 subunit 4)	eif-3.G F22B5.2	reviewed					0.241561	0.756653	0.569419	0.652268	-0.229838	-0.583741	0.370358	0.723415	-0.185671	-0.440501	0.0613284	0.965376	0.0441669	0.0964434	F22B5.2b;F22B5.2a	WBGene00001230	eif-3.G	F22B5.2	Ribosome	Ribosome: EIF	Ribosome: EIF
1148	F22B5.7	G5EEM5	Zygote defective protein 9	zyg-9 F22B5.7	reviewed					0.0744829	0.938145	0.157199	0.917936	0.0663303	0.182275	0.285289	0.830367	0.088023	0.266474	0.0451609	0.982622	0.0216927	0.0587318	F22B5.7	WBGene00006994	zyg-9	F22B5.7	Cell cycle	Cell cycle: meiotic/mitotic spindle	Cell cycle: meiotic/mitotic spindle
1149	F22B5.9	Q19713	Phenylalanine--tRNA ligase beta subunit (EC 6.1.1.20) (Phenylalanyl-tRNA synthetase beta subunit) (PheRS)	fars-3 frs-2 F22B5.9	reviewed					0.412478	0.752566	0.731308	0.689103	-0.168634	-0.532875	0.222468	0.87232	-0.056271	-0.185819	0.35977	0.896821	0.112363	0.333153	F22B5.9	WBGene00001498	fars-3	F22B5.9	Non-coding RNA	Non-coding RNA: tRNA	Non-coding RNA: tRNA: production
1150	F22B7.5b	Q8TA83	DnaJ homolog dnj-10 (DnaJ domain protein 10)	dnj-10 F22B7.5	reviewed					0.286507	0.681173	0.190975	0.858416	-0.159078	-0.299275	0.591986	0.541363	-0.337696	-0.709514	0.31434	0.865955	-0.178617	-0.402358	F22B7.5b;F22B7.5a	WBGene00001028	dnj-10	F22B7.5	Chaperone	Chaperone: DnaJ domain	Chaperone: DnaJ domain
1151	F22B8.6b	K8ESE2	Cystathionine gamma-lyase (EC 4.4.1.1) (Gamma-cystathionase)	cth-1 CELE_F22B8.6 F22B8.6	unreviewed					0.398409	0.44734	0.112606	0.894339	-0.223508	-0.236697	0.528207	0.391297	-1.15773	-0.936452	0.550105	0.580964	-0.934223	-0.925446	F22B8.6b;F22B8.6a	WBGene00009048	cth-1	F22B8.6	Metabolism	Metabolism: 1CC	Metabolism: 1CC: transsulfuration
1152	F22B8.7	O45394	MOSC domain-containing protein	CELE_F22B8.7 F22B8.7	unreviewed					0.843916	0.257596	0.712159	0.412492	0.511034	0.911819	1.02726	0.211957	0.732969	1.25144	0.316771	0.845635	0.221935	0.442849	F22B8.7	WBGene00009049	F22B8.7	F22B8.7	Metabolism	Metabolism: mitochondria	Metabolism: mitochondria: other
1154	F22D6.3a	Q19722	Asparagine--tRNA ligase, cytoplasmic (EC 6.1.1.22) (Asparaginyl-tRNA synthetase) (AsnRS)	nars-1 nrs-1 F22D6.3	reviewed					0.164824	0.906259	0.286068	0.894688	-0.0705257	-0.231855	0.0720839	0.946702	0.0237747	0.0744493	0.387764	0.909358	0.0943005	0.30582	F22D6.3a	WBGene00003815	nars-1	F22D6.3	Non-coding RNA	Non-coding RNA: tRNA	Non-coding RNA: tRNA: production
1155	F22D6.4	Q19724	Probable NADH dehydrogenase [ubiquinone] iron-sulfur protein 6, mitochondrial (Complex I-13kD-A) (CI-13kD-A) (NADH-ubiquinone oxidoreductase 13 kDa-A subunit)	nduf-6 F22D6.4	reviewed					0.33519	0.55668	0.355027	0.63934	0.466857	0.601156	0.107912	0.853976	-0.166941	-0.214629	0.980861	0.454354	-0.633797	-1.16041	F22D6.4	WBGene00009051	nduf-6	F22D6.4	Metabolism	Metabolism: mitochondria	Metabolism: mitochondria: complex I
1157	F22D6.6	Q19731	Tudor domain-containing protein	ekl-1 CELE_F22D6.6 F22D6.6	unreviewed	+		+		2.5556	0.00993939	1.56974	0.0598325	1.0425	1.78015	4.17279	0.00026087	1.46067	3.7081	0.499466	0.718824	0.418167	0.70698	F22D6.6	WBGene00009052	ekl-1	F22D6.6	Non-coding RNA	Non-coding RNA: small RNA	Non-coding RNA: small RNA: other
1160	F22F7.1a	Q9GZE9	Lipid droplet localized protein	ldp-1 F22F7.1	reviewed	+	+			3.39839	0.0127682	3.02216	0.0153438	-0.822312	-2.27287	2.03646	0.123929	-0.512273	-1.46307	1.42483	0.559695	0.31004	0.955206	F22F7.1a;F22F7.1b	WBGene00017719	ldp-1	F22F7.1	Metabolism	Metabolism: other	Metabolism: other
1163	F23B12.5	Q19749	Dihydrolipoyllysine-residue acetyltransferase component of pyruvate dehydrogenase complex, mitochondrial (EC 2.3.1.12) (Dihydrolipoamide acetyltransferase component of pyruvate dehydrogenase complex) (Pyruvate dehydrogenase complex component E2) (PDC-E2) (PDCE2)	dlat-1 F23B12.5	reviewed					1.3853	0.140781	1.48993	0.192573	-0.548036	-1.33016	1.35774	0.162131	-0.633058	-1.36166	0.141603	0.934661	-0.0850216	-0.19751	F23B12.5	WBGene00009082	dlat-1	F23B12.5	Metabolism	Metabolism: glycolysis	Metabolism: glycolysis
1165	F23B12.7	Q19753	Uncharacterized protein F23B12.7	F23B12.7	reviewed	+			+	1.94076	0.0307677	1.42377	0.0972174	0.901239	1.6026	0.340443	0.67273	-0.325456	-0.528271	2.96643	0.0111628	-1.2267	-2.74824	F23B12.7	WBGene00009084	F23B12.7	F23B12.7	Development	Development: general	Development: general
1167	F23B2.11	O02252	Prolyl Carboxy Peptidase like	pcp-3 CELE_F23B2.11 F23B2.11	unreviewed					0.249344	0.75226	0.413261	0.714477	-0.217972	-0.497883	0.503303	0.667513	-0.213309	-0.535315	0.00652491	0.994664	0.0046627	0.0105536	F23B2.11	WBGene00003958	pcp-3	F23B2.11	Proteolysis general	Proteolysis general: serine	Proteolysis general: serine
1169	F23B2.6	O62183	FoP_duplication domain-containing protein	aly-2 CELE_F23B2.6 F23B2.6	unreviewed					1.11657	0.133914	1.01029	0.187099	0.946336	1.34285	1.11737	0.153559	0.864544	1.38341	0.109037	0.943206	-0.0817928	-0.170244	F23B2.6	WBGene00000121	aly-2	F23B2.6	Nuclear pore	Nuclear pore: transport	Nuclear pore: transport
1170	F23C8.5a	Q9TXI4	Electron transfer flavoprotein subunit beta (Beta-ETF)	CELE_F23C8.5 F23C8.5	unreviewed					1.29617	0.24608	1.01444	0.435458	-0.328885	-0.877427	1.42103	0.245014	-0.447233	-1.17658	0.366098	0.891945	-0.118348	-0.345512	F23C8.5a;F23C8.5b	WBGene00017734	F23C8.5	F23C8.5	Metabolism	Metabolism: mitochondria	Metabolism: mitochondria: other
1173	F23F1.8b	O17071	Probable 26S proteasome regulatory subunit 10B (26S proteasome AAA-ATPase subunit rpt-4) (Proteasome regulatory particle ATPase-like protein 4)	rpt-4 F23F1.8	reviewed					1.7042	0.306669	0.153134	0.94299	0.038224	0.128847	1.66317	0.366107	0.294436	0.969903	1.71536	0.593592	0.256212	0.890519	F23F1.8b;F23F1.8a	WBGene00004504	rpt-4	F23F1.8	Proteolysis proteasome	Proteolysis proteasome: 19S	Proteolysis proteasome: 19S
1175	F23F12.6	P46502	Probable 26S proteasome regulatory subunit 6B	rpt-3 F23F12.6	reviewed					0.943187	0.491399	0.499659	0.755127	0.152385	0.444769	1.5424	0.412347	0.27403	0.904655	0.516393	0.876405	0.121645	0.391295	F23F12.6	WBGene00004503	rpt-3	F23F12.6	Proteolysis proteasome	Proteolysis proteasome: 19S	Proteolysis proteasome: 19S
1176	F23H11.3	O02642	Succinate--CoA ligase [ADP/GDP-forming] subunit alpha, mitochondrial (EC 6.2.1.4) (EC 6.2.1.5) (Succinyl-CoA synthetase subunit alpha) (SCS-alpha)	sucl-2 CELE_F23H11.3 F23H11.3	unreviewed					0.954233	0.306323	1.29273	0.249352	-0.509595	-1.2071	0.517588	0.616018	-0.262379	-0.598069	0.594795	0.758615	0.247216	0.616106	F23H11.3	WBGene00017759	sucl-2	F23H11.3	Metabolism	Metabolism: mitochondria	Metabolism: mitochondria: citric acid cycle
1180	F23H12.2	Q19766	Mitochondrial import receptor subunit TOM20 homolog (Mitochondrial 20 kDa outer membrane protein) (Outer mitochondrial membrane receptor TOM20) (Translocase of outer mitochondrial membrane protein 20)	tomm-20 F23H12.2	reviewed					0.129896	0.867551	0.141671	0.909224	-0.0878956	-0.200603	0.407415	0.720231	-0.178132	-0.449151	0.141589	0.932083	-0.0902367	-0.20295	F23H12.2	WBGene00009092	tomm-20	F23H12.2	Metabolism	Metabolism: mitochondria	Metabolism: mitochondria: translocase
1184	F25B4.1	Q22968	Aminomethyltransferase (EC 2.1.2.10) (Glycine cleavage system T protein)	gcst-1 CELE_F25B4.1 F25B4.1	unreviewed					0.604702	0.506345	0.801823	0.487502	-0.327628	-0.79856	0.787925	0.494454	-0.318576	-0.782103	0.0143919	0.995413	0.00905228	0.0218278	F25B4.1	WBGene00017765	gcst-1	F25B4.1	Metabolism	Metabolism: amino acid	Metabolism: amino acid: breakdown
1187	F25B4.8a	Q8MNR9	CENP-V/GFA domain-containing protein	CELE_F25B4.8 F25B4.8	unreviewed					0.467033	0.622452	0.363686	0.779928	-0.157094	-0.402577	0.622045	0.575849	-0.272502	-0.658123	0.460479	0.884069	-0.115408	-0.36597	F25B4.8a;F25B4.8b	WBGene00017771	F25B4.8	F25B4.8	Cell cycle	Cell cycle: chromosome dynamics	Cell cycle: chromosome dynamics: CENP
1192	F25B5.6c	Q09509	Putative folylpolyglutamate synthase (EC 6.3.2.17) (Folylpoly-gamma-glutamate synthetase) (FPGS) (Tetrahydrofolylpolyglutamate synthase) (Tetrahydrofolate synthase)	F25B5.6	reviewed	+				1.86988	0.0353366	1.59406	0.0527312	-1.08391	-1.81972	0.00465325	0.996972	-0.00341759	-0.00762847	1.60367	0.122653	1.08049	1.82409	F25B5.6c;F25B5.6a;F25B5.6b	WBGene00017777	F25B5.6	F25B5.6	Metabolism	Metabolism: 1CC	Metabolism: 1CC: folate
1193	F25B5.7a	B3GWA1	NONO (Conserved nuclear protein, aka PSF) homolog	nono-1 CELE_F25B5.7 F25B5.7	unreviewed					0.136072	0.805257	0.276194	0.73798	0.326306	0.46855	0.251298	0.727537	0.306823	0.43493	0.0190619	0.989714	-0.0194836	-0.0353797	F25B5.7a;F25B5.7d;F25B5.7c;F25B5.7b	WBGene00017778	nono-1	F25B5.7	Nucleic acid	Nucleic acid: binding	Nucleic acid: binding: other
1195	F25D1.1a	Q19775	Protein phosphatase ppm-1.A (EC 3.1.3.16) (Protein phosphatase 2C 1) (Protein phosphatase Mg2+/Mn2+ dependent 1)	ppm-1.A F25D1.1	reviewed					1.2092	0.158644	1.67968	0.115968	-0.657045	-1.5311	1.36337	0.159494	-0.639456	-1.37026	0.0178723	0.991741	0.0175896	0.0327403	F25D1.1a;F25D1.1c;F25D1.1b	WBGene00006460	ppm-1.A	F25D1.1	Signaling	Signaling: phosphatase	Signaling: phosphatase: other
1198	F25D7.4	A9UJN7	Microtubule-Associated Protein Homolog	maph-1.2 CELE_F25D7.4 F25D7.4	unreviewed					0.0365795	0.962073	0.134892	0.922313	0.0694416	0.175109	0.0143304	0.986868	-0.00829086	-0.0208584	0.130652	0.930775	-0.0777325	-0.182296	F25D7.4	WBGene00009113	maph-1.2	F25D7.4	Cytoskeleton	Cytoskeleton: microtubule	Cytoskeleton: microtubule: binding
1199	F25E2.2a	G4SF79	Ig-like domain-containing protein	CELE_F25E2.2 F25E2.2	unreviewed					0.50574	0.461816	0.502604	0.566921	0.39063	0.692768	0.209305	0.795957	-0.183184	-0.33142	0.771492	0.5432	-0.573814	-0.989735	F25E2.2a;F25E2.2b	WBGene00017780	F25E2.2	F25E2.2	Unknown	Unknown	Unknown: regulated by multiple stresses
1205	F25H2.10	Q93572	60S acidic ribosomal protein P0	rla-0 rpa-0 F25H2.10	reviewed					0.1243	0.908178	0.246291	0.875552	-0.0942924	-0.263382	0.436039	0.798499	-0.100037	-0.328541	0.0115405	0.993919	-0.00574493	-0.0155521	F25H2.10	WBGene00004408	rla-0	F25H2.10	Ribosome	Ribosome: subunit	Ribosome: subunit
1206	F25H2.11	Q93573	Translationally-controlled tumor protein homolog (TCTP)	tct-1 F25H2.11	reviewed					1.05296	0.206091	1.31375	0.229118	-0.540574	-1.2498	1.17625	0.183598	-0.680587	-1.3069	0.171747	0.919356	-0.140014	-0.269214	F25H2.11	WBGene00009122	tct-1	F25H2.11	Development	Development: general	Development: general
1207	F25H2.4	Q93568	MPN domain-containing protein	CELE_F25H2.4 F25H2.4	unreviewed					0.0503199	0.948037	0.0684561	0.952219	0.0476212	0.105623	0.113173	0.90067	-0.0564541	-0.145824	0.206048	0.92475	-0.104075	-0.258172	F25H2.4	WBGene00009118	F25H2.4	F25H2.4	Transmembrane protein	Transmembrane protein: ER	Transmembrane protein: ER
1208	F25H2.5	Q93576	Nucleoside diphosphate kinase (EC 2.7.4.6)	ndk-1 CELE_F25H2.5 F25H2.5	unreviewed					1.40639	0.115872	1.25325	0.212369	-0.603757	-1.28438	1.83883	0.0648664	-0.758018	-1.7076	0.204465	0.910432	-0.154261	-0.306634	F25H2.5	WBGene00009119	ndk-1	F25H2.5	Metabolism	Metabolism: nucleotide	Metabolism: nucleotide
1209	F25H2.9	Q95008	Proteasome subunit alpha type-5 (Proteasome subunit alpha 5)	pas-5 F25H2.9	reviewed					0.151877	0.8451	0.087797	0.937318	0.0651749	0.137945	0.319715	0.734004	0.19323	0.419885	0.419086	0.885178	0.128056	0.378724	F25H2.9	WBGene00003926	pas-5	F25H2.9	Proteolysis proteasome	Proteolysis proteasome: 20S	Proteolysis proteasome: 20S
1211	F25H5.3a	O17836	Pyruvate kinase (EC 2.7.1.40)	pyk-1 CELE_F25H5.3 F25H5.3	unreviewed					0.173017	0.757964	0.287863	0.745596	-0.278751	-0.457252	0.339172	0.662451	-0.353189	-0.540932	0.0742879	0.957042	-0.0744389	-0.132145	F25H5.3a;F25H5.3d;F25H5.3e;F25H5.3c	WBGene00009126	pyk-1	F25H5.3	Metabolism	Metabolism: glycolysis	Metabolism: glycolysis
1213	F25H5.4a	P29691	Elongation factor 2 (EF-2)	eef-2 F25H5.4	reviewed					0.386818	0.624265	0.526362	0.614136	-0.28546	-0.625686	0.53293	0.598679	-0.277109	-0.62093	0.0145103	0.995222	0.00835037	0.0210616	F25H5.4a;F25H5.4b	WBGene00001167	eef-2	F25H5.4	Ribosome	Ribosome: EIF	Ribosome: EIF
1217	F26B1.2a	P91277	Heterogeneous nuclear ribonucleoprotein K homolog (hnRNP K)	hrpk-1 F26B1.2	reviewed					0.624925	0.537601	0.441575	0.7795	0.137812	0.402391	0.465972	0.709068	-0.175143	-0.469068	0.801025	0.67063	-0.312955	-0.780405	F26B1.2a;F26B1.2c;F26B1.2e;F26B1.2b;F26B1.2d	WBGene00017816	hrpk-1	F26B1.2	mRNA functions	mRNA functions: binding	mRNA functions: binding: ZF
1218	F26B1.3	P91276	Importin subunit alpha-2 (Karyopherin subunit alpha-2)	ima-2 F26B1.3	reviewed					1.1996	0.248499	0.626959	0.6059	0.256194	0.640499	1.40014	0.221116	0.49413	1.2307	0.790518	0.73762	0.237935	0.671288	F26B1.3	WBGene00002073	ima-2	F26B1.3	Nuclear pore	Nuclear pore: transport	Nuclear pore: transport
1220	F26D10.3	P09446	Heat shock protein hsp-1 (Heat shock 70 kDa protein A)	hsp-1 hsp70a F26D10.3	reviewed					0.103683	0.888562	0.0795617	0.945301	-0.0589287	-0.12542	0.152984	0.849859	0.104786	0.225241	0.466364	0.840608	0.163715	0.452298	F26D10.3	WBGene00002005	hsp-1	F26D10.3	Stress response	Stress response: heat	Stress response: heat
1221	F26D10.9a	Q9XVU3	Alpha-glucosidase (EC 3.2.1.20)	atgp-1 CELE_F26D10.9 F26D10.9	unreviewed					0.574894	0.356826	0.957087	0.20722	0.925542	1.29336	0.284794	0.683199	0.432844	0.514196	0.53421	0.674849	-0.492698	-0.773411	F26D10.9a;F26D10.9b	WBGene00000224	atgp-1	F26D10.9	Transmembrane transport	Transmembrane transport: amino acid	Transmembrane transport: amino acid
1222	F26D11.11a	O61967	Protein lap1 (Lethal protein 413)	let-413 F26D11.11	reviewed					1.14056	0.144601	NaN	1	0	NaN	0.990452	0.289797	-0.543211	-1.09876	1.61694	0.160495	-0.904849	-1.71952	F26D11.11a;F26D11.11d;F26D11.11c;F26D11.11f;F26D11.11e;F26D11.11b	WBGene00002632	let-413	F26D11.11	Cytoskeleton	Cytoskeleton: other	Cytoskeleton: other
1225	F26E4.6	O18687	Cytochrome c oxidase polypeptide VIIc	cox-7c cox-7C CELE_F26E4.6 F26E4.6	unreviewed					0.231809	0.805707	0.29413	0.843772	0.117516	0.317945	0.121227	0.886511	-0.0696819	-0.167071	0.64675	0.782915	-0.187197	-0.546467	F26E4.6	WBGene00009161	cox-7C	F26E4.6	Metabolism	Metabolism: mitochondria	Metabolism: mitochondria: complex IV
1226	F26E4.8a	O18688	Tubulin alpha chain	tba-1 CELE_F26E4.8 F26E4.8	unreviewed					0.999108	0.361774	1.59554	0.276321	-0.399322	-1.15531	0.57965	0.674607	-0.185736	-0.524161	0.496157	0.792523	0.213586	0.532597	F26E4.8a;F26E4.8b	WBGene00006528	tba-1	F26E4.8	Cytoskeleton	Cytoskeleton: microtubule	Cytoskeleton: microtubule: tubulin
1227	F26E4.9	P90849	Cytochrome OXidase assembly protein	cox-5b cox-5B CELE_F26E4.9 F26E4.9	unreviewed					0.522805	0.462098	0.124433	0.899487	-0.123534	-0.214502	0.833931	0.342042	-0.528405	-0.999478	0.649065	0.660026	-0.404871	-0.797852	F26E4.9	WBGene00000371	cox-5B	F26E4.9	Metabolism	Metabolism: mitochondria	Metabolism: mitochondria: complex IV
1228	F26F12.1	Q19813	Col_cuticle_N domain-containing protein	col-140 CELE_F26F12.1 F26F12.1	unreviewed					0.0432885	0.96218	0.114868	0.947273	0.0402912	0.121441	0.0635638	0.939127	-0.031612	-0.0835154	0.167268	0.931866	-0.0719032	-0.195268	F26F12.1	WBGene00000713	col-140	F26F12.1	Extracellular material	Extracellular material: collagen	Extracellular material: collagen
1230	F26F12.7	G5EBZ4	Protein let-418 (Lethal protein 418)	let-418 evl-11 F26F12.7	reviewed		+			1.75817	0.052	1.87754	0.0413488	0.961885	1.9095	1.35213	0.125698	0.751851	1.45787	0.336425	0.8469	-0.210035	-0.445782	F26F12.7	WBGene00002637	let-418	F26F12.7	Transcription: chromatin	Transcription: chromatin modification	Transcription: chromatin modification: NURD
1231	F26F4.1	Q19824	Conserved Edge Expressed protein	cee-1 CELE_F26F4.1 F26F4.1	unreviewed					0.480176	0.62408	0.887291	0.520729	-0.265579	-0.743479	0.321744	0.772995	-0.139654	-0.360797	0.328367	0.892058	0.125925	0.344188	F26F4.1	WBGene00017825	cee-1	F26F4.1	Trafficking	Trafficking: ER/Golgi	Trafficking: ER/Golgi: Golgi other
1232	F26F4.10a	Q19825	Probable arginine--tRNA ligase, cytoplasmic (EC 6.1.1.19) (Arginyl-tRNA synthetase) (ArgRS)	rars-1 rrt-1 F26F4.10	reviewed					0.567469	0.586362	0.504025	0.701253	0.198233	0.515917	0.747782	0.544149	0.268642	0.702759	0.261409	0.926616	0.070409	0.225533	F26F4.10a;F26F4.10b;F26F4.10c	WBGene00004679	rars-1	F26F4.10	Non-coding RNA	Non-coding RNA: tRNA	Non-coding RNA: tRNA: production
1233	F26F4.11	Q19826	Probable DNA-directed RNA polymerases I, II, and III subunit RPABC3 (RNA polymerases I, II, and III subunit ABC3) (RNA polymerase B subunit 8) (RPB8) (RPB17)	rpb-8 F26F4.11	reviewed	+	+	+		4.74771	0.000461538	3.30889	0.00048	1.71483	3.39955	5.80156	0	1.85275	5.31886	0.180868	0.923534	0.137925	0.275094	F26F4.11	WBGene00017830	rpb-8	F26F4.11	Transcription: general machinery	Transcription: general machinery: RNA Pol II	Transcription: general machinery: RNA Pol II: subunit
1236	F26F4.7	Q19818	NHL (Ring finger b-box coiled coil) domain containing	nhl-2 CELE_F26F4.7 F26F4.7	unreviewed				+	1.57845	0.0724682	0.893036	0.304551	-0.598019	-1.08302	0.513144	0.577918	0.326443	0.65412	2.47142	0.0456986	0.924462	2.17636	F26F4.7	WBGene00003598	nhl-2	F26F4.7	Non-coding RNA	Non-coding RNA: small RNA	Non-coding RNA: small RNA: other
1238	F26H9.6	P91857	RAB family	rab-5 CELE_F26H9.6 F26H9.6	unreviewed					0.458006	0.454496	0.270459	0.735153	0.360061	0.475322	0.697018	0.332709	0.747222	1.01506	0.506492	0.730007	0.387161	0.693323	F26H9.6	WBGene00004268	rab-5	F26H9.6	Trafficking	Trafficking: vesicle targeting/fusion	Trafficking: vesicle targeting/fusion: RAB
1241	F27C1.7a	P91283	ATP synthase subunit O, mitochondrial (Oligomycin sensitivity conferral protein)	atp-3 CELE_F27C1.7 F27C1.7	unreviewed					0.0152682	0.981196	0.0500745	0.956172	-0.0398735	-0.0827051	0.0651286	0.949241	0.0231071	0.0705469	0.0830188	0.956675	0.0629807	0.131963	F27C1.7a;F27C1.7b	WBGene00000230	atp-3	F27C1.7	Metabolism	Metabolism: mitochondria	Metabolism: mitochondria: complex V
1243	F27D4.1	Q93615	Probable electron transfer flavoprotein subunit alpha, mitochondrial (Alpha-ETF)	F27D4.1	reviewed					1.96583	0.191281	1.94408	0.252593	-0.379717	-1.20103	1.40908	0.374262	-0.313543	-0.958332	0.349235	0.931292	0.0661743	0.233962	F27D4.1	WBGene00009187	F27D4.1	F27D4.1	Metabolism	Metabolism: mitochondria	Metabolism: mitochondria: other
1246	F27D4.5	Q93619	Transket_pyr domain-containing protein	bckd-1b bckd-1B tag-173 CELE_F27D4.5 F27D4.5	unreviewed					0.383258	0.654257	0.34103	0.788935	-0.156453	-0.391394	0.241736	0.810431	0.126739	0.304832	0.704931	0.717654	0.283192	0.705553	F27D4.5	WBGene00006518	bckd-1B	F27D4.5	Metabolism	Metabolism: amino acid	Metabolism: amino acid: breakdown
1248	F27D9.5	Q19842	Propionyl-CoA carboxylase alpha chain, mitochondrial (PCCase subunit alpha) (EC 6.4.1.3) (Propanoyl-CoA:carbon dioxide ligase subunit alpha)	pcca-1 F27D9.5	reviewed					1.43378	0.134216	1.52064	0.133446	-0.677094	-1.4803	0.901643	0.355006	-0.460894	-0.981989	0.694197	0.753208	0.2162	0.607941	F27D9.5	WBGene00017864	pcca-1	F27D9.5	Metabolism	Metabolism: lipid	Metabolism: lipid: beta oxidation
1250	F28A10.6	Q95YB2	Acyl CoA DeHydrogenase	acdh-9 CELE_F28A10.6 F28A10.6	unreviewed					1.58894	0.157614	1.56915	0.202019	-0.506352	-1.30718	0.207463	0.846119	-0.0879299	-0.237261	1.60987	0.431523	0.418422	1.19063	F28A10.6	WBGene00017874	acdh-9	F28A10.6	Metabolism	Metabolism: lipid	Metabolism: lipid: beta oxidation
1254	F28B3.8	Q9BIB8	Importin N-terminal domain-containing protein	imb-1 CELE_F28B3.8 F28B3.8	unreviewed					0.572232	0.520806	0.209151	0.871513	0.123865	0.282374	0.742569	0.474698	0.359834	0.807704	0.906721	0.722229	0.235968	0.699618	F28B3.8	WBGene00002075	imb-1	F28B3.8	Cell cycle	Cell cycle: other	Cell cycle: other
1259	F28C6.7a	Q19869	60S ribosomal protein L26	rpl-26 F28C6.7	reviewed					0.15591	0.823214	0.148705	0.894479	0.117094	0.232372	0.321825	0.800425	-0.112096	-0.320159	0.314046	0.847308	-0.229189	-0.44656	F28C6.7a;F28C6.7b;F28C6.7c	WBGene00004440	rpl-26	F28C6.7	Ribosome	Ribosome: subunit	Ribosome: subunit
1260	F28C6.8b	I2HA91	Phosphatidylglycerophosphatase and protein-tyrosine phosphatase 1	CELE_F28C6.8 F28C6.8	unreviewed					0.0375478	0.95803	0.0265622	0.96971	0.0209614	0.0443209	0.117632	0.885967	-0.0717873	-0.167028	0.196061	0.932194	-0.0927486	-0.238458	F28C6.8b;F28C6.8a	WBGene00009207	F28C6.8	F28C6.8	Signaling	Signaling: phosphatase	Signaling: phosphatase: Y
1262	F28D1.7a	Q19877	40S ribosomal protein S23	rps-23 F28D1.7	reviewed					0.360243	0.656272	0.155814	0.900152	0.091045	0.213352	0.576447	0.657409	-0.199989	-0.545032	0.517078	0.754422	-0.291034	-0.625892	F28D1.7a	WBGene00004492	rps-23	F28D1.7	Ribosome	Ribosome: subunit	Ribosome: subunit
1265	F28H1.2	O01542	Calponin-homology (CH) domain-containing protein	cpn-3 CELE_F28H1.2 F28H1.2	unreviewed					0.249193	0.620055	0.322876	0.674673	-0.439967	-0.558589	0.490927	0.470024	-0.720775	-0.815176	0.153558	0.907712	-0.280807	-0.309129	F28H1.2	WBGene00000779	cpn-3	F28H1.2	Unknown	Unknown	Unknown
1266	F28H1.3	O01541	Alanine--tRNA ligase, cytoplasmic (EC 6.1.1.7) (AlaRS A) (Alanyl-tRNA synthetase)	aars-2 ars-2 F28H1.3	reviewed					1.8408	0.280544	1.95115	0.303231	-0.325651	-1.08808	0.94589	0.683351	-0.144833	-0.514593	1.00139	0.754412	0.180818	0.608551	F28H1.3	WBGene00000197	aars-2	F28H1.3	Non-coding RNA	Non-coding RNA: tRNA	Non-coding RNA: tRNA: production
1271	F29B9.11	Q9GYI1	Cytochrome c oxidase polypeptide VIIc	CELE_F29B9.11 F29B9.11	unreviewed					1.32265	0.125556	1.33925	0.206609	-0.573559	-1.29533	1.49144	0.0935178	-0.797949	-1.56947	0.299066	0.85043	-0.22439	-0.432021	F29B9.11	WBGene00017925	F29B9.11	F29B9.11	Unknown	Unknown	Unknown
1273	F29C12.4	Q9XV52	Elongation factor G, mitochondrial (EF-Gmt) (Elongation factor G 1, mitochondrial) (mEF-G 1) (Elongation factor G1)	gfm-1 F29C12.4	reviewed					0.411555	0.523305	0.53213	0.529547	-0.425248	-0.735222	0.682766	0.415064	-0.522786	-0.899309	0.08873	0.946603	-0.0975376	-0.161536	F29C12.4;F58G1.8;REV__F57B9.2d;REV__F57B9.2c;REV__F57B9.2b;REV__F57B9.2a	WBGene00009246	gfm-1	F29C12.4	Metabolism	Metabolism: mitochondria	Metabolism: mitochondria: gene expression
1274	F29C4.2	O76367	COX6C domain-containing protein	cox-6c cox-6C CELE_F29C4.2 F29C4.2	unreviewed					0.640234	0.476588	0.0847331	0.943644	-0.0562157	-0.126942	0.904205	0.425615	-0.366993	-0.886489	0.860865	0.663029	-0.310778	-0.80001	F29C4.2	WBGene00017926	cox-6C	F29C4.2	Metabolism	Metabolism: mitochondria	Metabolism: mitochondria: complex IV
1279	F29F11.1	Q19905	UDP-glucose 6-dehydrogenase (UDP-Glc dehydrogenase) (UDP-GlcDH) (UDPGDH) (EC 1.1.1.22) (Squashed vulva protein 4)	sqv-4 F29F11.1	reviewed					1.45385	0.255697	0.090179	0.950779	-0.0393879	-0.109212	1.38012	0.354637	0.330104	0.981705	2.13422	0.419652	0.369492	1.21692	F29F11.1	WBGene00005022	sqv-4	F29F11.1	Metabolism	Metabolism: carbohydrate	Metabolism: carbohydrate
1281	F29F11.6	Q27497	Serine/threonine-protein phosphatase PP1-alpha (EC 3.1.3.16) (CeGLC-7-alpha) (Glc seven-like phosphatase 1)	gsp-1 F29F11.6	reviewed					0.814643	0.530611	0.389384	0.808821	0.125373	0.364916	0.999177	0.503132	0.263612	0.771121	0.892097	0.821431	0.138239	0.491117	F29F11.6;F52H3.6;C05A2.1	WBGene00001747	gsp-1	F29F11.6	Signaling	Signaling: phosphatase	Signaling: phosphatase: other
1282	F29G6.3a	Q93637	Protein kinase domain-containing protein	hpo-34 CELE_F29G6.3 F29G6.3	unreviewed	+	+	+		3.13459	0.00121951	2.76644	0.000114286	2.8715	3.49476	2.2347	0.00227273	2.3538	2.82975	0.520738	0.674754	-0.517701	-0.774172	F29G6.3a	WBGene00009259	hpo-34	F29G6.3	Unknown	Unknown	Unknown
1286	F29G9.5	O16368	Probable 26S proteasome regulatory subunit 4	rpt-2 F29G9.5	reviewed					0.376682	0.822559	0.000461917	0.999993	0.000148392	0.000481853	1.11786	0.73427	0.107999	0.426765	0.490587	0.887079	0.10785	0.356608	F29G9.5	WBGene00004502	rpt-2	F29G9.5	Proteolysis proteasome	Proteolysis proteasome: 19S	Proteolysis proteasome: 19S
1288	F30A10.5b	H2FLJ1	PHB domain-containing protein	stl-1 CELE_F30A10.5 F30A10.5	unreviewed	+		+	+	3.07881	0.00743802	0.744188	0.485269	0.355484	0.804054	2.17597	0.0355	-0.825039	-1.93137	3.0698	0.0114286	-1.18052	-2.75647	F30A10.5b;F30A10.5a	WBGene00006061	stl-1	F30A10.5	Unknown	Unknown	Unknown
1291	F31C3.1	P52013	Peptidyl-prolyl cis-trans isomerase 5 (PPIase 5) (EC 5.2.1.8) (Cyclophilin-5) (Rotamase 5)	cyn-5 cyp-5 F31C3.1	reviewed					0.603958	0.372171	0.5908	0.486341	-0.454519	-0.794596	1.04369	0.208	-0.730192	-1.26039	0.230442	0.868593	-0.275673	-0.400207	F31C3.1;F42G9.2	WBGene00000881	cyn-5	F31C3.1	Chaperone	Chaperone: cyclophilin	Chaperone: cyclophilin
1293	F31D4.3	O45418	Peptidylprolyl isomerase (EC 5.2.1.8)	fkb-6 CELE_F31D4.3 F31D4.3	unreviewed					0.118523	0.879257	0.302537	0.795943	0.16887	0.385486	0.152348	0.848429	0.107037	0.226814	0.147128	0.942878	-0.0618332	-0.170807	F31D4.3	WBGene00001431	fkb-6	F31D4.3	Chaperone	Chaperone: cyclophilin	Chaperone: cyclophilin
1294	F31D4.9	Q9U3H4	NADH dehydrogenase [ubiquinone] 1 alpha subcomplex subunit 1 (Complex I-MWFE) (NADH-ubiquinone oxidoreductase MWFE subunit)	CELE_F31D4.9 F31D4.9	unreviewed					0.342137	0.520364	0.492577	0.456714	-0.839412	-0.843914	0.863173	0.278127	-0.695253	-1.12006	0.0654494	0.950697	0.144159	0.145315	F31D4.9	WBGene00009294	F31D4.9	F31D4.9	Metabolism	Metabolism: mitochondria	Metabolism: mitochondria: complex I
1295	F31D5.3b	H2KYS8	Copine family protein 1 (Atypical copine family protein 1)	cpna-1 F31D5.3	reviewed	+	+	+	+	6.62732	0.000181818	5.49323	0	2.70876	6.18352	4.44516	0.000387097	1.67972	4.15437	2.50189	0.0345161	-1.02903	-2.30139	F31D5.3b;F31D5.3a;F31D5.3c	WBGene00006495	cpna-1	F31D5.3	Muscle function	Muscle function	Muscle function
1297	R03G5.1									1.05764	0.647387	1.35409	0.639012	-0.160683	-0.600923	0.762351	0.754652	-0.104976	-0.388601	0.403739	0.926657	0.0557068	0.212673	R03G5.1;F31E3.5	WBGene00001169	eef-1A.2	R03G5.1	Ribosome	Ribosome: EIF	Ribosome: EIF
1300	F32A11.1	O62198	Mitochondrial import inner membrane translocase subunit Tim21	CELE_F32A11.1 F32A11.1	unreviewed					0.19057	0.843175	0.0397673	0.96814	0.0206863	0.0540957	0.327857	0.764966	0.150039	0.3771	0.49835	0.866475	0.129353	0.402572	F32A11.1;W09H1.3	WBGene00009307	F32A11.1	F32A11.1	Unknown	Unknown	Unknown
1302	F32A5.3	P52716	Serine carboxypeptidase ctsa-3.1 (EC 3.4.16.-)	ctsa-3.1 F32A5.3	reviewed					0.941374	0.192891	1.45892	0.153796	-0.650475	-1.42591	1.00256	0.175296	-0.927683	-1.32935	0.25195	0.856066	-0.277208	-0.422789	F32A5.3	WBGene00017969	ctsa-3.1	F32A5.3	Proteolysis general	Proteolysis general: cysteine	Proteolysis general: cysteine: cathepsin
1305	F32A5.8	Q95QH4	NAD(P)-binding protein	CELE_F32A5.8 F32A5.8	unreviewed					0.104411	0.85966	0.229896	0.800698	0.227403	0.376465	0.205644	0.783669	0.219332	0.348814	0.0112013	0.996218	-0.00807114	-0.0181331	F32A5.8	WBGene00017971	F32A5.8	F32A5.8	Unknown	Unknown	Unknown: regulated by multiple stresses
1307	F32A7.5d	P91859	Microtubule-associated protein homolog maph-1.1	maph-1.1 F32A7.5	reviewed					0.165921	0.883109	0.304141	0.843539	-0.115789	-0.3194	0.288446	0.826971	-0.093539	-0.277381	0.073012	0.975437	0.02225	0.0716902	F32A7.5d;F32A7.5c;F32A7.5a;F32A7.5b	WBGene00009306	maph-1.1	F32A7.5	Cytoskeleton	Cytoskeleton: microtubule	Cytoskeleton: microtubule: binding
1308	F32B5.8a	G5EGP8	Cathepsin Z-1 (EC 3.4.18.1)	cpz-1 F32B5.8	reviewed	+		+		2.7888	0.0215506	2.34028	0.0612021	-0.649269	-1.77089	2.81011	0.0173333	-0.810786	-2.17581	0.361978	0.864544	-0.161517	-0.407528	F32B5.8a;F32B5.8b	WBGene00000788	cpz-1	F32B5.8	Development	Development: general	Development: general
1309	F32B6.2	O45430	MethylCrotonoyl-Coenzyme A Carboxylase (Alpha)	mccc-1 CELE_F32B6.2 F32B6.2	unreviewed					0.0787248	0.892624	0.201121	0.83756	-0.202259	-0.335379	0.155207	0.830076	-0.169747	-0.271946	0.0564314	0.973484	0.0325119	0.0801986	F32B6.2	WBGene00009319	mccc-1	F32B6.2	Metabolism	Metabolism: amino acid	Metabolism: amino acid: breakdown
1311	F32D1.10	O16297	DNA replication licensing factor MCM7 (EC 3.6.4.12)	mcm-7 MCM7 CELE_F32D1.10 F32D1.10	unreviewed					0.525046	0.540316	0.082193	0.946493	0.053743	0.122479	0.661358	0.523652	0.336587	0.744975	0.929066	0.671906	0.282844	0.782691	F32D1.10	WBGene00003159	mcm-7	F32D1.10	DNA	DNA: replication	DNA: replication
1312	F32D1.2	O16298	ATP synthase subunit epsilon, mitochondrial	hpo-18 CELE_F32D1.2 F32D1.2	unreviewed					0.920916	0.37091	0.953518	0.401166	-0.389137	-0.932208	0.930778	0.451531	-0.325497	-0.844494	0.171976	0.93238	0.0636395	0.184294	F32D1.2	WBGene00017982	hpo-18	F32D1.2	Metabolism	Metabolism: mitochondria	Metabolism: mitochondria: complex V
1313	F32D1.5a	O16294	GMP reductase (GMPR) (EC 1.7.1.7) (Guanosine 5'-monophosphate oxidoreductase) (Guanosine monophosphate reductase)	F32D1.5	reviewed					0.297424	0.719967	0.198788	0.877971	-0.106889	-0.257457	0.513739	0.616645	-0.262962	-0.596722	0.337339	0.879612	-0.156073	-0.389167	F32D1.5a;F32D1.5b	WBGene00017984	gmpr-1	F32D1.5	Metabolism	Metabolism: nucleotide	Metabolism: nucleotide
1317	F32D8.6	Q19967	Protein transport protein Sec61 subunit gamma	sec-61.G emo-1 oar-1 F32D8.6	reviewed					0.645151	0.32724	0.726154	0.313582	0.820183	1.06569	0.549145	0.450707	0.646218	0.849486	0.506693	0.815966	-0.173965	-0.481902	F32D8.6	WBGene00001303	sec-61.G	F32D8.6	Trafficking	Trafficking: other	Trafficking: other
1319	F32E10.4	Q19969	Importin subunit alpha-3 (Karyopherin subunit alpha-3)	ima-3 F32E10.4	reviewed	+	+	+		3.21285	0.0108116	2.7072	0.0159692	0.901475	2.25563	2.29781	0.0377143	0.761283	1.90841	0.497208	0.8554	-0.140192	-0.422616	F32E10.4	WBGene00002074	ima-3	F32E10.4	Nuclear pore	Nuclear pore: structure	Nuclear pore: structure
1321	F32G8.4	Q19978	Bestrophin homolog 14	best-14 F32G8.4	reviewed					0.254189	0.715852	0.472413	0.613134	-0.322661	-0.625423	0.164206	0.842145	-0.119751	-0.247033	0.309587	0.854515	0.20291	0.422175	F32G8.4	WBGene00009340	best-14	F32G8.4	Transmembrane transport	Transmembrane transport: chloride channel	Transmembrane transport: chloride channel
1322	F32H2.5	P91871	Carrier domain-containing protein	fasn-1 CELE_F32H2.5 F32H2.5	unreviewed					0.294924	0.694554	0.444796	0.67373	-0.264273	-0.560339	0.45139	0.644317	-0.260357	-0.56058	0.00606324	0.995081	0.00391617	0.00935882	F32H2.5	WBGene00009342	fasn-1	F32H2.5	Metabolism	Metabolism: lipid	Metabolism: lipid: fatty acid
1324	F33A8.3	O62213	CSD domain-containing protein	cey-1 CELE_F33A8.3 F33A8.3	unreviewed					0.346504	0.591643	0.180026	0.85446	-0.184224	-0.304916	0.770235	0.403612	-0.46941	-0.918481	0.340069	0.81701	-0.285185	-0.50482	F33A8.3	WBGene00000472	cey-1	F33A8.3	mRNA functions	mRNA functions: processing	mRNA functions: processing: cold shock
1329	F33D11.11	O44782	Major sperm protein	vpr-1 CELE_F33D11.11 F33D11.11	unreviewed					0.139743	0.879014	0.214933	0.873078	0.117585	0.279094	0.272664	0.79098	0.14068	0.337894	0.0986169	0.973655	0.0230953	0.0805336	F33D11.11	WBGene00018008	vpr-1	F33D11.11	Development	Development: general	Development: general
1332	F33D4.5	Q7KPW7	Mitochondrial Ribosomal Protein, Large	mrpl-1 CELE_F33D4.5 F33D4.5	unreviewed					0.0972686	0.881403	0.134017	0.901963	0.106597	0.211714	0.11413	0.871716	-0.0972313	-0.187033	0.311023	0.855796	-0.203828	-0.423919	F33D4.5	WBGene00017997	mrpl-1	F33D4.5	Metabolism	Metabolism: mitochondria	Metabolism: mitochondria: ribosome
1336	F33H2.6	O62216	TPR_REGION domain-containing protein	CELE_F33H2.6 F33H2.6	unreviewed			+		1.75681	0.0767213	1.25888	0.227167	-0.568921	-1.25437	2.25799	0.0439784	-0.728124	-1.85039	0.302027	0.884695	-0.159204	-0.374811	F33H2.6	WBGene00009369	F33H2.6	F33H2.6	Cytoskeleton	Cytoskeleton: microtubule	Cytoskeleton: microtubule: other
1339	F35C8.6	Q20025	Profilin-2	pfn-2 F35C8.6	reviewed					0.56993	0.356473	0.129602	0.899515	0.123361	0.219537	0.549705	0.426417	-0.759002	-0.884575	0.733135	0.492108	-0.882363	-1.09181	F35C8.6	WBGene00003990	pfn-2	F35C8.6	Muscle function	Muscle function	Muscle function
1340	F35D11.4	Q20034	CYTH domain-containing protein	CELE_F35D11.4 F35D11.4	unreviewed					0.0298839	0.962096	0.128247	0.908451	0.0980419	0.19994	0.0112274	0.987264	0.0115673	0.0210134	0.165421	0.927033	-0.0864746	-0.213886	F35D11.4	WBGene00018045	F35D11.4	F35D11.4	Unknown	Unknown	Unknown
1347	F35G12.10	Q20053	ATP synthase F(0) complex subunit B1, mitochondrial (ATP synthase peripheral stalk-membrane subunit B1) (ATP synthase proton-transporting mitochondrial F(0) complex subunit B1) (ATP synthase subunit B1) (ATPase subunit B1)	asb-1 F35G12.10	reviewed					0.371417	0.809558	0.55577	0.760506	-0.135545	-0.428278	0.268852	0.84991	-0.0708652	-0.228393	0.454231	0.931977	0.0646801	0.243742	F35G12.10	WBGene00000206	asb-1	F35G12.10	Metabolism	Metabolism: mitochondria	Metabolism: mitochondria: complex V
1349	F35G12.12	Q20058	26S proteasome non-ATPase regulatory subunit 5	CELE_F35G12.12 F35G12.12	unreviewed					0.642334	0.530084	0.529512	0.725223	0.17247	0.487102	1.16552	0.415184	0.314267	0.899878	0.291171	0.891749	0.141797	0.348919	F35G12.12	WBGene00009445	F35G12.12	F35G12.12	Proteolysis proteasome	Proteolysis proteasome: 19S	Proteolysis proteasome: 19S
1350	F35G12.2	Q20049	Isocitrate dehydrogenase [NAD] subunit, mitochondrial	idhg-1 CELE_F35G12.2 F35G12.2	unreviewed					0.376425	0.81039	0.558126	0.763676	-0.131984	-0.421614	0.151624	0.901516	-0.0455894	-0.144132	0.888712	0.89132	0.0863949	0.344098	F35G12.2	WBGene00009440	idhg-1	F35G12.2	Metabolism	Metabolism: mitochondria	Metabolism: mitochondria: citric acid cycle
1352	F35G2.2	Q20062	Isochorismatase domain-containing protein	marb-1 CELE_F35G2.2 F35G2.2	unreviewed					1.22546	0.180403	1.39636	0.199949	-0.567991	-1.31433	1.15819	0.232816	-0.570049	-1.20749	0.00304735	0.997788	-0.00205803	-0.00481262	F35G2.2	WBGene00009436	marb-1	F35G2.2	Unknown	Unknown	Unknown
1353	F35G2.4	Q20065	Prolyl 4-hydroxylase subunit alpha-2 (4-PH alpha-2) (EC 1.14.11.2) (Procollagen-proline,2-oxoglutarate-4-dioxygenase subunit alpha-2)	phy-2 F35G2.4	reviewed					0.514171	0.421761	0.429013	0.597704	-0.416808	-0.65012	0.964589	0.235137	-0.721107	-1.20343	0.253973	0.8488	-0.3043	-0.436694	F35G2.4	WBGene00004025	phy-2	F35G2.4	Extracellular material	Extracellular material: PGI	Extracellular material: PGI
1354	F35H10.4	G5EEK9	V-type proton ATPase 116 kDa subunit a 2 (V-ATPase 116 kDa isoform a 2) (Rod-like larval lethality and dye-filling defective protein 1)	vha-5 rdy-1 F35H10.4	reviewed					0.135377	0.822255	0.0716774	0.943671	0.071384	0.127421	0.251937	0.76447	-0.195258	-0.374795	0.326497	0.816121	-0.266642	-0.48229	F35H10.4	WBGene00006914	vha-5	F35H10.4	Lysosome	Lysosome: Vacuolar ATPase	Lysosome: Vacuolar ATPase
1356	F35H8.6	Q20086	Putative UDP-glucuronosyltransferase ugt-58 (UDPGT 58) (EC 2.4.1.17)	ugt-58 ugt5 F35H8.6	reviewed					0.513822	0.378978	0.583239	0.383638	-0.931404	-0.960008	0.238657	0.827706	-0.104831	-0.275564	0.515969	0.61584	0.826573	0.866517	F35H8.6	WBGene00009450	ugt-58	F35H8.6	Stress response	Stress response: detoxification	Stress response: detoxification: ugt
1359	F36A2.6	Q9XVP0	40S ribosomal protein S15	rps-15 F36A2.6	reviewed					0.0772503	0.925427	0.320088	0.839967	0.115291	0.324673	0.118681	0.892559	0.0605995	0.15442	0.0904902	0.955978	-0.0546913	-0.129488	F36A2.6	WBGene00004484	rps-15	F36A2.6	Ribosome	Ribosome: subunit	Ribosome: subunit
1360	F36A2.7	P90860	Cytochrome c oxidase subunit 4	CELE_F36A2.7 F36A2.7	unreviewed					2.20295	0.116519	2.86727	0.123168	-0.442714	-1.51483	0.110257	0.917009	-0.0408653	-0.120651	1.80469	0.417858	0.401849	1.21222	F36A2.7;F22B5.4;F57E7.2	WBGene00009454	F36A2.7	F36A2.7	Unknown	Unknown	Unknown
1361	F36A4.7	P16356	DNA-directed RNA polymerase II subunit RPB1 (RNA polymerase II subunit B1) (EC 2.7.7.6) (DNA-directed RNA polymerase III largest subunit)	ama-1 rpb-1 F36A4.7	reviewed					0.343178	0.658694	0.268765	0.808254	0.168868	0.364839	0.55422	0.576346	0.303988	0.658219	0.360631	0.884925	0.13512	0.370446	F36A4.7	WBGene00000123	ama-1	F36A4.7	Transcription: general machinery	Transcription: general machinery: RNA Pol II	Transcription: general machinery: RNA Pol II: subunit
1370	F36H1.6	G5ECV9	10-formyltetrahydrofolate dehydrogenase (EC 1.5.1.6)	alh-3 CELE_F36H1.6 F36H1.6	unreviewed					0.326336	0.561903	0.305916	0.697043	-0.387543	-0.522771	0.707899	0.350123	-0.661113	-0.988883	0.194642	0.885319	-0.27357	-0.359561	F36H1.6	WBGene00000109	alh-3	F36H1.6	Metabolism	Metabolism: mitochondria	Metabolism: mitochondria: other
1372	F36H9.3	O16619	DeHydrogenases, Short chain	dhs-13 CELE_F36H9.3 F36H9.3	unreviewed					1.00319	0.449982	1.18015	0.475207	-0.265782	-0.817979	0.970351	0.524176	-0.252232	-0.744115	0.0420991	0.988531	0.0135498	0.0432727	F36H9.3	WBGene00000976	dhs-13	F36H9.3	Metabolism	Metabolism: short chain dehydrogenase	Metabolism: short chain dehydrogenase
1373	F37A4.1	P41879	Uncharacterized protein F37A4.1	F37A4.1	reviewed					0.486224	0.485964	NaN	1	0	NaN	0.404644	0.611768	0.363898	0.602625	0.690373	0.588962	0.536003	0.9123	F37A4.1	WBGene00018131	F37A4.1	F37A4.1	Metabolism	Metabolism: other	Metabolism: other
1378	F37B4.2	O45168	Intermediate filament protein ifc-1 (Cel IF C1) (Intermediate filament protein C1) (IF-C1)	ifc-1 F37B4.2	reviewed					0.73238	0.25577	0.902839	0.220963	0.981979	1.26992	NaN	1	0	NaN	0.616695	0.55876	-0.780171	-0.954825	F37B4.2	WBGene00002055	ifc-1	F37B4.2	Cytoskeleton	Cytoskeleton: intermediate filament protein	Cytoskeleton: intermediate filament protein
1380	F37C12.11	P49197	40S ribosomal protein S21	rps-21 F37C12.11	reviewed					1.28539	0.240126	0.232596	0.900265	-0.070034	-0.216687	1.05655	0.373792	0.378748	0.95929	1.29277	0.474196	0.448782	1.13429	F37C12.11	WBGene00004490	rps-21	F37C12.11	Ribosome	Ribosome: subunit	Ribosome: subunit
1382	F37C12.3	Q20122	Acyl carrier protein	CELE_F37C12.3 F37C12.3	unreviewed			+		1.42126	0.06	0.881936	0.241337	0.919774	1.23111	3.75662	0.000444444	1.3791	3.36389	0.345558	0.758549	0.459329	0.588841	F37C12.3	WBGene00018151	F37C12.3	F37C12.3	Metabolism	Metabolism: mitochondria	Metabolism: mitochondria: complex I
1383	F37C12.4	P49181	60S ribosomal protein L36	rpl-36 F37C12.4	reviewed					0.86522	0.401923	0.55353	0.649863	0.238176	0.587577	0.5033	0.724778	-0.14986	-0.441494	1.13176	0.543013	-0.388036	-0.998178	F37C12.4	WBGene00004450	rpl-36	F37C12.4	Ribosome	Ribosome: subunit	Ribosome: subunit
1384	F37C12.7	Q20121	Fatty Acid CoA Synthetase family	acs-4 CELE_F37C12.7 F37C12.7	unreviewed					0.0477927	0.965341	0.147122	0.929931	0.0510395	0.152936	0.195764	0.883946	0.0524548	0.17086	0.00347016	0.997975	0.00141525	0.00419297	F37C12.7	WBGene00018152	acs-4	F37C12.7	Metabolism	Metabolism: lipid	Metabolism: lipid: fatty acid
1385	F37C12.9	P48150	40S ribosomal protein S14	rps-14 F37C12.9	reviewed					0.333303	0.805589	0.664461	0.737903	0.145186	0.471056	0.394017	0.808386	0.0951118	0.308937	0.150611	0.950968	-0.050074	-0.15243	F37C12.9	WBGene00004483	rps-14	F37C12.9	Ribosome	Ribosome: subunit	Ribosome: subunit
1386	F37C4.5a	O44400	Protein F37C4.5	F37C4.5	reviewed					0.532055	0.409555	0.645	0.434235	0.535878	0.879966	0.12968	0.844257	-0.17115	-0.243857	0.867726	0.477924	-0.707028	-1.12933	F37C4.5a;F37C4.5b	WBGene00018145	F37C4.5	F37C4.5	Unknown	Unknown	Unknown: regulated by multiple stresses
1392	F38A1.8	G4RYA5	SRP54 domain-containing protein	CELE_F38A1.8 F38A1.8	unreviewed	+	+			1.79547	0.03136	1.73357	0.0233151	1.47787	2.10754	0.986426	0.17871	0.932722	1.31901	1.31736	0.395836	-0.545148	-1.25622	F38A1.8	WBGene00009521	F38A1.8	F38A1.8	Signaling	Signaling: small GTPase	Signaling: small GTPase: other
1394	F38A5.13	Q94216	DnaJ homolog subfamily C member 2	dnj-11 CELE_F38A5.13 F38A5.13	unreviewed	+	+			2.97703	0.00836066	2.99452	0.00338776	1.21987	2.757	1.94212	0.0554141	0.772058	1.76916	0.943143	0.546528	-0.447807	-0.989789	F38A5.13	WBGene00001029	dnj-11	F38A5.13	Chaperone	Chaperone: DnaJ domain	Chaperone: DnaJ domain
1395	F38A5.1b	Q94218	Ufm1-specific protease (UfSP) (EC 3.4.22.-) (Odorant response abnormal protein 8)	odr-8 ufsp-2 F38A5.1	reviewed					0.14234	0.801803	0.297707	0.709404	-0.358895	-0.503505	0.298685	0.734466	-0.207741	-0.418822	0.11945	0.924699	0.151154	0.223205	F38A5.1b;F38A5.1a	WBGene00018160	odr-8	F38A5.1	Proteolysis general	Proteolysis general: other	Proteolysis general: other
1396	F38A5.2b	Q95Q55	TraB domain-containing protein	CELE_F38A5.2 F38A5.2	unreviewed					0.246788	0.805858	0.0201761	0.977597	-0.0103855	-0.0275605	0.472556	0.730843	0.149556	0.431755	0.435843	0.847006	0.159941	0.435664	F38A5.2b;F38A5.2a	WBGene00018161	F38A5.2	F38A5.2	Unknown	Unknown	Unknown
1398	F38B2.1e	A0A4V0IIR6	Intermediate filament protein ifa-1	ifa-1 CELE_F38B2.1 F38B2.1	unreviewed					0.0649228	0.92163	0.00489047	0.995127	0.00394211	0.00834725	0.180101	0.831065	-0.130682	-0.268557	0.194326	0.926466	-0.134624	-0.282598	F38B2.1e;F38B2.1c;F38B2.1b;F38B2.1a;F38B2.1d	WBGene00002050	ifa-1	F38B2.1	Cytoskeleton	Cytoskeleton: intermediate filament protein	Cytoskeleton: intermediate filament protein
1399	F38B2.4a	Q20140	Adenylate kinase isoenzyme 1 (AK 1) (EC 2.7.4.3) (ATP-AMP transphosphorylase 1) (ATP:AMP phosphotransferase) (Adenylate monophosphate kinase)	F38B2.4	reviewed					0.369695	0.466521	0.501272	0.422933	-1.1126	-0.898281	0.662429	0.295066	-1.1785	-1.09067	0.0224394	0.985989	-0.0659	-0.0544036	F38B2.4a	WBGene00009531	F38B2.4	F38B2.4	Metabolism	Metabolism: nucleotide	Metabolism: nucleotide
1400	F38B6.4	Q20143	Trifunctional purine biosynthetic protein adenosine-3 [Includes: Phosphoribosylamine--glycine ligase (EC 6.3.4.13) (Glycinamide ribonucleotide synthetase) (GARS) (Phosphoribosylglycinamide synthetase)	CELE_F38B6.4 F38B6.4	unreviewed					0.314776	0.569298	0.468456	0.49565	-0.680205	-0.781397	0.274708	0.739066	-0.221679	-0.411449	0.323992	0.776644	0.458526	0.565605	F38B6.4	WBGene00018174	F38B6.4	F38B6.4	Unknown	Unknown	Unknown
1402	F38E11.5	Q20168	Probable coatomer subunit beta' (Beta'-coat protein) (Beta'-COP)	copb-2 F38E11.5	reviewed					3.64117	0.173624	3.04342	0.275814	-0.298281	-1.15508	1.26825	0.764401	-0.0911716	-0.379276	2.41665	0.652628	0.207109	0.823509	F38E11.5;E03H4.8	WBGene00009542	copb-2	F38E11.5	Trafficking	Trafficking: ER/Golgi	Trafficking: ER/Golgi: COP I
1403	F38E9.5	Q20173	TWinFilin actin binding protein homolog	twf-2 CELE_F38E9.5 F38E9.5	unreviewed					0.0434515	0.951865	0.0124022	0.984754	-0.00776367	-0.0187881	0.129245	0.871485	0.0855915	0.189476	0.161462	0.925697	0.0933552	0.219501	F38E9.5	WBGene00018187	twf-2	F38E9.5	Cytoskeleton	Cytoskeleton: actin function	Cytoskeleton: actin function: binding
1404	F38H4.8a	Q20184	Enoyl-CoA Hydratase	ech-2 CELE_F38H4.8 F38H4.8	unreviewed					0.0983452	0.856063	0.209459	0.808195	-0.250269	-0.367181	0.0195314	0.978052	0.0190895	0.0356468	0.222148	0.879465	0.269358	0.388784	F38H4.8a;F38H4.8b	WBGene00001151	ech-2	F38H4.8	Metabolism	Metabolism: lipid	Metabolism: lipid: beta oxidation
1405	F38H4.9	G5EGK8	Serine/threonine-protein phosphatase 2A catalytic subunit (PP2A) (EC 3.1.3.16)	let-92 F38H4.9	reviewed					3.53758	0.0934233	0.968988	0.747977	-0.121082	-0.453854	2.33405	0.353071	0.263561	0.984099	3.41196	0.288276	0.384643	1.44675	F38H4.9	WBGene00002363	let-92	F38H4.9	Signaling	Signaling: phosphatase	Signaling: phosphatase: other
1407	F39B2.10	O45502	DNaJ domain (Prokaryotic heat shock protein)	dnj-12 CELE_F39B2.10 F39B2.10	unreviewed					1.06579	0.321861	0.307309	0.838034	-0.123602	-0.332265	0.716497	0.529321	0.298779	0.729215	1.7712	0.40628	0.422381	1.2403	F39B2.10	WBGene00001030	dnj-12	F39B2.10	Chaperone	Chaperone: DnaJ domain	Chaperone: DnaJ domain
1411	F39B2.6	O45499	40S ribosomal protein S26	rps-26 F39B2.6	reviewed					0.471341	0.614721	0.625057	0.58974	0.277266	0.664962	0.891539	0.605715	0.189911	0.608708	0.167349	0.925214	-0.087355	-0.216068	F39B2.6	WBGene00004495	rps-26	F39B2.6	Ribosome	Ribosome: subunit	Ribosome: subunit
1413	F39H11.5	P90868	Proteasome subunit beta	pbs-7 CELE_F39H11.5 F39H11.5	unreviewed					0.064575	0.892997	0.0617119	0.942394	0.109823	0.131106	0.20049	0.763983	0.310924	0.37857	0.178156	0.908976	0.201101	0.311665	F39H11.5	WBGene00003953	pbs-7	F39H11.5	Proteolysis proteasome	Proteolysis proteasome: 20S	Proteolysis proteasome: 20S
1417	F40A3.6	O16266	Uncharacterized protein	CELE_F40A3.6 F40A3.6	unreviewed	+	+	+		4.56128	0.000444444	3.72867	0	1.84394	3.8146	3.41321	0.000338983	1.71919	3.47823	0.212298	0.923428	-0.12475	-0.285277	F40A3.6	WBGene00018221	F40A3.6	F40A3.6	Unknown	Unknown	Unknown: regulated by multiple stresses
1419	F40E10.3	Q20203	Calsequestrin	csq-1 CELE_F40E10.3 F40E10.3	unreviewed					0.076574	0.938958	0.0510176	0.964444	-0.0216866	-0.0618304	0.220587	0.866997	0.0619125	0.197198	0.20264	0.928013	0.0835991	0.228711	F40E10.3	WBGene00000822	csq-1	F40E10.3	Signaling	Signaling: calcium	Signaling: calcium: other
1420	F40F11.1	Q20206	40S ribosomal protein S11	rps-11 CELE_F40F11.1 F40F11.1	unreviewed					0.452416	0.723948	0.640588	0.696267	0.17387	0.52147	0.152126	0.921791	0.0317833	0.11317	0.450814	0.861048	-0.142087	-0.412485	F40F11.1	WBGene00004480	rps-11	F40F11.1	Ribosome	Ribosome: subunit	Ribosome: subunit
1423	F40F4.2	Q20224	Fatty acid-binding protein homolog 2 (Lipid-binding protein 2)	lbp-2 F40F4.2	reviewed					0.57994	0.342953	0.297988	0.70504	-0.368989	-0.50769	0.837386	0.227206	-0.990681	-1.21676	0.488624	0.671207	-0.621692	-0.784593	F40F4.2	WBGene00002254	lbp-2	F40F4.2	Metabolism	Metabolism: lipid	Metabolism: lipid: binding
1425	F40F8.10	Q20228	40S ribosomal protein S9	rps-9 F40F8.10	reviewed					0.253472	0.925238	0.302965	0.918505	0.0490639	0.182334	0.11434	0.969715	-0.012101	-0.050475	0.44729	0.930646	-0.0611649	-0.232934	F40F8.10	WBGene00004478	rps-9	F40F8.10	Ribosome	Ribosome: subunit	Ribosome: subunit
1429	F40G9.3	Q9TZ69	E2 ubiquitin-conjugating enzyme (EC 2.3.2.23)	ubc-20 CELE_F40G9.3 F40G9.3	unreviewed					0.171078	0.754334	0.0611301	0.950864	-0.0695236	-0.114481	0.32022	0.66233	-0.398203	-0.541398	0.303124	0.818703	-0.32868	-0.496031	F40G9.3	WBGene00006715	ubc-20	F40G9.3	Proteolysis proteasome	Proteolysis proteasome: E2	Proteolysis proteasome: E2
1432	F41C3.5	P52717	Serine carboxypeptidase ctsa-1.1 (EC 3.4.16.-)	ctsa-1.1 F41C3.5	reviewed					1.32673	0.133527	0.294474	0.788948	-0.17922	-0.390956	1.42728	0.116441	-0.739314	-1.48864	1.18053	0.419151	-0.560094	-1.20921	F41C3.5	WBGene00018271	ctsa-1.1	F41C3.5	Proteolysis general	Proteolysis general: cysteine	Proteolysis general: cysteine: cathepsin
1435	F41D9.3b	H2KZN9	Wrapper/Rega-1/Klingon homolog	wrk-1 CELE_F41D9.3 F41D9.3	unreviewed		+			1.40562	0.0664948	1.79432	0.0282323	-1.24578	-2.04305	1.20302	0.12353	-0.912146	-1.4664	0.291323	0.819421	0.333635	0.486772	F41D9.3b;F41D9.3f;F41D9.3e;F41D9.3a;F41D9.3c	WBGene00006942	wrk-1	F41D9.3	Transmembrane protein	Transmembrane protein: other	Transmembrane protein: other
1442	F41E7.5	Q20277	FIP (Fungus-Induced Protein) Related	fipr-21 CELE_F41E7.5 F41E7.5	unreviewed					0.138609	0.800497	0.162442	0.865981	0.19488	0.29181	0.156893	0.819056	-0.19702	-0.286502	0.344547	0.77905	-0.3919	-0.562994	F41E7.5	WBGene00009621	fipr-21	F41E7.5	Unknown	Unknown	Unknown: regulated by multiple stresses
1443	F41F3.4	Q20282	Col_cuticle_N domain-containing protein	col-139 CELE_F41F3.4 F41F3.4	unreviewed					0.638207	0.257864	0.624932	0.355744	-0.946767	-1.00615	1.01657	0.105833	-1.58762	-1.52286	0.261842	0.797631	-0.640852	-0.525417	F41F3.4	WBGene00000712	col-139	F41F3.4	Extracellular material	Extracellular material: collagen	Extracellular material: collagen
1445	F41G4.2b	H2L023	Adenylyl cyclase-associated protein	cas-1 CELE_F41G4.2 F41G4.2	unreviewed					0.514643	0.509645	0.724089	0.453147	0.41813	0.851495	0.927514	0.450856	0.326324	0.844458	0.10749	0.936955	-0.0918064	-0.176928	F41G4.2b;F41G4.2a	WBGene00000294	cas-1	F41G4.2	Signaling	Signaling: other	Signaling: other
1446	F41H10.7	Q20300	Elongation of long chain fatty acids protein 5 (ELO-5) (EC 2.3.1.-) (3-keto acyl-CoA synthase elo-5) (Long-chain 3-oxoacyl-CoA synthase 5) (CEELO5) (Monomethyl branched-chain fatty acid elongase 5) (mmBCFA elongase 5)	elo-5 F41H10.7	reviewed					0.263008	0.595448	0.617347	0.379519	0.81725	0.966169	0.267689	0.675052	0.578806	0.524281	0.139551	0.924343	-0.238444	-0.278946	F41H10.7	WBGene00001243	elo-5	F41H10.7	Metabolism	Metabolism: lipid	Metabolism: lipid: fatty acid
1447	F41H10.8	Q20303	Elongation of long chain fatty acids protein 6 (ELO-6) (EC 2.3.1.-) (3-keto acyl-CoA synthase elo-6) (Long-chain 3-oxoacyl-CoA synthase 6) (CEELO6) (Monomethyl branched-chain fatty acid elongase 6) (mmBCFA elongase 6)	elo-6 F41H10.8	reviewed					0.907063	0.486717	0.941409	0.673431	0.164195	0.560981	1.05002	0.467241	0.28567	0.821639	0.394242	0.88593	0.121475	0.35971	F41H10.8	WBGene00001244	elo-6	F41H10.8	Metabolism	Metabolism: lipid	Metabolism: lipid: fatty acid
1448	F42A10.1	Q20306	ABC transporter, class F	abcf-3 CELE_F42A10.1 F42A10.1	unreviewed					0.19347	0.823332	0.304734	0.812418	0.144735	0.359305	0.362601	0.733338	0.174815	0.424104	0.0656219	0.972384	0.0300797	0.0824422	F42A10.1	WBGene00018339	abcf-3	F42A10.1	Transmembrane transport	Transmembrane transport: ABC	Transmembrane transport: ABC
1449	F42A10.4b	O01991	Eukaryotic elongation factor 2 kinase (eEF-2 kinase) (eEF-2K) (EC 2.7.11.20) (Calcium/calmodulin-dependent eukaryotic elongation factor 2 kinase)	efk-1 F42A10.4	reviewed	+	+	+		4.49155	0.000869565	3.57522	0.000658228	1.43517	3.31962	3.43396	0.00153846	1.18728	2.95514	0.677539	0.746347	-0.247894	-0.649068	F42A10.4b;F42A10.4a	WBGene00001160	efk-1	F42A10.4	Signaling	Signaling: calcium	Signaling: calcium: calmodulin dependent
1451	F42A6.7a	Q22037	Heterogeneous nuclear ribonucleoprotein A1 (hnRNP A1)	hrp-1 rbp-1 F42A6.7	reviewed					1.12671	0.245741	0.284786	0.838207	-0.133499	-0.335469	1.41972	0.207348	-0.514363	-1.26283	0.901662	0.588868	-0.380864	-0.901295	F42A6.7a;F42A6.7d;F42A6.7c;F42A6.7b	WBGene00001999	hrpa-1	F42A6.7	mRNA functions	mRNA functions: processing	mRNA functions: processing: hnRNP
1453	F42A8.2	Q09545	Succinate dehydrogenase [ubiquinone] iron-sulfur subunit, mitochondrial (EC 1.3.5.1) (Iron-sulfur subunit of complex II) (Ip)	sdhb-1 tag-55 F42A8.2	reviewed					1.03647	0.342254	1.08827	0.356957	-0.405438	-1.00455	0.822026	0.528881	-0.269304	-0.72894	0.485758	0.860704	0.136134	0.412115	F42A8.2	WBGene00006433	sdhb-1	F42A8.2	Metabolism	Metabolism: mitochondria	Metabolism: mitochondria: citric acid cycle
1454	F42C5.8a	P48156	40S ribosomal protein S8	rps-8 F42C5.8	reviewed					0.909153	0.506753	1.1963	0.49036	0.248224	0.78707	0.133325	0.918492	0.0345482	0.115616	0.766131	0.752189	-0.213676	-0.624411	F42C5.8a;F42C5.8b	WBGene00004477	rps-8	F42C5.8	Ribosome	Ribosome: subunit	Ribosome: subunit
1455	F42C5.9	Q20329	PH domain-containing protein	CELE_F42C5.9 F42C5.9	unreviewed					0.0148313	0.97549	0.0306398	0.964196	-0.0372879	-0.0598778	0.0937189	0.882109	-0.113352	-0.175396	0.0598181	0.961211	-0.0760639	-0.116162	F42C5.9	WBGene00018349	F42C5.9	F42C5.9	Unknown	Unknown	Unknown
1456	F42E11.4	Q20334	Troponin I 1 (CeTNI-1) (TnI 1)	tni-1 F42E11.4	reviewed	+	+	+		7.68103	0	6.02237	0	2.8286	6.86654	5.94164	0	2.47835	6.35076	0.801905	0.654108	-0.350257	-0.824563	F42E11.4	WBGene00006584	tni-1	F42E11.4	Muscle function	Muscle function	Muscle function
1459	F42G8.10	O44509	NADH dehydrogenase [ubiquinone] 1 beta subcomplex subunit 11, mitochondrial (Complex I-ESSS) (NADH-ubiquinone oxidoreductase ESSS subunit)	CELE_F42G8.10 F42G8.10	unreviewed					0.922698	0.345369	0.180049	0.895458	-0.0921608	-0.229156	1.54894	0.23591	-0.43382	-1.19732	0.730955	0.671948	-0.34166	-0.783542	F42G8.10	WBGene00018361	F42G8.10	F42G8.10	Metabolism	Metabolism: mitochondria	Metabolism: mitochondria: complex I
1461	F42G8.12	O44512	Cytochrome b-c1 complex subunit Rieske, mitochondrial (EC 7.1.1.8)	isp-1 CELE_F42G8.12 F42G8.12	unreviewed					1.10585	0.520509	0.257388	0.904707	0.0621296	0.206892	1.67972	0.479072	0.222508	0.801559	0.89721	0.784593	0.160379	0.545327	F42G8.12	WBGene00002162	isp-1	F42G8.12	Metabolism	Metabolism: mitochondria	Metabolism: mitochondria: complex III
1464	F42G9.1a	P49595	Protein phosphatase ppm-1.G (EC 3.1.3.16) (Protein phosphatase 2C isoform gamma homolog) (PP2C-gamma) (Protein phosphatase magnesium-dependent 1 gamma homolog)	ppm-1.G F42G9.1	reviewed					0.766499	0.40558	0.962667	0.371621	0.427965	0.978645	0.245571	0.798925	0.141785	0.323577	0.94536	0.665488	-0.28618	-0.79271	F42G9.1a;F42G9.1b	WBGene00018362	ppm-1.G	F42G9.1	Signaling	Signaling: phosphatase	Signaling: phosphatase: other
1466	F42H10.3a	P34416	LIM and SH3 domain protein F42H10.3	F42H10.3	reviewed	+	+	+		5.16829	0.000540541	4.47169	0	2.52102	5.00114	3.60762	0.000272727	1.9789	3.82888	0.977915	0.490969	-0.542128	-1.09117	F42H10.3a;F42H10.3b	WBGene00018367	F42H10.3	F42H10.3	Muscle function	Muscle function	Muscle function
1468	F43C1.2b	P39745	Mitogen-activated protein kinase mpk-1 (EC 2.7.11.24) (MAP kinase sur-1)	mpk-1 sur-1 F43C1.2	reviewed					0.439189	0.584713	0.178447	0.892696	-0.0978844	-0.235067	0.740191	0.48292	-0.347989	-0.794445	0.422093	0.791725	-0.250105	-0.534174	F43C1.2b;F43C1.2a;W06F12.1c;W06F12.1e;W06F12.1b;W06F12.1d;W06F12.1a	WBGene00003401	mpk-1	F43C1.2	Signaling	Signaling: MAPK	Signaling: MAPK
1472	F43D9.3b	A7LPF3	SLY1 homolog	sly-1 CELE_F43D9.3 F43D9.3	unreviewed					0.823961	0.212877	0.173368	0.854576	-0.195455	-0.303894	1.19173	0.107034	-1.04003	-1.51842	0.671217	0.530405	-0.844573	-1.02441	F43D9.3b;F43D9.3a	WBGene00009654	sly-1	F43D9.3	Trafficking	Trafficking: ER/Golgi	Trafficking: ER/Golgi: COP I
1473	F43D9.4	Q20363	Stress-induced protein 1	sip-1 F43D9.4	reviewed					1.38746	0.324634	0.106856	0.949262	0.0392475	0.11644	1.3241	0.379155	0.321067	0.95214	2.17721	0.533642	0.28182	1.01536	F43D9.4	WBGene00004798	sip-1	F43D9.4	Stress response	Stress response: heat	Stress response: heat
1476	F43E2.5	O02089	Peptide-methionine (S)-S-oxide reductase (EC 1.8.4.11) (Peptide-methionine (S)-S-oxide reductase)	msra-1 CELE_F43E2.5 F43E2.5	unreviewed					0.128759	0.838815	0.185081	0.869373	0.149218	0.28719	0.376779	0.685525	0.255897	0.510758	0.109202	0.932202	0.10668	0.188722	F43E2.5	WBGene00018393	msra-1	F43E2.5	Metabolism	Metabolism: 1CC	Metabolism: 1CC: other
1477	F43E2.7	H2KYJ5	MiTochondrial Carrier Homolog	mtch-1 CELE_F43E2.7 F43E2.7	unreviewed					0.23646	0.808592	0.129463	0.921704	0.0662945	0.16797	0.56594	0.689254	0.177625	0.506838	0.30519	0.909466	0.11133	0.312888	F43E2.7	WBGene00018395	mtch-1	F43E2.7	Metabolism	Metabolism: mitochondria	Metabolism: mitochondria: transporter
1478	F43E2.8a	P20163	Endoplasmic reticulum chaperone BiP homolog (Heat shock 70 kDa protein D) (EC 3.6.4.10)	hsp-4 hsp70d F43E2.8	reviewed			+		2.34285	0.0710411	1.37769	0.302968	-0.395143	-1.08752	3.49843	0.0349222	-0.571105	-1.93649	0.553693	0.819757	-0.175962	-0.500352	F43E2.8a;F43E2.8b	WBGene00002008	hsp-4	F43E2.8	Stress response	Stress response: heat	Stress response: heat
1480	F43G9.1	Q93714	Probable isocitrate dehydrogenase [NAD] subunit alpha, mitochondrial (EC 1.1.1.41) (Isocitric dehydrogenase subunit alpha) (NAD(+)-specific ICDH subunit alpha)	idha-1 F43G9.1	reviewed					1.02388	0.513569	1.87215	0.455767	-0.231479	-0.847025	0.148448	0.908808	-0.0419693	-0.135782	0.818057	0.758102	0.18951	0.592773	F43G9.1	WBGene00009664	idha-1	F43G9.1	Metabolism	Metabolism: mitochondria	Metabolism: mitochondria: citric acid cycle
1482	F43G9.9	G5EFB5	CPN-1 (Calponin-homology (CH) domain-containing protein)	cpn-1 CELE_F43G9.9 F43G9.9	unreviewed					0.089537	0.906725	0.153917	0.904875	-0.0855145	-0.20592	0.248809	0.792888	-0.151071	-0.334986	0.104247	0.950534	-0.0655567	-0.151	F43G9.9	WBGene00000777	cpn-1	F43G9.9	Unknown	Unknown	Unknown
1483	F43H9.2a	Q20375	Serine palmitoyltransferase 2 (EC 2.3.1.50) (Long chain base biosynthesis protein 2) (LCB 2) (Serine-palmitoyl-CoA transferase 2) (SPT 2) (SPT2)	sptl-2 F43H9.2	reviewed	+		+	+	2.2381	0.0166829	NaN	1	0	NaN	1.78953	0.0254872	1.22337	2.02761	3.06969	0.0079	1.25555	2.83554	F43H9.2a;F43H9.2b	WBGene00018398	sptl-2	F43H9.2	Metabolism	Metabolism: lipid	Metabolism: lipid: sphingolipid
1487	F44B9.8	P34429	Probable replication factor C subunit 5 (Activator 1 subunit 5)	F44B9.8	reviewed					0.79159	0.249223	0.247997	0.759599	0.320641	0.436743	1.34929	0.0987402	0.894396	1.55212	0.747806	0.551331	0.573755	0.973671	F44B9.8	WBGene00018409	F44B9.8	F44B9.8	DNA	DNA: replication	DNA: replication
1488	F44C4.3	P43508	Cathepsin B-like cysteine proteinase 4 (EC 3.4.22.-) (Cysteine protease-related 4)	cpr-4 F44C4.3	reviewed	+	+			1.67007	0.0424685	2.1615	0.0129587	-1.33079	-2.33976	0.327889	0.682495	-0.319452	-0.514193	1.18685	0.260567	1.01133	1.50238	F44C4.3	WBGene00000784	cpr-4	F44C4.3	Proteolysis general	Proteolysis general: aspartate	Proteolysis general: aspartate: cathepsin
1491	F44E2.8	P34438	Uncharacterized protein F44E2.8	F44E2.8	reviewed					1.0457	0.243629	1.19322	0.303555	0.439435	1.08586	1.19148	0.226792	0.566369	1.22028	0.195455	0.923635	0.126934	0.276371	F44E2.8	WBGene00018421	F44E2.8	F44E2.8	Unknown	Unknown	Unknown: regulated by multiple stresses
1492	F44E5.1	Q9XU97	ATP synthase subunit e, mitochondrial	CELE_F44E5.1 F44E5.1	unreviewed					0.0806893	0.922018	0.223681	0.870697	-0.108635	-0.273231	0.0180558	0.98586	-0.00878181	-0.0239485	0.177986	0.932647	0.0998528	0.237032	F44E5.1	WBGene00009688	F44E5.1	F44E5.1	Unknown	Unknown	Unknown
1493	F44E7.4b	Q8MXK1	Insulin-degrading enzyme	CELE_F44E7.4 F44E7.4	unreviewed					0.295563	0.588628	0.625137	0.406566	-0.657083	-0.920122	0.37392	0.602947	-0.455221	-0.61614	0.122419	0.933407	0.201862	0.245175	F44E7.4b;F44E7.4c;F44E7.4a;F44E7.4d;Y70C5C.1	WBGene00018426	F44E7.4	F44E7.4	Unknown	Unknown	Unknown
1495	F44F4.11	G5EDD4	Tubulin alpha chain	tba-4 CELE_F44F4.11 F44F4.11	unreviewed					0.818421	0.329095	1.44591	0.235625	-0.489071	-1.24102	0.822854	0.373613	-0.484378	-0.960065	0.00548586	0.995387	0.00469322	0.00959453	F44F4.11	WBGene00006530	tba-4	F44F4.11	Cytoskeleton	Cytoskeleton: microtubule	Cytoskeleton: microtubule: tubulin
1497	F44G3.2	O45518	Arginine kinase (EC 2.7.3.3)	argk-1 CELE_F44G3.2 F44G3.2	unreviewed					1.18542	0.124691	0.552156	0.48873	0.499136	0.790766	0.682511	0.421849	-0.511789	-0.892536	1.72843	0.113802	-1.01092	-1.85912	F44G3.2	WBGene00009706	argk-1	F44G3.2	Metabolism	Metabolism: creatine kinase	Metabolism: creatine kinase
1499	F44G4.2	Q20412	Probable NADH dehydrogenase [ubiquinone] 1 beta subcomplex subunit 2, mitochondrial	F44G4.2	reviewed			+		0.998144	0.147647	0.144585	0.872192	-0.227279	-0.282415	3.23626	0.00681081	0.902682	2.47706	0.994496	0.3106	1.12996	1.39439	F44G4.2	WBGene00009712	F44G4.2	F44G4.2	Metabolism	Metabolism: mitochondria	Metabolism: mitochondria: complex I
1501	F45D3.5	G5EFG0	SEL-1 (Suppressor/Enhancer of Lin-12)	sel-1 CELE_F45D3.5 F45D3.5	unreviewed					0.172589	0.804565	0.428168	0.717927	0.208561	0.495298	0.0316394	0.962017	-0.0305309	-0.0570092	0.358516	0.819131	-0.239091	-0.48504	F45D3.5	WBGene00004759	sel-1	F45D3.5	Transmembrane protein	Transmembrane protein: other	Transmembrane protein: other
1502	F45E12.1a	Q20432	CTD nuclear envelope phosphatase 1 homolog (CTDNEP1) (EC 3.1.3.16) (Serine/threonine-protein phosphatase dullard homolog) (Small C-terminal domain phosphatase-like phosphatase 21)	cnep-1 scpl-2 F45E12.1	reviewed					0.0144419	0.976432	0.177829	0.8929	0.102763	0.240165	0.0369259	0.946811	0.0483997	0.0735253	0.0413086	0.972221	-0.0543636	-0.0820967	F45E12.1a;F45E12.1b	WBGene00018474	cnep-1	F45E12.1	Signaling	Signaling: phosphatase	Signaling: phosphatase: other
1506	F45E4.2	Q94230	Transcriptional activator plp-1 (Pur-alpha-like protein 1)	plp-1 F45E4.2	reviewed					0.0798843	0.910792	0.156411	0.89847	-0.0976116	-0.220705	0.31881	0.76501	-0.152146	-0.375337	0.0653651	0.963557	-0.0545341	-0.109071	F45E4.2;F20D1.4	WBGene00004046	plp-1	F45E4.2	Transcription factor	Transcription factor: other	Transcription factor: other
1509	F45G2.4	O62246	Coatomer subunit epsilon (Epsilon-coat protein) (Epsilon-COP)	cope-1 F45G2.4	reviewed					0.941088	0.329159	0.229136	0.852822	-0.137022	-0.308505	1.62924	0.327721	0.327055	1.03127	1.05219	0.515134	0.464077	1.05589	F45G2.4	WBGene00009732	cope-1	F45G2.4	Trafficking	Trafficking: ER/Golgi	Trafficking: ER/Golgi: COP I
1510	F45G2.8	O62250	Mitochondrial import inner membrane translocase subunit tim-16	F45G2.8	reviewed	+		+	+	4.33275	0.00045283	1.21474	0.129236	0.94443	1.49083	5.02101	0	2.56824	5.57303	2.61592	0.00770732	1.62381	2.83553	F45G2.8	WBGene00009734	F45G2.8	F45G2.8	Unknown	Unknown	Unknown
1511	F45H10.1a	O02266	Aldedh domain-containing protein	alh-7 CELE_F45H10.1 F45H10.1	unreviewed					0.6638	0.304395	1.0563	0.20658	-0.773001	-1.2933	0.805405	0.261089	-0.864074	-1.14812	0.0580905	0.958634	-0.0910728	-0.119862	F45H10.1a;F45H10.1b	WBGene00000113	alh-7	F45H10.1	Metabolism	Metabolism: short chain dehydrogenase	Metabolism: short chain dehydrogenase
1512	F45H10.2	O45525	Cytochrome b-c1 complex subunit 8 (Complex III subunit 8) (Complex III subunit VIII)	CELE_F45H10.2 F45H10.2	unreviewed					0.225512	0.755846	0.276437	0.808741	-0.166805	-0.367754	0.660795	0.568853	-0.267009	-0.667704	0.12154	0.933695	-0.100204	-0.195925	F45H10.2	WBGene00009739	F45H10.2	F45H10.2	Metabolism	Metabolism: mitochondria	Metabolism: mitochondria: complex III
1513	F45H10.3	O02267	NADH dehydrogenase [ubiquinone] 1 alpha subcomplex subunit 7 (Complex I-B14.5a) (NADH-ubiquinone oxidoreductase subunit B14.5a)	CELE_F45H10.3 F45H10.3	unreviewed					0.129176	0.825462	0.231769	0.802794	-0.219614	-0.373798	0.296292	0.716512	-0.271273	-0.460455	0.0563939	0.966635	-0.0516598	-0.0981074	F45H10.3	WBGene00009740	F45H10.3	F45H10.3	Metabolism	Metabolism: mitochondria	Metabolism: mitochondria: complex I
1517	F46A9.5	G5ECU1	Skp1-related protein	skr-1 F46A9.5	reviewed					0.289165	0.749349	0.337441	0.798066	0.150667	0.382373	0.856836	0.578612	0.216937	0.653321	0.110713	0.948148	0.0662704	0.156262	F46A9.5	WBGene00004807	skr-1	F46A9.5	Proteolysis proteasome	Proteolysis proteasome: E3	Proteolysis proteasome: E3: SCF
1521	F46B6.7	Q20448	Zinc finger protein ztf-7 (Zinc finger putative transcription factor family 7)	ztf-7 F46B6.7	reviewed	+		+		2.20856	0.0188966	1.59728	0.0851636	-0.828503	-1.65077	2.42559	0.00624762	-1.32526	-2.5085	0.664406	0.611508	-0.496755	-0.871076	F46B6.7	WBGene00009772	ztf-7	F46B6.7	Nucleic acid	Nucleic acid: binding	Nucleic acid: binding: zinc finger
1525	F46C5.9	G5EFD7	WD_REPEATS_REGION domain-containing protein	CELE_F46C5.9 F46C5.9	unreviewed	+		+		2.354	0.0165926	1.6322	0.0573545	1.00587	1.79719	4.16785	0.000424242	1.20971	3.35235	0.230596	0.884534	0.203835	0.363189	F46C5.9	WBGene00009784	F46C5.9	F46C5.9	Unknown	Unknown	Unknown
1526	F46E10.10	Q9UAV5	Malate dehydrogenase, cytoplasmic (EC 1.1.1.37)	mdh-1 F46E10.10	reviewed					0.275291	0.591513	0.380676	0.588005	-0.588246	-0.663814	0.452126	0.496689	-0.746834	-0.779939	0.100225	0.932425	-0.158588	-0.201475	F46E10.10	WBGene00018491	mdh-1	F46E10.10	Metabolism	Metabolism: glycolysis	Metabolism: glycolysis
1527	F46E10.1c	Q5TKA3	Fatty Acid CoA Synthetase family	acs-1 CELE_F46E10.1 F46E10.1	unreviewed	+		+		2.59629	0.0362692	2.30223	0.0624848	-0.648887	-1.75743	2.96226	0.0338667	-0.638479	-1.94408	0.0188888	0.994078	0.0104076	0.0267537	F46E10.1c;F46E10.1b;F46E10.1a	WBGene00018488	acs-1	F46E10.1	Metabolism	Metabolism: lipid	Metabolism: lipid: fatty acid
1529	F46E10.9	G5EC91	Thioredoxin domain-containing protein (Thioredoxin-like protein DPY-11)	dpy-11 CELE_F46E10.9 F46E10.9	unreviewed					0.0755943	0.907239	0.000413313	1	-0.000427246	-0.000780543	0.187789	0.814554	0.157527	0.29547	0.300582	0.884188	0.157954	0.372634	F46E10.9	WBGene00001073	dpy-11	F46E10.9	Transmembrane protein	Transmembrane protein: other	Transmembrane protein: other
1530	F46F11.1b	P91309	Inositol hexakisphosphate and diphosphoinositol-pentakisphosphate kinase (EC 2.7.4.24) (InsP6 and PP-IP5 kinase)	F46F11.1	reviewed	+		+	+	4.37986	0.000882353	NaN	1	0	NaN	3.1121	0.00330612	1.09557	2.68112	3.95111	0.000592593	1.61029	3.74634	F46F11.1b;F46F11.1a	WBGene00018508	F46F11.1	F46F11.1	Signaling	Signaling: lipid	Signaling: lipid: kinase inositol
1531	F46F11.2	P91306	CSD domain-containing protein	cey-2 CELE_F46F11.2 F46F11.2	unreviewed					0.24497	0.823343	0.345327	0.810787	0.133431	0.362	0.00609019	0.998157	-0.00135345	-0.0049187	0.362751	0.88524	-0.134784	-0.370743	F46F11.2	WBGene00000473	cey-2	F46F11.2	mRNA functions	mRNA functions: processing	mRNA functions: processing: cold shock
1532	F46F11.5	P91303	Probable V-type proton ATPase subunit G (V-ATPase subunit G) (Vacuolar proton pump subunit G)	vha-10 F46F11.5	reviewed					0.0855998	0.91119	0.148822	0.917534	-0.0761589	-0.191583	0.111359	0.889724	0.0674362	0.15799	0.232036	0.904142	0.143595	0.316895	F46F11.5	WBGene00006919	vha-10	F46F11.5	Lysosome	Lysosome: Vacuolar ATPase	Lysosome: Vacuolar ATPase
1538	F46H5.3b	Q10454	Probable arginine kinase F46H5.3 (AK) (EC 2.7.3.3)	F46H5.3	reviewed					0.14288	0.777556	0.0897088	0.921892	-0.123596	-0.174929	0.337161	0.637831	-0.445188	-0.575391	0.220259	0.866086	-0.321592	-0.405689	F46H5.3b;F46H5.3a	WBGene00018519	F46H5.3	F46H5.3	Metabolism	Metabolism: creatine kinase	Metabolism: creatine kinase
1540	F46H5.7c	H2L049	TDP43_N domain-containing protein	CELE_F46H5.7 F46H5.7	unreviewed	+	+	+	+	5.90675	0.000526316	4.67927	0	1.87268	4.55029	2.8927	0.0066422	1.02954	2.49584	4.26595	0.0114545	-0.843139	-2.73201	F46H5.7c;F46H5.7a;F46H5.7b	WBGene00018522	F46H5.7	F46H5.7	Unknown	Unknown	Unknown
1542	F47B10.1	P53588	Succinate--CoA ligase [ADP-forming] subunit beta, mitochondrial (EC 6.2.1.5) (ATP-specific succinyl-CoA synthetase subunit beta) (A-SCS) (Succinyl-CoA synthetase beta-A chain) (SCS-betaA)	suca-1 F47B10.1	reviewed					0.522857	0.639064	0.601261	0.669563	-0.207121	-0.564106	0.640502	0.64311	-0.198909	-0.564035	0.0275454	0.995418	0.00821266	0.0270839	F47B10.1	WBGene00009812	suca-1	F47B10.1	Metabolism	Metabolism: mitochondria	Metabolism: mitochondria: citric acid cycle
1548	F47G9.1	Q20546	GOLD domain-containing protein	tmed-10 CELE_F47G9.1 F47G9.1	unreviewed					0.492081	0.592976	0.206949	0.872022	0.11272	0.268913	1.16028	0.435377	0.297441	0.870309	0.41486	0.834099	0.184721	0.460777	F47G9.1	WBGene00009829	tmed-10	F47G9.1	Transmembrane protein	Transmembrane protein: other	Transmembrane protein: other
1551	F48C1.6	O01572	OCIA domain-containing protein	CELE_F48C1.6 F48C1.6	unreviewed					0.283843	0.681884	0.386112	0.696935	0.258814	0.519271	0.0778372	0.913505	-0.0615005	-0.126177	0.539715	0.738467	-0.320315	-0.664814	F48C1.6	WBGene00018599	F48C1.6	F48C1.6	Unknown	Unknown	Unknown
1552	F48E3.3	Q9GPA0	UDP-Glucose Glycoprotein glucosylTransferase	uggt-1 CELE_F48E3.3 F48E3.3	unreviewed					0.610462	0.341889	0.969736	0.221508	-0.843879	-1.26865	0.629046	0.397549	-0.670806	-0.928754	0.128052	0.93316	0.173074	0.242648	F48E3.3	WBGene00018604	uggt-1	F48E3.3	Protein modification	Protein modification: carbohydrate	Protein modification: carbohydrate
1554	F48E8.5	Q09543	Probable serine/threonine-protein phosphatase PP2A regulatory subunit (Protein phosphatase PP2A regulatory subunit A)	paa-1 F48E8.5	reviewed					0.140363	0.854247	0.123986	0.918446	0.0830372	0.183104	0.448178	0.707472	0.185633	0.476426	0.169979	0.931124	0.102596	0.234946	F48E8.5	WBGene00003901	paa-1	F48E8.5	Signaling	Signaling: phosphatase	Signaling: phosphatase: other
1556	F48F7.1a	G5EGR6	Protein argonaute	alg-1 CELE_F48F7.1 F48F7.1	unreviewed					0.692187	0.366125	0.693442	0.434558	0.479622	0.879162	1.01641	0.27714	0.552145	1.11986	0.0884869	0.949627	0.0725235	0.144754	F48F7.1a;F48F7.1b	WBGene00000105	alg-1	F48F7.1	Non-coding RNA	Non-coding RNA: small RNA	Non-coding RNA: small RNA: argonaute
1560	F49C12.8	Q20585	26S proteasome non-ATPase regulatory subunit 6 (26S proteasome regulatory subunit rpn-7)	rpn-7 F49C12.8	reviewed					1.0085	0.51261	0.0582786	0.964562	0.0203068	0.0625896	1.21725	0.524235	0.224206	0.740601	1.45288	0.707977	0.203899	0.726687	F49C12.8	WBGene00004463	rpn-7	F49C12.8	Proteolysis proteasome	Proteolysis proteasome: 19S	Proteolysis proteasome: 19S
1563	F49D11.10	A7DT40	WD_REPEATS_REGION domain-containing protein	CELE_F49D11.10 F49D11.10	unreviewed					0.324565	0.701862	0.8445	0.536845	0.264062	0.728225	0.265471	0.783275	0.155239	0.34951	0.201911	0.924352	-0.108823	-0.261508	F49D11.10	WBGene00045433	F49D11.10	F49D11.10	Unknown	Unknown	Unknown
1564	F49D11.8	O44727	Calponin-homology (CH) domain-containing protein	cpn-4 CELE_F49D11.8 F49D11.8	unreviewed					0.486291	0.420355	0.16925	0.871579	0.159819	0.280346	0.498351	0.479725	-0.640798	-0.800012	0.641213	0.543286	-0.800616	-0.983688	F49D11.8	WBGene00000780	cpn-4	F49D11.8	Cytoskeleton	Cytoskeleton: actin function	Cytoskeleton: actin function: binding
1569	F49E2.5l	A0A4V0IKJ7	Translation initiation factor IF-2	CELE_F49E2.5 F49E2.5	unreviewed		+			2.12481	0.0504	2.17343	0.0442697	0.781518	1.88122	0.996504	0.473522	0.288667	0.811605	1.18529	0.46755	-0.492851	-1.14396	F49E2.5l;F49E2.5m;F49E2.5a;F49E2.5p;F49E2.5q;F49E2.5n;F49E2.5j;F49E2.5o;F49E2.5i;F49E2.5c;F49E2.5r;F49E2.5s;F49E2.5t;F49E2.5u;F49E2.5b;F49E2.5h;F49E2.5d;F49E2.5v;F49E2.5w;F49E2.5k;F49E2.5e;F49E2.5f;F49E2.5g	WBGene00009888	F49E2.5	F49E2.5	Unknown	Unknown	Unknown
1571	F49E8.3a	Q4TT88	Puromycin-sensitive aminopeptidase (PSA) (EC 3.4.11.14) (Cytosol alanyl aminopeptidase) (AAP-S)	pam-1 F49E8.3	reviewed					0.318418	0.586457	0.550461	0.49052	-0.496621	-0.788176	0.484685	0.525556	-0.512489	-0.741115	0.0113364	0.995146	-0.0158688	-0.0234664	F49E8.3a;F49E8.3b	WBGene00003914	pam-1	F49E8.3	Proteolysis general	Proteolysis general: metallopeptidase	Proteolysis general: metallopeptidase
1573	F49E8.5	Q27257	Protein dif-1	dif-1 F49E8.5	reviewed					0.320414	0.64864	0.0722442	0.946706	-0.0614922	-0.12104	0.414359	0.652555	0.276493	0.551891	0.672711	0.697549	0.337985	0.751991	F49E8.5	WBGene00000996	dif-1	F49E8.5	Transmembrane transport	Transmembrane transport: mitochondrial	Transmembrane transport: mitochondrial: solute carrier
1574	F49H12.5	Q9N5S7	ThioredoXin Domain Containing protein homolog	txdc-12.2 CELE_F49H12.5 F49H12.5	unreviewed					0.681596	0.421309	0.345306	0.746074	0.217324	0.457901	0.515215	0.633333	-0.246642	-0.580031	1.09046	0.503212	-0.463966	-1.07247	F49H12.5	WBGene00018656	txdc-12.2	F49H12.5	Unknown	Unknown	Unknown: regulated by multiple stresses
1575	F52A8.1	Q20637	Uncharacterized protein	CELE_F52A8.1 F52A8.1	unreviewed					0.645978	0.252782	0.80626	0.227044	1.25506	1.25259	0.101078	0.850416	-0.291004	-0.229304	1.07677	0.221376	-1.54607	-1.57258	F52A8.1	WBGene00009915	F52A8.1	F52A8.1	Unknown	Unknown	Unknown: regulated by multiple stresses
1579	F52B10.1b	A0A5E4LXR0	Non-muscle MYosin	nmy-1 CELE_F52B10.1 F52B10.1	unreviewed	+	+	+		2.5939	0.0138301	2.40564	0.0226111	0.902355	2.12128	2.51272	0.00916667	1.10238	2.37788	0.297224	0.861106	0.200029	0.411421	F52B10.1b	WBGene00003776	nmy-1	F52B10.1	Muscle function	Muscle function	Muscle function
1580	F52B11.2b	Q9XUE6	Probable phosphomannomutase (PMM) (EC 5.4.2.8)	F52B11.2	reviewed					0.676358	0.248402	0.930052	0.163457	1.41516	1.40572	0.227095	0.71838	0.514189	0.457782	1.01735	0.344881	-0.900972	-1.32919	F52B11.2b;F52B11.2a	WBGene00009925	F52B11.2	F52B11.2	Metabolism	Metabolism: carbohydrate	Metabolism: carbohydrate
1581	W05B2.6	Q9XVG3	Col_cuticle_N domain-containing protein	col-92 CELE_W05B2.6 W05B2.6	unreviewed					0.311773	0.655755	0.541389	0.588518	-0.318169	-0.663915	0.421227	0.641894	-0.296612	-0.571934	0.0283897	0.987404	0.0215565	0.0465449	W05B2.6;W05B2.5;W05B2.1;F52B11.4	WBGene00000667	col-92	W05B2.6	Extracellular material	Extracellular material: collagen	Extracellular material: collagen
1582	F52B5.1a	G5EC65	Anion exchange protein	abts-1 CELE_F52B5.1 F52B5.1	unreviewed					1.93057	0.0519225	1.83765	0.0557861	0.862877	1.80591	0.806558	0.451975	0.364069	0.841646	1.43542	0.399411	-0.498808	-1.24959	F52B5.1a;F52B5.1b;F52B5.1c	WBGene00009920	abts-1	F52B5.1	Neuronal function	Neuronal function: other	Neuronal function: other
1583	F52B5.2	Q20643	Protein kinase domain-containing protein	CELE_F52B5.2 F52B5.2	unreviewed		+			1.40277	0.0564776	2.64168	0.00276596	-1.54239	-2.80221	0.513771	0.472948	-0.630757	-0.811497	0.742224	0.486458	0.911634	1.10877	F52B5.2	WBGene00009921	F52B5.2	F52B5.2	Signaling	Signaling: S/T kinase	Signaling: S/T kinase
1585	F52B5.6	Q20647	60S ribosomal protein L23a 2	rpl-25.2 F52B5.6	reviewed					0.324901	0.724006	0.649215	0.620236	0.234293	0.620011	0.271293	0.815879	0.106092	0.291585	0.249455	0.907878	-0.128201	-0.310779	F52B5.6	WBGene00004439	rpl-25.2	F52B5.6	Ribosome	Ribosome: subunit	Ribosome: subunit
1587	F52C9.3	Q10123	Uncharacterized protein F52C9.3	F52C9.3	reviewed					0.0417051	0.948175	0.0111112	0.984256	-0.0101494	-0.019874	0.119201	0.870572	0.10051	0.194068	0.246523	0.923117	0.110659	0.287214	F52C9.3	WBGene00018674	F52C9.3	F52C9.3	Metabolism	Metabolism: lipid	Metabolism: lipid: glycerolipid
1588	F52D10.3a	Q20655	14-3-3-like protein 2	ftt-2 F52D10.3	reviewed					0.424602	0.512918	0.700689	0.402048	-0.560059	-0.933165	0.408606	0.594854	-0.401632	-0.625387	0.184959	0.918791	0.158427	0.293657	F52D10.3a;F52D10.3c;M117.3	WBGene00001502	ftt-2	F52D10.3	Signaling	Signaling: hippo	Signaling: hippo
1589	F52E1.7b	Q7JP52	SHSP domain-containing protein	hsp-17 CELE_F52E1.7 F52E1.7	unreviewed					0.182343	0.805196	0.231682	0.84015	-0.152379	-0.324926	0.132682	0.872799	0.0816605	0.187903	0.405262	0.817905	0.23404	0.509429	F52E1.7b;F52E1.7a	WBGene00002021	hsp-17	F52E1.7	Stress response	Stress response: heat	Stress response: heat
1591	F52E4.1b	Q8WQF1	Propionyl Coenzyme A Carboxylase Beta subunit	pccb-1 CELE_F52E4.1 F52E4.1	unreviewed					0.750872	0.326969	0.87041	0.301807	-0.633067	-1.09046	0.578894	0.487642	-0.45927	-0.789046	0.466382	0.831097	0.173796	0.467282	F52E4.1b;F52E4.1a	WBGene00018701	pccb-1	F52E4.1	Metabolism	Metabolism: lipid	Metabolism: lipid: beta oxidation
1595	F52H2.6b	A0A5E4LZ56	FAD-binding PCMH-type domain-containing protein	dhcr-24 CELE_F52H2.6 F52H2.6	unreviewed	+	+	+		4.31927	0.000413793	3.65819	0	-1.88508	-3.79535	3.83735	0.000315789	-1.96619	-4.00123	NaN	1	0	NaN	F52H2.6b;F52H2.6a	WBGene00018718	dhcr-24	F52H2.6	Metabolism	Metabolism: lipid	Metabolism: lipid: sterol
1598	F52H3.7a	Q20684	Galectin	lec-2 CELE_F52H3.7 F52H3.7	unreviewed					0.0895834	0.850942	0.197445	0.798632	-0.335824	-0.381617	0.220248	0.733853	-0.402842	-0.427426	0.0417296	0.97223	-0.0670177	-0.087689	F52H3.7a	WBGene00002265	lec-2	F52H3.7	Extracellular material	Extracellular material: galectin	Extracellular material: galectin
1601	F53A2.4	G5EE74	CS domain-containing protein (NUD-1)	nud-1 CELE_F53A2.4 F53A2.4	unreviewed	+		+		1.6756	0.0473191	0.273374	0.752058	0.289216	0.449234	1.63121	0.0389831	1.18811	1.90072	2.47021	0.0507027	0.898891	2.14704	F53A2.4	WBGene00003829	nud-1	F53A2.4	Development	Development: apoptosis	Development: apoptosis
1602	F53A2.6b	O45551	Eukaryotic translation initiation factor 4E-1 (eIF-4E-1) (eIF4E-1) (eIF-4F 25 kDa subunit) (mRNA cap-binding protein)	ife-1 F53A2.6	reviewed					0.218601	0.788466	0.438361	0.701542	0.21861	0.511536	0.333816	0.772682	0.136275	0.361407	0.132276	0.929946	-0.0823349	-0.188334	F53A2.6b;F53A2.6a;Y57A10A.30	WBGene00002059	ife-1	F53A2.6	Ribosome	Ribosome: EIF	Ribosome: EIF
1603	F53A2.7	O45552	ACetyl-CoA Acyltransferase 2 homolog	acaa-2 CELE_F53A2.7 F53A2.7	unreviewed					0.459305	0.60475	0.7363	0.586694	-0.251552	-0.674788	0.64729	0.568312	-0.273543	-0.670158	0.0355526	0.983718	-0.021991	-0.052868	F53A2.7	WBGene00009952	acaa-2	F53A2.7	Metabolism	Metabolism: lipid	Metabolism: lipid: other
1604	F53A3.3a	O17218	Ribosomal Protein, Small subunit	rps-22 CELE_F53A3.3 F53A3.3	unreviewed					2.28382	0.0503806	2.35484	0.081581	0.585505	1.67595	1.86879	0.0847	0.658664	1.61094	0.175231	0.932089	0.073159	0.200801	F53A3.3a;F53A3.3b	WBGene00004491	rps-22	F53A3.3	Ribosome	Ribosome: subunit	Ribosome: subunit
1605	F53A9.10	Q7Z072	TropoNin T	tnt-2 CELE_F53A9.10 F53A9.10	unreviewed	+	+	+	+	5.07001	0.0005	4.04481	0	2.59592	4.64152	2.73383	0.00105263	1.7147	2.97748	3.59113	0.0155294	-0.881226	-2.57756	F53A9.10	WBGene00006587	tnt-2	F53A9.10	Muscle function	Muscle function	Muscle function
1606	F53B6.4b	I2HA90	Major sperm protein	CELE_F53B6.4 F53B6.4	unreviewed	+	+		+	3.5435	0.0012381	4.10492	0	1.51322	3.73297	NaN	1	0	NaN	2.91435	0.00477419	-1.82254	-3.17983	F53B6.4b;F53B6.4a	WBGene00009959	F53B6.4	F53B6.4	Unknown	Unknown	Unknown: regulated by multiple stresses
1607	F53C11.3	Q93761	Uncharacterized oxidoreductase F53C11.3 (EC 1.-.-.-)	F53C11.3	reviewed					0.267229	0.757486	0.0997323	0.94042	-0.053756	-0.134418	0.302116	0.763229	0.157285	0.372718	0.712856	0.757285	0.21104	0.60515	F53C11.3	WBGene00009973	F53C11.3	F53C11.3	Metabolism	Metabolism: lipid	Metabolism: lipid: beta oxidation
1610	F53E2.2									0.601055	0.401028	0.69851	0.445436	-0.455149	-0.865273	0.867993	0.309781	-0.593685	-1.06458	0.143555	0.932422	-0.138535	-0.242626	F53E2.2	WBGene00302980	F53E2.2	F53E2.2	Cytoskeleton	Cytoskeleton: actin function	Cytoskeleton: actin function: binding
1611	F53F1.2	P91997	Aldo_ket_red domain-containing protein	CELE_F53F1.2 F53F1.2	unreviewed					0.0513735	0.925813	0.19801	0.83999	-0.193973	-0.327766	0.12222	0.865225	-0.103631	-0.199108	0.0700493	0.956538	0.0903419	0.135694	F53F1.2	WBGene00009980	F53F1.2	F53F1.2	Metabolism	Metabolism: short chain dehydrogenase	Metabolism: short chain dehydrogenase
1614	F53F10.3	O01578	Probable mitochondrial pyruvate carrier 2 (MPC2)	mpc-2 F53F10.3	reviewed					0.341089	0.643765	0.0999609	0.929201	0.0726231	0.154675	0.629322	0.535827	0.325232	0.717754	0.428264	0.789028	0.252609	0.54008	F53F10.3	WBGene00018765	mpc-2	F53F10.3	Metabolism	Metabolism: mitochondria	Metabolism: mitochondria: transporter
1615	F53F10.4a	O01577	Ras-related protein Rab-2A	unc-108 CELE_F53F10.4 F53F10.4	unreviewed					0.481831	0.538892	0.466193	0.63841	-0.296394	-0.600831	0.64309	0.49818	-0.38408	-0.777776	0.215624	0.931382	-0.0876862	-0.240511	F53F10.4a;F53F10.4b;F53F10.4c;F53F10.4d	WBGene00006833	unc-108	F53F10.4	Signaling	Signaling: small GTPase	Signaling: small GTPase: Rab
1616	F53F10.5	O01576	Nuclear Pore complex Protein	npp-11 CELE_F53F10.5 F53F10.5	unreviewed					0.250802	0.675755	0.133052	0.893458	0.157804	0.241957	0.555986	0.519855	0.423286	0.750955	0.3387	0.81997	0.265481	0.490866	F53F10.5	WBGene00003797	npp-11	F53F10.5	Nuclear pore	Nuclear pore: structure	Nuclear pore: structure
1617	F53F4.10	Q20719	Probable NADH dehydrogenase [ubiquinone] flavoprotein 2, mitochondrial (EC 7.1.1.2)	F53F4.10	reviewed					0.466793	0.641406	0.415256	0.760213	0.16828	0.439524	0.168381	0.856961	-0.0824188	-0.210406	1.22687	0.661201	-0.250699	-0.798068	F53F4.10	WBGene00009992	F53F4.10	F53F4.10	Metabolism	Metabolism: mitochondria	Metabolism: mitochondria: complex I
1618	F53F4.11	Q20720	Ribosomal l1 domain-containing protein	CELE_F53F4.11 F53F4.11	unreviewed					1.15256	0.190962	1.08357	0.279503	0.541896	1.14544	0.133976	0.8711	-0.08395	-0.191195	1.27979	0.355978	-0.625846	-1.31719	F53F4.11	WBGene00009993	F53F4.11	F53F4.11	Metabolism	Metabolism: mitochondria	Metabolism: mitochondria: ribosome
1621	F53G12.1	O01803	Ras-related protein rab-11.1 (Rab GTPase rab-11.1)	rab-11.1 F53G12.1	reviewed					0.0102509	0.98597	0.0579163	0.953956	-0.0540173	-0.101349	0.00100781	0.999318	-0.000823212	-0.00173425	0.0815158	0.958105	0.053194	0.1214	F53G12.1	WBGene00004274	rab-11.1	F53G12.1	Trafficking	Trafficking: vesicle targeting/fusion	Trafficking: vesicle targeting/fusion: RAB
1622	F53G12.10	O01802	60S ribosomal protein L7	rpl-7 F53G12.10	reviewed					0.738545	0.576028	0.998636	0.536743	0.240138	0.729283	0.544047	0.792362	0.0950081	0.335653	0.460699	0.854621	-0.14513	-0.420669	F53G12.10	WBGene00004418	rpl-7	F53G12.10	Ribosome	Ribosome: subunit	Ribosome: subunit
1628	F54A3.3	Q9N4J8	T-complex protein 1 subunit gamma	cct-3 F54A3.3	reviewed					1.2561	0.463261	1.3152	0.475373	-0.250874	-0.815017	0.501559	0.798656	-0.094249	-0.327323	1.0487	0.778558	0.156625	0.557279	F54A3.3	WBGene00018782	cct-3	F54A3.3	Chaperone	Chaperone: T complex	Chaperone: T complex
1629	F54A3.5	Q9N4K0	MICOS complex subunit Mic10	F54A3.5	reviewed					0.553645	0.513892	0.566509	0.605733	0.278539	0.639222	0.79021	0.44742	0.383173	0.853775	0.18945	0.930845	0.104634	0.249368	F54A3.5	WBGene00018784	F54A3.5	F54A3.5	Metabolism	Metabolism: mitochondria	Metabolism: mitochondria: other
1631	F54B3.3	Q20748	ATPase family AAA domain-containing protein 3	atad-3 F54B3.3	reviewed					0.021578	0.980986	0.0217515	0.976838	-0.0120842	-0.0308924	0.0679755	0.932068	0.0361374	0.0922755	0.446311	0.930952	0.0482216	0.193329	F54B3.3	WBGene00010015	atad-3	F54B3.3	Metabolism	Metabolism: mitochondria	Metabolism: mitochondria: other
1632	F54C1.7	G5EF37	Paralysed Arrest at Two-fold (Troponin C)	pat-10 tnc-1 CELE_F54C1.7 F54C1.7	unreviewed					1.08415	0.146937	1.21484	0.123347	0.991452	1.51356	0.536218	0.487421	0.523589	0.789662	1.0872	0.502337	-0.467863	-1.0752	F54C1.7	WBGene00003934	pat-10	F54C1.7	Muscle function	Muscle function	Muscle function
1638	F54C9.1	Q20751	Eukaryotic translation initiation factor 5A-2 (eIF-5A-2) (Initiation factor five protein 2)	iff-2 F54C9.1	reviewed					1.20896	0.178538	0.466396	0.724286	-0.188764	-0.4881	1.22777	0.179883	-0.656189	-1.31619	0.944204	0.536353	-0.467425	-1.00902	F54C9.1	WBGene00002065	iff-2	F54C9.1	Ribosome	Ribosome: EIF	Ribosome: EIF
1641	F54C9.5	P49405	60S ribosomal protein L5	rpl-5 F54C9.5	reviewed					0.428538	0.72127	0.0332116	0.97027	-0.0144867	-0.0411642	0.82549	0.642273	-0.176347	-0.567788	0.57536	0.817261	-0.161861	-0.482722	F54C9.5	WBGene00004416	rpl-5	F54C9.5	Ribosome	Ribosome: subunit	Ribosome: subunit
1643	F54C9.8	Q20757	Pumilio domain-containing protein 5	puf-5 F54C9.8	reviewed					0.522826	0.433022	0.680026	0.423853	0.521381	0.896593	0.640461	0.411822	0.598079	0.907527	0.0806129	0.952588	0.0766975	0.140223	F54C9.8	WBGene00004241	puf-5	F54C9.8	mRNA functions	mRNA functions: binding	mRNA functions: binding: PUF
1646	F54D11.1	Q22993	Phosphoethanolamine N-methyltransferase 2 (PMT-2) (EC 2.1.1.103) (S-adenosyl-L-methionine:phosphomethylethanolamine N-methyltransferase)	pmt-2 F54D11.1	reviewed					0.625123	0.375872	0.790184	0.33974	-0.612941	-1.02499	0.676906	0.411595	-0.545355	-0.908139	0.0786883	0.95628	0.0675861	0.131829	F54D11.1	WBGene00018811	pmt-2	F54D11.1	Metabolism	Metabolism: lipid	Metabolism: lipid: phospholipid
1648	F54D5.7	Q20772	Probable glutaryl-CoA dehydrogenase, mitochondrial (GCD) (EC 1.3.8.6)	F54D5.7	reviewed					0.248044	0.724696	0.506063	0.609224	-0.307389	-0.634108	0.308262	0.73459	-0.19935	-0.418195	0.141532	0.92405	0.108039	0.219151	F54D5.7	WBGene00010052	F54D5.7	F54D5.7	Metabolism	Metabolism: amino acid	Metabolism: amino acid: breakdown
1649	F54D5.8	Q20774	J domain-containing protein	dnj-13 CELE_F54D5.8 F54D5.8	unreviewed					0.0788434	0.906501	0.0563046	0.953224	0.0428944	0.0909626	0.152569	0.843567	-0.126844	-0.24308	0.255011	0.886537	-0.169738	-0.356461	F54D5.8	WBGene00001031	dnj-13	F54D5.8	Chaperone	Chaperone: DnaJ domain	Chaperone: DnaJ domain
1651	F54D8.2	Q20779	Cytochrome c oxidase subunit 6A, mitochondrial (Cytochrome c oxidase polypeptide VIa)	cox-6A tag-174 F54D8.2	reviewed					1.9144	0.11623	2.34906	0.0950442	-0.549879	-1.61441	0.983732	0.450767	-0.314522	-0.84688	0.844175	0.731865	0.235357	0.682237	F54D8.2	WBGene00006519	cox-6A	F54D8.2	Metabolism	Metabolism: mitochondria	Metabolism: mitochondria: complex IV
1652	F54D8.3a	Q20780	Aldedh domain-containing protein	alh-1 CELE_F54D8.3 F54D8.3	unreviewed					0.512086	0.420967	0.677267	0.391223	-0.630815	-0.951332	0.619643	0.406819	-0.654608	-0.914507	0.020828	0.987564	-0.0237926	-0.0401431	F54D8.3a;F54D8.3b;K04F1.15	WBGene00000107	alh-1	F54D8.3	Metabolism	Metabolism: lipid	Metabolism: lipid: other
1655	F54E2.3e	V6CLP5	Kettin homolog	ketn-1 let-330 MH44 pqn-43 F54E2.3	reviewed	+	+	+		2.96963	0.00396117	2.38582	0.00388	1.74362	2.72829	1.79891	0.0221127	1.33442	2.09184	3.00725	0.284507	-0.409197	-1.45646	F54E2.3e;F54E2.3g;F54E2.3f;F54E2.3h;F54E2.3a;F54E2.3i;F54E2.3c;F54E2.3j;F54E2.3d;F54E2.3k;F54E2.3l;REV__Y71G12A.3b;REV__Y71G12A.3a	WBGene00004130	ketn-1	F54E2.3	Cytoskeleton	Cytoskeleton: other	Cytoskeleton: other
1657	F54E7.2	P49196	40S ribosomal protein S12	rps-12 F54E7.2	reviewed					0.544463	0.510226	0.745852	0.470411	-0.379424	-0.828508	0.866537	0.469649	-0.321435	-0.816011	0.07662	0.959724	0.0579884	0.122081	F54E7.2	WBGene00004481	rps-12	F54E7.2	Ribosome	Ribosome: subunit	Ribosome: subunit
1659	F54F11.2a	O45569	NEPrilysin metallopeptidase family	nep-17 CELE_F54F11.2 F54F11.2	unreviewed					0.0461262	0.947406	0.0942453	0.931389	-0.0708843	-0.148406	0.255062	0.81567	-0.111352	-0.292149	0.0552659	0.973292	-0.0404675	-0.08783	F54F11.2a;F54F11.2b	WBGene00010070	nep-17	F54F11.2	Proteolysis general	Proteolysis general: metallopeptidase	Proteolysis general: metallopeptidase
1661	F54F2.1	P34446	Integrin alpha pat-2 (Paralyzed arrest at two-fold protein 2)	pat-2 F54F2.1	reviewed	+		+		2.09714	0.0358647	0.112959	0.922954	0.0836796	0.175112	2.45666	0.0251733	-0.81832	-2.04496	1.84618	0.116946	-0.902	-1.84385	F54F2.1	WBGene00003929	pat-2	F54F2.1	Cytoskeleton	Cytoskeleton: integrin	Cytoskeleton: integrin
1664	F54F3.1c	C7FZU4	NIDogen (Basement membrane protein)	nid-1 CELE_F54F3.1 F54F3.1	unreviewed					0.237745	0.622275	0.288432	0.685013	-0.53056	-0.542291	0.412567	0.522936	-0.811813	-0.746934	0.178479	0.890064	-0.281253	-0.342273	F54F3.1c;F54F3.1b;F54F3.1a	WBGene00003738	nid-1	F54F3.1	Cytoskeleton	Cytoskeleton: other	Cytoskeleton: other
1668	F54G8.4a	Q03601	RING finger protein nhl-1	nhl-1 F54G8.4	reviewed	+	+	+		5.59144	0.000235294	5.66471	0	2.51344	6.13464	3.99308	0.00048	2.53536	4.55264	0.0227615	0.988509	0.02192	0.0412229	F54G8.4a;F54G8.4b	WBGene00003597	nhl-1	F54G8.4	Development	Development: apoptosis	Development: apoptosis
1669	F54H12.1a	P34455	Probable aconitate hydratase, mitochondrial (Aconitase) (EC 4.2.1.3) (Citrate hydro-lyase)	aco-2 F54H12.1	reviewed					0.397593	0.557753	0.479298	0.639284	-0.285093	-0.599069	0.621065	0.468471	-0.459695	-0.818604	0.202333	0.903322	-0.174602	-0.319691	F54H12.1a;F54H12.1c	WBGene00000041	aco-2	F54H12.1	Metabolism	Metabolism: lipid	Metabolism: lipid: beta oxidation
1670	F54H12.6	P34460	Probable elongation factor 1-beta/1-delta 1 (EF-1-beta/delta 1)	eef-1B.1 F54H12.6	reviewed					0.483046	0.54349	0.32009	0.76116	-0.203156	-0.429234	1.2109	0.331256	-0.385653	-1.02166	0.277349	0.881414	-0.182497	-0.382861	F54H12.6	WBGene00018846	eef-1B.1	F54H12.6	Ribosome	Ribosome: EIF	Ribosome: EIF
1678	F55A12.8	O01757	RNA cytidine acetyltransferase (EC 2.3.1.-) (18S rRNA cytosine acetyltransferase)	nath-10 F55A12.8	reviewed					0.0687719	0.90761	0.159065	0.871226	0.156522	0.268586	0.0338509	0.958167	-0.0337276	-0.0616304	0.225339	0.89101	-0.19025	-0.349812	F55A12.8	WBGene00018866	nath-10	F55A12.8	Protein modification	Protein modification: acetyltransferase	Protein modification: acetyltransferase
1680	F55A4.1	Q94241	Yeast SEC homolog	sec-22 CELE_F55A4.1 F55A4.1	unreviewed					0.122502	0.822211	0.0151999	0.974909	-0.0244556	-0.0326197	0.395609	0.651892	0.29341	0.551865	0.273443	0.834318	0.317865	0.462244	F55A4.1	WBGene00018853	sec-22	F55A4.1	Trafficking	Trafficking: ER/Golgi	Trafficking: ER/Golgi: COP II
1682	F55A8.2b	O76360	cGMP-dependent protein kinase egl-4 (EC 2.7.11.12) (Egg-laying defective protein 4)	egl-4 cgk-1 odr-9 F55A8.2	reviewed					1.86576	0.265705	1.82273	0.315931	0.322474	1.05873	1.71116	0.446179	0.242268	0.855715	0.371903	0.919515	-0.0802059	-0.271555	F55A8.2b;F55A8.2e;F55A8.2c;F55A8.2a;F55A8.2h;F55A8.2g;F55A8.2f;F55A8.2d;C09G4.2b;C09G4.2a;C09G4.2c	WBGene00001173	egl-4	F55A8.2	Signaling	Signaling: TGF beta	Signaling: TGF beta
1691	F55C5.5	Q20819	Elongation factor Ts, mitochondrial (EF-Ts) (EF-TsMt)	tsfm-1 F55C5.5	reviewed					0.136958	0.776743	0.259393	0.733734	-0.411318	-0.478453	0.48663	0.527634	-0.48919	-0.732696	0.0343072	0.97343	-0.0778717	-0.0785417	F55C5.5	WBGene00010094	tsfm-1	F55C5.5	Metabolism	Metabolism: mitochondria	Metabolism: mitochondria: gene expression
1692	F55C5.8	Q20822	Signal recognition particle subunit SRP68 (SRP68) (Probable signal recognition particle 68 kDa protein)	srpa-68 F55C5.8	reviewed					0.630028	0.586885	0.0842501	0.952971	0.0282795	0.0876036	0.598805	0.643076	-0.207324	-0.563568	0.956727	0.715164	-0.235604	-0.711166	F55C5.8	WBGene00010097	srpa-68	F55C5.8	Transmembrane protein	Transmembrane protein: seven transmembrane receptor	Transmembrane protein: seven transmembrane receptor: srp
1693	F55C7.7a	O61528	Guanine nucleotide exchange factor UNC-73A	unc-73 CELE_F55C7.7 F55C7.7	unreviewed					1.65885	0.0530575	1.43927	0.0829907	0.987739	1.66422	1.55525	0.0680913	0.91515	1.69085	0.102595	0.947954	-0.0725887	-0.156755	F55C7.7a;F55C7.7i;F55C7.7h;F55C7.7c;F55C7.7f;F55C7.7d;F55C7.7e;F55C7.7g;F55C7.7b	WBGene00006805	unc-73	F55C7.7	Signaling	Signaling: small GTPase	Signaling: small GTPase: other
1694	F55D10.2	P48162	60S ribosomal protein L23a 1	rpl-25.1 F55D10.2	reviewed					0.196647	0.828442	0.57226	0.735936	0.158411	0.475713	0.285254	0.78319	0.143665	0.348086	0.0273791	0.988087	-0.0147457	-0.0381577	F55D10.2	WBGene00004438	rpl-25.1	F55D10.2	Ribosome	Ribosome: subunit	Ribosome: subunit
1695	F55E10.6	Q20840	Dietary restriction down regulated	drd-5 CELE_F55E10.6 F55E10.6	unreviewed					0.781066	0.254607	0.830924	0.277539	-0.833035	-1.15753	0.179765	0.830527	-0.12736	-0.265457	0.750779	0.519972	0.705675	1.04195	F55E10.6	WBGene00018885	drd-5	F55E10.6	Metabolism	Metabolism: short chain dehydrogenase	Metabolism: short chain dehydrogenase
1696	F55F10.1b	L8E6W9	Midasin	CELE_F55F10.1 F55F10.1	unreviewed					0.0368694	0.951515	0.0679187	0.950743	-0.0515274	-0.108835	0.0820825	0.907462	0.0725433	0.138778	0.157454	0.932701	0.124071	0.245131	F55F10.1b;F55F10.1a	WBGene00018898	F55F10.1	F55F10.1	Development	Development: general	Development: general
1698	F55F3.3a	Q9XUY5	Probable sodium/potassium-transporting ATPase subunit beta-3 (Sodium/potassium-dependent ATPase subunit beta-3)	nkb-3 F55F3.3	reviewed					0.032741	0.959194	0.0596836	0.954004	0.0510818	0.100936	0.22283	0.82955	0.107896	0.271853	0.0652697	0.962292	0.0568138	0.110758	F55F3.3a;F55F3.3b	WBGene00010117	nkb-3	F55F3.3	Transmembrane transport	Transmembrane transport: other	Transmembrane transport: other
1699	F55F8.2a	P91340	RNA helicase (EC 3.6.4.13)	CELE_F55F8.2 F55F8.2	unreviewed					0.0879587	0.862956	0.259099	0.746901	0.347016	0.458357	0.108969	0.853618	0.165731	0.215637	0.140823	0.923891	-0.181285	-0.261281	F55F8.2a	WBGene00018890	F55F8.2	F55F8.2	mRNA functions	mRNA functions: processing	mRNA functions: processing: helicase
1700	F55F8.3	P91341	Periodic tryptophan protein 2 homolog	F55F8.3	reviewed					0.0163225	0.973255	0.076916	0.929139	-0.116398	-0.155193	0.0036563	0.996419	0.00423012	0.00716695	0.081625	0.945963	0.120628	0.163136	F55F8.3	WBGene00018891	F55F8.3	F55F8.3	Unknown	Unknown	Unknown
1701	F55F8.5	P91343	Ribosome biogenesis protein WDR12 homolog	wdr-12 tag-345 F55F8.5	reviewed	+	+		+	3.06745	0.00243299	3.86561	0	1.82386	3.899	NaN	1	0	NaN	2.23656	0.01408	-1.75632	-2.61726	F55F8.5	WBGene00018893	wdr-12	F55F8.5	Unknown	Unknown	Unknown
1705	F55H12.4	P90889	Uncharacterized protein	CELE_F55H12.4 F55H12.4	unreviewed	+	+			2.3133	0.0107914	3.78863	0	-1.83255	-3.84959	0.874175	0.230711	-0.879216	-1.20989	1.0746	0.312553	0.95333	1.3944	F55H12.4	WBGene00010135	F55H12.4	F55H12.4	Unknown	Unknown	Unknown
1706	F55H2.2	P34462	V-type proton ATPase subunit D (V-ATPase subunit D) (Vacuolar proton pump subunit D)	vha-14 F55H2.2	reviewed					0.627714	0.42064	0.678882	0.471713	-0.413955	-0.822461	0.930102	0.333104	-0.481985	-1.01525	0.0869515	0.952895	-0.0680302	-0.139705	F55H2.2	WBGene00010130	vha-14	F55H2.2	Lysosome	Lysosome: Vacuolar ATPase	Lysosome: Vacuolar ATPase
1707	F55H2.6	P34466	Clustered mitochondria protein homolog	clu-1 F55H2.6	reviewed					0.915033	0.538412	0.290266	0.891746	0.0757072	0.243839	1.43726	0.478909	0.23545	0.801084	0.691142	0.816107	0.159743	0.506491	F55H2.6	WBGene00000550	clu-1	F55H2.6	Metabolism	Metabolism: mitochondria	Metabolism: mitochondria: morphology
1709	F56A11.5a	O44517	MOSC domain-containing protein	CELE_F56A11.5 F56A11.5	unreviewed					0.568989	0.519531	0.0493974	0.962088	0.0285973	0.0706157	0.643104	0.528049	0.334098	0.73335	0.878948	0.662987	0.305501	0.799292	F56A11.5a;F56A11.5b	WBGene00018925	F56A11.5	F56A11.5	Metabolism	Metabolism: mitochondria	Metabolism: mitochondria: other
1710	F56A3.3a	P91350	Nuclear Pore complex Protein	npp-6 CELE_F56A3.3 F56A3.3	unreviewed					1.13685	0.139305	0.503905	0.538755	0.443647	0.724444	1.42152	0.0805088	0.967258	1.64102	0.829947	0.545333	0.523611	0.993672	F56A3.3a;F56A3.3b	WBGene00003792	npp-6	F56A3.3	Development	Development: somatic	Development: somatic
1713	F56A8.3a	Q95ZS5	Leucine-rich repeat domain, L domain-like	CELE_F56A8.3 F56A8.3	unreviewed					0.713695	0.396992	0.147426	0.895542	-0.110731	-0.226166	2.30473	0.126042	-0.469388	-1.45645	0.56608	0.716386	-0.358657	-0.711989	F56A8.3a;F56A8.3b;REV__C11H1.2	WBGene00010139	F56A8.3	F56A8.3	Unknown	Unknown	Unknown
1714	F56A8.6	O45577	RRM domain-containing protein	cpf-2 CELE_F56A8.6 F56A8.6	unreviewed	+	+		+	2.14592	0.0233443	1.78831	0.0422428	1.02004	1.90121	NaN	1	0	NaN	2.47378	0.0262	-1.13713	-2.38784	F56A8.6	WBGene00000774	cpf-2	F56A8.6	mRNA functions	mRNA functions: processing	mRNA functions: processing: polyadenylation
1716	F56B3.11a	Q9TXR7	Mitochondrial import inner membrane translocase subunit Tim21	CELE_F56B3.11 F56B3.11	unreviewed					0.222228	0.726055	0.386925	0.666476	0.32528	0.566283	0.41992	0.64164	0.291575	0.567274	0.0338255	0.983954	-0.0337044	-0.0615865	F56B3.11a;F56B3.11b	WBGene00018934	F56B3.11	F56B3.11	Metabolism	Metabolism: mitochondria	Metabolism: mitochondria: translocase
1718	F56B3.5	O45106	Enoyl-CoA Hydratase	ech-5 CELE_F56B3.5 F56B3.5	unreviewed					0.953564	0.420085	1.11946	0.430646	-0.31333	-0.885685	1.18677	0.459725	-0.2713	-0.829828	0.0970137	0.961813	0.0420303	0.11665	F56B3.5	WBGene00001154	ech-5	F56B3.5	Metabolism	Metabolism: lipid	Metabolism: lipid: beta oxidation
1719	F56B3.8a	O45110	Ribosomal_L2_C domain-containing protein	mrpl-2 CELE_F56B3.8 F56B3.8	unreviewed	+	+	+		3.94569	0.000625	2.7847	0.0012381	-1.82006	-3.07809	3.6165	0.000352941	-2.3902	-4.11016	NaN	1	0	NaN	F56B3.8a;F56B3.8b	WBGene00018932	mrpl-2	F56B3.8	Metabolism	Metabolism: mitochondria	Metabolism: mitochondria: ribosome
1722	F56C9.1	P48727	Serine/threonine-protein phosphatase PP1-beta (EC 3.1.3.16) (CeGLC-7-beta) (Glc seven-like phosphatase 2)	gsp-2 Ce-glc-7beta CeGLC-7beta glc-7 F56C9.1	reviewed					0.0800007	0.920358	0.160783	0.896814	0.100477	0.226608	0.0345145	0.9731	-0.0168983	-0.045578	0.238883	0.920025	-0.117375	-0.292086	F56C9.1	WBGene00001748	gsp-2	F56C9.1	Signaling	Signaling: phosphatase	Signaling: phosphatase: other
1726	F56D1.3	Q10129	Probable 28S ribosomal protein S16, mitochondrial (MRP-S16) (S16mt)	mrps-16 F56D1.3	reviewed					0.758088	0.453469	0.633702	0.621242	0.236595	0.617539	0.281067	0.798801	-0.124757	-0.322343	1.12393	0.559822	-0.361352	-0.959094	F56D1.3	WBGene00018961	mrps-16	F56D1.3	Metabolism	Metabolism: mitochondria	Metabolism: mitochondria: ribosome
1727	F56D12.1a	G5EC31	Multifunctional fusion protein [Includes: L-glutamate gamma-semialdehyde dehydrogenase (EC 1.2.1.88) (L-glutamate gamma-semialdehyde dehydrogenase)	alh-6 CELE_F56D12.1 F56D12.1	unreviewed					0.617496	0.328032	0.847081	0.258804	-0.884501	-1.18988	0.623188	0.378358	-0.757344	-0.953773	0.104032	0.932407	0.127157	0.194126	F56D12.1a;F56D12.1b;F56D12.1d;F56D12.1c	WBGene00000112	alh-6	F56D12.1	Metabolism	Metabolism: amino acid	Metabolism: amino acid: breakdown
1728	F56D12.5	H2KYR1	HABP4_PAI-RBP1 domain-containing protein	vig-1 CELE_F56D12.5 F56D12.5	unreviewed					0.26923	0.761051	0.537762	0.688751	0.202958	0.535396	0.130361	0.900956	0.0501907	0.144859	0.292247	0.882821	-0.152767	-0.362288	F56D12.5	WBGene00006924	vig-1	F56D12.5	mRNA functions	mRNA functions: binding	mRNA functions: binding: other
1729	F56D2.1a	P98080	Cytochrome b-c1 complex subunit 1, mitochondrial (Ubiquinol-cytochrome-c reductase complex core protein 1)	ucr-1 F56D2.1	reviewed					0.38553	0.760188	0.248141	0.894972	-0.074049	-0.229041	0.348264	0.815571	0.0918453	0.291348	0.677323	0.810397	0.165894	0.515558	F56D2.1a;F56D2.1c;F56D2.1b;F56D2.1d	WBGene00018963	ucr-1	F56D2.1	Metabolism	Metabolism: mitochondria	Metabolism: mitochondria: protease
1730	F56D2.6b	G8JY03	RNA helicase (EC 3.6.4.13)	ddx-15 CELE_F56D2.6 F56D2.6	unreviewed	+		+		4.10541	0.00120482	1.98759	0.0511475	-0.814907	-1.83428	4.09012	0.000244898	-1.45041	-3.64614	NaN	1	0	NaN	F56D2.6b;F56D2.6a	WBGene00018967	ddx-15	F56D2.6	mRNA functions	mRNA functions: processing	mRNA functions: processing: helicase
1732	F56E10.4	Q9TXP0	40S ribosomal protein S27	rps-27 F56E10.4	reviewed					1.10109	0.359721	0.4379	0.773761	0.1429	0.409754	1.33358	0.326341	0.368559	1.03363	0.852417	0.737495	0.225658	0.667767	F56E10.4	WBGene00004496	rps-27	F56E10.4	Ribosome	Ribosome: subunit	Ribosome: subunit
1735	F56F11.4a	Q9TZ65	AAA domain-containing protein	CELE_F56F11.4 F56F11.4	unreviewed					1.4055	0.102484	1.18935	0.173147	-0.781927	-1.38347	0.139694	0.910039	-0.0418484	-0.132929	1.16227	0.339792	0.740079	1.34014	F56F11.4a;F56F11.4b	WBGene00018991	F56F11.4	F56F11.4	Proteolysis proteasome	Proteolysis proteasome: 19S	Proteolysis proteasome: 19S
1736	F56F3.1	Q20898	Translational repressor ifet-1 (Spindle orientation defective protein 2)	ifet-1 spn-2 F56F3.1	reviewed					0.14059	0.809033	0.414172	0.657861	0.309058	0.575993	0.198782	0.785225	0.227505	0.345757	0.0794753	0.95172	-0.0815525	-0.142121	F56F3.1	WBGene00004132	ifet-1	F56F3.1	Ribosome	Ribosome: EIF	Ribosome: EIF
1737	F56F3.5	P48154	40S ribosomal protein S3a	rps-1 F56F3.5	reviewed					0.492042	0.739534	1.04037	0.663809	0.16148	0.568378	0.46253	0.780184	0.108678	0.352584	0.176951	0.943432	-0.0528023	-0.166254	F56F3.5	WBGene00004470	rps-1	F56F3.5	Ribosome	Ribosome: subunit	Ribosome: subunit
1740	F56H1.4	O76371	26S protease regulatory subunit 6A (Proteasome regulatory particle ATPase-like protein 5)	rpt-5 F56H1.4	reviewed					1.01936	0.506332	0.107862	0.951545	0.0341854	0.107376	1.15983	0.520591	0.2343	0.751668	1.36277	0.719641	0.200115	0.705915	F56H1.4	WBGene00004505	rpt-5	F56H1.4	Proteolysis proteasome	Proteolysis proteasome: 19S	Proteolysis proteasome: 19S
1743	F56H11.4a	G5EEE5	Elongation of long chain fatty acids protein 1 (ELO-1) (EC 2.3.1.-) (Long-chain 3-oxoacyl-CoA synthase 1) (CEELO1)	elo-1 F56H11.4	reviewed					0.081485	0.921046	0.112119	0.92826	-0.0679829	-0.159109	0.244453	0.812749	-0.121064	-0.299545	0.134816	0.950978	-0.0530815	-0.151519	F56H11.4a;F56H11.4b	WBGene00001239	elo-1	F56H11.4	Metabolism	Metabolism: lipid	Metabolism: lipid: fatty acid
1745	F57A10.3	O17895	HAlF transporter (PGP related)	haf-3 CELE_F57A10.3 F57A10.3	unreviewed					0.132405	0.78588	0.219712	0.760314	0.391412	0.4241	0.0434794	0.928913	-0.0894409	-0.0967942	0.491579	0.705693	-0.480853	-0.733049	F57A10.3	WBGene00001813	haf-3	F57A10.3	Transmembrane transport	Transmembrane transport: ABC	Transmembrane transport: ABC
1748	F57B1.3	Q20922	Col_cuticle_N domain-containing protein	col-159 CELE_F57B1.3 F57B1.3	unreviewed					0.41948	0.614355	0.83332	0.486826	-0.31703	-0.797929	0.302089	0.751076	-0.176598	-0.393076	0.284569	0.890921	0.140432	0.343892	F57B1.3;F57B1.4	WBGene00000732	col-159	F57B1.3	Extracellular material	Extracellular material: collagen	Extracellular material: collagen
1749	F57B10.10	P52872	Dolichyl-diphosphooligosaccharide--protein glycosyltransferase subunit dad-1 (Oligosaccharyl transferase subunit dad-1) (Defender against cell death 1) (Protein dad-1)	dad-1 F57B10.10	reviewed					0.137013	0.849582	0.174639	0.895193	0.0963634	0.231032	0.148994	0.850912	-0.102241	-0.21992	0.337492	0.847725	-0.198604	-0.43579	F57B10.10	WBGene00000896	dad-1	F57B10.10	Development	Development: apoptosis	Development: apoptosis
1751	F57B10.14	Q8MXI1	Ubiquinol-Cytochrome c oxidoReductase complex	ucr-11 CELE_F57B10.14 F57B10.14	unreviewed					0.135977	0.758393	0.454218	0.612759	-0.343668	-0.627929	0.2787	0.645035	-0.734109	-0.561079	0.138227	0.90967	-0.390441	-0.304709	F57B10.14	WBGene00019007	ucr-11	F57B10.14	Metabolism	Metabolism: mitochondria	Metabolism: mitochondria: complex III
1753	F57B10.3b	G5EFZ1	2,3-bisphosphoglycerate-independent phosphoglycerate mutase (iPGM) (EC 5.4.2.12) (Cofactor-independent phosphoglycerate mutase homolog)	ipgm-1 F57B10.3	reviewed					0.152189	0.791641	0.103121	0.919418	-0.116429	-0.187792	0.338809	0.666856	-0.343873	-0.536154	0.254515	0.867257	-0.227444	-0.398551	F57B10.3b	WBGene00019001	ipgm-1	F57B10.3	Metabolism	Metabolism: glycolysis	Metabolism: glycolysis
1754	F57B10.5	O44738	GOLD domain-containing protein	tmed-3 CELE_F57B10.5 F57B10.5	unreviewed					1.10528	0.290381	1.16737	0.298417	0.459885	1.09995	0.480389	0.687804	0.198261	0.506398	1.12013	0.660598	-0.261624	-0.796823	F57B10.5	WBGene00019003	tmed-3	F57B10.5	Transmembrane protein	Transmembrane protein: other	Transmembrane protein: other
1757	F57B9.10b	Q20938	Probable 26S proteasome regulatory subunit rpn-6.1	rpn-6.1 F57B9.10	reviewed					2.2035	0.232351	0.87163	0.692746	0.154663	0.528101	2.11327	0.266354	0.335099	1.13646	1.79076	0.728294	0.180436	0.695442	F57B9.10b;F57B9.10a	WBGene00004462	rpn-6.1	F57B9.10	Proteolysis proteasome	Proteolysis proteasome: 19S	Proteolysis proteasome: 19S
1758	F57B9.2b	Q20937	CCR4-NOT transcription complex subunit let-711 (CCR4-associated factor let-711) (Lethal protein 711) (Negative regulator of transcription subunit 1 homolog) (NOT1)	let-711 ntl-1 spn-3 F57B9.2	reviewed					0.914977	0.375006	0.466331	0.70106	0.207035	0.511413	1.10385	0.333701	0.410576	1.01675	0.813214	0.75751	0.203541	0.618339	F57B9.2b;F57B9.2a;F57B9.2c;F57B9.2d;F57B9.2e	WBGene00002845	let-711	F57B9.2	Transcription: general machinery	Transcription: general machinery: RNA Pol II	Transcription: general machinery: RNA Pol II: CCR4/NOT
1759	F57B9.5	Q20932	Uncharacterized protein byn-1	byn-1 F57B9.5	reviewed					0.299891	0.589285	0.13713	0.900788	-0.105418	-0.213378	0.421232	0.539396	-0.603897	-0.711569	0.375465	0.749667	-0.498479	-0.632553	F57B9.5	WBGene00000276	byn-1	F57B9.5	Development	Development: general	Development: general
1760	F57B9.6a	P27639	Eukaryotic initiation factor 4A (eIF-4A) (EC 3.6.4.13) (ATP-dependent RNA helicase eIF4A) (Initiation factor 1)	inf-1 F57B9.6	reviewed					0.28894	0.847809	0.198911	0.933076	-0.0408276	-0.144705	0.298944	0.838613	0.0799717	0.254792	0.507032	0.879311	0.120799	0.387507	F57B9.6a;F57B9.3;F57B9.6b	WBGene00002083	inf-1	F57B9.6	Ribosome	Ribosome: EIF	Ribosome: EIF
1762	F57C12.5e	Q3S1M2	Multidrug resistance-associated protein lethal(2)03659	mrp-1 CELE_F57C12.5 F57C12.5	unreviewed					0.401962	0.541356	0.0764878	0.942241	-0.0706001	-0.131878	0.595032	0.510503	0.40385	0.763906	0.543287	0.677761	0.47445	0.771186	F57C12.5e;F57C12.5d;F57C12.5c;F57C12.5b	WBGene00003407	mrp-1	F57C12.5	Transmembrane transport	Transmembrane transport: ABC	Transmembrane transport: ABC
1765	F57C2.5a	O62265	Adipocyte plasma membrane-associated protein	CELE_F57C2.5 F57C2.5	unreviewed					0.0193554	0.973498	0.0254998	0.971021	-0.0231953	-0.0451039	0.175116	0.850498	-0.086554	-0.219382	0.0623776	0.963681	-0.0633587	-0.112301	F57C2.5a;F57C2.5b;F57C2.5c;C08E8.2	WBGene00010197	F57C2.5	F57C2.5	Unknown	Unknown	Unknown
1766	F57F4.3	Q94246	GEI-4 (Four) Interacting protein	gfi-1 CELE_F57F4.3 F57F4.3	unreviewed					2.38043	0.0660423	1.84709	0.174439	-0.495206	-1.38056	2.48438	0.0814346	-0.536386	-1.62672	0.116572	0.957869	-0.0411793	-0.123699	F57F4.3;F57F4.4	WBGene00001581	gfi-1	F57F4.3	Globin	Globin	Globin
1767	F57F5.1	Q20950	Pept_C1 domain-containing protein	cpr-9 CELE_F57F5.1 F57F5.1	unreviewed			+		1.6422	0.0700619	0.778377	0.401721	-0.478937	-0.930447	2.20608	0.025471	-0.90563	-2.03004	0.807534	0.591112	-0.426693	-0.903417	F57F5.1	WBGene00010204	cpr-9	F57F5.1	Proteolysis general	Proteolysis general: aspartate	Proteolysis general: aspartate: cathepsin
1768	F57H12.1	G5EFK4	ADP-ribosylation factor	arf-3 arf-5 4I747 CELE_F57H12.1 F57H12.1	unreviewed					0.118122	0.848125	0.138477	0.89649	-0.122271	-0.22723	0.344185	0.699472	-0.257337	-0.489196	0.140061	0.933289	-0.135066	-0.23708	F57H12.1	WBGene00000183	arf-5	F57H12.1	Trafficking	Trafficking: ER/Golgi	Trafficking: ER/Golgi: ARF
1771	F58A4.8	P34475	Tubulin gamma chain (Gamma-tubulin)	tbg-1 F58A4.8	reviewed					0.361444	0.562214	0.0939463	0.921345	0.108831	0.173432	0.601053	0.459399	0.505655	0.83136	0.526951	0.715438	0.396825	0.713869	F58A4.8	WBGene00006540	tbg-1	F58A4.8	Cytoskeleton	Cytoskeleton: microtubule	Cytoskeleton: microtubule: tubulin
1773	F58B3.1	Q20964	LYSozyme	lys-4 CELE_F58B3.1 F58B3.1	unreviewed					0.352237	0.616933	0.0800225	0.942591	-0.0644112	-0.130551	0.551084	0.584279	0.293949	0.646982	0.533076	0.732761	0.35836	0.69125	F58B3.1;F17E9.11	WBGene00003093	lys-4	F58B3.1	Proteolysis general	Proteolysis general: lysozyme	Proteolysis general: lysozyme
1774	F58B3.5a	Q20970	Methionine--tRNA ligase, cytoplasmic (EC 6.1.1.10) (Methionyl-tRNA synthetase) (MetRS)	mars-1 mrs-1 F58B3.5	reviewed					1.82978	0.221938	1.80576	0.260043	0.386789	1.18465	0.865494	0.596228	0.20018	0.623851	1.35302	0.736299	-0.186609	-0.670488	F58B3.5a	WBGene00003415	mars-1	F58B3.5	Non-coding RNA	Non-coding RNA: tRNA	Non-coding RNA: tRNA: production
1776	F58B4.5	Q20974	CHK domain-containing protein	CELE_F58B4.5 F58B4.5	unreviewed					0.638218	0.485615	0.654048	0.585133	-0.276579	-0.676639	0.231096	0.839352	0.0921146	0.253798	0.74804	0.65533	0.368694	0.819171	F58B4.5	WBGene00010238	F58B4.5	F58B4.5	Unknown	Unknown	Unknown: regulated by multiple stresses
1777	F58D5.1a	Q9NLD1	Heterogeneous nuclear RibonucleoProtein (HnRNP) R homolog	hrpr-1 hrp-2 CELE_F58D5.1 F58D5.1	unreviewed					0.569393	0.590586	0.98618	0.515292	0.257275	0.756882	0.102261	0.909467	0.0514122	0.132889	0.705632	0.76072	-0.205862	-0.594511	F58D5.1a	WBGene00002000	hrpr-1	F58D5.1	mRNA functions	mRNA functions: processing	mRNA functions: processing: hnRNP
1778	F58E10.3a	Q9XUW5	RNA helicase	ddx-17 CELE_F58E10.3 F58E10.3	unreviewed					0.318337	0.694391	0.571022	0.608644	0.273874	0.636422	0.125261	0.872293	0.0869835	0.187823	0.52307	0.816133	-0.18689	-0.507025	F58E10.3a	WBGene00010260	ddx-17	F58E10.3	mRNA functions	mRNA functions: processing	mRNA functions: processing: helicase
1779	F58F12.1	Q09544	ATP synthase subunit delta, mitochondrial (F-ATPase delta subunit)	F58F12.1	reviewed					0.0938032	0.90098	0.0608516	0.952687	0.0416889	0.0936241	0.166511	0.846032	-0.10851	-0.238542	0.329629	0.884513	-0.150199	-0.378138	F58F12.1	WBGene00019061	F58F12.1	F58F12.1	Metabolism	Metabolism: mitochondria	Metabolism: mitochondria: complex V
1780	F58F6.4	O44175	AAA domain-containing protein	rfc-2 CELE_F58F6.4 F58F6.4	unreviewed					0.498004	0.502276	0.106284	0.920248	0.103984	0.18407	0.627853	0.468659	0.458204	0.822215	1.82307	0.481933	0.354219	1.12499	F58F6.4	WBGene00004338	rfc-2	F58F6.4	DNA	DNA: replication	DNA: replication
1784	F58G1.4	O62277	DAF-16/FOXO Controlled, germline Tumor affecting	dct-18 CELE_F58G1.4 F58G1.4	unreviewed					1.43513	0.124793	1.03699	0.313903	-0.480985	-1.06606	1.6356	0.0921275	-0.71894	-1.57448	0.475734	0.779793	-0.237955	-0.55125	F58G1.4	WBGene00010266	dct-18	F58G1.4	Unknown	Unknown	Unknown
1785	F58G11.1b	Q9XVL7	LETM1 (Leucine zipper, EF-hand, TransMembrane mitochondrial protein) homolog	letm-1 CELE_F58G11.1 F58G11.1	unreviewed					0.12103	0.888388	0.109079	0.932641	0.0572884	0.144537	0.199581	0.8505	-0.0843212	-0.228414	0.303898	0.888158	-0.14161	-0.355006	F58G11.1b;F58G11.1a	WBGene00010279	letm-1	F58G11.1	Transmembrane protein	Transmembrane protein: other	Transmembrane protein: other
1786	F58G11.2a	P90897	DEAD-box ATP-dependent RNA helicase rde-12 (EC 3.6.4.13) (RNA interference defective protein 12)	rde-12 F58G11.2	reviewed					0.78661	0.355322	0.577661	0.588883	0.302103	0.668753	1.13694	0.253678	0.52988	1.16004	0.378717	0.820143	0.227777	0.48794	F58G11.2a;F58G11.2b;F58G11.2c	WBGene00010280	rde-12	F58G11.2	Non-coding RNA	Non-coding RNA: small RNA	Non-coding RNA: small RNA: other
1787	F58G4.1	Q21000	MYOsin heavy chain structural genes	myo-5 CELE_F58G4.1 F58G4.1	unreviewed					1.22525	0.113193	0.28256	0.759647	0.252176	0.437515	1.60131	0.0544	1.00774	1.77922	0.940618	0.417935	0.755569	1.20538	F58G4.1	WBGene00019064	myo-5	F58G4.1	Muscle function	Muscle function	Muscle function
1791	F59A2.1a	Q21021	Nuclear Pore complex Protein	npp-9 CELE_F59A2.1 F59A2.1	unreviewed					0.545476	0.591667	0.165728	0.908716	-0.0770203	-0.201798	0.770629	0.537542	-0.271341	-0.714543	0.71519	0.766741	-0.194321	-0.577303	F59A2.1a;F59A2.1b	WBGene00003795	npp-9	F59A2.1	Nuclear pore	Nuclear pore: transport	Nuclear pore: transport
1792	F59A2.3	Q21018	Conserved regulator of innate immunity protein 3	cri-3 F59A2.3	reviewed					1.03141	0.116264	0.737685	0.285921	-1.00083	-1.12906	1.29772	0.0544536	-1.57624	-1.78108	0.429789	0.717652	-0.575405	-0.712062	F59A2.3	WBGene00010303	cri-3	F59A2.3	Unknown	Unknown	Unknown
1796	F59B1.2	O61880	Secreted protein	CELE_F59B1.2 F59B1.2	unreviewed	+		+	+	2.18	0.00944615	0.136088	0.874016	-0.245524	-0.276017	2.84377	0.0004375	-2.28438	-3.35815	1.69851	0.0390476	-2.03886	-2.25517	F59B1.2	WBGene00019097	F59B1.2	F59B1.2	Unknown	Unknown	Unknown
1798	F59B2.3	P34480	N-acetylglucosamine-6-phosphate deacetylase (GlcNAc 6-P deacetylase) (EC 3.5.1.25)	F59B2.3	reviewed	+		+		2.52566	0.0127632	NaN	1	0	NaN	3.47944	0.00096	1.28498	3.0966	1.17696	0.374064	0.653585	1.28687	F59B2.3	WBGene00010308	F59B2.3	F59B2.3	Metabolism	Metabolism: carbohydrate	Metabolism: carbohydrate
1799	F59B2.7	P34213	Ras-related protein rab-6.1	rab-6.1 F59B2.7	reviewed					0.373071	0.502536	0.427439	0.520579	-0.718236	-0.746293	0.0695898	0.920334	0.0591808	0.116727	0.492818	0.652775	0.777417	0.830852	F59B2.7	WBGene00004269	rab-6.1	F59B2.7	Trafficking	Trafficking: vesicle targeting/fusion	Trafficking: vesicle targeting/fusion: RAB
1800	F59B8.2b	H9G2T4	Isocitrate dehydrogenase [NADP] (EC 1.1.1.42)	idh-1 CELE_F59B8.2 F59B8.2	unreviewed					0.676247	0.520066	0.779917	0.520609	-0.291044	-0.744431	0.0962836	0.92008	-0.042181	-0.116521	0.911931	0.711544	0.248863	0.723185	F59B8.2b;F59B8.2a;F59B8.2c	WBGene00010317	idh-1	F59B8.2	Metabolism	Metabolism: mitochondria	Metabolism: mitochondria: citric acid cycle
1801	F59C6.5	Q93831	NADH dehydrogenase [ubiquinone] 1 beta subcomplex subunit 10	CELE_F59C6.5 F59C6.5	unreviewed					0.636042	0.485718	0.0580316	0.956119	0.0330559	0.0819462	0.693843	0.52494	-0.317417	-0.740628	0.903181	0.614673	-0.350473	-0.866354	F59C6.5	WBGene00010326	F59C6.5	F59C6.5	Metabolism	Metabolism: mitochondria	Metabolism: mitochondria: complex I
1802	F59D8.1	Q9N4J2	Vitellogenin-3	vit-3 F59D8.1	reviewed					0.662796	0.507764	0.676048	0.583631	-0.271297	-0.679181	0.887454	0.475058	-0.309727	-0.808017	0.0892922	0.962577	-0.0384308	-0.107294	F59D8.1	WBGene00006927	vit-3	F59D8.1	Metabolism	Metabolism: lipid	Metabolism: lipid: binding
1803	F59D8.2	P18947	Vitellogenin-4	vit-4 F59D8.2	reviewed					0.846532	0.382318	0.769759	0.486984	-0.338345	-0.797368	1.06743	0.352283	-0.396368	-0.985506	0.131644	0.949664	-0.0580231	-0.157731	F59D8.2	WBGene00006928	vit-4	F59D8.2	Metabolism	Metabolism: lipid	Metabolism: lipid: binding
1805	F59E10.3	O17901	Probable coatomer subunit zeta (Zeta-coat protein) (Zeta-COP)	copz-1 F59E10.3	reviewed	+	+	+		4.02853	0.000421053	3.39012	0	2.76409	4.0832	2.47394	0.00162025	2.05575	2.93961	1.42056	0.28777	-0.708341	-1.45945	F59E10.3	WBGene00010333	copz-1	F59E10.3	Trafficking	Trafficking: ER/Golgi	Trafficking: ER/Golgi: COP I
1808	F59E12.4a	H2KYU6	Nuclear protein localization protein 4 homolog 1	npl-4.1 F59E12.4	reviewed					0.335455	0.650566	0.526621	0.60454	0.305317	0.644195	0.752091	0.544005	0.26893	0.704688	0.041607	0.975997	-0.0363861	-0.0717359	F59E12.4a;F59E12.4b;F59E12.5a;F59E12.5b	WBGene00019120	npl-4.1	F59E12.4	Proteolysis proteasome	Proteolysis proteasome: other	Proteolysis proteasome: other
1810	F59F4.4	Q93841	Putative 1-acyl-sn-glycerol-3-phosphate acyltransferase acl-1 (1-AGP acyltransferase) (1-AGPAT) (EC 2.3.1.51) (Lysophosphatidic acid acyltransferase) (LPAAT)	acl-1 F59F4.4	reviewed					0.0608231	0.922049	0.0506956	0.95212	0.0534401	0.0931497	0.178217	0.81522	0.163778	0.29116	0.301679	0.907623	0.110337	0.310006	F59F4.4	WBGene00010339	acl-1	F59F4.4	Metabolism	Metabolism: lipid	Metabolism: lipid: glycerolipid
1812	F59G1.3	Q21053	Vacuolar protein sorting-associated protein 35	vps-35 CELE_F59G1.3 F59G1.3	unreviewed					0.343891	0.506128	0.689063	0.303608	-1.01846	-1.08641	0.564926	0.401707	-0.845628	-0.921852	0.0604485	0.951553	0.172836	0.141289	F59G1.3	WBGene00006933	vps-35	F59G1.3	Trafficking	Trafficking: vesicle targeting/fusion	Trafficking: vesicle targeting/fusion: retromer
1815	Y17G9B.3	Q9N574	CYtochrome P450 family	cyp-31a3 cyp-31A3 CELE_Y17G9B.3 Y17G9B.3	unreviewed					0.581118	0.376452	0.168491	0.854593	0.212121	0.306034	1.54079	0.0984471	0.744311	1.55137	0.477243	0.703992	0.53219	0.742451	Y17G9B.3;H02I12.8;Y62E10A.15c;Y62E10A.15a;Y62E10A.15b	WBGene00021200	cyp-31A3	Y17G9B.3	Stress response	Stress response: detoxification	Stress response: detoxification: CYP
1819	H04M03.3	Q9TYR0	NAD(P)-binding protein	CELE_H04M03.3 H04M03.3	unreviewed	+	+	+		2.38724	0.00933333	1.84366	0.0162137	-1.61566	-2.24821	2.53157	0.00217391	-1.63228	-2.77899	NaN	1	0	NaN	H04M03.3	WBGene00019153	H04M03.3	H04M03.3	Metabolism	Metabolism: other	Metabolism: other
1820	H05C05.1c	H2L0A8	RRM domain-containing protein	CELE_H05C05.1 H05C05.1	unreviewed	+	+		+	2.87855	0.00570435	2.6364	0.00304167	1.513	2.77893	NaN	1	0	NaN	2.06423	0.0455775	-1.18846	-2.18492	H05C05.1c;H05C05.1a	WBGene00019157	H05C05.1	H05C05.1	Ribosome	Ribosome: EIF	Ribosome: EIF
1823	H06I04.3a	Q9N5N9	Putative rRNA methyltransferase (EC 2.1.1.-) (2'-O-ribose RNA methyltransferase SPB1 homolog)	CELE_H06I04.3 H06I04.3	unreviewed					0.86864	0.239764	0.88965	0.304426	0.603261	1.08433	0.180392	0.813203	-0.172407	-0.298496	1.09719	0.351011	-0.775668	-1.32152	H06I04.3a;H06I04.3c;H06I04.3b	WBGene00019168	H06I04.3	H06I04.3	Protein modification	Protein modification: methyltransferase	Protein modification: methyltransferase
1824	H06I04.4a	P37165	Ubiquitin-like protein 1-40S ribosomal protein S27a [Cleaved into: Ubiquitin-like protein 1	ubl-1 H06I04.4	reviewed					0.0294069	0.966135	0.101468	0.932412	0.0611412	0.14426	0.0281162	0.978135	-0.0138111	-0.0373093	0.113778	0.943372	-0.0749523	-0.167581	H06I04.4a	WBGene00006725	ubl-1	H06I04.4	Proteolysis proteasome	Proteolysis proteasome: ubiquitin	Proteolysis proteasome: ubiquitin
1825	H06O01.1	G5ED07	Protein disulfide-isomerase (EC 5.3.4.1)	pdi-3 CELE_H06O01.1 H06O01.1	unreviewed					1.11186	0.139801	0.640361	0.466105	-0.462574	-0.833368	1.35125	0.0833473	-1.00785	-1.61657	0.645752	0.594806	-0.545278	-0.885531	H06O01.1	WBGene00003964	pdi-3	H06O01.1	Protein modification	Protein modification: other	Protein modification: other
1831	H14A12.2									0.189439	0.727439	0.346916	0.663884	-0.401934	-0.56936	0.338142	0.644219	-0.413218	-0.565092	0.00863354	0.99525	-0.0112843	-0.0175404	H14A12.2	WBGene00001503	fum-1	H14A12.2	Metabolism	Metabolism: carbohydrate	Metabolism: carbohydrate
1833	H15N14.1e	Q9U3D6	A-to-I RNA editing regulator adr-1	adr-1 H15N14.1	reviewed					0.554117	0.447369	0.834809	0.350108	0.547196	1.01317	0.303349	0.71824	0.256684	0.457497	0.515595	0.754167	-0.290512	-0.624589	H15N14.1e;H15N14.1d;H15N14.1c;D2005.1	WBGene00000079	adr-1	H15N14.1	mRNA functions	mRNA functions: processing	mRNA functions: processing: other
1834	H15N14.2a	Q94392	Vesicle-fusing ATPase (EC 3.6.4.6) (N-ethylmaleimide-sensitive fusion protein) (NEM-sensitive fusion protein) (Vesicular-fusion protein NSF)	nsf-1 H15N14.2	reviewed					1.3578	0.254299	0.250971	0.87258	-0.103326	-0.278954	1.45688	0.2645	-0.414621	-1.14067	1.63519	0.543368	-0.311295	-1.0005	H15N14.2a;H15N14.2b	WBGene00003818	nsf-1	H15N14.2	Trafficking	Trafficking: vesicle targeting/fusion	Trafficking: vesicle targeting/fusion: SNARE
1836	H17B01.1a	O44827	Facilitated glucose transporter protein 1	fgt-1 H17B01.1	reviewed					0.503652	0.401564	0.633479	0.360571	-0.877977	-0.997988	0.740291	0.52455	-0.299414	-0.739696	0.394184	0.734444	0.578564	0.675945	H17B01.1a;H17B01.1b	WBGene00019207	fgt-1	H17B01.1	Transmembrane transport	Transmembrane transport: solute carrier	Transmembrane transport: solute carrier
1837	H17B01.4a	H2L0C0	ER membrane protein complex subunit 1	emc-1 CELE_H17B01.4 H17B01.4	unreviewed					0.100562	0.902945	0.2667	0.839876	0.134393	0.327344	0.0477832	0.95071	0.0283146	0.0691503	0.216528	0.922917	-0.106078	-0.266267	H17B01.4a;H17B01.4b	WBGene00019209	emc-1	H17B01.4	Transmembrane protein	Transmembrane protein: ER	Transmembrane protein: ER
1838	H19M22.2a	Q9UB29	Myotactin form A	let-805 CELE_H19M22.2 H19M22.2	unreviewed					0.0825413	0.867627	0.210704	0.778222	0.362204	0.405401	0.140954	0.831115	0.19595	0.267204	0.1244	0.931817	-0.166254	-0.235479	H19M22.2a;H19M22.2b;H19M22.2d;H19M22.2c	WBGene00002915	let-805	H19M22.2	Transmembrane protein	Transmembrane protein: other	Transmembrane protein: other
1839	H19N07.1a	O45622	Tr-type G domain-containing protein	erfa-3 CELE_H19N07.1 H19N07.1	unreviewed	+	+	+		6.17112	0.000258065	5.22618	0	2.25069	5.42865	3.86803	0.000255319	1.60812	3.68909	1.98564	0.193948	-0.642573	-1.63595	H19N07.1a;H19N07.1b	WBGene00010405	erfa-3	H19N07.1	Cell cycle	Cell cycle: other	Cell cycle: other
1840	H19N07.2a	O45623	Ubiquitin carboxyl-terminal hydrolase 7 (EC 3.4.19.12) (Ubiquitin thioesterase 7) (Ubiquitin-specific-processing protease 7)	math-33 CELE_H19N07.2 H19N07.2	unreviewed					0.256855	0.724868	0.361001	0.7603	-0.187413	-0.437556	0.540227	0.587756	-0.295424	-0.642623	0.132811	0.926044	-0.108011	-0.21178	H19N07.2a;H19N07.2c;H19N07.2i;H19N07.2k;H19N07.2g;H19N07.2e;H19N07.2o;H19N07.2m	WBGene00010406	math-33	H19N07.2	Proteolysis proteasome	Proteolysis proteasome: ubiquitin peptidase	Proteolysis proteasome: ubiquitin peptidase
1845	H20J04.5	Q9N5M2	Prefoldin subunit 2	pfd-2 tag-355 H20J04.5	reviewed			+		1.51992	0.0565693	NaN	1	0	NaN	1.78877	0.0253856	1.23985	2.03607	1.43082	0.232831	0.808897	1.54406	H20J04.5	WBGene00019220	pfd-2	H20J04.5	Unknown	Unknown	Unknown
1846	H20J04.8	Q9BLB6	Probable U2 small nuclear ribonucleoprotein A' (U2 snRNP A') (Masculinization of germline protein 2) (Spliceosome-associated protein mog-2)	mog-2 sap-1 H20J04.8	reviewed					0.785992	0.304122	0.675368	0.473572	0.410296	0.817526	0.283193	0.723493	-0.255304	-0.439923	1.29011	0.335234	-0.6656	-1.35652	H20J04.8	WBGene00003390	mog-2	H20J04.8	mRNA functions	mRNA functions: processing	mRNA functions: processing: snRNP
1848	H21P03.1	Q9XTV4	HTH cro/C1-type domain-containing protein	mbf-1 CELE_H21P03.1 H21P03.1	unreviewed					0.070087	0.893341	0.0387617	0.956974	0.0598434	0.0807815	0.181398	0.804231	-0.200826	-0.314923	0.239683	0.866697	-0.260669	-0.402886	H21P03.1	WBGene00003148	mbf-1	H21P03.1	Transcription factor	Transcription factor: other	Transcription factor: other
1850	H22K11.1	P55956	Aspartic protease 3 (EC 3.4.23.-)	asp-3 H22K11.1	reviewed					0.691411	0.329394	0.737072	0.393959	-0.536313	-0.944084	0.976793	0.234828	-0.704795	-1.20221	0.163861	0.925454	-0.168482	-0.28016	H22K11.1	WBGene00000216	asp-3	H22K11.1	Proteolysis general	Proteolysis general: aspartate	Proteolysis general: aspartate: other
1852	H24K24.3a	Q17335	Alcohol dehydrogenase class-3 (EC 1.1.1.1) (Alcohol dehydrogenase class-III) (Glutathione-dependent formaldehyde dehydrogenase) (FALDH) (FDH) (GSH-FDH) (EC 1.1.1.-) (S-(hydroxymethyl)glutathione dehydrogenase) (EC 1.1.1.284)	H24K24.3	reviewed					0.377771	0.489026	0.551053	0.406614	-0.906376	-0.920857	0.166677	0.805016	-0.244655	-0.316016	0.443619	0.698757	0.66172	0.750589	H24K24.3a;H24K24.3b	WBGene00019240	adh-5	H24K24.3	Metabolism	Metabolism: short chain dehydrogenase	Metabolism: short chain dehydrogenase
1854	H24K24.5a	G5ED43	Flavin-containing monooxygenase (EC 1.-.-.-)	fmo-5 CELE_H24K24.5 H24K24.5	unreviewed		+			1.22925	0.0989728	1.79116	0.0332761	-1.1448	-1.98356	0.988871	0.196482	-0.840962	-1.2813	0.262361	0.846305	0.30384	0.445087	H24K24.5a	WBGene00001480	fmo-5	H24K24.5	Metabolism	Metabolism: FMO	Metabolism: FMO
1856	H25P06.1	Q9XU15	Phosphotransferase (EC 2.7.1.-)	hxk-2 CELE_H25P06.1 H25P06.1	unreviewed					0.458547	0.577702	0.623056	0.563626	-0.307561	-0.696963	0.00738591	0.997378	-0.00400505	-0.0104388	0.546971	0.746946	0.303556	0.653892	H25P06.1	WBGene00010416	hxk-2	H25P06.1	Metabolism	Metabolism: glycolysis	Metabolism: glycolysis
1859	H27M09.2	Q9N5K2	DNA-directed RNA polymerases I, II, and III subunit RPABC1 (RNA polymerases I, II, and III subunit ABC1) (RPB5 homolog)	rpb-5 H27M09.2	reviewed					0.027706	0.962389	0.0255553	0.97051	0.0254665	0.046787	0.104605	0.886794	-0.0834175	-0.167837	0.133557	0.927584	-0.108884	-0.213096	H27M09.2	WBGene00019246	rpb-5	H27M09.2	Transcription: general machinery	Transcription: general machinery: RNA Pol II	Transcription: general machinery: RNA Pol II: subunit
1862	H28O16.1a	Q9XXK1	ATP synthase subunit alpha, mitochondrial (ATP synthase subunit atp-1)	atp-1 H28O16.1	reviewed					1.82229	0.402278	1.60439	0.633676	-0.1553	-0.605765	1.68627	0.445574	-0.244021	-0.856797	0.635069	0.896707	-0.0887207	-0.330366	H28O16.1a;T26E3.7	WBGene00010419	atp-1	H28O16.1	Metabolism	Metabolism: mitochondria	Metabolism: mitochondria: complex V
1864	H34C03.2a	Q9TYY8	Ubiquitin carboxyl-terminal hydrolase (EC 3.4.19.12)	CELE_H34C03.2 H34C03.2	unreviewed					0.162139	0.844395	0.359361	0.760845	-0.183772	-0.432689	0.143408	0.865372	-0.0856926	-0.199432	0.238844	0.922522	0.0980789	0.266019	H34C03.2a;H34C03.2b	WBGene00019259	H34C03.2	H34C03.2	Proteolysis proteasome	Proteolysis proteasome: ubiquitin peptidase	Proteolysis proteasome: ubiquitin peptidase
1869	H38K22.2b	Q9U3C8	Defective in cullin neddylation protein 1	dcn-1 H38K22.2	reviewed					0.414945	0.489631	0.113075	0.899413	-0.158998	-0.218562	0.482419	0.5218	0.53649	0.748793	0.744251	0.526337	0.695488	1.03241	H38K22.2b;H38K22.2a	WBGene00010428	dcn-1	H38K22.2	Proteolysis proteasome	Proteolysis proteasome: E3	Proteolysis proteasome: E3: other
1873	H43I07.2	Q9UAY9	RPOLD domain-containing protein	rpac-40 CELE_H43I07.2 H43I07.2	unreviewed					0.568927	0.495917	0.77497	0.444869	0.400744	0.863162	0.169391	0.844692	0.112407	0.24431	0.755867	0.706326	-0.288338	-0.73189	H43I07.2	WBGene00019275	rpac-40	H43I07.2	Transcription: general machinery	Transcription: general machinery: RNA Pol I	Transcription: general machinery: RNA Pol I: subunit
1877	JC8.3a	P61866	60S ribosomal protein L12	rpl-12 JC8.3	reviewed					0.196871	0.816732	0.441273	0.727764	0.19354	0.483595	0.210873	0.841292	0.096067	0.250307	0.180644	0.93328	-0.0974731	-0.23589	JC8.3a;JC8.3c	WBGene00004424	rpl-12	JC8.3	Ribosome	Ribosome: subunit	Ribosome: subunit
1879	JC8.8	O62289	TransThyretin-Related family domain	ttr-51 CELE_JC8.8 JC8.8	unreviewed					0.255621	0.679163	0.233962	0.808335	-0.206103	-0.367534	0.61572	0.498562	-0.405334	-0.777982	0.195652	0.897758	-0.199232	-0.328431	JC8.8	WBGene00010440	ttr-51	JC8.8	Unknown	Unknown	Unknown
1880	K01C8.1	Q21080	Threonine ammonia-lyase (EC 4.3.1.19)	srdh-1 CELE_K01C8.1 K01C8.1	unreviewed					0.179274	0.805784	0.0255479	0.969791	-0.0201565	-0.0426509	0.27242	0.751801	0.197334	0.391771	0.543251	0.777582	0.217491	0.557168	K01C8.1	WBGene00010456	srdh-1	K01C8.1	Metabolism	Metabolism: amino acid	Metabolism: amino acid: breakdown
1881	K01C8.10	P47208	T-complex protein 1 subunit delta (TCP-1-delta) (CCT-delta)	cct-4 K01C8.10	reviewed					1.39348	0.245448	0.231249	0.870769	-0.101825	-0.267947	0.96784	0.450909	0.317273	0.84568	3.61386	0.221397	0.419098	1.5699	K01C8.10	WBGene00000379	cct-4	K01C8.10	Chaperone	Chaperone: T complex	Chaperone: T complex
1883	K01C8.9	Q21086	Guanine nucleotide-binding protein-like 3 homolog (Nucleostemin-1)	nst-1 K01C8.9	reviewed					1.649	0.129246	1.70584	0.140392	0.588275	1.46199	1.34123	0.302017	0.399002	1.08222	0.486755	0.819107	-0.189273	-0.496904	K01C8.9	WBGene00003821	nst-1	K01C8.9	Ribosome	Ribosome: biogenesis	Ribosome: biogenesis
1884	K01D12.11	G5EDZ7	CaDmium Responsive (Cadmium-inducible lysosomal protein CDR-4)	cdr-4 CELE_K01D12.11 K01D12.11	unreviewed	+	+			2.67863	0.0291959	2.68589	0.026543	0.767353	2.06633	2.14987	0.10071	0.538826	1.53915	0.595192	0.758181	-0.228527	-0.592128	K01D12.11	WBGene00010470	cdr-4	K01D12.11	Stress response	Stress response: heavy metal	Stress response: heavy metal
1885	K01D12.12	G5EET3	CaDmium Responsive (Cadmium-inducible lysosomal protein CDR-6)	cdr-6 CELE_K01D12.12 K01D12.12	unreviewed					0.0679446	0.93327	0.189284	0.890774	-0.100695	-0.244708	0.168341	0.855915	-0.081395	-0.209043	0.0408331	0.982635	0.0192997	0.0527439	K01D12.12	WBGene00010471	cdr-6	K01D12.12	Transmembrane protein	Transmembrane protein: other	Transmembrane protein: other
1888	K01G5.4	O17915	GTP-binding nuclear protein ran-1 (Ras-related nuclear protein 1)	ran-1 K01G5.4	reviewed					0.421958	0.624396	0.382002	0.755156	-0.185171	-0.445786	0.823402	0.510443	-0.293358	-0.763287	0.205372	0.925171	-0.108187	-0.262751	K01G5.4	WBGene00004302	ran-1	K01G5.4	Signaling	Signaling: small GTPase	Signaling: small GTPase: Ran
1889	K01G5.5	O17919	Putative H/ACA ribonucleoprotein complex subunit 4 (EC 5.4.99.-)	K01G5.5	reviewed					0.750182	0.429954	0.363207	0.761002	0.181525	0.432159	0.937048	0.56407	-0.219961	-0.677558	0.880254	0.587485	-0.401486	-0.914171	K01G5.5	WBGene00010478	dkc-1	K01G5.5	Ribosome	Ribosome: biogenesis	Ribosome: biogenesis
1890	K01G5.7	O17921	Tubulin beta chain	tbb-1 CELE_K01G5.7 K01G5.7	unreviewed					0.39379	0.703276	0.467619	0.798817	-0.121818	-0.38038	0.250252	0.82773	0.10182	0.276437	0.584829	0.76216	0.223638	0.581585	K01G5.7	WBGene00006536	tbb-1	K01G5.7	Cytoskeleton	Cytoskeleton: microtubule	Cytoskeleton: microtubule: tubulin
1891	K01H12.2	G5EFW8	ADP/ATP translocase (ADP,ATP carrier protein)	ant-1.3 CELE_K01H12.2 K01H12.2	unreviewed					0.064484	0.911172	0.193441	0.866687	0.145303	0.290905	0.0286066	0.962977	-0.0341209	-0.0556223	0.2298	0.892242	-0.179424	-0.345768	K01H12.2	WBGene00010485	ant-1.3	K01H12.2	Transmembrane transport	Transmembrane transport: mitochondrial	Transmembrane transport: mitochondrial: solute carrier
1894	K02A4.1	P54688	Branched-chain-amino-acid aminotransferase, cytosolic (BCAT) (EC 2.6.1.42) (ECA39 protein)	bcat-1 eca-39 eca39 K02A4.1	reviewed					0.600874	0.592767	0.626425	0.686932	-0.186074	-0.538795	0.73896	0.569597	-0.246368	-0.668132	0.20481	0.932579	-0.0602932	-0.18943	K02A4.1	WBGene00001149	bcat-1	K02A4.1	Metabolism	Metabolism: amino acid	Metabolism: amino acid: breakdown
1895	K02B12.3	Q21115	WD_REPEATS_REGION domain-containing protein	sec-12 CELE_K02B12.3 K02B12.3	unreviewed					0.0348907	0.947682	0.158537	0.872597	-0.161035	-0.270667	0.102394	0.871542	-0.117438	-0.18749	0.0362181	0.976425	0.043597	0.0702543	K02B12.3	WBGene00010496	sec-12	K02B12.3	Trafficking	Trafficking: ER/Golgi	Trafficking: ER/Golgi: COP II
1898	K02B2.5	P52821	40S ribosomal protein S25	rps-25 K02B2.5	reviewed					0.0871787	0.89242	0.114249	0.918721	0.0922462	0.183328	0.122947	0.870335	-0.0949615	-0.192971	0.27784	0.876838	-0.187208	-0.387284	K02B2.5	WBGene00004494	rps-25	K02B2.5	Ribosome	Ribosome: subunit	Ribosome: subunit
1904	K02D7.4	G5ECG7	Microsomal triglyceride transfer protein homolog (Defecation suppressor of clk-1)	dsc-4 K02D7.4	reviewed					0.513855	0.440158	0.578774	0.487548	-0.46925	-0.794768	0.806461	0.323529	-0.619113	-1.0396	0.139392	0.932324	-0.149863	-0.244888	K02D7.4	WBGene00001099	dsc-4	K02D7.4	Metabolism	Metabolism: lipid	Metabolism: lipid: binding
1907	K02F2.2	P27604	Adenosylhomocysteinase (AdoHcyase) (EC 3.3.1.1) (Protein dumpy-14) (S-adenosyl-L-homocysteine hydrolase)	ahcy-1 ahh dpy-14 K02F2.2	reviewed					0.687589	0.375459	0.711029	0.446465	-0.438027	-0.85997	0.876534	0.326859	-0.541125	-1.03374	0.147021	0.924666	-0.103098	-0.219219	K02F2.2	WBGene00019322	ahcy-1	K02F2.2	Metabolism	Metabolism: 1CC	Metabolism: 1CC: methionine
1909	K02F3.10	Q21154	MICOS complex subunit MIC27 (Mitochondrial outer membrane abnormal protein 1)	moma-1 K02F3.10	reviewed					0.700673	0.512962	0.949955	0.472348	-0.308101	-0.82673	0.202978	0.843547	-0.0927387	-0.241913	0.845728	0.74524	0.215362	0.64777	K02F3.10	WBGene00019333	moma-1	K02F3.10	Metabolism	Metabolism: other	Metabolism: other
1910	K02F3.2b	Q21153	Probable calcium-binding mitochondrial carrier K02F3.2	K02F3.2	reviewed					0.087764	0.925312	0.179014	0.917958	-0.066431	-0.191739	0.0720915	0.932745	0.0337559	0.0913737	0.260124	0.922827	0.100187	0.278064	K02F3.2b;K02F3.2a	WBGene00019326	K02F3.2	K02F3.2	Transmembrane transport	Transmembrane transport: solute carrier	Transmembrane transport: solute carrier
1912	K03A1.2b	H2L0D5	LRRCT domain-containing protein	lron-7 CELE_K03A1.2 K03A1.2	unreviewed					0.0604867	0.912407	0.186427	0.842372	-0.201772	-0.320569	0.170545	0.825016	-0.159921	-0.281626	0.036199	0.97669	0.041851	0.0692987	K03A1.2b;K03A1.2a;K03A1.2c	WBGene00019351	lron-7	K03A1.2	Unknown	Unknown	Unknown
1913	K03A1.5	Q21166	Acetoacetyl-CoA synthetase (EC 6.2.1.16) (Suppressor of activated let-60 Ras protein 5)	sur-5 K03A1.5	reviewed					0.438017	0.605938	0.355862	0.759561	-0.188883	-0.436388	0.838274	0.482509	-0.313886	-0.795782	0.244574	0.909566	-0.125003	-0.304355	K03A1.5	WBGene00006351	sur-5	K03A1.5	Metabolism	Metabolism: lipid	Metabolism: lipid: fatty acid
1918	K03E6.6	Q21193	Profilin-3	pfn-3 K03E6.6	reviewed					0.088109	0.831652	0.226027	0.736554	0.668838	0.475792	0.0001213	1	-0.000480652	-0.000313921	0.264755	0.792175	-0.669319	-0.533274	K03E6.6	WBGene00003991	pfn-3	K03E6.6	Muscle function	Muscle function	Muscle function
1921	K04C2.2	Q21210	TOG domain-containing protein	CELE_K04C2.2 K04C2.2	unreviewed					0.0328045	0.958553	0.147042	0.899735	0.100248	0.216616	0.0948469	0.88951	0.0812408	0.157337	0.0281677	0.988398	-0.0190067	-0.0438162	K04C2.2	WBGene00019380	K04C2.2	K04C2.2	Unknown	Unknown	Unknown
1922	K04D7.1	Q21215	Guanine nucleotide-binding protein subunit beta-2-like 1	rack-1 K04D7.1	reviewed					0.552518	0.683791	1.09275	0.609833	-0.184379	-0.630823	0.130082	0.907432	-0.0460411	-0.137589	0.604876	0.846257	0.138338	0.444644	K04D7.1	WBGene00010556	rack-1	K04D7.1	Signaling	Signaling: small GTPase	Signaling: small GTPase: Rho/Rac
1923	K04D7.2a	P54815	Mitochondrial sorting homolog	mspn-1 K04D7.2	reviewed					0.487993	0.492222	0.0127216	0.980632	0.0142685	0.0245092	0.631715	0.468	0.454153	0.822151	1.02916	0.534828	0.439885	1.02031	K04D7.2a;K04D7.2b	WBGene00010557	mspn-1	K04D7.2	Transmembrane protein	Transmembrane protein: other	Transmembrane protein: other
1924	K04D7.3a	Q21217	Probable 4-aminobutyrate aminotransferase, mitochondrial (EC 2.6.1.19) ((S)-3-amino-2-methylpropionate transaminase) (EC 2.6.1.22) (GABA aminotransferase) (GABA-AT) (Gamma-amino-N-butyrate transaminase) (GABA transaminase) (L-AIBAT)	gta-1 K04D7.3	reviewed					0.451627	0.432477	0.627813	0.36895	-0.84813	-0.984647	0.523988	0.451291	-0.720508	-0.848565	0.0949789	0.932048	0.127622	0.18328	K04D7.3a;K04D7.3b	WBGene00001794	gta-1	K04D7.3	Neuronal function	Neuronal function: synaptic function	Neuronal function: synaptic function: neurotransmitter metabolism
1925	K04E7.2	Q21219	Peptide transporter family 1 (Di-/tri-peptide transporter CPTB) (Oligopeptide transporter 1)	pept-1 cptb opt-2 pep-2 K04E7.2	reviewed					0.0430233	0.926098	0.143588	0.873669	0.217236	0.277933	0.171059	0.810027	0.20245	0.304689	0.00871876	0.995381	-0.0147865	-0.0190719	K04E7.2	WBGene00003877	pept-1	K04E7.2	Transmembrane transport	Transmembrane transport: amino acid	Transmembrane transport: amino acid
1927	K04G2.1	Q21230	Eukaryotic translation initiation factor 2 subunit 2 (Eukaryotic translation initiation factor 2 subunit beta) (eIF-2-beta)	eif-2beta iftb-1 K04G2.1	reviewed					0.432254	0.624098	0.28469	0.812204	0.153539	0.358965	0.556289	0.732391	-0.136087	-0.429476	0.629044	0.729671	-0.289626	-0.680684	K04G2.1	WBGene00010560	eif-2beta	K04G2.1	Ribosome	Ribosome: EIF	Ribosome: EIF
1930	K04G2.5a	Q21224	Palmitoyl-protein hydrolase (EC 3.1.2.22)	ath-1 CELE_K04G2.5 K04G2.5	unreviewed	+	+	+		1.96314	0.0214302	1.86134	0.0164812	-1.5648	-2.2418	1.91479	0.0225931	-1.17925	-2.08428	NaN	1	0	NaN	K04G2.5a;K04G2.5b	WBGene00010564	ath-1	K04G2.5	Signaling	Signaling: lipid	Signaling: lipid: phospholipase: other
1934	K04G7.4a	Q21233	NADH dehydrogenase [ubiquinone] 1 alpha subcomplex subunit 10, mitochondrial	nuo-4 CELE_K04G7.4 K04G7.4	unreviewed					0.620113	0.574838	0.470558	0.770322	0.139652	0.414197	0.377715	0.76477	-0.134553	-0.375894	0.890283	0.691216	-0.274205	-0.757722	K04G7.4a;K04G7.4b	WBGene00019401	nuo-4	K04G7.4	Metabolism	Metabolism: mitochondria	Metabolism: mitochondria: complex I
1936	K05B2.3	P90900	Intermediate filament protein ifa-4 (Cel IF A4) (Intermediate filament protein A4) (IF-A4)	ifa-4 K05B2.3	reviewed					0.621388	0.420748	0.815407	0.371502	0.515552	0.979237	0.306722	0.758609	0.16535	0.384126	0.530389	0.732343	-0.350202	-0.683407	K05B2.3	WBGene00002052	ifa-4	K05B2.3	#N/A	#N/A	#N/A
1937	K05B2.5a	H2L0E5	MFS domain-containing protein	mct-4 CELE_K05B2.5 K05B2.5	unreviewed					0.233872	0.75326	0.478973	0.651977	-0.266741	-0.582055	0.174722	0.841543	-0.114021	-0.249622	0.264327	0.89304	0.15272	0.346245	K05B2.5a;K05B2.5c;K05B2.5b	WBGene00003986	mct-4	K05B2.5	Transmembrane transport	Transmembrane transport: monocarboxylate	Transmembrane transport: monocarboxylate
1938	K05C4.1	Q9XUV0	Proteasome subunit pbs-5 (EC 3.4.25.1)	pbs-5 K05C4.1	reviewed					0.0740318	0.887766	0.200976	0.807823	-0.26729	-0.36465	0.139377	0.830907	-0.192382	-0.263936	0.0888872	0.953351	0.0749084	0.146989	K05C4.1	WBGene00003951	pbs-5	K05C4.1	Proteolysis proteasome	Proteolysis proteasome: 20S	Proteolysis proteasome: 20S
1939	K05C4.2	Q9XUU9	Protein jagunal homolog	K05C4.2	reviewed					0.210589	0.656866	0.344433	0.596535	-0.752193	-0.652691	0.226313	0.807907	-0.140481	-0.310129	0.264876	0.798435	0.611712	0.525557	K05C4.2	WBGene00010579	K05C4.2	K05C4.2	Unknown	Unknown	Unknown
1943	K05F1.3	Q21243	Acyl CoA DeHydrogenase	acdh-8 CELE_K05F1.3 K05F1.3	unreviewed					0.21358	0.694359	0.56909	0.486535	0.47963	0.793469	0.300841	0.679105	0.39031	0.518454	0.0590296	0.958019	-0.0893204	-0.120573	K05F1.3	WBGene00019406	acdh-8	K05F1.3	Metabolism	Metabolism: lipid	Metabolism: lipid: beta oxidation
1946	K06A4.3	Q21253	Gelsolin-like protein 1	gsnl-1 K06A4.3	reviewed	+	+	+		3.54108	0.000436364	2.60284	0	5.46359	3.74122	2.42453	0.000344828	5.04384	3.47837	1.07504	0.53512	-0.419754	-1.01661	K06A4.3	WBGene00010593	gsnl-1	K06A4.3	Cytoskeleton	Cytoskeleton: other	Cytoskeleton: other
1949	K06A5.6	O44549	Acyl CoA DeHydrogenase	acdh-3 CELE_K06A5.6 K06A5.6	unreviewed					1.90138	0.0973374	1.66599	0.146662	-0.584115	-1.44166	2.34087	0.136188	-0.450007	-1.42649	0.325213	0.887842	0.134108	0.354732	K06A5.6	WBGene00019433	acdh-3	K06A5.6	Metabolism	Metabolism: other	Metabolism: other
1951	K07A1.12	P90916	Probable histone-binding protein lin-53 (Abnormal cell lineage protein 53) (Synthetic multivulva protein p48)	lin-53 rba-2 K07A1.12	reviewed					0.445404	0.612898	0.481372	0.686801	-0.224006	-0.538443	0.189398	0.870367	0.0657619	0.194534	0.579055	0.74224	0.289768	0.657073	K07A1.12	WBGene00003036	lin-53	K07A1.12	Transcription: chromatin	Transcription: chromatin modification	Transcription: chromatin modification: other
1953	K07A1.8	G5EDE8	ERGIC-53-like protein (L-type lectin-like domain-containing protein)	ile-1 CELE_K07A1.8 K07A1.8	unreviewed					0.00434568	0.992275	0.0189845	0.975453	0.0159119	0.0326362	0.0292267	0.971475	-0.0230122	-0.0486414	0.051398	0.973446	-0.038924	-0.0830543	K07A1.8	WBGene00002070	ile-1	K07A1.8	Trafficking	Trafficking: ER/Golgi	Trafficking: ER/Golgi: ERGIC
1957	K07A12.3	P90921	Probable ATP synthase subunit g 1, mitochondrial (ATPase subunit g 1)	asg-1 K07A12.3	reviewed					0.551965	0.577778	0.276433	0.843002	0.125396	0.32101	0.917317	0.482727	0.293503	0.79503	0.473747	0.833636	0.168107	0.46156	K07A12.3	WBGene00000209	asg-1	K07A12.3	Metabolism	Metabolism: mitochondria	Metabolism: mitochondria: complex V
1959	K07A12.7	Q9NAP9	28S ribosomal protein S15, mitochondrial (MRP-S15) (S15mt)	mrps-15 K07A12.7	reviewed					0.37967	0.586929	0.0844254	0.936265	0.0705826	0.139509	0.537676	0.569208	-0.326584	-0.668957	0.577515	0.700872	-0.397166	-0.747926	K07A12.7	WBGene00010624	mrps-15	K07A12.7	Metabolism	Metabolism: mitochondria	Metabolism: mitochondria: ribosome
1960	K07A3.1a	G5EBJ7	Fructose-bisphosphatase (EC 3.1.3.11)	fbp-1 fbp CELE_K07A3.1 K07A3.1	unreviewed					1.06334	0.394602	1.13163	0.444925	-0.298429	-0.864579	0.0274166	0.981895	-0.00934563	-0.0293881	1.05618	0.652067	0.289084	0.828933	K07A3.1a	WBGene00001404	fbp-1	K07A3.1	Metabolism	Metabolism: glycolysis	Metabolism: glycolysis
1961	K07B1.2	O01884	Ubiquinone biosynthesis monooxygenase COQ6, mitochondrial (EC 1.14.13.-)	coq-6 K07B1.2	reviewed					0.537056	0.382562	0.403108	0.584581	-0.553316	-0.678104	0.338346	0.677221	0.314719	0.520708	0.817782	0.45341	0.868036	1.15981	K07B1.2	WBGene00000766	coq-6	K07B1.2	Metabolism	Metabolism: mitochondria	Metabolism: mitochondria: ubiquinone
1962	K07B1.5a	O01882	PlsC domain-containing protein	acl-14 CELE_K07B1.5 K07B1.5	unreviewed	+	+		+	5.94927	0.000555556	4.47837	0	-1.42064	-3.82926	0.949456	0.412934	0.367229	0.904729	5.19609	0	1.78787	4.8055	K07B1.5a;K07B1.5b	WBGene00019465	acl-14	K07B1.5	Metabolism	Metabolism: lipid	Metabolism: lipid: glycerolipid
1966	K07C5.1	P53489	Actin-related protein 2 (Actin-like protein 2) (Actin-like protein C)	arx-2 actc K07C5.1	reviewed					0.441309	0.659181	0.0373457	0.970033	-0.0193737	-0.0507888	0.602017	0.648246	0.201844	0.556436	0.760788	0.751424	0.221218	0.635601	K07C5.1	WBGene00000200	arx-2	K07C5.1	Cytoskeleton	Cytoskeleton: actin function	Cytoskeleton: actin function: actin
1967	K07C5.4	Q21276	Nucleolar protein 56	nol-56 K07C5.4	reviewed					1.74526	0.168454	2.39006	0.140441	0.463004	1.46339	1.13522	0.408393	0.327601	0.912661	0.428126	0.872038	-0.135403	-0.394137	K07C5.4	WBGene00010627	nol-56	K07C5.4	Ribosome	Ribosome: subunit	Ribosome: subunit
1968	K07C5.8a	G5EE12	Striatin domain-containing protein	cash-1 CELE_K07C5.8 K07C5.8	unreviewed	+	+	+		4.12702	0.0004	6.22847	0	2.45215	6.57832	2.19152	0.0067037	1.57419	2.49665	1.12814	0.314615	-0.877956	-1.39765	K07C5.8a;K07C5.8b	WBGene00010631	cash-1	K07C5.8	Unknown	Unknown	Unknown
1970	K07D4.3	O76577	26S proteasome non-ATPase regulatory subunit 14 (EC 3.4.19.-) (26S proteasome regulatory subunit rpn11)	rpn-11 K07D4.3	reviewed					1.89282	0.0986061	1.79355	0.185043	0.484805	1.34846	1.9557	0.106917	0.563943	1.51771	0.172652	0.928251	0.0791386	0.208211	K07D4.3;F37A4.5	WBGene00004467	rpn-11	K07D4.3	Proteolysis proteasome	Proteolysis proteasome: 19S	Proteolysis proteasome: 19S
1974	K07E3.4b	Q21284	Formate--tetrahydrofolate ligase (EC 6.3.4.3)	CELE_K07E3.4 K07E3.4	unreviewed					0.430536	0.449459	0.131126	0.887601	-0.177856	-0.24828	0.638512	0.342174	-0.868073	-1.00025	0.471747	0.668675	-0.690217	-0.787433	K07E3.4b;K07E3.4a	WBGene00019492	K07E3.4	K07E3.4	Metabolism	Metabolism: 1CC	Metabolism: 1CC: folate
1975	K07E3.8	Q7YZW5	Protein vem-1	vem-1 K07E3.8	reviewed					1.06942	0.373094	1.22748	0.484151	-0.253163	-0.803167	0.238805	0.830704	0.0996864	0.26835	1.33134	0.534727	0.35285	1.00784	K07E3.8	WBGene00006890	vem-1	K07E3.8	Transmembrane transport	Transmembrane transport: other	Transmembrane transport: other
1980	K07G5.6	G5EBW5	FErroChelatase-Like	fecl-1 CELE_K07G5.6 K07G5.6	unreviewed					0.0660776	0.925671	0.181949	0.871577	-0.13075	-0.270024	0.136056	0.862317	-0.0948467	-0.20335	0.0813709	0.965941	0.0359028	0.0994491	K07G5.6	WBGene00010645	fecl-1	K07G5.6	Unknown	Unknown	Unknown
1981	K07H8.10	O45181	RRM domain-containing protein	nucl-1 CELE_K07H8.10 K07H8.10	unreviewed	+	+		+	5.22411	0.000512821	3.73108	0	2.08053	4.00492	0.288142	0.79956	-0.122671	-0.322718	3.87358	0	-2.2032	-4.21572	K07H8.10	WBGene00019510	nucl-1	K07H8.10	Nucleic acid	Nucleic acid: binding	Nucleic acid: binding: other
1982	K07H8.3	O61219	N-alpha-acetyltransferase daf-31 (EC 2.3.1.255) (Abnormal dauer formation protein 31)	daf-31 K07H8.3	reviewed					0.328564	0.656415	0.245262	0.838281	-0.151315	-0.332955	0.84096	0.468698	-0.330398	-0.817526	0.235565	0.891512	-0.179083	-0.350005	K07H8.3	WBGene00000923	daf-31	K07H8.3	Development	Development: general	Development: general
1983	K07H8.6a	P18948	Vitellogenin-6	vit-6 K07H8.6	reviewed					1.31992	0.306185	1.33211	0.342925	-0.360242	-1.02001	1.16365	0.45048	-0.28176	-0.843661	0.29181	0.931492	0.0784821	0.249924	K07H8.6a;K07H8.6c	WBGene00006930	vit-6	K07H8.6	Metabolism	Metabolism: lipid	Metabolism: lipid: binding
1989	K08C7.2	G5EDP6	Flavin-containing monooxygenase (EC 1.-.-.-)	fmo-1 CELE_K08C7.2 K08C7.2	unreviewed					1.03103	0.201874	0.288896	0.760056	-0.239137	-0.434511	1.2862	0.141338	-0.742545	-1.41413	1.05179	0.49144	-0.503409	-1.09462	K08C7.2	WBGene00001476	fmo-1	K08C7.2	Metabolism	Metabolism: FMO	Metabolism: FMO
1990	K08C7.3d	C1P641	Laminin-like protein epi-1	epi-1 CELE_K08C7.3 K08C7.3	unreviewed					0.600963	0.335479	0.238381	0.761277	-0.334782	-0.430997	0.722794	0.288053	-0.950409	-1.10191	0.924508	0.487295	-0.615627	-1.114	K08C7.3d;K08C7.3b;K08C7.3c;K08C7.3e;K08C7.3a;K08C7.3f	WBGene00001328	epi-1	K08C7.3	Extracellular material	Extracellular material: matrix	Extracellular material: matrix
1996	K08D12.3a	Q966I7	CCHC-type domain-containing protein	CELE_K08D12.3 K08D12.3	unreviewed					1.06576	0.213854	0.95954	0.314434	-0.524503	-1.06694	1.39247	0.160818	-0.620657	-1.36626	0.137965	0.929055	-0.0961536	-0.206004	K08D12.3a;K08D12.3b	WBGene00019537	K08D12.3	K08D12.3	Unknown	Unknown	Unknown
2000	K08E3.5c	Q9XUS4	UTP--glucose-1-phosphate uridylyltransferase (EC 2.7.7.9)	rml-1 CELE_K08E3.5 K08E3.5	unreviewed					0.00311807	0.993283	0.0242393	0.970198	-0.0247414	-0.0448075	0.0173788	0.978482	0.0201771	0.0337619	0.0421043	0.97357	0.0449184	0.0781226	K08E3.5c;K08E3.5f;K08E3.5e;K08E3.5a;K08E3.5b;K08E3.5d	WBGene00010665	rml-1	K08E3.5	#N/A	#N/A	#N/A
2005	K08F11.3	Q94261	COP9/Signalosome and eIF3 complex-shared subunit 1 (COP9 signalosome complex subunit 7) (Signalosome subunit 7) (Eukaryotic translation initiation factor 3 subunit M) (eIF3m)	cif-1 csn-7 eif-3.M K08F11.3	reviewed					0.488928	0.738807	0.748737	0.710787	0.151749	0.501063	0.05783	0.963319	0.0170368	0.0558276	0.600503	0.847874	-0.134712	-0.436193	K08F11.3	WBGene00019543	cif-1	K08F11.3	Ribosome	Ribosome: EIF	Ribosome: EIF
2007	K08F4.2	Q21351	Ras-Gtpase-activating protein SH3 (Three) domain-Binding Protein	gtbp-1 CELE_K08F4.2 K08F4.2	unreviewed					0.918992	0.338444	0.0470285	0.960889	0.0327068	0.0733904	1.18419	0.330799	-0.391378	-1.02069	1.21887	0.502737	-0.424085	-1.07606	K08F4.2	WBGene00010677	gtbp-1	K08F4.2	Signaling	Signaling: small GTPase	Signaling: small GTPase: Ras
2009	K08F4.7	Q21355	Glutathione S-transferase 4 (EC 2.5.1.18) (CeGST1) (GST class-sigma)	gst-4 K08F4.7	reviewed					1.77945	0.195894	1.99798	0.281406	-0.344393	-1.13761	1.60527	0.262368	-0.391755	-1.14505	0.144408	0.950192	-0.0473621	-0.14521	K08F4.7	WBGene00001752	gst-4	K08F4.7	Stress response	Stress response: oxidative	Stress response: oxidative
2010	K08F4.9	G5EG13	DeHydrogenases, Short chain	dhs-12 CELE_K08F4.9 K08F4.9	unreviewed					0.0844384	0.87151	0.128101	0.893351	-0.167169	-0.240328	0.302718	0.69923	-0.316895	-0.490147	0.0983543	0.934319	-0.149725	-0.195987	K08F4.9	WBGene00000975	dhs-12	K08F4.9	Metabolism	Metabolism: short chain dehydrogenase	Metabolism: short chain dehydrogenase
2011	K08F8.4b	P90925	Phenylalanine-4-hydroxylase (PAH) (EC 1.14.16.1) (EC 1.14.16.4) (Biogenic amine synthesis protein 2) (Phe-4-monooxygenase) (Tryptophan 5-monooxygenase)	pah-1 bas-2 K08F8.4	reviewed	+	+			2.35168	0.010015	2.10228	0.00902655	-1.68444	-2.48006	0.288356	0.745074	-0.197298	-0.403049	1.6936	0.0602051	1.48714	2.08031	K08F8.4b;K08F8.4a	WBGene00000240	pah-1	K08F8.4	Metabolism	Metabolism: amino acid	Metabolism: amino acid: synthesis
2014	K08H10.1s	A0A486WWP8	Plant Late Embryo Abundant (LEA) related	lea-1 CELE_K08H10.1 K08H10.1	unreviewed	+	+	+		11.7055	0	8.90007	0	5.84391	15.0532	8.40727	0	5.17697	13.1937	1.89931	0.193828	-0.666942	-1.63303	K08H10.1s;K08H10.1q;K08H10.1j;K08H10.1i;K08H10.1u;K08H10.1b	WBGene00002263	lea-1	K08H10.1	Unknown	Unknown	Unknown
2018	K09A9.5	Q93873	Probable NADH dehydrogenase [ubiquinone] iron-sulfur protein 2, mitochondrial (EC 7.1.1.2) (Complex I-49kD) (CI-49kD) (NADH-ubiquinone oxidoreductase 49 kDa subunit)	gas-1 K09A9.5	reviewed					0.265201	0.841682	0.265207	0.888163	0.081554	0.248355	0.795176	0.714365	0.132391	0.46366	0.146679	0.950304	0.0508373	0.152409	K09A9.5	WBGene00001520	gas-1	K09A9.5	Metabolism	Metabolism: mitochondria	Metabolism: mitochondria: complex I
2020	K09B11.9b	Q2EEM5	USO1 (Yeast transport protein) homolog	uso-1 CELE_K09B11.9 K09B11.9	unreviewed					0.118753	0.861423	0.041994	0.961513	-0.0344833	-0.0705777	0.191766	0.811576	0.163323	0.302914	0.44616	0.820546	0.197806	0.491065	K09B11.9b;K09B11.9a	WBGene00010713	uso-1	K09B11.9	Trafficking	Trafficking: ER/Golgi	Trafficking: ER/Golgi: COP II
2023	K09E2.3	Q21392	DUF1513 domain-containing protein	CELE_K09E2.3 K09E2.3	unreviewed					0.552353	0.332327	0.645058	0.360691	-0.846482	-1.00059	0.90029	0.168232	-1.27098	-1.34687	0.188194	0.877748	-0.424496	-0.387295	K09E2.3	WBGene00019572	K09E2.3	K09E2.3	Unknown	Unknown	Unknown
2025	K09F5.2	P55155	Vitellogenin-1	vit-1 K09F5.2	reviewed					0.525328	0.604764	0.721756	0.563547	-0.271947	-0.697685	0.44567	0.733692	-0.149532	-0.423062	0.349246	0.894186	0.122416	0.346546	K09F5.2	WBGene00006925	vit-1	K09F5.2	Metabolism	Metabolism: lipid	Metabolism: lipid: binding
2027	K09G1.1a	Q9XVL1	MARVEL domain-containing protein	CELE_K09G1.1 K09G1.1	unreviewed					1.09944	0.0909012	1.28427	0.0661584	1.45459	1.73657	0.108791	0.846845	-0.25892	-0.237632	1.51407	0.0750617	-1.71351	-2.00687	K09G1.1a	WBGene00010727	K09G1.1	K09G1.1	Unknown	Unknown	Unknown
2030	K09H11.1	O01590	ACaD (ACAD, acyl-CoA Dehydrogenase) Sequence homolog	acds-10 CELE_K09H11.1 K09H11.1	unreviewed					0.346331	0.662199	0.545635	0.605043	-0.292751	-0.642952	0.207663	0.836522	-0.103096	-0.257828	0.375776	0.846798	0.189655	0.447744	K09H11.1	WBGene00019599	acds-10	K09H11.1	Metabolism	Metabolism: other	Metabolism: other
2031	K09H9.6	O44991	Brix domain-containing protein	lpd-6 CELE_K09H9.6 K09H9.6	unreviewed					0.320314	0.55721	0.380011	0.593641	0.566207	0.657311	0.0945123	0.872127	-0.137161	-0.186401	0.583251	0.588053	-0.703368	-0.899878	K09H9.6	WBGene00003062	lpd-6	K09H9.6	Ribosome	Ribosome: biogenesis	Ribosome: biogenesis
2034	K10B3.10a	G4S034	SPeCtrin	spc-1 CELE_K10B3.10 K10B3.10	unreviewed					0.348462	0.538801	0.242966	0.749481	-0.385714	-0.451742	0.289074	0.707474	0.320435	0.478814	0.754975	0.520099	0.706149	1.04542	K10B3.10a;K10B3.10b	WBGene00004951	spc-1	K10B3.10	Cytoskeleton	Cytoskeleton: other	Cytoskeleton: other
2036	K10B3.8	P17329	Glyceraldehyde-3-phosphate dehydrogenase 2 (GAPDH-2) (EC 1.2.1.12)	gpd-2 K10B3.8	reviewed					0.766676	0.439649	0.843023	0.446079	-0.366861	-0.86071	0.199933	0.84458	-0.0961777	-0.244944	1.12594	0.658645	0.270683	0.814775	K10B3.8	WBGene00001684	gpd-2	K10B3.8	Metabolism	Metabolism: glycolysis	Metabolism: glycolysis
2037	K10C2.1	Q94269	Carboxypeptidase (EC 3.4.16.-)	ctsa-2 CELE_K10C2.1 K10C2.1	unreviewed					0.591374	0.462216	0.93441	0.362195	-0.457852	-0.995281	0.665108	0.544427	-0.2956	-0.703553	0.212049	0.902641	0.162252	0.318803	K10C2.1	WBGene00019617	ctsa-2	K10C2.1	Proteolysis general	Proteolysis general: cysteine	Proteolysis general: cysteine: cathepsin
2038	K10C2.4	Q94272	Fumarylacetoacetase (FAA) (EC 3.7.1.2) (Beta-diketonase) (Fumarylacetoacetate hydrolase)	fah-1 phi-43 K10C2.4	reviewed			+		1.57258	0.0623571	1.15052	0.173535	-0.826008	-1.38495	1.82846	0.0373488	-1.00666	-1.91538	0.258326	0.883923	-0.180649	-0.368116	K10C2.4	WBGene00019620	fah-1	K10C2.4	Metabolism	Metabolism: amino acid	Metabolism: amino acid: breakdown
2039	K10C2.8	A3FPI6	DUF725 domain-containing protein	CELE_K10C2.8 K10C2.8	unreviewed					0.0242499	0.955976	0.0193773	0.96985	0.0425285	0.0446119	0.101985	0.852922	0.206944	0.216905	0.171636	0.923979	0.164416	0.285403	K10C2.8	WBGene00045265	K10C2.8	K10C2.8	Unknown	Unknown	Unknown
2042	K10C3.5a	O17944	Tr-type G domain-containing protein	CELE_K10C3.5 K10C3.5	unreviewed					0.0681791	0.922558	0.0227069	0.972763	-0.0161396	-0.0362823	0.182011	0.839045	0.112934	0.253547	0.200727	0.92603	0.129074	0.282029	K10C3.5a;K10C3.5b	WBGene00010732	K10C3.5	K10C3.5	Ribosome	Ribosome: biogenesis	Ribosome: biogenesis
2046	K10D2.3	Q09409	4Fe-4S ferredoxin-type domain-containing protein	cid-1 CELE_K10D2.3 K10D2.3	unreviewed					0.932453	0.205348	1.19168	0.146627	0.881674	1.44272	0.618068	0.42671	0.576975	0.880132	0.470742	0.754289	-0.304699	-0.610405	K10D2.3	WBGene00019629	cid-1	K10D2.3	mRNA functions	mRNA functions: processing	mRNA functions: processing: poly U polymerase
2047	K10D2.6	Q09590	NADPH--cytochrome P450 reductase (CPR) (P450R) (EC 1.6.2.4)	emb-8 CELE_K10D2.6 K10D2.6	unreviewed					0.299691	0.754967	0.226384	0.870409	-0.107353	-0.272976	0.349364	0.809289	0.099992	0.307535	0.521066	0.792452	0.207345	0.534902	K10D2.6	WBGene00001262	emb-8	K10D2.6	Metabolism	Metabolism: lipid	Metabolism: lipid: fatty acid
2049	K10H10.2	O45679	Bifunctional L-3-cyanoalanine synthase/cysteine synthase (CAS) (EC 2.5.1.47) (EC 4.4.1.9) (O-acetylserine (thiol)-lyase 2) (OAS-TL)	cysl-2 K10H10.2	reviewed					1.46768	0.122618	1.56882	0.122506	-0.691587	-1.5168	1.78444	0.149042	-0.517654	-1.39488	0.262404	0.883425	0.173933	0.365209	K10H10.2	WBGene00010759	cysl-2	K10H10.2	Metabolism	Metabolism: amino acid	Metabolism: amino acid: synthesis
2050	K11B4.1	G5ECC9	Ig-like domain-containing protein	mrps-27 CELE_K11B4.1 K11B4.1	unreviewed					0.356648	0.678638	0.391176	0.738549	-0.200554	-0.467712	0.554341	0.607112	-0.254667	-0.607342	0.138867	0.948956	-0.0541134	-0.154939	K11B4.1	WBGene00010766	mrps-27	K11B4.1	Metabolism	Metabolism: mitochondria	Metabolism: mitochondria: ribosome
2051	K11C4.3a	G5EG85	Spectrin beta chain	unc-70 bgs-1 CELE_K11C4.3 K11C4.3	unreviewed					0.0474716	0.933048	0.150851	0.878485	-0.151546	-0.257573	0.0350428	0.953557	-0.0378677	-0.0656188	0.216169	0.923884	0.113678	0.275313	K11C4.3a;K11C4.3c;K11C4.3d;K11C4.3b	WBGene00006803	unc-70	K11C4.3	Cytoskeleton	Cytoskeleton: actin function	Cytoskeleton: actin function: binding
2052	K11C4.5d	I2HAA7	Ryanodine receptor 44F	unc-68 CELE_K11C4.5 K11C4.5	unreviewed	+	+	+		5.5456	0.000173913	4.29567	0	4.93046	5.94666	4.01773	0	4.52886	5.44081	0.382831	0.758805	-0.401601	-0.602739	K11C4.5d;K11C4.5b;K11C4.5c;K11C4.5a;K11C4.5h;K11C4.5f;K11C4.5l;K11C4.5j;K11C4.5g;K11C4.5e;K11C4.5k;K11C4.5i;K11C4.5p;K11C4.5n;K11C4.5o;K11C4.5m	WBGene00006801	unc-68	K11C4.5	Transmembrane protein	Transmembrane protein: other	Transmembrane protein: other
2056	K11D2.5	Q7YTL5	Mitochondrial Transcription tERmination factor homolog	mter-4 CELE_K11D2.5 K11D2.5	unreviewed					0.144634	0.777306	0.281328	0.701198	0.435171	0.51083	0.189739	0.769615	0.313372	0.365744	0.320917	0.895001	-0.121799	-0.335071	K11D2.5	WBGene00010771	mter-4	K11D2.5	Metabolism	Metabolism: mitochondria	Metabolism: mitochondria: gene expression
2059	K11D9.2b	Q9XU13	Calcium-transporting ATPase (EC 7.2.2.10)	sca-1 CELE_K11D9.2 K11D9.2	unreviewed					0.138253	0.87551	0.0792492	0.95341	0.0373367	0.100476	0.222121	0.826693	-0.113179	-0.278016	0.322927	0.886487	-0.150516	-0.375342	K11D9.2b	WBGene00004736	sca-1	K11D9.2	Transmembrane protein	Transmembrane protein: ER	Transmembrane protein: ER
2062	K11E8.1g	O62305	Calcium/calmodulin-dependent protein kinase type II (CaM kinase II) (EC 2.7.11.17) (Uncoordinated protein 43)	unc-43 K11E8.1	reviewed					0.596911	0.537027	0.451748	0.701803	0.215902	0.515096	0.721177	0.517113	0.319638	0.755271	0.704884	0.88567	0.103736	0.378917	K11E8.1g;K11E8.1f;K11E8.1r;K11E8.1h;K11E8.1d;K11E8.1e;K11E8.1i;K11E8.1l;K11E8.1k;K11E8.1m;K11E8.1t;K11E8.1s;K11E8.1a;K11E8.1p;K11E8.1n;K11E8.1o;K11E8.1b;K11E8.1q	WBGene00006779	unc-43	K11E8.1	Signaling	Signaling: calcium	Signaling: calcium: calmodulin dependent
2063	K11G12.1b	Q21432	Zinc metalloproteinase nas-11 (EC 3.4.24.-) (Nematode astacin 11)	nas-11 K11G12.1	reviewed					1.65855	0.0627758	0.0712456	0.948788	0.0568089	0.116342	1.45207	0.0869474	0.86372	1.59496	NaN	1	0	NaN	K11G12.1b;K11G12.1a	WBGene00003530	nas-11	K11G12.1	Proteolysis general	Proteolysis general: metallopeptidase	Proteolysis general: metallopeptidase
2064	K11G12.5	G5EE96	Mitochondrial dicarboxylate carrier (DIC) (Solute carrier family 25 member 10 homolog)	slc-25a10 K11G12.5	reviewed					0.154936	0.814937	0.112489	0.919045	-0.0988297	-0.186678	0.205127	0.807841	0.157618	0.309776	0.445902	0.781556	0.256448	0.553813	K11G12.5	WBGene00019656	slc-25A10	K11G12.5	Transmembrane transport	Transmembrane transport: mitochondrial	Transmembrane transport: mitochondrial: solute carrier
2066	K11H12.2	P91374	60S ribosomal protein L15	rpl-15 K11H12.2	reviewed					0.206132	0.799156	0.382491	0.727648	0.219841	0.482701	0.261724	0.827095	0.0998528	0.278186	0.202155	0.9226	-0.119988	-0.273906	K11H12.2	WBGene00004427	rpl-15	K11H12.2	Ribosome	Ribosome: subunit	Ribosome: subunit
2067	K11H12.7	P91372	Protein quiver	CELE_K11H12.7 K11H12.7	unreviewed					0.360349	0.566159	0.558956	0.490405	0.482929	0.787629	0.400079	0.595789	0.422881	0.627729	0.081653	0.956078	-0.0600479	-0.128187	K11H12.7	WBGene00019663	K11H12.7	K11H12.7	Unknown	Unknown	Unknown: regulated by multiple stresses
2069	K11H3.1d	A7LPE6	Glycerol-3-phosphate dehydrogenase [NAD(+)] (EC 1.1.1.8)	gpdh-2 CELE_K11H3.1 K11H3.1	unreviewed					0.735125	0.542474	0.897841	0.520283	-0.265133	-0.745867	0.891118	0.64217	-0.171867	-0.570253	0.268973	0.919672	0.0932655	0.270272	K11H3.1d;K11H3.1a;K11H3.1b;K11H3.1c	WBGene00010778	gpdh-2	K11H3.1	Metabolism	Metabolism: lipid	Metabolism: lipid: phospholipid
2070	K11H3.3	P34519	Putative tricarboxylate transport protein, mitochondrial (Citrate transport protein) (CTP)	K11H3.3	reviewed					0.35015	0.606356	0.14303	0.893463	0.128234	0.235502	0.544889	0.527554	0.405967	0.732195	0.56748	0.751413	0.277733	0.638844	K11H3.3;Y37B11A.3	WBGene00010780	K11H3.3	K11H3.3	Transmembrane transport	Transmembrane transport: mitochondrial	Transmembrane transport: mitochondrial: solute carrier
2072	K12C11.1a	O44995	AMP_N domain-containing protein	CELE_K12C11.1 K12C11.1	unreviewed					0.636809	0.278806	0.743716	0.26057	-1.23059	-1.1849	0.666955	0.311617	-0.994432	-1.05905	0.171786	0.902647	0.23616	0.319232	K12C11.1a;K12C11.1b	WBGene00019673	K12C11.1	K12C11.1	Proteolysis general	Proteolysis general: other	Proteolysis general: other
2075	K12D12.1	Q23670	DNA topoisomerase 2 top-2 (EC 5.6.2.2) (DNA topoisomerase II)	top-2 K12D12.1	reviewed					0.954101	0.274025	0.844759	0.397724	0.445105	0.93898	1.15868	0.239539	0.548425	1.18788	0.186103	0.932896	0.103321	0.245871	K12D12.1	WBGene00010785	top-2	K12D12.1	DNA	DNA: replication	DNA: replication
2076	K12D12.2	Q21436	Nuclear Pore complex Protein	npp-3 CELE_K12D12.2 K12D12.2	unreviewed			+		1.17469	0.0952783	1.01209	0.177726	1.01097	1.3691	1.52648	0.0392584	1.34223	1.89425	0.245504	0.85076	0.331258	0.437826	K12D12.2	WBGene00003789	npp-3	K12D12.2	Nuclear pore	Nuclear pore: structure	Nuclear pore: structure
2077	K12F2.1	P12844	Myosin-3 (Myosin heavy chain A) (MHC A)	myo-3 mhcA K12F2.1	reviewed	+		+	+	3.32459	0.00173913	0.245767	0.777786	0.2527	0.404829	2.57244	0.00165854	1.82767	2.91624	5.61069	0	1.57497	4.7215	K12F2.1	WBGene00003515	myo-3	K12F2.1	Muscle function	Muscle function	Muscle function
2079	K12H4.3	P34524	Ribosome biogenesis protein BRX1 homolog (Brix domain-containing protein 2 homolog)	K12H4.3	reviewed	+	+			2.26355	0.0110833	1.98159	0.0115667	1.69401	2.38865	0.289218	0.748799	0.189943	0.397349	1.64324	0.0666329	-1.50407	-2.04722	K12H4.3	WBGene00019678	K12H4.3	K12H4.3	Ribosome	Ribosome: biogenesis	Ribosome: biogenesis
2080	K12H4.4	P34525	Signal peptidase complex subunit 3 (Microsomal signal peptidase 22 kDa subunit) (SPC22) (SPase 22 kDa subunit)	spcs-3 K12H4.4	reviewed					0.634941	0.402193	0.381962	0.686956	0.28741	0.537891	0.929591	0.301701	0.564874	1.08185	0.473238	0.757687	0.277464	0.588751	K12H4.4	WBGene00019679	spcs-3	K12H4.4	Proteolysis general	Proteolysis general: signal	Proteolysis general: signal
2081	K12H4.5	P34526	Uncharacterized protein K12H4.5	K12H4.5	reviewed					1.04621	0.394563	0.564679	0.735252	-0.159511	-0.475649	1.23085	0.371064	-0.342123	-0.962813	0.704796	0.779863	-0.182613	-0.553582	K12H4.5	WBGene00019680	K12H4.5	K12H4.5	Unknown	Unknown	Unknown
2082	K12H4.7									0.0647366	0.91987	0.0485557	0.957958	0.0365982	0.078429	0.142196	0.850583	-0.119669	-0.228733	0.21002	0.90929	-0.156268	-0.312525	K12H4.7	WBGene00019682	K12H4.7	K12H4.7	Proteolysis general	Proteolysis general: serine	Proteolysis general: serine
2083	K12H4.8	P34529	Endoribonuclease dcr-1 (EC 3.1.26.-) [Cleaved into: Death-promoting deoxyribonuclease (tDCR-1) (EC 3.1.21.-)]	dcr-1 eri-4 let-740 K12H4.8	reviewed			+		1.56459	0.0601884	1.13196	0.175683	0.828633	1.37419	2.43497	0.011264	1.06092	2.29729	0.250726	0.867075	0.232291	0.398161	K12H4.8	WBGene00000939	dcr-1	K12H4.8	Non-coding RNA	Non-coding RNA: small RNA	Non-coding RNA: small RNA: argonaute
2085	LLC1.3a	O17953	Dihydrolipoyl dehydrogenase, mitochondrial (EC 1.8.1.4) (Dihydrolipoamide dehydrogenase)	dld-1 LLC1.3	reviewed					0.360991	0.638452	0.0658171	0.953468	-0.0449409	-0.10085	0.457468	0.643877	0.26123	0.564848	0.644059	0.718993	0.306171	0.705564	LLC1.3a;LLC1.3b	WBGene00010794	dld-1	LLC1.3	Metabolism	Metabolism: mitochondria	Metabolism: mitochondria: other
2086	M01A10.3	P91390	Dolichyl-diphosphooligosaccharide--protein glycosyltransferase subunit 2 (Oligosaccharyl transferase delta subunit) (Ribophorin II) (RPN-II) (Ribophorin-2)	ostd-1 M01A10.3	reviewed					0.890776	0.327121	0.712147	0.522174	-0.311328	-0.741969	1.10584	0.272621	-0.511028	-1.12733	0.398506	0.827967	-0.1997	-0.470544	M01A10.3	WBGene00019693	ostd-1	M01A10.3	Transmembrane protein	Transmembrane protein: ER	Transmembrane protein: ER
2089	M01D7.6	O01971	Emerin homolog 1 (Ce-emerin)	emr-1 M01D7.6	reviewed					0.498338	0.479209	0.713322	0.406662	0.52777	0.923034	0.316471	0.764426	0.153069	0.37529	0.411293	0.759246	-0.374701	-0.613892	M01D7.6	WBGene00001309	emr-1	M01D7.6	Transmembrane protein	Transmembrane protein: other	Transmembrane protein: other
2090	M01D7.7a	G5EGU1	EGL-30 (Heterotrimeric G protein alpha subunit)	egl-30 CELE_M01D7.7 M01D7.7	unreviewed					0.397947	0.603234	0.73774	0.486825	-0.349398	-0.794767	0.493322	0.642986	-0.245971	-0.568618	0.136675	0.926017	0.103428	0.211356	M01D7.7a;M01D7.7b;M01D7.7c	WBGene00001196	egl-30	M01D7.7	Signaling	Signaling: heteromeric G protein	Signaling: heteromeric G protein: G alpha subunit
2093	M01E11.5	P91398	CSD domain-containing protein	cey-3 CELE_M01E11.5 M01E11.5	unreviewed					0.415311	0.73472	0.311473	0.850801	0.108788	0.31109	0.312024	0.841296	-0.075848	-0.24932	0.722478	0.77755	-0.184636	-0.561631	M01E11.5	WBGene00000474	cey-3	M01E11.5	mRNA functions	mRNA functions: processing	mRNA functions: processing: cold shock
2097	M01F1.2	Q27389	60S ribosomal protein L13a	rpl-16 M01F1.2	reviewed					0.17511	0.823091	0.0496214	0.959145	0.0326477	0.0753993	0.415692	0.731679	-0.161895	-0.430824	0.313334	0.858219	-0.194543	-0.417131	M01F1.2	WBGene00004428	rpl-16	M01F1.2	Ribosome	Ribosome: subunit	Ribosome: subunit
2100	M01G5.3	O76687	TMEM (Human TransMEMbrane protein) homolog	tmem-120 CELE_M01G5.3 M01G5.3	unreviewed					0.885425	0.409405	1.31593	0.385594	0.325102	0.957167	0.00454985	0.995853	0.00270462	0.00674968	1.07949	0.59157	-0.322397	-0.888217	M01G5.3	WBGene00019716	tmem-120	M01G5.3	Transmembrane protein	Transmembrane protein: other	Transmembrane protein: other
2101	M02D8.1	Q21465	Ig-like domain-containing protein	zig-12 CELE_M02D8.1 M02D8.1	unreviewed					0.199547	0.678318	0.284374	0.69645	-0.475146	-0.524801	0.434959	0.520423	-0.70231	-0.7511	0.112209	0.932223	-0.227164	-0.236906	M02D8.1	WBGene00019727	zig-12	M02D8.1	Unknown	Unknown	Unknown: regulated by multiple stresses
2106	M03A8.1	Q21481	SCP2 domain-containing protein	dhs-28 CELE_M03A8.1 M03A8.1	unreviewed			+		1.90891	0.0531145	1.66604	0.0951013	-0.743523	-1.61232	2.46198	0.0321739	-0.756142	-1.96627	0.0161695	0.994872	-0.0126183	-0.0270249	M03A8.1	WBGene00000991	dhs-28	M03A8.1	Metabolism	Metabolism: lipid	Metabolism: lipid: sterol
2108	M03B6.2	Q93896	MFS domain-containing protein	mct-3 CELE_M03B6.2 M03B6.2	unreviewed					0.503609	0.592639	0.274952	0.8428	0.125677	0.32067	0.341067	0.743766	-0.167403	-0.404655	1.18299	0.614416	-0.293079	-0.868424	M03B6.2	WBGene00010834	mct-3	M03B6.2	Transmembrane transport	Transmembrane transport: monocarboxylate	Transmembrane transport: monocarboxylate
2109	M03C11.5	P54813	ATP-dependent zinc metalloprotease YME1 homolog (EC 3.4.24.-)	ymel-1 M03C11.5	reviewed					0.300451	0.612784	0.0551475	0.950898	-0.0797047	-0.111536	0.521468	0.538164	0.401578	0.713063	0.609224	0.654103	0.481283	0.823564	M03C11.5	WBGene00010842	ymel-1	M03C11.5	Metabolism	Metabolism: mitochondria	Metabolism: mitochondria: protease
2113	M03F4.2a	P10986	Actin-4 (EC 3.6.4.-)	act-4 M03F4.2	reviewed	+	+	+		7.19466	0.000571429	6.22506	0	1.26323	4.36969	5.68971	0.00027907	1.1331	3.85631	0.47961	0.868452	-0.13013	-0.399337	M03F4.2a;M03F4.2b	WBGene00000066	act-4	M03F4.2	Cytoskeleton	Cytoskeleton: actin function	Cytoskeleton: actin function: actin
2114	M03F4.7a	G5EBH7	CALUmenin (Calcium-binding protein) homolog (Calumenin-like protein)	calu-1 CELE_M03F4.7 M03F4.7	unreviewed					1.02237	0.16539	0.609548	0.444793	-0.55353	-0.862323	1.35067	0.086506	-0.965934	-1.59399	0.547028	0.702759	-0.412405	-0.737826	M03F4.7a;M03F4.7b	WBGene00019760	calu-1	M03F4.7	Unknown	Unknown	Unknown
2116	M04B2.4	Q21504	DAO domain-containing protein	CELE_M04B2.4 M04B2.4	unreviewed	+	+			2.17883	0.0404424	2.22595	0.030775	0.878983	2.0122	NaN	1	0	NaN	1.08835	0.518352	-0.440122	-1.0454	M04B2.4	WBGene00010847	M04B2.4	M04B2.4	Development	Development: general	Development: general
2119	M04G12.2	P92005	Cathepsin X (EC 3.4.18.1)	cpz-2 CELE_M04G12.2 M04G12.2	unreviewed			+		1.3166	0.0722838	1.53845	0.066408	-1.00347	-1.73706	1.56846	0.0353882	-1.34436	-1.92703	0.235294	0.852313	-0.340889	-0.429424	M04G12.2	WBGene00000789	cpz-2	M04G12.2	Proteolysis general	Proteolysis general: aspartate	Proteolysis general: aspartate: cathepsin
2122	M05D6.5b	B7WN91	HIG1 domain-containing protein	CELE_M05D6.5 M05D6.5	unreviewed					0.256023	0.653798	0.11986	0.899424	-0.135669	-0.216381	0.471452	0.536546	-0.4826	-0.716794	0.343664	0.787184	-0.346931	-0.541992	M05D6.5b;M05D6.5a	WBGene00010878	M05D6.5	M05D6.5	Unknown	Unknown	Unknown
2123	M05D6.6	Q21525	TAil-Anchored Protein	taap-1 CELE_M05D6.6 M05D6.6	unreviewed					0.904418	0.354281	0.793873	0.465	-0.364863	-0.836768	0.090345	0.913102	0.0517574	0.126007	1.55506	0.444233	0.41662	1.17238	M05D6.6	WBGene00010879	taap-1	M05D6.6	Unknown	Unknown	Unknown
2126	M106.4c	Q09580	Probable GMP synthase [glutamine-hydrolyzing] (EC 6.3.5.2) (Glutamine amidotransferase)	gmps-1 M106.4	reviewed					0.278414	0.576625	0.329078	0.633651	-0.593249	-0.605359	0.494108	0.443897	-0.915202	-0.859944	0.169204	0.891645	-0.321953	-0.340441	M106.4c;M106.4a;M106.4b	WBGene00010912	gmps-1	M106.4	Metabolism	Metabolism: nucleotide	Metabolism: nucleotide
2127	M106.5	P34686	F-actin-capping protein subunit beta	cap-2 M106.5	reviewed	+	+			1.63759	0.0389444	1.5979	0.0298113	1.53095	2.02064	1.05818	0.130062	1.12468	1.44599	0.758801	0.619654	-0.406277	-0.85992	M106.5	WBGene00000293	cap-2	M106.5	Cytoskeleton	Cytoskeleton: actin function	Cytoskeleton: actin function: binding
2128	M110.4c	B5BM23	MIF4G domain-containing protein	ifg-1 CELE_M110.4 M110.4	unreviewed					0.892229	0.48958	0.0544753	0.964851	0.020126	0.0607191	0.821968	0.561591	-0.237952	-0.680392	1.42422	0.632775	-0.258078	-0.849674	M110.4c;M110.4b;M110.4a;M110.4d;M110.4e	WBGene00002066	ifg-1	M110.4	Ribosome	Ribosome: EIF	Ribosome: EIF
2129	M117.2a	P41932	14-3-3-like protein 1 (Partitioning defective protein 5)	par-5 ftt-1 M117.2	reviewed					0.504318	0.486114	0.645629	0.472352	-0.444498	-0.824713	0.658182	0.455845	-0.450962	-0.837175	0.00758536	0.99415	-0.00646477	-0.0132274	M117.2a;M117.2b	WBGene00003920	par-5	M117.2	Signaling	Signaling: other	Signaling: other
2130	M142.1b	C0P283	GMP_PDE_delta domain-containing protein	unc-119 CELE_M142.1 M142.1	unreviewed	+	+	+	+	5.49671	0.000137931	2.37491	0.00204444	-2.12193	-2.88	4.30466	0	2.3722	4.72725	4.34514	0	4.49414	5.87919	M142.1b;M142.1a;M142.1c	WBGene00006843	unc-119	M142.1	Neuronal function	Neuronal function: development	Neuronal function: development
2131	M142.5a	Q21541	AD domain-containing protein	CELE_M142.5 M142.5	unreviewed					0.691821	0.408802	0.829489	0.384522	-0.477957	-0.958655	0.549462	0.588384	-0.290383	-0.642659	0.437755	0.822131	0.187574	0.47451	M142.5a;M142.5b	WBGene00010922	M142.5	M142.5	mRNA functions	mRNA functions: processing	mRNA functions: processing: LSM
2133	M153.1	Q21544	Pyrroline-5-carboxylate reductase (EC 1.5.1.2)	pycr-1 CELE_M153.1 M153.1	unreviewed	+	+	+		3.23785	0.00296	2.05385	0.0180444	-1.24286	-2.21394	3.71921	0.00024	-1.65126	-3.63244	NaN	1	0	NaN	M153.1	WBGene00010924	pycr-1	M153.1	Metabolism	Metabolism: amino acid	Metabolism: amino acid: synthesis
2135	M176.2	Q21549	Glutathione synthetase (GSH-S) (EC 6.3.2.3)	gss-1 CELE_M176.2 M176.2	unreviewed					0.553147	0.616151	0.714171	0.59602	-0.242492	-0.654222	0.636674	0.688041	-0.166335	-0.506709	0.221909	0.924898	0.0761574	0.224344	M176.2	WBGene00010941	gss-1	M176.2	Metabolism	Metabolism: glutathione	Metabolism: glutathione
2140	M28.5	Q21568	NHP2-like protein 1 homolog	M28.5	reviewed					0.582293	0.612783	0.274972	0.866662	-0.104366	-0.290416	1.67816	0.44737	-0.242981	-0.853156	0.375397	0.882502	-0.138616	-0.381288	M28.5	WBGene00010896	snu-13	M28.5	Transcription factor	Transcription factor: other	Transcription factor: other
2143	M6.1f	A0A5E4M3F7	IF rod domain-containing protein	ifc-2 CELE_M6.1 M6.1	unreviewed	+	+		+	1.48952	0.0314171	1.25638	0.0426437	2.485	1.89795	0.102303	0.849608	-0.281505	-0.230201	1.9252	0.0137143	-2.76651	-2.62505	M6.1f;M6.1a;M6.1d;M6.1b;M6.1e	WBGene00002056	ifc-2	M6.1	Cytoskeleton	Cytoskeleton: intermediate filament protein	Cytoskeleton: intermediate filament protein
2146	M7.1	P35129	Ubiquitin-conjugating enzyme E2 2 (EC 2.3.2.23) (E2 ubiquitin-conjugating enzyme 2) (Lethal protein 70) (Ubiquitin carrier protein 2) (Ubiquitin-protein ligase 2)	let-70 ubc-2 M7.1	reviewed					1.11584	0.30975	1.43967	0.277141	-0.425893	-1.1522	0.383329	0.73335	-0.168129	-0.425637	0.997742	0.688298	0.257765	0.760661	M7.1	WBGene00002344	let-70	M7.1	Proteolysis proteasome	Proteolysis proteasome: E2	Proteolysis proteasome: E2
2150	M88.1	Q21603	UDP-glucuronosyltransferase (EC 2.4.1.17)	ugt-62 CELE_M88.1 M88.1	unreviewed					1.26576	0.127033	1.30602	0.127673	0.847823	1.49663	1.42126	0.161652	0.602832	1.36159	0.315658	0.833937	-0.244991	-0.459292	M88.1	WBGene00010904	ugt-62	M88.1	Stress response	Stress response: detoxification	Stress response: detoxification: ugt
2151	M88.2	Q21601	Mitochondrial Ribosomal Protein, Small	mrps-34 CELE_M88.2 M88.2	unreviewed					0.0275625	0.958651	0.074632	0.941898	-0.0732449	-0.131747	0.055991	0.924772	0.0600437	0.103142	0.132835	0.928519	0.133289	0.228819	M88.2	WBGene00010905	mrps-34	M88.2	Metabolism	Metabolism: mitochondria	Metabolism: mitochondria: ribosome
2153	M88.5a	Q21605	IMP Homolog	imph-1 zbp-1 CELE_M88.5 M88.5	unreviewed					0.819829	0.380011	1.16296	0.314538	0.430362	1.06333	0.681247	0.524011	0.319537	0.737138	0.230438	0.925048	-0.110825	-0.279494	M88.5a;M88.5c;M88.5b;M88.5d	WBGene00010908	imph-1	M88.5	Unknown	Unknown	Unknown: prion domain
2156	MTCE.21	P24890	Cytochrome b (Complex III subunit 3) (Complex III subunit III) (Cytochrome b-c1 complex subunit 3) (Ubiquinol-cytochrome-c reductase complex cytochrome b subunit)	ctb-1 cob cytb Mtcyb MTCE.21	reviewed					0.282746	0.583917	0.576148	0.405082	0.817416	0.92617	0.183936	0.76438	0.384353	0.374022	0.339257	0.77145	-0.433063	-0.573409	MTCE.21	WBGene00000829	ctb-1	MTCE.21	Metabolism	Metabolism: mitochondria	Metabolism: mitochondria: complex III
2157	MTCE.31	P24894	Cytochrome c oxidase subunit 2 (EC 7.1.1.9) (Cytochrome c oxidase polypeptide II)	ctc-2 coII cox-2 MTCE.31	reviewed					1.0234	0.212025	0.828271	0.382451	-0.482335	-0.96148	1.38095	0.132069	-0.709554	-1.44004	0.314432	0.846791	-0.227219	-0.445332	MTCE.31	WBGene00010965	ctc-2	MTCE.31	Metabolism	Metabolism: mitochondria	Metabolism: mitochondria: complex IV
2163	R01E6.3b	Q8WQD8	Alpha-carbonic anhydrase domain-containing protein	cah-4 CELE_R01E6.3 R01E6.3	unreviewed					1.70251	0.0894969	0.817663	0.479538	-0.330468	-0.808356	1.92128	0.0631776	-0.731123	-1.71592	0.947049	0.567184	-0.400655	-0.942498	R01E6.3b;R01E6.3a	WBGene00000282	cah-4	R01E6.3	Metabolism	Metabolism: carbonic anhydrase	Metabolism: carbonic anhydrase
2164	R01H10.3a	Q21624	Coronin-like protein cor-1	cor-1 R01H10.3	reviewed					1.06661	0.141008	1.06511	0.176028	0.927539	1.37617	1.06313	0.150026	0.961921	1.38943	0.0343641	0.983696	0.0343811	0.0626382	R01H10.3a;R01H10.3c;R01H10.3b	WBGene00000768	cor-1	R01H10.3	Cytoskeleton	Cytoskeleton: actin function	Cytoskeleton: actin function: binding
2168	R01H2.6	Q21633	Ubiquitin-conjugating enzyme E2 ubc-18 (EC 2.3.2.23)	ubc-18 R01H2.6	reviewed					0.311831	0.609891	0.157084	0.872323	-0.163176	-0.270397	0.708927	0.422604	-0.481895	-0.890526	0.31047	0.818722	-0.318719	-0.498189	R01H2.6	WBGene00006713	ubc-18	R01H2.6	Proteolysis proteasome	Proteolysis proteasome: E2	Proteolysis proteasome: E2
2169	R02D3.1a	O44503	Lysine ketoglutarate reductase	aass-1 CELE_R02D3.1 R02D3.1	unreviewed					0.426454	0.620007	0.657302	0.569579	-0.287287	-0.690624	0.149839	0.874306	-0.0689659	-0.182549	0.456785	0.805528	0.218321	0.520272	R02D3.1a;R02D3.1b	WBGene00019819	aass-1	R02D3.1	Metabolism	Metabolism: amino acid	Metabolism: amino acid: synthesis
2171	R02D3.5	O44501	FarNesylTransferase, Alpha subunit	fnta-1 CELE_R02D3.5 R02D3.5	unreviewed					1.35797	0.11664	0.292169	0.761228	-0.240306	-0.437896	1.8911	0.109378	0.57386	1.51004	1.46751	0.221102	0.814166	1.56855	R02D3.5	WBGene00019823	fnta-1	R02D3.5	Protein modification	Protein modification: lipidation	Protein modification: lipidation
2173	R02F2.7	Q21649	Myb-binding protein 1A-like protein	CELE_R02F2.7 R02F2.7	unreviewed					0.582848	0.460064	0.380918	0.70165	0.256829	0.514251	0.737971	0.412054	0.476034	0.904335	0.613754	0.758329	0.219205	0.586041	R02F2.7	WBGene00019836	R02F2.7	R02F2.7	Development	Development: somatic	Development: somatic
2174	R03D7.1	Q09582	Probable methionine synthase (EC 2.1.1.13) (5-methyltetrahydrofolate--homocysteine methyltransferase) (Vitamin-B12 dependent methionine synthase) (MS)	metr-1 R03D7.1	reviewed					0.193047	0.755242	0.26807	0.773549	0.228746	0.410795	0.353864	0.667992	0.315601	0.534156	0.128919	0.932263	0.0868549	0.190462	R03D7.1	WBGene00010988	metr-1	R03D7.1	Metabolism	Metabolism: 1CC	Metabolism: 1CC: folate
2175	R03D7.6a	Q09596	Probable glutathione S-transferase 5 (EC 2.5.1.18) (GST class-sigma)	gst-5 R03D7.6	reviewed					1.10524	0.177949	0.795541	0.417009	-0.438263	-0.907286	1.64546	0.0810723	-0.774414	-1.63043	0.42256	0.760694	-0.336151	-0.600098	R03D7.6a;R03D7.6c;R03D7.6b	WBGene00001753	gst-5	R03D7.6	Stress response	Stress response: GST	Stress response: GST
2176	R03E1.2	Q9XTY9	Vacuolar H ATPase	vha-20 CELE_R03E1.2 R03E1.2	unreviewed					0.00105259	0.997161	0.0199439	0.973123	0.0184776	0.0356582	0.0237348	0.975794	0.0207359	0.041367	0.00212273	0.997534	0.0022583	0.00404565	R03E1.2	WBGene00010993	vha-20	R03E1.2	Lysosome	Lysosome: Vacuolar ATPase	Lysosome: Vacuolar ATPase
2177	R04A9.4	Q21693	Eukaryotic translation initiation factor 4E-2 (eIF-4E-2) (eIF4E-2) (eIF-4F 25 kDa subunit) (mRNA cap-binding protein)	ife-2 R04A9.4	reviewed					0.179566	0.800168	0.41193	0.688968	-0.256045	-0.533354	0.202622	0.831299	-0.109637	-0.26286	0.177502	0.923922	0.146408	0.278769	R04A9.4	WBGene00002060	ife-2	R04A9.4	Ribosome	Ribosome: EIF	Ribosome: EIF
2179	R04F11.2	Q21732	ATP synthase subunit e, mitochondrial	CELE_R04F11.2 R04F11.2	unreviewed					0.788757	0.490662	0.165074	0.918063	-0.0687458	-0.189531	0.948028	0.47495	-0.29622	-0.808712	1.04828	0.714522	-0.227475	-0.71588	R04F11.2	WBGene00011015	R04F11.2	R04F11.2	Metabolism	Metabolism: mitochondria	Metabolism: mitochondria: complex V
2180	R04F11.5	Q8WQD7	Mitochondrial import inner membrane translocase subunit Tim29	CELE_R04F11.5 R04F11.5	unreviewed					0.0682959	0.912031	0.138839	0.920274	-0.0759041	-0.185405	0.185507	0.810633	-0.175454	-0.305129	0.114233	0.932829	-0.0995499	-0.18882	R04F11.5	WBGene00011017	R04F11.5	R04F11.5	Unknown	Unknown	Unknown
2181	R05C11.3	Q9TYP9	Calcium-transporting ATPase (EC 7.2.2.10)	mca-2 CELE_R05C11.3 R05C11.3	unreviewed					0.934383	0.319043	0.116407	0.922768	0.0695354	0.163729	1.34971	0.245446	0.464808	1.17531	0.864925	0.588201	0.395272	0.900785	R05C11.3	WBGene00019875	mca-2	R05C11.3	Transmembrane transport	Transmembrane transport: calcium channel	Transmembrane transport: calcium channel
2190	ZC262.5	P34539	Putative ATP synthase subunit epsilon, mitochondrial (ATPase subunit epsilon)	R05D3.6	reviewed					0.473805	0.420753	0.614027	0.370857	-0.886216	-0.980994	2.61519	0.0808793	-0.523764	-1.63554	0.209501	0.868491	0.362453	0.403915	ZC262.5;R05D3.6	WBGene00019880	R05D3.6	R05D3.6	Metabolism	Metabolism: mitochondria	Metabolism: mitochondria: complex V
2191	R05D3.7	P34540	Kinesin heavy chain (Uncoordinated protein 116) (Protein unc-116)	unc-116 khc-1 R05D3.7	reviewed					0.313477	0.80387	0.48674	0.761134	-0.143735	-0.426028	0.572526	0.739473	-0.125953	-0.412006	0.0468283	0.984461	0.0177814	0.0532223	R05D3.7;ZC262.7	WBGene00006840	unc-116	R05D3.7	Neuronal function	Neuronal function: synaptic function	Neuronal function: synaptic function: other
2193	R05D8.8	Q9N5G3	DeHydrogenases, Short chain	dhs-14 CELE_R05D8.8 R05D8.8	unreviewed					0.602791	0.348193	0.987358	0.206787	-0.878033	-1.29687	0.425816	0.570504	-0.451582	-0.663278	0.351543	0.761287	0.426452	0.583395	R05D8.8;T01G6.10;R08H2.1;C06E4.3;C01G12.5;F12E12.11;R05D8.7;R05D8.9;F28H7.2	WBGene00000977	dhs-14	R05D8.8	Metabolism	Metabolism: short chain dehydrogenase	Metabolism: short chain dehydrogenase
2194	R05F9.10	Q21746	SGTA_dimer domain-containing protein	sgt-1 CELE_R05F9.10 R05F9.10	unreviewed	+	+			2.22728	0.0498667	2.34035	0.0452514	-0.720718	-1.87216	1.58256	0.158166	-0.555523	-1.37489	0.436827	0.845977	0.165195	0.44372	R05F9.10	WBGene00019893	sgt-1	R05F9.10	Unknown	Unknown	Unknown
2195	R05F9.6	Q21742	Phosphoglucomutase (alpha-D-glucose-1,6-bisphosphate-dependent) (EC 5.4.2.2)	CELE_R05F9.6 R05F9.6	unreviewed					1.85621	0.297526	1.61162	0.401444	-0.281618	-0.933059	0.104856	0.941053	-0.0230385	-0.0817397	1.90873	0.583933	0.25858	0.922055	R05F9.6	WBGene00019890	R05F9.6	R05F9.6	Metabolism	Metabolism: pentose phosphate pathway	Metabolism: pentose phosphate pathway
2197	R05G6.7	Q21752	Probable voltage-dependent anion-selective channel	vdac-1 R05G6.7	reviewed					0.0492523	0.955726	0.143237	0.921777	0.0614098	0.168351	0.211691	0.8495	0.0778297	0.223386	0.0288157	0.989012	0.01642	0.041302	R05G6.7	WBGene00019900	vdac-1	R05G6.7	Transmembrane transport	Transmembrane transport: anion	Transmembrane transport: anion
2199	R05H10.2	O62325	RNA Binding Motif protein homolog	rbm-28 CELE_R05H10.2 R05H10.2	unreviewed					0.395218	0.505736	0.115163	0.898175	0.162686	0.2226	0.43903	0.544781	-0.520658	-0.702804	0.773456	0.517651	-0.683344	-1.04913	R05H10.2	WBGene00011043	rbm-28	R05H10.2	mRNA functions	mRNA functions: binding	mRNA functions: binding: RBM
2201	R05H10.5a	O62327	Glutathione peroxidase 2 (EC 1.11.1.9)	gpx-2 R05H10.5	reviewed					1.01816	0.269804	1.14938	0.340603	-0.402685	-1.02357	1.13506	0.260904	-0.519596	-1.1492	0.200791	0.919838	-0.116912	-0.269805	R05H10.5a;R05H10.5b;F26E4.12	WBGene00011045	gpx-2	R05H10.5	Metabolism	Metabolism: glutathione	Metabolism: glutathione
2202	R05H5.3	Q21763	Thioredoxin domain-containing protein	CELE_R05H5.3 R05H5.3	unreviewed	+		+	+	3.29675	0.00111392	0.864684	0.241445	-0.956342	-1.22937	3.22339	0.000292683	-2.7913	-3.92729	2.48929	0.00758974	-1.83495	-2.85403	R05H5.3	WBGene00011038	R05H5.3	R05H5.3	Development	Development: somatic	Development: somatic
2204	R06A4.4a	O62332	Importin N-terminal domain-containing protein	imb-2 CELE_R06A4.4 R06A4.4	unreviewed	+	+	+		2.64604	0.00958779	2.06211	0.0241361	1.06626	2.09535	2.82238	0.00232258	1.34519	2.77304	0.372658	0.796961	0.278928	0.525218	R06A4.4a;R06A4.4c;R06A4.4b	WBGene00002076	imb-2	R06A4.4	Nuclear pore	Nuclear pore: structure	Nuclear pore: structure
2205	R06A4.8	O62334	Glycogen debranching enzyme (EC 2.4.1.25) (EC 3.2.1.33) (Glycogen debrancher)	agl-1 CELE_R06A4.8 R06A4.8	unreviewed					0.139045	0.7554	0.0257351	0.964418	0.0580956	0.0592745	0.259443	0.678907	-0.612574	-0.51812	0.292521	0.771147	-0.67067	-0.572042	R06A4.8	WBGene00011050	agl-1	R06A4.8	Metabolism	Metabolism: carbohydrate	Metabolism: carbohydrate
2210	R06C1.4	O62337	RRM domain-containing protein	CELE_R06C1.4 R06C1.4	unreviewed					0.00604801	0.988797	0.0384615	0.961009	0.0424946	0.0724048	0.0532011	0.923941	0.069186	0.104485	0.0229442	0.988192	0.0266914	0.0444252	R06C1.4	WBGene00011059	R06C1.4	R06C1.4	Nucleic acid	Nucleic acid: binding	Nucleic acid: binding: other
2211	R06C7.1	Q21770	Argonaute protein wago-1 (Worm-specific argonaute protein 1)	wago-1 R06C7.1	reviewed					0.337395	0.650111	0.343643	0.746122	-0.217907	-0.457363	0.631735	0.535305	-0.324899	-0.71865	0.174221	0.932279	-0.106992	-0.242309	R06C7.1;ZK1248.7	WBGene00011061	wago-1	R06C7.1	Non-coding RNA	Non-coding RNA: small RNA	Non-coding RNA: small RNA: argonaute
2212	R06C7.10	P02567	Myosin-1 (Myosin heavy chain D) (MHC D)	myo-1 R06C7.10	reviewed	+		+		2.18432	0.0405068	2.00746	0.13979	0.516151	1.46095	2.31887	0.025404	0.864048	2.039	0.645263	0.698929	0.347897	0.747482	R06C7.10	WBGene00002348	myo-1	R06C7.10	Muscle function	Muscle function	Muscle function
2217	R06F6.5b	Q09601	Nucleoporin NUP35 (35 kDa nucleoporin) (Nuclear pore complex protein Nup53) (Nucleoporin NUP53) (Nucleoporin npp-19)	npp-19 R06F6.5	reviewed					0.830347	0.185107	0.638444	0.329777	-1.04651	-1.04109	0.542273	0.571282	0.31549	0.662073	0.905153	0.326528	1.362	1.37093	R06F6.5b;R06F6.5a	WBGene00003805	npp-19	R06F6.5	Nuclear pore	Nuclear pore: structure	Nuclear pore: structure
2218	R06F6.9	Q09603	ACB domain-containing protein	ech-4 CELE_R06F6.9 R06F6.9	unreviewed					0.143267	0.811384	0.0934408	0.920978	0.0983322	0.167178	0.193611	0.799676	-0.194726	-0.323978	NaN	1	0	NaN	R06F6.9	WBGene00001153	ech-4	R06F6.9	Metabolism	Metabolism: lipid	Metabolism: lipid: beta oxidation
2221	R07B1.4	Q09607	Probable glutathione S-transferase gst-36 (EC 2.5.1.18) (GST class-sigma)	gst-36 R07B1.4	reviewed					0.0271985	0.962831	0.0665114	0.952079	0.0579849	0.112853	0.129035	0.85593	0.108317	0.208691	0.0640008	0.96355	0.0503323	0.104335	R07B1.4	WBGene00001784	gst-36	R07B1.4	Stress response	Stress response: GST	Stress response: GST
2224	R07E3.1b	Q2L6U9	Papain family cysteine protease	CELE_R07E3.1 R07E3.1	unreviewed					0.774792	0.370623	0.385925	0.746672	-0.19422	-0.458035	0.705419	0.528118	0.305874	0.732833	0.89703	0.534772	0.500094	1.01345	R07E3.1b;R07E3.1a	WBGene00011102	R07E3.1	R07E3.1	Proteolysis general	Proteolysis general: cysteine	Proteolysis general: cysteine: other
2227	R07E4.6c	P30625	cAMP-dependent protein kinase regulatory subunit	kin-2 kin-a R07E4.6	reviewed					0.332661	0.6332	0.55414	0.542743	0.372824	0.715371	0.273518	0.741854	0.215408	0.406128	0.319665	0.882167	-0.157417	-0.382079	R07E4.6c;R07E4.6a;R07E4.6b	WBGene00002190	kin-2	R07E4.6	Signaling	Signaling: cAMP	Signaling: cAMP
2229	R07E5.13	Q21828	Probable mitochondrial pyruvate carrier 1 (MPC1)	mpc-1 R07E5.13	reviewed					0.0590608	0.925359	0.0366393	0.964213	-0.0284164	-0.0603212	0.146837	0.848201	0.118554	0.231929	0.189858	0.923206	0.14697	0.289384	R07E5.13	WBGene00011119	mpc-1	R07E5.13	Metabolism	Metabolism: mitochondria	Metabolism: mitochondria: transporter
2231	R07E5.2	Q21824	Probable peroxiredoxin prdx-3 (EC 1.11.1.24) (Thiol-specific antioxidant protein) (Thioredoxin peroxidase) (Thioredoxin-dependent peroxide reductase) (Thioredoxin-dependent peroxiredoxin 1)	prdx-3 R07E5.2	reviewed					0.235354	0.777373	0.80909	0.60476	-0.218227	-0.643631	0.169208	0.845069	-0.104721	-0.236634	0.209078	0.919651	0.113506	0.271051	R07E5.2	WBGene00011110	prdx-3	R07E5.2	Stress response	Stress response: oxidative	Stress response: oxidative
2235	R07G3.1	Q05062	Cell division control protein 42 homolog (CDC42Ce)	cdc-42 R07G3.1	reviewed					0.135494	0.850251	0.178924	0.879046	0.119343	0.257627	0.300945	0.738414	0.196648	0.411009	0.155821	0.934953	0.0773048	0.196949	R07G3.1	WBGene00000390	cdc-42	R07G3.1	Signaling	Signaling: small GTPase	Signaling: small GTPase: Rho/Rac
2237	R07G3.5	Q09422	Serine/threonine-protein phosphatase Pgam5, mitochondrial (EC 3.1.3.16) (Phosphoglycerate mutase family member 5 homolog)	pgam-5 R07G3.5	reviewed					0.923781	0.392701	0.332672	0.816313	-0.131718	-0.35443	1.27031	0.330386	-0.37682	-1.02764	0.730447	0.737012	-0.245102	-0.663462	R07G3.5	WBGene00019941	pgam-5	R07G3.5	Signaling	Signaling: phosphatase	Signaling: phosphatase: other
2238	R07H5.2a	G5ECS9	Calponin-homology (CH) domain-containing protein	cpt-2 CELE_R07H5.2 R07H5.2	unreviewed					0.611816	0.430833	0.835901	0.410264	-0.423141	-0.914486	0.82553	0.390631	-0.4559	-0.938296	0.0374604	0.982133	-0.0327587	-0.0647511	R07H5.2a;R07H5.2b;R07H5.2c	WBGene00011122	cpt-2	R07H5.2	Metabolism	Metabolism: lipid	Metabolism: lipid: beta oxidation
2240	R07H5.8	Q93934	Adenosine kinase (AK) (EC 2.7.1.20) (Adenosine 5'-phosphotransferase)	adk-1 CELE_R07H5.8 R07H5.8	unreviewed					0.393338	0.592846	0.634994	0.500709	-0.384825	-0.773715	0.281922	0.744318	-0.202425	-0.402676	0.370272	0.849615	0.182399	0.43674	R07H5.8	WBGene00011128	adk-1	R07H5.8	Metabolism	Metabolism: nucleotide	Metabolism: nucleotide
2242	R08C7.3	Q27511	Histone H2A.V (H2A.F/Z)	htz-1 R08C7.3	reviewed					0.348635	0.485749	0.249503	0.735639	0.442543	0.474083	0.306601	0.602566	-0.882426	-0.616955	0.606857	0.517643	-1.32497	-1.0503	R08C7.3	WBGene00019947	htz-1	R08C7.3	Transcription: chromatin	Transcription: chromatin structure	Transcription: chromatin structure: histone
2244	R08D7.3	P30642	Eukaryotic translation initiation factor 3 subunit D (eIF3d) (Eukaryotic translation initiation factor 3 subunit 7)	eif-3.D R08D7.3	reviewed					0.194845	0.760006	0.167478	0.870877	-0.143919	-0.268331	0.477085	0.605959	-0.301919	-0.612081	0.206679	0.90787	-0.158	-0.311295	R08D7.3	WBGene00001227	eif-3.D	R08D7.3	Ribosome	Ribosome: EIF	Ribosome: EIF
2247	R09A8.3	Q21854	BTB domain-containing protein	ivns-1 tag-147 CELE_R09A8.3 R09A8.3	unreviewed					1.03314	0.329453	0.625436	0.609122	0.251308	0.633723	0.402591	0.719977	-0.178622	-0.44761	1.92489	0.373514	-0.42993	-1.29217	R09A8.3	WBGene00006493	ivns-1	R09A8.3	Unknown	Unknown	Unknown
2249	R09B3.2	O45712	RRM domain-containing protein	rbm-3.1 CELE_R09B3.2 R09B3.2	unreviewed					0.307725	0.621006	0.138038	0.899115	-0.110548	-0.218239	0.551407	0.518391	-0.4335	-0.754032	0.340692	0.798371	-0.322952	-0.527159	R09B3.2	WBGene00011155	rbm-3.1	R09B3.2	mRNA functions	mRNA functions: binding	mRNA functions: binding: RBM
2250	R09B3.3	O45713	RRM domain-containing protein	rbm-3.2 CELE_R09B3.3 R09B3.3	unreviewed					0.622814	0.419468	0.799768	0.419831	-0.429696	-0.902066	0.942209	0.331294	-0.487506	-1.02628	0.0622812	0.963829	-0.0578102	-0.108507	R09B3.3	WBGene00011156	rbm-3.2	R09B3.3	mRNA functions	mRNA functions: binding	mRNA functions: binding: RBM
2252	R09B3.5	P49029	Protein mago nashi homolog (Ce-mago)	mag-1 R09B3.5	reviewed					0.0701778	0.910535	0.0771998	0.946268	-0.0585754	-0.123098	0.243606	0.780322	-0.175099	-0.352912	0.123604	0.927096	-0.116523	-0.209306	R09B3.5	WBGene00003123	mag-1	R09B3.5	Development	Development: general	Development: general
2256	R09E12.3	O16259	Stress-induced-phosphoprotein 1 (CeSTI1) (STI1) (Hsc70/Hsp90-organizing protein) (CeHop) (Hop)	sti-1 R09E12.3	reviewed					0.342211	0.539823	0.588187	0.442192	-0.61196	-0.870934	0.557687	0.446	-0.64542	-0.856954	0.0185616	0.988308	-0.0334602	-0.0408963	R09E12.3	WBGene00019983	sti-1	R09E12.3	Stress response	Stress response: heat	Stress response: heat
2259	R09H10.5	Q21884	EGF-like domain-containing protein	CELE_R09H10.5 R09H10.5	unreviewed					0.0470193	0.930389	0.248821	0.836205	0.154589	0.338409	0.130212	0.845816	0.154103	0.237006	0.000399678	0.999062	-0.000486755	-0.000798943	R09H10.5	WBGene00011182	R09H10.5	R09H10.5	Unknown	Unknown	Unknown
2263	R107.6a	P32744	Protein CLASP-2	cls-2 R107.6	reviewed					0.378445	0.720823	0.314489	0.851658	-0.107301	-0.309692	0.285277	0.813011	0.106804	0.298221	0.642666	0.756266	0.214105	0.588403	R107.6a;R107.6b	WBGene00000549	cls-2	R107.6	Cell cycle	Cell cycle: meiotic/mitotic spindle	Cell cycle: meiotic/mitotic spindle
2264	R107.7	P10299	Glutathione S-transferase P (EC 2.5.1.18) (GST class-pi)	gst-1 R107.7	reviewed					0.174686	0.738025	0.443679	0.572021	-0.471835	-0.687849	0.280802	0.697547	-0.387109	-0.495783	0.0516257	0.962854	0.084726	0.108298	R107.7	WBGene00001749	gst-1	R107.7	Stress response	Stress response: GST	Stress response: GST
2266	Y38F2AL.4	C0HLB4	V-type proton ATPase 16 kDa proteolipid subunit c 3 (V-ATPase 16 kDa proteolipid subunit c 3) (Vacuolar proton pump 16 kDa proteolipid subunit c 3)	vha-3 Y38F2AL.4	reviewed					0.509696	0.380183	0.2604	0.77627	-0.233954	-0.407587	0.632933	0.332205	-0.98823	-1.0234	0.493445	0.652443	-0.754276	-0.826098	Y38F2AL.4;R10E11.2	WBGene00006912	vha-3	Y38F2AL.4	Lysosome	Lysosome: Vacuolar ATPase	Lysosome: Vacuolar ATPase
2268	R10E12.1c	P34552	Apoptosis-linked gene 2-interacting protein X 1 (Prion-like-(Q/N-rich) domain-bearing protein 58) (Protein YNK1)	alx-1 pqn-58 R10E12.1	reviewed					0.0375411	0.950791	0.0893805	0.931801	-0.0751659	-0.147643	0.188701	0.830326	-0.128459	-0.273011	0.0551688	0.966199	-0.0532932	-0.0979726	R10E12.1c;R10E12.1b;R10E12.1a;R10E12.1d	WBGene00007010	alx-1	R10E12.1	Trafficking	Trafficking: endocytosis	Trafficking: endocytosis: other
2270	R10E4.4	Q21902	DNA replication licensing factor mcm-5 (EC 3.6.4.12)	mcm-5 R10E4.4	reviewed					0.256731	0.752713	0.216004	0.868458	0.125367	0.288232	0.421601	0.674237	0.241881	0.526246	0.377639	0.892754	0.116515	0.345944	R10E4.4	WBGene00003157	mcm-5	R10E4.4	DNA	DNA: replication	DNA: replication
2271	R10E9.1	G5EFS2	MuSashI (Fly neural) family (Neural RNA-binding protein MSI-1)	msi-1 CELE_R10E9.1 R10E9.1	unreviewed					1.22811	0.127693	1.40435	0.098069	0.911807	1.59717	0.645132	0.428848	0.530748	0.877276	0.93563	0.588275	-0.381059	-0.915602	R10E9.1	WBGene00003423	msi-1	R10E9.1	mRNA functions	mRNA functions: binding	mRNA functions: binding: RBM
2275	R119.3	O61709	NAD(P)-binding protein	CELE_R119.3 R119.3	unreviewed					1.67695	0.227267	1.73993	0.252562	-0.404858	-1.20184	1.21897	0.543634	-0.207955	-0.704506	0.754694	0.75739	0.196904	0.591978	R119.3	WBGene00020089	R119.3	R119.3	Metabolism	Metabolism: other	Metabolism: other
2276	R119.4	O61708	Prion-like-(Q/N-rich)-domain-bearing protein	pqn-59 CELE_R119.4 R119.4	unreviewed	+	+		+	2.71391	0.00448148	1.53588	0.0440226	1.29923	1.88376	0.81746	0.264705	-0.819572	-1.14151	3.61515	0.000666667	-2.1188	-3.93561	R119.4	WBGene00004143	pqn-59	R119.4	Development	Development: somatic	Development: somatic
2279	R11A5.4a	O02286	Phosphoenolpyruvate carboxykinase (GTP) (EC 4.1.1.32)	pck-2 CELE_R11A5.4 R11A5.4	unreviewed					0.397186	0.582787	0.21176	0.839191	0.178534	0.330409	0.562048	0.522976	0.409755	0.746366	0.888428	0.733758	0.231222	0.686662	R11A5.4a;R11A5.4d;R11A5.4b;R11A5.4c	WBGene00011232	pck-2	R11A5.4	Metabolism	Metabolism: glycolysis	Metabolism: glycolysis
2281	R11A8.5	Q21925	Prostaglandin E synthase 2 (EC 5.3.99.3) (Microsomal prostaglandin E synthase 2)	pges-2 CELE_R11A8.5 R11A8.5	unreviewed					1.08968	0.186706	1.1387	0.206231	-0.696463	-1.29676	0.979819	0.265783	-0.603576	-1.13891	0.156782	0.923922	0.0928875	0.215985	R11A8.5	WBGene00011239	pges-2	R11A8.5	Metabolism	Metabolism: lipid	Metabolism: lipid: other
2282	R11A8.6	Q21926	Isoleucine--tRNA ligase, cytoplasmic (EC 6.1.1.5) (Isoleucyl-tRNA synthetase) (IleRS)	iars-1 irs-1 R11A8.6	reviewed					1.06103	0.404803	1.46426	0.370131	0.319818	0.982342	0.989752	0.546079	0.223712	0.696255	0.263778	0.922603	-0.0961063	-0.273049	R11A8.6	WBGene00002152	iars-1	R11A8.6	Non-coding RNA	Non-coding RNA: tRNA	Non-coding RNA: tRNA: production
2283	R11A8.7a	Q21920	Ankyrin repeat and KH domain-containing protein mask-1 (Multiple ankyrin repeats single KH domain homolog)	mask-1 R11A8.7	reviewed					0.11742	0.814763	0.045539	0.953324	0.0894192	0.100184	0.246862	0.713981	0.412257	0.463489	0.615846	0.717531	0.322838	0.70855	R11A8.7a;R11A8.7i;R11A8.7f;R11A8.7b;R11A8.7g;R11A8.7j;R11A8.7d;R11A8.7c;R11A8.7h;R11A8.7e;F31B12.1j;F31B12.1g;F31B12.1l;F31B12.1h;F31B12.1i;F31B12.1d;F31B12.1k	WBGene00011240	mask-1	R11A8.7	Unknown	Unknown	Unknown: prion domain
2285	R11D1.8	Q21930	60S ribosomal protein L28	rpl-28 R11D1.8	reviewed					0.763253	0.405148	0.928662	0.375584	0.437791	0.973163	0.74524	0.587229	0.227028	0.640505	0.405281	0.81882	-0.210763	-0.48607	R11D1.8	WBGene00004442	rpl-28	R11D1.8	Ribosome	Ribosome: subunit	Ribosome: subunit
2289	R11G1.6d	Q7Z1P8	TMEM (Human TransMEMbrane protein) homolog	tmem-24 CELE_R11G1.6 R11G1.6	unreviewed	+	+		+	3.52561	0.0015814	3.18801	0.00065	1.67747	3.28377	NaN	1	0	NaN	2.8832	0.00577778	-1.54938	-2.9742	R11G1.6d;R11G1.6c;R11G1.6a;R11G1.6b	WBGene00020012	tmem-24	R11G1.6	Unknown	Unknown	Unknown
2290	R11H6.1	O18000	M20_dimer domain-containing protein	pes-9 CELE_R11H6.1 R11H6.1	unreviewed					0.562988	0.363759	0.677459	0.339654	-0.8343	-1.02705	0.804242	0.285128	-0.762831	-1.1081	0.048361	0.96609	0.0714687	0.0988925	R11H6.1	WBGene00003982	pes-9	R11H6.1	Proteolysis general	Proteolysis general: metallopeptidase	Proteolysis general: metallopeptidase
2294	R12C12.1a	Q21962	Glycine cleavage system P protein (EC 1.4.4.2)	gldc-1 CELE_R12C12.1 R12C12.1	unreviewed					1.14401	0.245426	1.17702	0.28001	-0.494445	-1.14214	1.01851	0.352231	-0.413238	-0.986341	0.204914	0.927942	0.0812073	0.226048	R12C12.1a;R12C12.1b	WBGene00020022	gldc-1	R12C12.1	Metabolism	Metabolism: amino acid	Metabolism: amino acid: breakdown
2300	R12E2.13	O61793	MIR domain-containing protein	CELE_R12E2.13 R12E2.13	unreviewed					0.267859	0.672399	0.409857	0.645356	0.340918	0.593485	0.00374431	0.996264	0.00368996	0.00693044	0.488463	0.744826	-0.337228	-0.646761	R12E2.13	WBGene00020038	R12E2.13	R12E2.13	Unknown	Unknown	Unknown
2301	R12E2.3	O61792	MPN domain-containing protein	rpn-8 CELE_R12E2.3 R12E2.3	unreviewed					1.38347	0.253578	0.203298	0.900182	0.074659	0.214902	1.41131	0.286821	0.400637	1.10586	1.44608	0.544853	0.325978	0.989759	R12E2.3	WBGene00004464	rpn-8	R12E2.3	Proteolysis proteasome	Proteolysis proteasome: 19S	Proteolysis proteasome: 19S
2303	R12E2.9	O61786	Innexin	inx-15 inx CELE_R12E2.9 R12E2.9	unreviewed	+		+		1.69631	0.0280833	0.684954	0.308233	0.994352	1.0768	2.50819	0.0016	1.98277	2.93753	0.921269	0.375508	0.98842	1.28742	R12E2.9	WBGene00002137	inx-15	R12E2.9	Cytoskeleton	Cytoskeleton: innexin	Cytoskeleton: innexin
2304	R12H7.2	Q21966	Aspartic protease 4 (EC 3.4.23.-)	asp-4 R12H7.2	reviewed					0.568155	0.537574	0.0334937	0.969744	0.0220951	0.0514042	1.17115	0.424273	0.306155	0.887902	0.654994	0.734014	0.28406	0.68588	R12H7.2	WBGene00000217	asp-4	R12H7.2	Proteolysis general	Proteolysis general: aspartate	Proteolysis general: aspartate: other
2305	R13A1.2d	S6F510	K+/Cl- Cotransporter	kcc-1 CELE_R13A1.2 R13A1.2	unreviewed					0.121515	0.850594	0.212071	0.870426	-0.125132	-0.285533	0.125089	0.861999	0.104582	0.202389	0.279097	0.854035	0.229714	0.4204	R13A1.2d;R13A1.2c;R13A1.2e;R13A1.2b;R13A1.2a	WBGene00006504	kcc-1	R13A1.2	Transmembrane transport	Transmembrane transport: solute carrier	Transmembrane transport: solute carrier
2306	R13A5.12	Q95Y89	Pescadillo homolog (Lipid depleted protein 7)	lpd-7 R13A5.12	reviewed					0.874189	0.27905	0.620945	0.487469	0.425764	0.795934	0.288855	0.742166	-0.201854	-0.407152	1.50608	0.293961	-0.627618	-1.42457	R13A5.12	WBGene00003063	lpd-7	R13A5.12	Ribosome	Ribosome: biogenesis	Ribosome: biogenesis
2307	R13A5.8	Q95Y90	60S ribosomal protein L9	rpl-9 R13A5.8	reviewed					0.329868	0.771404	0.74162	0.702039	0.157514	0.512115	0.0296327	0.978611	0.0122547	0.0356758	0.417296	0.865372	-0.145259	-0.406632	R13A5.8	WBGene00004420	rpl-9	R13A5.8	Ribosome	Ribosome: subunit	Ribosome: subunit
2309	R13F6.10	Q21986	N-terminal acetyltransferase B complex subunit NAA25 homolog (Central region assembly in meiosis abnormal protein 1) (N-terminal acetyltransferase B complex subunit MDM20 homolog)	cra-1 R13F6.10	reviewed					0.975334	0.32244	0.463918	0.696536	0.215152	0.520002	1.31153	0.247254	0.472428	1.17082	0.671832	0.739409	0.257276	0.659542	R13F6.10	WBGene00020068	cra-1	R13F6.10	Protein modification	Protein modification: acetyltransferase	Protein modification: acetyltransferase
2310	R13H4.2a	A5Z2W3	Uncharacterized protein	CELE_R13H4.2 R13H4.2	unreviewed	+	+			1.96673	0.0368571	1.80704	0.0364551	1.07148	1.9474	1.19728	0.165194	0.727419	1.35237	1.11491	0.579557	-0.344065	-0.931375	R13H4.2a;R13H4.2c;R13H4.2e	WBGene00014826	R13H4.2	R13H4.2	Unknown	Unknown	Unknown: regulated by multiple stresses
2313	R144.12	Q629J5	Uncharacterized protein R144.12	R144.12	reviewed	+		+		2.19653	0.0304569	1.79079	0.140269	0.561911	1.45894	2.12377	0.0225175	1.0148	2.08833	0.834493	0.569272	0.452894	0.940472	R144.12	WBGene00043060	R144.12	R144.12	Transmembrane protein	Transmembrane protein: other	Transmembrane protein: other
2317	R144.7b	D5MCN2	La-related protein 1 (La ribonucleoprotein domain family member 1)	larp-1 R144.7	reviewed	+	+			3.90634	0.0105	3.20418	0.018	0.743006	2.20551	1.41776	0.604138	0.163505	0.614735	2.41784	0.173028	-0.579501	-1.68451	R144.7b;R144.7a	WBGene00020097	larp-1	R144.7	Non-coding RNA	Non-coding RNA: processing	Non-coding RNA: processing
2321	R151.2b	Q9BI73	Ribose-phosphate diphosphokinase (EC 2.7.6.1)	CELE_R151.2 R151.2	unreviewed					0.214783	0.805656	0.144484	0.921243	-0.0654793	-0.174918	0.254791	0.804725	0.129353	0.315018	0.447907	0.820755	0.194832	0.48814	R151.2b;R151.2a;R151.2d;R151.2c	WBGene00020107	R151.2	R151.2	Metabolism	Metabolism: nucleotide	Metabolism: nucleotide
2322	R151.3	P47991	60S ribosomal protein L6	rpl-6 R151.3	reviewed					0.491303	0.556523	0.410053	0.709607	0.224476	0.502804	0.320336	0.780211	-0.134682	-0.353434	0.705534	0.666863	-0.359158	-0.788975	R151.3	WBGene00004417	rpl-6	R151.3	Ribosome	Ribosome: subunit	Ribosome: subunit
2324	R151.7	Q2L6Y6	HATPase_c domain-containing protein	hsp-75 CELE_R151.7 R151.7	unreviewed					0.575258	0.393983	1.00887	0.247605	-0.691859	-1.21503	0.499484	0.55293	-0.389597	-0.689887	0.271589	0.84214	0.302262	0.453591	R151.7	WBGene00020110	hsp-75	R151.7	Stress response	Stress response: heat	Stress response: heat
2325	R151.9	Q21993	Probable prefoldin subunit 5	pfd-5 R151.9	reviewed					0.457845	0.446424	0.0699531	0.932489	-0.116846	-0.145476	0.645977	0.399007	0.627308	0.92499	0.774077	0.503879	0.744154	1.07663	R151.9	WBGene00020112	pfd-5	R151.9	Unknown	Unknown	Unknown
2327	R155.1a	O01925	Lysophospholipid acyltransferase 5 (LPLAT 5) (EC 2.3.1.-) (Probable 1-acylglycerophosphocholine O-acyltransferase) (EC 2.3.1.23) (Probable 1-acylglycerophosphoethanolamine O-acyltransferase) (EC 2.3.1.n7) (Probable 1-acylglycerophosphoserine O-acyltransferase) (EC 2.3.1.n6) (Probable lysophosphatidylcholine acyltransferase) (LPCAT) (Lyso-PC acyltransferase) (Probable lysophosphatidylethanolamine …	mboa-6 R155.1	reviewed					0.614321	0.356349	0.353654	0.649358	0.434319	0.58841	0.821142	0.267368	0.793325	1.13399	0.789421	0.651043	0.359006	0.828555	R155.1a;R155.1b	WBGene00020115	mboa-6	R155.1	Metabolism	Metabolism: lipid	Metabolism: lipid: phospholipid
2332	R186.3	Q22013	Signal recognition particle receptor subunit beta	CELE_R186.3 R186.3	unreviewed					0.296653	0.727197	0.122089	0.920907	-0.0735352	-0.171961	0.374092	0.734179	0.169508	0.423172	0.618347	0.755574	0.243043	0.62028	R186.3	WBGene00011306	R186.3	R186.3	Development	Development: general	Development: general
2336	R53.4	Q22021	Putative ATP synthase subunit f, mitochondrial	R53.4	reviewed					0.00639896	0.990729	0.0440506	0.962756	-0.0282379	-0.0663245	0.00628556	0.996425	0.00377884	0.00936789	0.0641018	0.973427	0.0320168	0.084393	R53.4	WBGene00011273	R53.4	R53.4	Metabolism	Metabolism: mitochondria	Metabolism: mitochondria: complex V
2337	R53.5	Q22020	Peroxiredoxin-like 2A (Peroxiredoxin-like 2 activated in M-CSF stimulated monocytes) (Redox-regulatory protein FAM213A)	CELE_R53.5 R53.5	unreviewed					0.941066	0.310887	0.00402871	0.99678	0.00308952	0.00673436	1.03165	0.331677	0.441668	1.02329	1.51923	0.426728	0.438578	1.19549	R53.5	WBGene00011274	R53.5	R53.5	Unknown	Unknown	Unknown
2338	R74.1	Q09996	Leucine--tRNA ligase (EC 6.1.1.4) (Leucyl-tRNA synthetase) (LeuRS)	lars-1 lrs-1 R74.1	reviewed					0.194384	0.893005	0.252637	0.898552	0.0694027	0.221155	0.491472	0.79172	0.0990612	0.337	0.102399	0.964799	0.0296585	0.0963961	R74.1	WBGene00003073	lars-1	R74.1	Non-coding RNA	Non-coding RNA: tRNA	Non-coding RNA: tRNA: production
2339	R74.4a	Q22028	J domain-containing protein	dnj-16 CELE_R74.4 R74.4	unreviewed	+		+		1.90721	0.0291606	1.24695	0.110131	1.01422	1.54705	1.80234	0.0224384	1.31357	2.0839	0.693782	0.710222	0.299352	0.720315	R74.4a;R74.4b	WBGene00001034	dnj-16	R74.4	Chaperone	Chaperone: DnaJ domain	Chaperone: DnaJ domain
2433	T01C3.6	Q22054	40S ribosomal protein S16	rps-16 T01C3.6	reviewed					0.101076	0.920539	0.164414	0.919528	0.0674736	0.187287	0.11676	0.919367	-0.0369858	-0.115873	0.244425	0.922656	-0.104459	-0.277688	T01C3.6	WBGene00004485	rps-16	T01C3.6	Ribosome	Ribosome: subunit	Ribosome: subunit
2434	T01C3.7	Q22053	rRNA 2'-O-methyltransferase fibrillarin (EC 2.1.1.-) (Histone-glutamine methyltransferase)	fib-1 T01C3.7	reviewed					0.561822	0.576841	0.959965	0.486187	0.28858	0.800772	0.236975	0.83024	0.102996	0.272235	0.487709	0.821684	-0.185583	-0.492135	T01C3.7;F53C3.6a	WBGene00001423	fib-1	T01C3.7	mRNA functions	mRNA functions: methylation	mRNA functions: methylation: other
2440	T01D3.6b	G5EEP7	IgGFc-binding protein-like	CELE_T01D3.6 T01D3.6	unreviewed	+			+	1.80409	0.0266243	0.46609	0.521584	0.572001	0.746597	1.04151	0.133878	-1.13261	-1.43478	3.40005	0.00344828	-1.70461	-3.45683	T01D3.6b;T01D3.6a	WBGene00011330	T01D3.6	T01D3.6	Unknown	Unknown	Unknown
2444	T01G1.3	G5EFY6	WD_REPEATS_REGION domain-containing protein	sec-31 CELE_T01G1.3 T01G1.3	unreviewed	+		+		2.00975	0.0376901	0.542081	0.565309	0.356288	0.695378	1.91643	0.031225	1.01952	1.97585	2.19294	0.151689	0.663232	1.73952	T01G1.3	WBGene00011338	sec-31	T01G1.3	Trafficking	Trafficking: ER/Golgi	Trafficking: ER/Golgi: COP II
2453	T01H8.2	Q93968	L-serine ammonia-lyase (EC 4.3.1.17)	serr-1 CELE_T01H8.2 T01H8.2	unreviewed	+		+		2.17234	0.014359	0.620794	0.423713	-0.609813	-0.897051	3.84805	0.000266667	-1.67745	-3.74664	1.15129	0.260681	-1.06763	-1.49928	T01H8.2	WBGene00011353	serr-1	T01H8.2	Metabolism	Metabolism: amino acid	Metabolism: amino acid: synthesis
2454	T02C12.1	G5ECZ0	Heavy chain, Unconventional Myosin (Myosin IA)	hum-5 mceIA CELE_T02C12.1 T02C12.1	unreviewed	+	+	+		1.58716	0.0424215	1.73424	0.0295949	1.29281	2.02535	1.45909	0.0415691	1.44788	1.87993	0.120421	0.928674	0.155075	0.226051	T02C12.1	WBGene00002038	hum-5	T02C12.1	Muscle function	Muscle function	Muscle function
2455	T02D1.5	O45730	Peroxisomal Membrane Protein related	pmp-4 CELE_T02D1.5 T02D1.5	unreviewed					0.0449937	0.933331	0.0767203	0.935911	-0.0842365	-0.140631	0.191988	0.808192	-0.174279	-0.310346	NaN	1	0	NaN	T02D1.5	WBGene00004061	pmp-4	T02D1.5	Peroxisome	Peroxisome: transporter	Peroxisome: transporter
2457	T02E1.5a	A5JYX5	Protein dhs-3 (Alcohol dehydrogenase dhs-3) (EC 1.1.1.1)	dhs-3 T02E1.5	reviewed					0.604243	0.479353	0.792449	0.435362	-0.407159	-0.877919	0.252679	0.80737	-0.127649	-0.311862	0.587693	0.745967	0.27951	0.650422	T02E1.5a;T02E1.5b;T02E1.5c	WBGene00000967	dhs-3	T02E1.5	Metabolism	Metabolism: mitochondria	Metabolism: mitochondria: other
2459	T02G5.13a	Q22111	Methylmalonic aciduria type A homolog, mitochondrial (EC 3.6.-.-) (Methylmalonic aciduria type A protein 1)	mmaa-1 T02G5.13	reviewed	+		+		2.4996	0.0072	0.877113	0.246886	0.892789	1.21734	2.79943	0.000833333	1.98215	3.17774	1.65512	0.114133	1.08936	1.86269	T02G5.13a;T02G5.13b	WBGene00020169	mmaa-1	T02G5.13	Metabolism	Metabolism: 1CC	Metabolism: 1CC: other
2460	T02G5.7	Q22101	Acetyl-CoA C-acetyltransferase	CELE_T02G5.7 T02G5.7	unreviewed	+		+	+	2.51641	0.00854839	0.105059	0.938354	-0.0532162	-0.136896	1.96291	0.0113496	-1.52885	-2.30397	1.90058	0.0418462	-1.47563	-2.23299	T02G5.7	WBGene00020166	T02G5.7	T02G5.7	Metabolism	Metabolism: lipid	Metabolism: lipid: CoA
2461	T02G5.8	Q22100	Acetyl-CoA acetyltransferase homolog, mitochondrial (3-ketoacyl-CoA thiolase) (EC 2.3.1.-)	kat-1 T02G5.8	reviewed					0.0980339	0.848307	0.00820565	0.985605	0.0133038	0.0177463	0.205485	0.758255	-0.312209	-0.385074	0.303081	0.819446	-0.325513	-0.494538	T02G5.8	WBGene00002183	kat-1	T02G5.8	Metabolism	Metabolism: lipid	Metabolism: lipid: beta oxidation
2462	T02G5.9a	Q22099	Lysine--tRNA ligase (EC 6.1.1.6) (Lysyl-tRNA synthetase) (LysRS)	kars-1 krs-1 T02G5.9	reviewed					0.379568	0.743608	0.436767	0.766547	-0.148027	-0.417676	0.0971362	0.937762	0.0253952	0.0855776	0.547696	0.818728	0.173423	0.49437	T02G5.9a;T02G5.9b	WBGene00002238	kars-1	T02G5.9	Non-coding RNA	Non-coding RNA: tRNA	Non-coding RNA: tRNA: production
2463	T02H6.11	Q9N5E4	Cytochrome b-c1 complex subunit 7 (Complex III subunit VII) (Ubiquinol-cytochrome c reductase complex 14 kDa protein)	CELE_T02H6.11 T02H6.11	unreviewed					0.0365092	0.964056	0.133302	0.920714	-0.0699509	-0.174828	0.206582	0.873913	-0.057608	-0.184533	0.0197232	0.993515	0.0123428	0.0297509	T02H6.11	WBGene00020181	T02H6.11	T02H6.11	Metabolism	Metabolism: mitochondria	Metabolism: mitochondria: complex III
2467	T03E6.7a	O45734	Cathepsin L-like (EC 3.4.22.15)	cpl-1 T03E6.7	reviewed					0.218264	0.850126	0.327485	0.848699	-0.106607	-0.312879	0.512969	0.745462	-0.126884	-0.401187	0.0510356	0.983964	-0.020277	-0.0594813	T03E6.7a;T03E6.7b	WBGene00000776	cpl-1	T03E6.7	Proteolysis general	Proteolysis general: cysteine	Proteolysis general: cysteine: cathepsin
2468	T03F1.1	P91430	Ubiquitin-like modifier-activating enzyme 5 (Ubiquitin-activating enzyme 5)	uba-5 T03F1.1	reviewed					0.946007	0.304529	0.938911	0.364203	-0.453454	-0.993253	0.0140973	0.989009	-0.00625076	-0.0177926	0.923256	0.54789	0.447203	0.979777	T03F1.1	WBGene00020184	uba-5	T03F1.1	Proteolysis proteasome	Proteolysis proteasome: E3	Proteolysis proteasome: E3: other
2470	T03F1.2	P91428	Ubiquinone biosynthesis protein coq-4, mitochondrial (Coenzyme Q biosynthesis protein 4)	coq-4 T03F1.2	reviewed	+			+	2.21815	0.0188439	0.394333	0.649998	-0.354551	-0.589112	1.6005	0.0618269	0.933659	1.73025	3.2895	0.00571429	1.28821	2.99404	T03F1.2	WBGene00000764	coq-4	T03F1.2	Metabolism	Metabolism: mitochondria	Metabolism: mitochondria: ubiquinone
2471	T03F1.3	P91427	Probable phosphoglycerate kinase (EC 2.7.2.3)	pgk-1 T03F1.3	reviewed					0.296803	0.57223	0.401087	0.587324	-0.537827	-0.671288	0.551924	0.420886	-0.784764	-0.893617	0.131223	0.91969	-0.246938	-0.269454	T03F1.3	WBGene00020185	pgk-1	T03F1.3	Metabolism	Metabolism: lipid	Metabolism: lipid: phospholipid
2472	T03F1.5	P91420	Serine/threonine-protein phosphatase PP1-delta (EC 3.1.3.16) (CeGLC-7-delta) (Glc seven-like phosphatase 4)	gsp-4 T03F1.5	reviewed					0.300328	0.626128	0.0941252	0.922707	0.0935669	0.165047	0.50219	0.537848	0.428323	0.714773	0.438573	0.755536	0.334756	0.610847	T03F1.5;W09C3.6	WBGene00020187	gsp-4	T03F1.5	Signaling	Signaling: phosphatase	Signaling: phosphatase: other
2473	T03F1.8b	A5HU98	Guanylate kinase (EC 2.7.4.8)	guk-1 CELE_T03F1.8 T03F1.8	unreviewed					0.976348	0.161904	0.840153	0.286157	0.743809	1.1271	1.11198	0.121763	1.08091	1.47388	0.35065	0.786253	0.337098	0.543176	T03F1.8b;T03F1.8a	WBGene00020190	guk-1	T03F1.8	Signaling	Signaling: heteromeric G protein	Signaling: heteromeric G protein: guanylyl cyclase
2483	T04A8.11	Q22140	39S ribosomal protein L16, mitochondrial	mrpl-16 CELE_T04A8.11 T04A8.11	unreviewed	+	+	+		2.6567	0.0111549	2.23386	0.0174627	-1.10789	-2.22697	2.88955	0.00436	-1.11496	-2.59049	NaN	1	0	NaN	T04A8.11	WBGene00011412	mrpl-16	T04A8.11	Metabolism	Metabolism: mitochondria	Metabolism: mitochondria: ribosome
2485	T04A8.6	Q22135	RRM domain-containing protein	nifk-1 CELE_T04A8.6 T04A8.6	unreviewed		+			1.61808	0.0622509	1.96551	0.0395088	0.921029	1.9231	0.0936728	0.888971	0.0826756	0.157286	1.39335	0.231695	-0.838354	-1.54314	T04A8.6	WBGene00011408	nifk-1	T04A8.6	Ribosome	Ribosome: biogenesis	Ribosome: biogenesis
2486	T04A8.7a	Q22137	1,4-alpha-glucan branching enzyme (EC 2.4.1.18)	CELE_T04A8.7 T04A8.7	unreviewed					0.160154	0.759477	0.283423	0.723661	-0.35925	-0.488892	0.414923	0.596221	-0.395829	-0.627876	0.0236892	0.985602	-0.0365791	-0.049941	T04A8.7a;T04A8.7b	WBGene00011409	T04A8.7	T04A8.7	Metabolism	Metabolism: carbohydrate	Metabolism: carbohydrate
2488	T04B8.5d	A0A0K3AX20	AA_permease domain-containing protein	CELE_T04B8.5 T04B8.5	unreviewed	+	+		+	1.75391	0.0166545	1.29095	0.0344485	-2.79519	-1.96844	0.491358	0.606317	0.29039	0.610758	1.46944	0.0458551	3.08558	2.19173	T04B8.5d;T04B8.5b;T04B8.5a	WBGene00020207	T04B8.5	T04B8.5	Transmembrane transport	Transmembrane transport: solute carrier	Transmembrane transport: solute carrier
2491	T04C12.6	P0DM41	Actin-1 (EC 3.6.4.-)	act-1 T04C12.6	reviewed	+	+	+		4.309	0.0011	5.62945	0	1.23945	4.07013	3.11879	0.0021978	1.18412	2.78655	0.0869404	0.955573	-0.0553307	-0.127662	T04C12.6;T04C12.4	WBGene00000063	act-1	T04C12.6	Cytoskeleton	Cytoskeleton: actin function	Cytoskeleton: actin function: actin
2492	T04C12.5	P10984	Actin-2 (EC 3.6.4.-)	act-2 T04C12.5	reviewed	+	+			1.81764	0.0159	2.09003	0.0026087	2.93885	2.82404	1.11372	0.0651111	2.15647	1.70774	0.549672	0.594632	-0.782376	-0.890746	T04C12.5	WBGene00000064	act-2	T04C12.5	Cytoskeleton	Cytoskeleton: actin function	Cytoskeleton: actin function: actin
2495	T04C9.4b	H2KZV8	LIM zinc-binding domain-containing protein	mlp-1 CELE_T04C9.4 T04C9.4	unreviewed	+	+	+		6.54045	0.00025	5.05533	0	1.86742	4.81718	4.52485	0.000333333	1.55942	4.05093	1.24307	0.590989	-0.307994	-0.909326	T04C9.4b;T04C9.4a;T04C9.4d;T04C9.4c	WBGene00003375	mlp-1	T04C9.4	Unknown	Unknown	Unknown
2496	T04D1.3a	B1V8A0	Endophilin-A homolog (Endophilin-1 homolog) (Uncoordinated protein 57)	unc-57 T04D1.3	reviewed	+	+	+		4.42985	0.000428571	2.91544	0.00125301	1.73577	3.12612	3.32917	0.000392157	1.95959	3.59288	1.1443	0.709066	0.223822	0.726944	T04D1.3a;T04D1.3c;T04D1.3d;T04D1.3b	WBGene00006791	unc-57	T04D1.3	Neuronal function	Neuronal function: synaptic function	Neuronal function: synaptic function: vesicle trafficking
2499	T04F8.1	Q22161	Sidoreflexin	sfxn-1.5 CELE_T04F8.1 T04F8.1	unreviewed					0.555279	0.556528	0.151685	0.920797	-0.0621563	-0.173373	0.543619	0.633298	0.236785	0.581603	0.802779	0.684838	0.298941	0.763227	T04F8.1	WBGene00011440	sfxn-1.5	T04F8.1	Transmembrane transport	Transmembrane transport: ion	Transmembrane transport: ion
2500	T04G9.3	Q22170	L-type lectin-like domain-containing protein	ile-2 CELE_T04G9.3 T04G9.3	unreviewed					0.16927	0.776342	0.324273	0.702132	-0.32065	-0.51161	0.554404	0.616081	-0.247016	-0.598528	0.0599657	0.961308	0.073634	0.115187	T04G9.3	WBGene00002071	ile-2	T04G9.3	Extracellular material	Extracellular material: lectin	Extracellular material: lectin
2501	T04G9.5	Q22169	Translocon-associated protein subunit beta	trap-2 T04G9.5	reviewed					0.660551	0.538129	0.827356	0.520006	0.28229	0.749369	0.156589	0.884109	0.0599522	0.171954	0.735915	0.750896	-0.222338	-0.630239	T04G9.5	WBGene00020216	trap-2	T04G9.5	Chaperone	Chaperone: other	Chaperone: other
2503	T05A1.2	Q22183	Col_cuticle_N domain-containing protein	col-122 CELE_T05A1.2 T05A1.2	unreviewed					0.673904	0.299877	0.416707	0.588149	0.495015	0.672202	0.355129	0.618384	-0.444016	-0.593398	1.33259	0.219906	-0.939031	-1.56726	T05A1.2	WBGene00000696	col-122	T05A1.2	Extracellular material	Extracellular material: collagen	Extracellular material: collagen
2504	T05A10.3	Q22192	TransThyretin-Related family domain	ttr-14 CELE_T05A10.3 T05A10.3	unreviewed					0.226235	0.719768	0.442832	0.61959	-0.342661	-0.619122	0.468437	0.606222	-0.305076	-0.60926	0.0313204	0.983717	0.0375843	0.0609016	T05A10.3	WBGene00011460	ttr-14	T05A10.3	Unknown	Unknown	Unknown: regulated by multiple stresses
2509	T05C12.7	P41988	T-complex protein 1 subunit alpha (TCP-1-alpha) (CCT-alpha)	cct-1 tcp-1 T05C12.7	reviewed	+				5.23305	0.0277895	0.699619	0.850393	-0.0799473	-0.310845	4.51655	0.115985	0.362871	1.49237	4.15281	0.16415	0.442818	1.70861	T05C12.7	WBGene00000377	cct-1	T05C12.7	Chaperone	Chaperone: T complex	Chaperone: T complex
2510	T05C3.5	O16303	DNaJ domain (Prokaryotic heat shock protein)	dnj-19 CELE_T05C3.5 T05C3.5	unreviewed					0.650366	0.468954	0.309319	0.80267	-0.154218	-0.373011	0.557409	0.615703	0.244012	0.596296	0.915086	0.581416	0.39823	0.926151	T05C3.5	WBGene00001037	dnj-19	T05C3.5	Chaperone	Chaperone: DnaJ domain	Chaperone: DnaJ domain
2511	T05D4.1	P54216	Fructose-bisphosphate aldolase 1 (EC 4.1.2.13) (Aldolase CE-1) (CE-1)	aldo-1 T05D4.1	reviewed					0.090771	0.84153	0.0227963	0.968261	-0.0563923	-0.0535953	0.219551	0.724015	-0.484506	-0.442299	0.26583	0.819421	-0.428114	-0.490631	T05D4.1	WBGene00011474	aldo-1	T05D4.1	Metabolism	Metabolism: glycolysis	Metabolism: glycolysis
2512	T05E11.1	P49041	40S ribosomal protein S5	rps-5 T05E11.1	reviewed					0.229568	0.822558	0.527727	0.736182	0.164248	0.473164	0.312062	0.814546	0.0992554	0.29508	0.134435	0.943806	-0.0649925	-0.169019	T05E11.1	WBGene00004474	rps-5	T05E11.1	Ribosome	Ribosome: subunit	Ribosome: subunit
2513	T05E11.3a	Q22235	Endoplasmin homolog	enpl-1 T05E11.3	reviewed					0.88254	0.255284	1.11743	0.241798	-0.619599	-1.22808	0.909722	0.292325	-0.60021	-1.09474	0.0217841	0.989107	0.0193886	0.0382964	T05E11.3a;T05E11.3b	WBGene00011480	enpl-1	T05E11.3	Chaperone	Chaperone: HSP	Chaperone: HSP
2514	T05E11.5	P49049	Intramembrane protease 2 (EC 3.4.23.-)	imp-2 T05E11.5	reviewed					0.0345001	0.966285	0.183567	0.916949	0.065284	0.191549	0.0175071	0.985332	0.00988197	0.0251231	0.109701	0.951685	-0.055402	-0.142453	T05E11.5	WBGene00011481	imp-2	T05E11.5	Proteolysis general	Proteolysis general: aspartate	Proteolysis general: aspartate: other
2516	T05F1.1a	A5JYX8	Nicalin (Inactive aminopeptidase nra-2) (Nicotinic receptor-associated protein 2)	nra-2 T05F1.1	reviewed					0.170551	0.828374	0.384224	0.755678	-0.184346	-0.445919	0.0385058	0.95745	-0.0289364	-0.0624749	0.39841	0.858972	0.15541	0.414794	T05F1.1a	WBGene00011488	nra-2	T05F1.1	Unknown	Unknown	Unknown
2518	T05F1.2	Q9XUR4	FBA_2 domain-containing protein	CELE_T05F1.2 T05F1.2	unreviewed					1.60691	0.112824	NaN	1	0	NaN	1.36573	0.207858	0.529557	1.2593	1.9558	0.200746	0.63674	1.61726	T05F1.2	WBGene00011489	T05F1.2	T05F1.2	Unknown	Unknown	Unknown
2519	T05F1.3	O18650	40S ribosomal protein S19	rps-19 T05F1.3	reviewed					0.46081	0.767485	0.996346	0.697331	0.14538	0.522176	0.197057	0.89021	0.0487507	0.16311	0.386826	0.907638	-0.096629	-0.310457	T05F1.3	WBGene00004488	rps-19	T05F1.3	Ribosome	Ribosome: subunit	Ribosome: subunit
2521	T05G5.10b	G1K0V8	Eukaryotic translation initiation factor 5A (eIF-5A)	iff-1 CELE_T05G5.10 T05G5.10	unreviewed					0.341744	0.753287	0.0774343	0.964381	0.0181789	0.0637037	0.423045	0.73377	-0.155935	-0.424987	0.461105	0.830085	-0.174114	-0.465754	T05G5.10b;T05G5.10a	WBGene00002064	iff-1	T05G5.10	Ribosome	Ribosome: EIF	Ribosome: EIF
2523	T05G5.3	P34556	Cyclin-dependent kinase 1 (CDK1) (EC 2.7.11.22) (EC 2.7.11.23) (Cell division control protein 2 homolog) (Cell division protein kinase 1) (p34 protein kinase)	cdk-1 ncc-1 T05G5.3	reviewed					1.21902	0.13275	0.23557	0.80038	0.216867	0.375588	1.73707	0.0570495	0.862897	1.75337	1.05897	0.417933	0.646031	1.21505	T05G5.3;T27E9.3;ZC123.4c;C05D10.2a;ZC123.4a;ZC123.4b;C07G1.3a;C07G1.3c	WBGene00000405	cdk-1	T05G5.3	Cell cycle	Cell cycle: kinase	Cell cycle: kinase
2525	T05G5.6	P34559	Probable enoyl-CoA hydratase, mitochondrial (EC 4.2.1.17)	ech-6 T05G5.6	reviewed					0.136502	0.825443	0.0865359	0.928066	0.0928112	0.156454	0.286663	0.76506	-0.169015	-0.376228	0.34252	0.822363	-0.261826	-0.491179	T05G5.6	WBGene00001155	ech-6	T05G5.6	Metabolism	Metabolism: lipid	Metabolism: lipid: beta oxidation
2526	T05G5.7a	P34560	Regulator of microtubule dynamics protein 1	rmd-1 T05G5.7	reviewed					1.33133	0.151473	0.226923	0.838192	0.162293	0.330143	2.32443	0.0544772	0.65578	1.77512	1.09048	0.484598	0.493488	1.10298	T05G5.7a;T05G5.7b	WBGene00011501	rmd-1	T05G5.7	Cytoskeleton	Cytoskeleton: microtubule	Cytoskeleton: microtubule: RMDN
2527	T05H10.1	Q22240	Ubiquitin carboxyl-terminal hydrolase 47 (EC 3.4.19.12) (Ubiquitin thioesterase 47) (Ubiquitin-specific-processing protease 47)	CELE_T05H10.1 T05H10.1	unreviewed					0.305071	0.648785	0.510236	0.589412	0.338154	0.661489	0.0154384	0.981502	0.016547	0.0292196	0.636184	0.712023	-0.321607	-0.717631	T05H10.1	WBGene00011507	T05H10.1	T05H10.1	Proteolysis proteasome	Proteolysis proteasome: ubiquitin peptidase	Proteolysis proteasome: ubiquitin peptidase
2529	T05H10.6a	P52899	Probable pyruvate dehydrogenase E1 component subunit alpha, mitochondrial (PDHE1-A) (EC 1.2.4.1)	T05H10.6	reviewed					0.515405	0.447245	0.693177	0.41834	-0.521627	-0.905727	0.668715	0.413953	-0.545531	-0.902378	0.0228769	0.988136	-0.023904	-0.0426865	T05H10.6a;T05H10.6b	WBGene00011510	pdha-1	T05H10.6	Metabolism	Metabolism: glycolysis	Metabolism: glycolysis
2531	T05H4.12	O16517	ATP synthase-coupling factor 6, mitochondrial	atp-4 CELE_T05H4.12 T05H4.12	unreviewed					0.243839	0.684418	0.210934	0.812183	0.231901	0.360339	0.16375	0.814981	-0.189874	-0.290945	0.978633	0.54718	-0.421775	-0.979057	T05H4.12	WBGene00020275	atp-4	T05H4.12	Metabolism	Metabolism: mitochondria	Metabolism: mitochondria: complex V
2532	T05H4.13b	Q8MXJ7	Aldehyde dehydrogenase	alh-4 CELE_T05H4.13 T05H4.13	unreviewed					0.840771	0.454539	1.16197	0.401215	-0.33475	-0.931523	0.540043	0.70751	-0.162859	-0.474513	0.479176	0.829429	0.171891	0.469162	T05H4.13b;T05H4.13a;T05H4.13c;T05H4.13d	WBGene00000110	alh-4	T05H4.13	Metabolism	Metabolism: short chain dehydrogenase	Metabolism: short chain dehydrogenase
2533	T05H4.5	O16521	NADH-cytochrome b5 reductase (EC 1.6.2.2)	hpo-19 CELE_T05H4.5 T05H4.5	unreviewed					0.086565	0.926385	0.230179	0.880108	-0.0935768	-0.25561	0.0266568	0.977583	-0.0129612	-0.0352024	0.231828	0.932475	0.0806156	0.235567	T05H4.5;T05H4.4	WBGene00020268	hpo-19	T05H4.5	Metabolism	Metabolism: other	Metabolism: other
2534	T05H4.6b	O16520	Eukaryotic peptide chain release factor subunit 1 (Eukaryotic release factor 1) (eRF1)	erfa-1 etf-1 T05H4.6	reviewed					0.332	0.618004	0.338522	0.745881	-0.226404	-0.461297	0.61395	0.498063	-0.405786	-0.777215	0.21276	0.897609	-0.179382	-0.331834	T05H4.6b;T05H4.6a	WBGene00020269	erfa-1	T05H4.6	Ribosome	Ribosome: other	Ribosome: other
2537	T06D8.6	P53703	Probable holocytochrome-c-type synthase (EC 4.4.1.17) (Cytochrome c-type heme lyase) (CCHL)	cchl-1 T06D8.6	reviewed					0.154873	0.844561	0.0285565	0.970711	-0.019717	-0.0448812	0.403506	0.735852	0.15511	0.416362	0.296885	0.879777	0.174827	0.388184	T06D8.6	WBGene00011527	cchl-1	T06D8.6	Metabolism	Metabolism: mitochondria	Metabolism: mitochondria: other
2539	T06D8.8	Q22253	26S proteasome non-ATPase regulatory subunit 13 (26S proteasome regulatory subunit RPN9) (26S proteasome regulatory subunit S11) (26S proteasome regulatory subunit p40.5)	rpn-9 CELE_T06D8.8 T06D8.8	unreviewed					0.356138	0.810327	0.107223	0.952055	0.0324226	0.103628	0.746675	0.717422	0.131859	0.455363	0.419805	0.901345	0.0994362	0.323785	T06D8.8;F55G11.6	WBGene00004465	rpn-9	T06D8.8	Proteolysis proteasome	Proteolysis proteasome: 19S	Proteolysis proteasome: 19S
2545	T06G6.9	O18054	Probable prefoldin subunit 3	pfd-3 vbp-1 T06G6.9	reviewed					0.109562	0.84474	0.125685	0.898772	-0.134057	-0.221847	0.268477	0.718616	-0.308319	-0.453174	0.169519	0.923059	-0.174263	-0.289011	T06G6.9	WBGene00006889	pfd-3	T06G6.9	Unknown	Unknown	Unknown
2547	T07A9.11	Q1XFY9	40S ribosomal protein S24	rps-24 CELE_T07A9.11 T07A9.11	unreviewed					0.201189	0.809438	0.371771	0.760839	0.184213	0.439569	0.0260332	0.978931	0.0150204	0.0376028	0.360442	0.856824	-0.169193	-0.416338	T07A9.11	WBGene00004493	rps-24	T07A9.11	Ribosome	Ribosome: subunit	Ribosome: subunit
2551	T07A9.9	O44411	Nucleolar GTP-binding protein 1	nog-1 T07A9.9	reviewed					1.30135	0.154756	1.68481	0.104417	0.690558	1.56882	0.589759	0.561579	0.30711	0.679875	0.776423	0.634088	-0.383448	-0.847414	T07A9.9	WBGene00020297	nog-1	T07A9.9	Signaling	Signaling: small GTPase	Signaling: small GTPase: other
2553	T07C4.1	G5EDZ2	Uridine 5'-monophosphate synthase (UMP synthase) [Includes: Orotate phosphoribosyltransferase (OPRT) (OPRTase) (EC 2.4.2.10)	umps-1 rad-6 T07C4.1	reviewed					2.04038	0.0756159	2.32935	0.0768502	-0.601498	-1.69397	1.58432	0.18	-0.507832	-1.31443	0.222078	0.929939	0.0936661	0.252185	T07C4.1	WBGene00011559	umps-1	T07C4.1	Metabolism	Metabolism: nucleotide	Metabolism: nucleotide
2555	T07C4.5	Q22288	Transthyretin-like protein 15	ttr-15 T07C4.5	reviewed			+		1.28563	0.0757368	0.653532	0.380093	-0.710521	-0.964571	2.15698	0.0092437	-1.40296	-2.37974	0.578893	0.596324	-0.692435	-0.892287	T07C4.5	WBGene00011561	ttr-15	T07C4.5	Unknown	Unknown	Unknown: regulated by multiple stresses
2556	T07C4.7a	P41956	Succinate dehydrogenase cytochrome b560 subunit, mitochondrial	mev-1 cyt-1 T07C4.7	reviewed					0.558439	0.334794	0.104009	0.904084	-0.159326	-0.206848	0.871164	0.195472	-1.12145	-1.28363	0.519708	0.591549	-0.962125	-0.897109	T07C4.7a;T07C4.7b	WBGene00003225	mev-1	T07C4.7	Metabolism	Metabolism: mitochondria	Metabolism: mitochondria: citric acid cycle
2561	T07D4.4a	Q22308	RNA helicase (EC 3.6.4.13)	ddx-19 CELE_T07D4.4 T07D4.4	unreviewed					0.208191	0.731962	0.177191	0.874297	-0.143449	-0.276336	0.239231	0.758602	0.227845	0.3853	0.409516	0.754951	0.371294	0.610609	T07D4.4a;T07D4.4e;T07D4.4d;T07D4.4c;T07D4.4b	WBGene00011580	ddx-19	T07D4.4	mRNA functions	mRNA functions: processing	mRNA functions: processing: helicase
2567	T08A9.9	Q86FL8	Saposin B-type domain-containing protein	spp-5 CELE_T08A9.9 T08A9.9	unreviewed	+	+	+		1.92241	0.0195909	2.15645	0.00821818	-1.64575	-2.50471	1.67138	0.0224167	-1.55083	-2.08674	0.0646425	0.955718	0.0949287	0.130456	T08A9.9	WBGene00004990	spp-5	T08A9.9	Stress response	Stress response: pathogen	Stress response: pathogen: saposin
[truncated: 577 more rows]

## Sheet: Supp Data 4b Proxi OptIMMuS
Supplementary Data 4b. List of proteins identified in the UNC-45 proximity experiment under mechanical stress conditions
[truncated: 1,863 more rows]
