# Supplementary material for: Optogenetic induction of mechanical muscle stress identifies myosin regulatory ubiquitin ligase NHL-1 in C. elegans
Source: Nat Commun. 2024 Aug 11;15:6879. doi: 10.1038/s41467-024-51069-3 (PMC11317515; doi:10.1038/s41467-024-51069-3)
Supplement: Supplementary file 10 — Supplementary Data 5 [file 41467_2024_51069_MOESM10_ESM.xlsx]

## Sheet: Supp Data 5 UNC-54 CoIP
Supplementary Data 5. List of proteins identified in the UNC-54(G387R)/myosin co-immunoprecipitation mass spectrometry experiment
id	Majority WormBase IDs	UniprotID	Protein names	Gene Names	Reviewed	ANOVA Significant	Student's T-test Significant control_negcon	Student's T-test Significant F40A36_negcon	Student's T-test Significant nhl1_negcon	Student's T-test Significant nhl1-F40A36_negcon	Student's T-test Significant F40A36_control	Student's T-test Significant nhl1_control	Student's T-test Significant nhl1-F40A36_control	Student's T-test Significant F40A36_nhl1-F40A36	Student's T-test Significant nhl1_nhl1-F40A36	-Log ANOVA p value	ANOVA q-value	-Log Student's T-test p-value control_negcon	Student's T-test q-value control_negcon	Student's T-test Difference control_negcon	Student's T-test Test statistic control_negcon	-Log Student's T-test p-value F40A36_negcon	Student's T-test q-value F40A36_negcon	Student's T-test Difference F40A36_negcon	Student's T-test Test statistic F40A36_negcon	-Log Student's T-test p-value nhl1_negcon	Student's T-test q-value nhl1_negcon	Student's T-test Difference nhl1_negcon	Student's T-test Test statistic nhl1_negcon	-Log Student's T-test p-value nhl1-F40A36_negcon	Student's T-test q-value nhl1-F40A36_negcon	Student's T-test Difference nhl1-F40A36_negcon	Student's T-test Test statistic nhl1-F40A36_negcon	-Log Student's T-test p-value F40A36_control	Student's T-test q-value F40A36_control	Student's T-test Difference F40A36_control	Student's T-test Test statistic F40A36_control	-Log Student's T-test p-value nhl1_control	Student's T-test q-value nhl1_control	Student's T-test Difference nhl1_control	Student's T-test Test statistic nhl1_control	-Log Student's T-test p-value nhl1-F40A36_control	Student's T-test q-value nhl1-F40A36_control	Student's T-test Difference nhl1-F40A36_control	Student's T-test Test statistic nhl1-F40A36_control	-Log Student's T-test p-value F40A36_nhl1-F40A36	Student's T-test q-value F40A36_nhl1-F40A36	Student's T-test Difference F40A36_nhl1-F40A36	Student's T-test Test statistic F40A36_nhl1-F40A36
1	B0035.10	P08898	Histone H3	his-2 T10C6.13	reviewed	+	+		+	+	+			+		3.56587	0	1.66172	0.00276596	-3.60957	-2.62764	0.309591	0.283066	-0.912078	-0.632744	1.87113	0.000283871	-4.11122	-2.96208	1.67632	0	-3.70222	-2.65657	3.14187	0	2.69749	4.31242	NaN	1	0	NaN	NaN	1	0	NaN	2.95456	0	2.79014	4.11702
4	B0035.7	P09588	Histone H2A	his-3 T10C6.12	reviewed	+	+	+	+	+						8.20961	0	5.43474	0	-3.87558	-8.78811	5.43161	0	-3.82893	-8.73399	4.62759	0	-3.78055	-7.22483	5.47095	0	-4.13534	-9.11798	NaN	1	0	NaN	NaN	1	0	NaN	NaN	1	0	NaN	NaN	1	0	NaN
5	B0035.8	Q27876	Probable histone H2B 4	his-48 B0035.8	reviewed	+	+	+	+	+						0.90587	0.0337923	0.945178	0.038593	-1.91841	-1.55238	2.50619	0.000883436	-1.3228	-2.76888	2.15806	0.00123077	-1.32414	-2.50174	2.651	0	-1.2877	-2.84408	0.236439	0.985809	0.595613	0.488606	0.23177	0.836726	0.594269	0.481484	0.254729	0.836431	0.630706	0.520178	0.0733425	0.974129	-0.0350933	-0.0944687
7	B0041.4	O02056	60S ribosomal protein L4	rpl-4 B0041.4	reviewed	+	+	+	+	+						2.34908	0.0009	1.69424	0.0069913	1.71774	2.29619	1.11157	0.0281613	1.08602	1.52924	1.49353	0.00364659	1.48453	2.02125	1.19929	0.0158261	1.16578	1.63654	1.31449	0.471385	-0.631725	-1.38601	0.329419	0.832731	-0.233212	-0.465182	1.10762	0.335524	-0.551965	-1.19967	0.188609	0.940118	-0.0797606	-0.217978
9	B0213.3	O44665	Neuropeptide-like protein 28 [Cleaved into: QWGYGGY-amide	nlp-28 B0213.3	reviewed	+	+	+	+						+	1.97763	0.0013211	1.43397	0.00748485	-2.28586	-2.16719	1.01447	0.0269714	-1.45364	-1.54818	2.51727	0.000352	-2.75555	-3.553	0.566827	0.100047	-0.885293	-0.951379	0.453298	0.982733	0.832222	0.811775	0.286341	0.846709	-0.469695	-0.532066	0.861456	0.260733	1.40056	1.37623	0.351455	0.785586	-0.568342	-0.634516
10	B0250.1	Q9XVF7	60S ribosomal protein L8	rpl-2 rpl-8 B0250.1	reviewed											0.176482	0.434536	0.400435	0.277831	-1.2401	-0.793844	1.05074	0.0860777	-0.498691	-1.11823	0.137639	0.618387	-0.131479	-0.234253	0.602268	0.210444	-0.281717	-0.668879	0.21865	0.999111	0.741414	0.476285	0.343801	0.74868	1.10863	0.700676	0.296604	0.77916	0.958387	0.617364	0.546962	0.78996	-0.216974	-0.564499
11	B0250.5	Q9XTI0	Probable 3-hydroxyisobutyrate dehydrogenase, mitochondrial (HIBADH) (EC 1.1.1.31)	B0250.5	reviewed	+	+	+	+	+						2.58363	0.0008	1.10632	0.0463628	0.950351	1.46596	4.4492	0	1.37772	4.21953	3.39169	0.000293333	1.07163	3.04534	3.74937	0	1.25709	3.55698	0.4396	0.973029	0.427371	0.673439	0.100566	0.925446	0.121278	0.188712	0.288411	0.852859	0.306739	0.476903	0.518609	0.882015	0.120632	0.392834
14	B0303.3	P34255	Probable 3-ketoacyl-CoA thiolase (EC 2.3.1.16)	B0303.3	reviewed	+	+	+	+	+						1.42393	0.010755	1.0195	0.0449953	1.17794	1.47935	1.12951	0.0230579	1.27348	1.61212	0.920194	0.0233651	1.09007	1.35911	1.02826	0.0227577	1.18404	1.48944	0.191426	0.991243	0.09554	0.241152	0.145322	0.929916	-0.087873	-0.204345	0.00972173	0.998861	0.00609636	0.0148411	0.181728	0.95403	0.0894437	0.22806
15	B0336.10	P48158	60S ribosomal protein L23	rpl-23 B0336.10	reviewed	+	+	+	+	+						2.1121	0.000680851	5.65077	0	4.3276	9.67454	5.62729	0	4.24317	9.54109	1.63541	0.000534759	3.33134	2.56234	1.07049	0.0118577	2.76024	1.79271	0.218615	0.99154	-0.0844269	-0.238152	0.405215	0.683412	-0.996261	-0.776135	0.549781	0.458017	-1.56736	-1.02697	0.514151	0.497069	1.48293	0.971957
18	B0350.2a	Q17489	Trans-sialidase	unc-44 B0350.2 CELE_B0350.2	unreviewed	+			+	+		+	+			1.5442	0.00772509	0.410652	0.537	0.196497	0.477648	0.231902	0.429242	0.338701	0.429184	4.40785	0.000328358	1.00322	3.41624	3.90378	0	1.25108	3.64451	0.0837283	0.980643	0.142204	0.174613	2.18608	0.0261587	0.80672	2.0279	2.4668	0.0227368	1.05458	2.478	0.755214	0.387487	-0.912376	-1.14849
20	B0365.3	P90735	Sodium/potassium-transporting ATPase subunit alpha	eat-6 B0365.3 CELE_B0365.3	unreviewed	+	+	+	+	+						11.8901	0	6.9027	0	5.54854	14.0435	6.13808	0	5.21235	11.676	5.41303	0	5.4565	10.0635	6.44967	0	5.15368	12.3912	1.09532	0.853191	-0.336187	-0.933948	0.119901	0.927136	-0.0920439	-0.189269	1.98813	0.285352	-0.394864	-1.28548	0.118281	0.947831	0.0586772	0.152495
21	B0379.1a	Q9XU45	Uncharacterized protein	B0379.1 CELE_B0379.1	unreviewed	+	+	+	+	+						8.96914	0	4.16718	0	3.98461	6.53323	5.99333	0	4.61854	10.7165	5.43539	0	3.92091	8.83567	5.649	0	4.16457	9.50455	0.796042	0.755594	0.633929	1.06483	0.0557317	0.966	-0.063704	-0.105656	0.175055	0.913831	0.179959	0.300142	1.11841	0.422878	0.453969	1.10154
22	B0393.1	P46769	40S ribosomal protein SA	rps-0 B0393.1	reviewed	+	+	+	+	+						3.33531	0	1.43276	0.00733884	2.72992	2.23471	4.33589	0	3.41721	6.46718	4.18682	0	3.37774	6.20089	4.06069	0	3.53086	6.0954	0.289323	0.955486	0.687289	0.577369	0.268023	0.841865	0.647813	0.541689	0.339802	0.763945	0.800931	0.662807	0.152706	0.953975	-0.113641	-0.234479
23	B0403.4	Q11067	Protein disulfide-isomerase A6 homolog (EC 5.3.4.1)	pdi-6 tag-320 B0403.4	reviewed				+	+						0.692096	0.101316	0.49705	0.32776	0.441947	0.729014	0.407447	0.278511	0.418339	0.640682	0.842542	0.0497126	0.65904	1.11328	0.963977	0.0429246	0.782072	1.27114	0.0283708	0.992087	-0.0236073	-0.0486373	0.591593	0.812552	0.217094	0.582078	0.758955	0.67084	0.340126	0.808501	0.571609	0.723239	-0.363733	-0.73026
25	B0464.1	Q03577	Aspartate--tRNA ligase, cytoplasmic (EC 6.1.1.12) (Aspartyl-tRNA synthetase) (AspRS)	dars-1 drs-1 B0464.1	reviewed	+	+	+	+	+						2.39974	0.00103415	1.11601	0.0437073	1.02257	1.50666	2.34386	0.00139535	1.31334	2.63743	2.43951	0.000252874	1.39925	2.78068	2.37631	0.000210526	1.26553	2.62204	0.292485	0.989717	0.290771	0.472664	0.394439	0.800243	0.37668	0.608577	0.244205	0.902675	0.242959	0.402034	0.117037	0.969029	0.0478115	0.135824
32	C01F6.6i	G5EDM4	Na(+)/H(+) exchange regulatory cofactor-like protein nrfl-1 (NHERF-1) (Regulatory cofactor of Na(+)/H(+) exchanger) (Sodium-hydrogen exchanger regulatory factor 1)	nrfl-1 mpz-2 tag-60 C01F6.6	reviewed	+			+			+	+			2.07051	0.000915423	0.693261	0.110786	-1.19588	-1.15404	0.0247862	0.89565	0.0624728	0.0588725	1.31103	0.003808	2.18964	2.01125	0.555245	0.0932344	1.1158	0.981799	0.977093	0.407	1.25835	1.46234	2.5511	0.00247619	3.38552	3.77836	1.6517	0.0243478	2.31168	2.41783	0.643119	0.429636	-1.05333	-1.07094
33	C01G10.8	Q93168	Aha1_N domain-containing protein	ahsa-1 C01G10.8 CELE_C01G10.8	unreviewed	+	+	+	+	+						1.71657	0.0048839	1.05286	0.0451401	1.1284	1.49341	2.08131	0.00192265	1.316	2.43571	2.13458	0.000531915	1.42011	2.54787	2.53731	0	1.39843	2.85766	0.130492	0.987509	0.187605	0.253274	0.210484	0.868315	0.291714	0.388111	0.210688	0.894514	0.270035	0.380223	0.118234	0.942387	-0.0824299	-0.179323
35	C01G8.5b	G5EBK3	Moesin/ezrin/radixin homolog 1	erm-1 C01G8.5 CELE_C01G8.5	unreviewed	+			+	+		+	+			2.97282	0.000123077	0.810767	0.0855527	-1.08288	-1.25176	0.122362	0.59457	0.288217	0.26681	1.94296	0.000258824	2.5799	2.81287	1.13271	0.0139091	1.6649	1.71752	0.977685	0.423875	1.3711	1.49144	3.4482	0	3.66278	5.18146	2.50086	0.027	2.74778	3.53013	0.845158	0.265267	-1.37668	-1.35407
36	C02B10.1	G5EEH6	Isovaleryl-CoA dehydrogenase, mitochondrial (EC 1.3.8.1) (EC 1.3.8.4) (Butyryl-CoA dehydrogenase)	ivd-1 C02B10.1 CELE_C02B10.1	unreviewed	+		+	+		+	+				2.3155	0.000732984	NaN	1	0	NaN	2.65361	0.00138728	1.08344	2.62706	2.40279	0.0016	0.906113	2.2663	0.0250872	0.895765	-0.0579491	-0.0585661	5.43442	0	2.1641	6.46788	5.64777	0	1.98677	6.33384	0.631593	0.437225	1.02271	1.05198	0.720909	0.368427	1.14139	1.17332
37	C02C6.1a	P39055	Dynamin (EC 3.6.5.5)	dyn-1 C02C6.1	reviewed	+	+	+				+				2.5423	0.000307692	1.16448	0.0258514	1.59041	1.73371	5.43857	0	2.65869	7.28243	NaN	1	0	NaN	0.391995	0.17186	0.87994	0.743355	0.73704	0.63478	1.06828	1.17371	1.88269	0.0042	-2.66296	-2.76054	0.239541	0.845143	-0.710472	-0.506751	0.924513	0.20056	1.77875	1.50931
39	C02F5.9	P34286	Proteasome subunit beta type-1 (Proteasome subunit beta 6)	pbs-6 C02F5.9	reviewed	+	+	+	+	+						2.57727	0.000577778	1.30471	0.0249942	1.21211	1.7463	4.52314	0	1.6388	4.7351	3.24992	0.000321168	1.31867	3.30867	3.37338	0	1.47106	3.58679	0.376611	0.982723	0.426694	0.615603	0.0748151	0.948602	0.10656	0.149845	0.198257	0.898658	0.258949	0.361791	0.346381	0.882397	0.167745	0.411299
41	C03G5.1	Q09508	Succinate dehydrogenase [ubiquinone] flavoprotein subunit, mitochondrial (EC 1.3.5.1) (Flavoprotein subunit of complex II) (FP)	sdha-1 C03G5.1/D2021.3	reviewed	+	+	+	+	+						2.97188	0.000217687	1.50775	0.00908824	1.69932	2.10737	1.60326	0.00315271	1.78195	2.22795	1.6238	0.00159276	1.82362	2.26151	1.572	0.0040553	1.75331	2.18781	0.320064	0.976542	0.0826311	0.26709	0.385324	0.87884	0.124302	0.364569	0.178692	0.959602	0.053987	0.169915	0.140688	0.966448	0.0286441	0.103341
42	C04C3.3	O44451	Pyruvate dehydrogenase E1 component subunit beta, mitochondrial (PDHE1-B) (EC 1.2.4.1)	pdhb-1 C04C3.3	reviewed	+	+	+	+	+						3.00758	0.000117647	1.39923	0.0100699	1.87039	2.04324	3.69465	0	2.33909	4.75419	2.66168	0.000338462	2.1635	3.47494	4.51326	0	2.75038	6.16451	0.274308	0.971619	0.468697	0.517026	0.144798	0.896911	0.293109	0.302255	0.604439	0.485626	0.879984	0.990033	0.960682	0.487677	-0.411288	-0.981555
43	C04F12.4	Q9XVE9	60S ribosomal protein L14	rpl-14 C04F12.4 CELE_C04F12.4	unreviewed											0.113414	0.602876	0.293324	0.451843	-0.644074	-0.576396	0.593889	0.337895	-0.199481	-0.556547	0.12041	0.73328	-0.0606008	-0.156274	0.110247	0.740844	0.0634069	0.153592	0.192122	0.993464	0.444592	0.40052	0.261624	0.85007	0.583473	0.52301	0.326462	0.78421	0.707481	0.631078	0.719107	0.733117	-0.262888	-0.694811
44	C04F6.1	P06125	Vitellogenin-5	vit-5 C04F6.1	reviewed	+	+	+	+	+						1.64277	0.0053913	1.28434	0.0215	1.51019	1.83188	1.4066	0.00988128	1.30449	1.8728	0.899632	0.0301875	0.931841	1.28608	1.42406	0.00962025	1.3479	1.90579	0.19555	0.993316	-0.2057	-0.334681	0.61256	0.556533	-0.578345	-0.892801	0.144339	0.923328	-0.162287	-0.258669	0.0788171	0.97065	-0.0434127	-0.108973
47	C05E4.9a	Q10663	Bifunctional glyoxylate cycle protein (Gex-3-interacting protein 7) [Includes: Isocitrate lyase (ICL) (Isocitrase) (Isocitratase) (EC 4.1.3.1)	icl-1 gei-7 C05E4.9	reviewed	+	+	+	+	+						2.2098	0.000857143	0.944469	0.0449668	1.49909	1.48439	3.3244	0	2.08413	4.13542	3.20687	0.000444444	2.25746	4.13266	3.64777	0	2.31802	4.68224	0.2977	0.952469	0.585043	0.571892	0.396682	0.717031	0.758375	0.729535	0.448108	0.678118	0.818933	0.803073	0.297385	0.868217	-0.23389	-0.441875
48	C05G5.4	P53596	Succinate--CoA ligase [ADP/GDP-forming] subunit alpha, mitochondrial (EC 6.2.1.4) (EC 6.2.1.5) (Succinyl-CoA synthetase subunit alpha) (SCS-alpha)	sucl-1 C05G5.4	reviewed	+	+	+	+	+						7.68894	0	3.71508	0	2.53494	4.93384	3.50844	0	2.43445	4.60657	3.51789	0	2.52623	4.68248	3.73698	0	2.59011	5.00292	0.404726	0.992577	-0.100491	-0.324781	0.0213228	0.988253	-0.00871134	-0.0256918	0.331755	0.947376	0.0551772	0.2037	0.61439	0.835644	-0.155668	-0.486111
49	C06A1.1	P54811	Transitional endoplasmic reticulum ATPase homolog 1 (EC 3.6.4.6) (Cell division cycle-related protein 48.1) (p97/CDC48 homolog 1)	cdc-48.1 C06A1.1	reviewed	+	+	+	+	+						3.72675	0	2.9586	0.000949153	2.02269	3.70664	3.61088	0	1.92594	4.28983	2.34056	0.000287582	1.88149	2.99818	3.8642	0	1.76923	4.35839	0.100992	0.982175	-0.0967479	-0.175341	0.105212	0.929386	-0.141193	-0.203294	0.335216	0.852657	-0.253461	-0.484855	0.305042	0.895353	0.156713	0.376734
51	C06B8.8	O17570	60S ribosomal protein L38	rpl-38 C06B8.8	reviewed				+			+				0.680057	0.0795532	NaN	1	0	NaN	NaN	1	0	NaN	2.19749	0.00113744	1.07968	2.33074	0.209929	0.42013	0.31724	0.395924	NaN	1	0	NaN	1.64372	0.0412222	0.913335	1.82617	0.0886656	0.952444	0.150891	0.184394	0.164142	0.936743	-0.283302	-0.32725
55	C07D8.6	P91020	Aldo_ket_red domain-containing protein	C07D8.6 CELE_C07D8.6	unreviewed					+						0.343807	0.242381	0.489773	0.295758	0.531735	0.765398	0.406021	0.25735	0.508361	0.675986	0.228165	0.374184	0.408347	0.443709	1.35872	0.0138168	1.07852	1.72903	0.0165643	0.988397	-0.0233746	-0.034481	0.0660296	0.95214	-0.123389	-0.142613	0.854832	0.437821	0.54678	1.04889	0.682231	0.507439	-0.570155	-0.943958
56	C07G2.3	P47209	T-complex protein 1 subunit epsilon (TCP-1-epsilon) (CCT-epsilon)	cct-5 C07G2.3	reviewed	+	+	+	+	+						3.77147	0	1.3081	0.0181401	1.54148	1.86418	4.36912	0	2.40037	5.61341	4.54798	0	2.15681	5.52492	4.66055	0	2.41738	5.98342	0.658776	0.771671	0.85889	1.03933	0.44997	0.701826	0.615329	0.756079	0.685504	0.434566	0.875899	1.07051	0.0288265	0.973659	-0.0170093	-0.0422631
57	C07H6.5	Q95YF3	ATP-dependent RNA helicase cgh-1 (EC 3.6.4.13) (Conserved germline helicase 1)	cgh-1 C07H6.5	reviewed	+	+	+	+	+						2.00668	0.001277	0.921351	0.0410837	1.98012	1.53206	1.33655	0.00501435	2.67008	2.11084	1.24395	0.00417323	2.51081	1.97979	1.27227	0.00696889	2.55885	2.01965	1.1088	0.507289	0.689959	1.31465	0.783296	0.457662	0.530688	0.991154	0.881415	0.43348	0.578737	1.08899	0.195039	0.94547	0.111222	0.261888
61	C08H9.2	Q17832	ViGiLN homolog	vgln-1 C08H9.2 CELE_C08H9.2	unreviewed	+	+	+	+	+						6.1033	0	2.91386	0.00101818	2.4617	3.9128	3.29821	0	2.60955	4.46168	3.34251	0	2.96309	4.71193	3.21558	0	2.83311	4.47629	0.304103	0.985938	0.147841	0.36569	0.914365	0.399273	0.501386	1.04804	0.620249	0.691065	0.371403	0.766366	0.478293	0.778283	-0.223561	-0.542502
62	C09B8.6a	Q17849	SHSP domain-containing protein	hsp-25 C09B8.6 CELE_C09B8.6	unreviewed	+	+	+	+	+		+				4.25506	0	2.76604	0.000708861	1.41637	3.05372	1.98881	0.00108876	1.96918	2.6818	4.16794	0	3.36379	6.1616	2.84461	0	2.53236	3.86444	0.477798	0.928993	0.55282	0.762607	2.96923	0.00236364	1.94743	3.66559	1.33933	0.125838	1.116	1.7322	0.382296	0.748894	-0.563179	-0.668202
63	C33F10.9	P53017	Major sperm protein 19/31/40/45/50/51/53/59/61/65/81/113/142 (MSP)	msp-19 F36H12.7	reviewed	+	+	+	+	+						3.53046	0	1.30525	0.00995683	2.74198	2.08149	5.55797	0	3.85137	8.99377	4.76974	0	3.98752	7.63554	5.34703	0	3.82007	8.56793	0.44939	0.977321	1.10939	0.848232	0.50448	0.512229	1.24555	0.935797	0.432273	0.662585	1.07809	0.821933	0.0555292	0.965564	0.0313015	0.0785147
64	C09D1.1e	O01761	Muscle M-line assembly protein unc-89 (Inactive serine/threonine-protein kinase unc-89) (Obscurin) (Uncoordinated protein 89)	unc-89 C09D1.1	reviewed	+								+		2.69928	0.000497175	NaN	1	0	NaN	0.725249	0.161176	0.443945	0.88951	NaN	1	0	NaN	NaN	1	0	NaN	1.85048	0.184923	1.08363	2.09734	NaN	1	0	NaN	NaN	1	0	NaN	1.74104	0.0477143	1.3969	2.20361
65	C09D4.5	O02639	60S ribosomal protein L19	rpl-19 C09D4.5	reviewed	+	+	+	+	+						3.23465	6.77966e-05	1.62976	0.00473394	2.28235	2.38683	4.91776	0	2.64216	6.58312	3.25431	0	2.48248	4.33181	4.91947	0	2.82986	6.81052	0.186752	0.9815	0.359806	0.376789	0.0889475	0.923845	0.200124	0.196652	0.303002	0.801921	0.547503	0.571013	0.389605	0.855641	-0.187697	-0.45679
74	C13B4.2	Q17361	Ubiquitin carboxyl-terminal hydrolase 14 (EC 3.4.19.12) (Deubiquitinating enzyme 14) (Ubiquitin thioesterase 14) (Ubiquitin-specific-processing protease 14)	usp-14 tgt-1 C13B4.2	reviewed				+							0.59608	0.139677	0.0320332	0.93738	-0.0352254	-0.0608829	NaN	1	0	NaN	1.16957	0.0286395	-0.620604	-1.29603	1.01527	0.0741104	-0.473999	-1.07535	0.226284	0.981356	-0.223	-0.374054	0.828061	0.392504	-0.585379	-1.05807	0.648787	0.627926	-0.438774	-0.837277	0.345996	0.853017	0.215774	0.46145
77	C14B1.1	Q17967	Protein disulfide-isomerase 1 (PDI 1) (EC 5.3.4.1) (Prolyl 4-hydroxylase subunit beta-1)	pdi-1 C14B1.1	reviewed	+		+	+	+						2.2192	0.00140541	0.843154	0.0900729	0.882221	1.21785	2.12217	0.00167232	1.42445	2.54036	2.28952	0.000529101	1.25183	2.54631	2.64298	0	1.45849	2.9927	0.502806	0.936526	0.54223	0.781637	0.357821	0.821107	0.369609	0.572393	0.618014	0.571034	0.576264	0.896299	0.0528122	0.97057	-0.0340343	-0.079793
78	C14B9.1	P34328	Heat shock protein Hsp-12.2	hsp-12.2 hsp12-2 C14B9.1	reviewed	+			+			+				2.45248	0.000684492	NaN	1	0	NaN	NaN	1	0	NaN	3.37843	0.000349206	1.42559	3.53567	0.437934	0.189223	0.506206	0.706603	NaN	1	0	NaN	3.057	0.00208	1.57973	3.44492	0.572367	0.55944	0.66035	0.891664	0.718152	0.432644	-0.792257	-1.07336
80	C14B9.7	P34334	60S ribosomal protein L21	rpl-21 C14B9.7	reviewed	+		+	+	+						1.47938	0.00478195	0.642131	0.0965578	2.22735	1.19815	1.31734	0.0050628	3.00722	2.12489	1.46981	0.00116505	3.34611	2.35172	1.44728	0.00313462	3.27815	2.31614	0.285124	0.951349	0.77987	0.582972	0.435814	0.621049	1.11877	0.831265	0.407401	0.685537	1.05081	0.785431	1.0034	0.660409	-0.270937	-0.799162
84	C14F11.4a	B3WFT8	AIP3 domain-containing protein	C14F11.4 CELE_C14F11.4	unreviewed											0.415021	0.144607	0.573376	0.180808	-0.914994	-0.965225	0.740667	0.0653431	-1.26132	-1.21855	0.295502	0.223716	1.05687	0.623138	0.0537979	0.782014	0.148333	0.126765	0.145785	0.993597	-0.34633	-0.3137	0.608265	0.324259	1.97186	1.13614	0.466308	0.594385	1.06333	0.86445	0.610147	0.417302	-1.40966	-1.08856
85	C14F11.5a	H2KYS1	SHSP domain-containing protein	hsp-43 C14F11.5 CELE_C14F11.5	unreviewed											0.663713	0.0814709	NaN	1	0	NaN	NaN	1	0	NaN	0.41877	0.191292	0.475863	0.676228	0.254095	0.344959	-0.418656	-0.479284	NaN	1	0	NaN	1.45593	0.0670933	0.927241	1.71119	0.0197583	0.995953	0.0327229	0.0428973	0.16936	0.937032	-0.26375	-0.328496
88	C15H11.7	O17586	Proteasome subunit alpha type-6 (Proteasome subunit alpha 1)	pas-1 C15H11.7	reviewed			+		+						0.468124	0.142863	0.834715	0.0882798	0.953651	1.23585	1.67619	0.00555869	1.19843	2.04368	0.260209	0.317483	0.486208	0.503059	1.54425	0.0095	1.12978	1.90154	0.157858	0.989731	0.24478	0.307756	0.208736	0.853475	-0.467443	-0.428719	0.108381	0.942431	0.176124	0.220041	0.0566205	0.972687	0.068656	0.109358
89	C15H9.6a	P27420	Heat shock 70 kDa protein C	hsp-3 hsp70c C15H9.6	reviewed	+	+	+	+	+						2.98802	0.000170213	1.20125	0.0254353	1.51508	1.75175	2.63198	0	1.94254	3.32252	2.73587	0.000330827	1.93766	3.42413	3.04019	0	2.26781	3.95137	0.308038	0.955874	0.427454	0.545023	0.311578	0.843097	0.422575	0.547306	0.619698	0.494554	0.752726	0.968409	0.820429	0.644195	-0.325272	-0.817654
90	C16A3.10	Q18040	Probable ornithine aminotransferase, mitochondrial (EC 2.6.1.13) (Ornithine--oxo-acid aminotransferase)	oatr-1 C16A3.10	reviewed	+	+	+	+	+						8.07276	0	4.19833	0	2.70794	5.69998	4.02116	0	2.45556	5.24643	4.1295	0	2.55289	5.47057	3.79306	0	2.53966	5.03504	0.910045	0.919535	-0.252384	-0.740774	0.516745	0.837986	-0.155056	-0.458683	0.360865	0.890752	-0.168283	-0.419122	0.169809	0.942287	-0.0841007	-0.214653
92	C16A3.9	P51404	40S ribosomal protein S13	rps-13 C16A3.9	reviewed	+		+	+	+						2.49249	0.000365854	0.637258	0.118818	1.45371	1.12729	3.36986	0	2.63291	4.5658	3.6572	0	2.89705	5.10647	3.5845	0	2.90003	5.0085	0.524384	0.841333	1.1792	0.95307	0.673292	0.294462	1.44334	1.16973	0.671656	0.354292	1.44632	1.16816	0.724698	0.739732	-0.267124	-0.702816
98	C18A11.7b	Q18066	Disorganized muscle protein 1 (2D-page protein spot 8)	dim-1 C18A11.7/C18A11.8	reviewed	+			+	+						0.811148	0.0447684	0.2008	0.580726	0.479109	0.418903	0.501116	0.163961	0.899547	0.880766	0.964571	0.0147027	1.45256	1.49616	0.953897	0.0224521	1.49863	1.49436	0.275281	0.97222	0.420438	0.505406	0.867989	0.227705	0.973448	1.27293	0.840388	0.298773	1.01952	1.26227	0.75253	0.466596	-0.599078	-1.01289
100	C18B2.3	Q18074	Uncharacterized protein	C18B2.3 CELE_C18B2.3	unreviewed	+	+	+	+	+						10.3459	0	5.26876	0	3.2057	7.76667	6.25878	0	3.32191	9.49503	5.35675	0	3.00894	7.65797	5.47419	0	3.13811	8.00226	0.2698	0.986773	0.116217	0.307724	0.402435	0.833217	-0.196757	-0.473848	0.117236	0.954098	-0.067585	-0.163033	0.563532	0.802381	0.183802	0.521573
102	C18B2.5a	Q18076	G domain-containing protein	C18B2.5 CELE_C18B2.5	unreviewed	+	+		+			+	+			2.65699	0.00025974	1.25129	0.0198987	-1.67238	-1.84226	0.491	0.19957	-0.588594	-0.78848	1.2659	0.00836101	1.25791	1.73057	0.79592	0.0642484	0.758219	1.12678	0.701606	0.656889	1.08378	1.14032	2.13766	0.003375	2.93029	3.12979	1.88078	0.0197647	2.4306	2.70471	1.34359	0.128706	-1.34681	-1.83337
105	C23G10.3	P48152	40S ribosomal protein S3	rps-3 C23G10.3	reviewed											0.539925	0.130425	0.591768	0.1773	0.879575	0.976646	0.789805	0.0727076	0.929614	1.18643	0.683968	0.0591977	0.835603	1.05658	0.631518	0.0904478	0.806333	0.996872	0.0431995	1	0.0500383	0.0829373	0.0367574	0.982208	-0.043972	-0.0716336	0.0589732	0.956118	-0.0732427	-0.11459	0.24271	0.933456	0.123281	0.303468
110	C26C6.2	P51875	Guanine nucleotide-binding protein G(o) subunit alpha	goa-1 C26C6.2	reviewed											0.176983	0.50855	0.245754	0.588858	0.256307	0.41059	NaN	1	0	NaN	NaN	1	0	NaN	0.0292784	0.90786	-0.0224581	-0.0484724	0.561752	0.98637	-0.575353	-0.848235	0.451631	0.726141	-0.493657	-0.714439	0.334942	0.841638	-0.278765	-0.502079	0.375397	0.786904	-0.296588	-0.545511
112	C26D10.2a	Q18212	Spliceosome RNA helicase DDX39B homolog (EC 3.6.4.13) (DEAD box protein UAP56)	hel-1 C26D10.2	reviewed	+	+	+	+	+						2.16108	0.00132727	1.8636	0.00678571	1.42486	2.32285	5.32038	0	1.59927	5.2606	4.07879	0	1.7056	4.46653	1.19326	0.0173813	1.11774	1.61191	0.161812	0.998132	0.174411	0.283578	0.261285	0.849034	0.280741	0.43795	0.189469	0.897325	-0.307124	-0.367233	0.434118	0.730761	0.481535	0.693071
114	C26F1.4	Q18231	40S ribosomal protein S30	rps-30 C26F1.4 CELE_C26F1.4	unreviewed	+						+				2.07293	0.00186087	0.297736	0.555189	0.248952	0.452498	0.717824	0.104734	0.730976	1.04924	NaN	1	0	NaN	NaN	1	0	NaN	0.341319	0.970593	0.482024	0.599065	1.77843	0.0212258	-1.15146	-2.09279	1.10904	0.22566	-0.936291	-1.46134	1.3405	0.124	1.41831	1.85603
115	C27A2.2a	P52819	60S ribosomal protein L22	rpl-22 C27A2.2	reviewed			+	+	+						0.644846	0.0752064	0.807744	0.0604522	-1.7044	-1.36344	2.77125	0.00168182	-0.96332	-2.54168	2.65123	0.00112676	-0.851049	-2.3187	2.42746	0.00392523	-0.855055	-2.21317	0.295619	0.958451	0.741076	0.59349	0.350605	0.747292	0.853346	0.684486	0.347336	0.767615	0.849341	0.679499	0.247178	0.950438	-0.108265	-0.286175
117	C27D11.1	P34339	Eukaryotic translation initiation factor 3 subunit A (eIF3a) (Egg-laying defective protein 45) (Eukaryotic translation initiation factor 3 subunit 10)	egl-45 eif-3.A C27D11.1	reviewed				+	+						1.08114	0.0750481	1.09556	0.189149	0.347045	0.950553	0.933842	0.177528	0.312554	0.843629	1.17938	0.0479882	0.452332	1.1259	1.50481	0.0431429	0.461773	1.26486	0.0897026	1	-0.0344911	-0.101496	0.241958	0.900371	0.105288	0.279569	0.374616	0.905725	0.114728	0.344345	0.485631	0.869577	-0.149219	-0.439133
120	C27H6.4c	B2D6P1	TPR_REGION domain-containing protein	rmd-2 C27H6.4 CELE_C27H6.4	unreviewed	+			+	+						0.954985	0.0353846	0.623073	0.227599	0.524208	0.873338	0.458851	0.199086	0.707294	0.790875	2.19967	0.0012	1.22078	2.45475	1.8725	0.00364319	1.25103	2.22913	0.0979254	0.977742	0.183087	0.206936	1.35583	0.127325	0.696571	1.46886	1.10771	0.269651	0.726819	1.33984	0.353291	0.791835	-0.543732	-0.630266
124	C28H8.3	Q09475	Uncharacterized helicase C28H8.3 (EC 3.6.4.-)	C28H8.3	reviewed	+						+	+	+		2.3131	0.000888889	NaN	1	0	NaN	NaN	1	0	NaN	0.347637	0.233909	0.482011	0.605976	0.570813	0.112601	0.689234	0.900385	NaN	1	0	NaN	1.93177	0.0215593	1.05521	2.13134	2.82738	0.0116923	1.26243	2.94455	3.88589	0	-1.72426	-4.3223
125	C28H8.6b	Q09476	Paxillin homolog 1	pxl-1 tag-327 C28H8.6	reviewed	+			+			+				1.85972	0.00471212	NaN	1	0	NaN	NaN	1	0	NaN	1.27764	0.0239873	0.612262	1.3476	NaN	1	0	NaN	NaN	1	0	NaN	2.45829	0.00561702	1.11477	2.53694	NaN	1	0	NaN	NaN	1	0	NaN
126	C29F5.1	Q18310	START domain-containing protein	C29F5.1 CELE_C29F5.1	unreviewed	+	+	+	+	+						4.77411	0	1.9827	0.00120482	2.64874	2.87603	4.41748	0	3.5151	6.67119	4.3104	0	2.84565	5.97467	4.69737	0	3.26888	6.92761	0.579587	0.85577	0.866359	0.960522	0.10688	0.930911	0.196914	0.223799	0.402642	0.735251	0.620143	0.706246	0.524647	0.793355	0.246216	0.591168
127	C29F7.3	O17622	UMP-CMP kinase 1 (EC 2.7.4.14) (Deoxycytidylate kinase 1) (CK 1) (dCMP kinase 1) (Uridine monophosphate/cytidine monophosphate kinase 1) (UMP/CMP kinase 1) (UMP/CMPK 1)	C29F7.3	reviewed	+	+	+		+						1.70952	0.00454753	1.39138	0.0247143	1.08675	1.759	2.14651	0.00170115	1.46053	2.5835	0.373409	0.210412	0.51031	0.642736	2.48821	0	1.52447	2.91595	0.439397	0.986547	0.373778	0.644163	0.424585	0.727513	-0.576445	-0.717633	0.611034	0.667024	0.437718	0.811189	0.0849997	0.96518	-0.0639405	-0.135344
128	C29F9.7	Q9TZC4	Integrin-linked protein kinase homolog pat-4 (ILK homolog) (Paralyzed and arrested elongation at two-fold protein 4)	pat-4 C29F9.7	reviewed	+	+	+	+	+						4.0912	0	2.12084	0.00119048	2.12077	2.87589	3.81018	0	2.48958	5.01631	4.29412	0	2.40894	5.5324	4.30124	0	2.39644	5.52772	0.261364	0.996147	0.368803	0.473293	0.207984	0.867147	0.288166	0.383925	0.197955	0.900138	0.27567	0.367671	0.108141	0.944089	0.093133	0.179746
129	C30C11.2	Q04908	26S proteasome non-ATPase regulatory subunit 3 (26S proteasome regulatory subunit rpn-3)	rpn-3 C30C11.2	reviewed											0.682881	0.11933	0.521323	0.305873	0.450986	0.753384	0.82272	0.0944789	0.645701	1.09115	0.616802	0.104117	0.530568	0.871967	0.715425	0.0986353	0.561794	0.963997	0.592887	0.952937	0.194715	0.548717	0.158137	0.925274	0.0795822	0.202364	0.368318	0.905257	0.110808	0.335322	0.331961	0.956607	0.0839076	0.272672
130	C30C11.4	Q05036	Heat shock protein 110	hsp-110 C30C11.4	reviewed	+	+	+	+	+						6.83164	0	3.88603	0	2.23069	4.87761	4.03716	0	2.48431	5.2923	6.75791	0	2.45252	8.42221	4.83852	0	2.35227	6.11022	0.304559	0.972638	0.253624	0.46113	0.40516	0.845104	0.221838	0.502673	0.161354	0.926333	0.121585	0.248105	0.169997	0.944372	0.132039	0.26364
133	C32E8.2a	P91128	60S ribosomal protein L13	rpl-13 C32E8.2	reviewed				+							0.90234	0.0708649	0.670273	0.294045	-0.343778	-0.768782	1.08032	0.0649524	-0.592215	-1.22063	1.31883	0.02	-0.651438	-1.40705	0.942898	0.0767879	-0.496048	-1.05908	0.46283	0.961749	-0.248437	-0.561881	0.691555	0.707225	-0.30766	-0.740319	0.285157	0.897659	-0.15227	-0.360724	0.137919	0.941635	-0.0961666	-0.207364
134	C32F10.8a	O01685	alanine transaminase (EC 2.6.1.2)	C32F10.8 CELE_C32F10.8	unreviewed	+		+		+						0.991672	0.0380411	0.842365	0.0995238	0.812261	1.18891	1.18632	0.028	0.959999	1.5336	0.873804	0.0529043	0.596968	1.09659	1.43112	0.0126902	1.05266	1.77112	0.121577	0.99228	0.147738	0.225958	0.229199	0.873379	-0.215293	-0.37229	0.228025	0.894313	0.240402	0.385086	0.094592	0.952534	-0.0926642	-0.166137
135	C33A12.1	Q18359	Probable NADH dehydrogenase [ubiquinone] 1 alpha subcomplex subunit 5	C33A12.1	reviewed											0.485611	0.194874	0.172193	0.712535	0.154505	0.28191	NaN	1	0	NaN	0.237954	0.433569	0.220495	0.383353	0.226336	0.45597	0.210227	0.366629	1.16925	0.615019	-0.528399	-1.20783	0.0856273	0.955005	0.0659895	0.137692	0.0720395	0.958321	0.0557213	0.116847	1.11685	0.335072	-0.58412	-1.23423
140	C34C12.5	Q09497	Ras SUppressor homolog	rsu-1 C34C12.5 CELE_C34C12.5	unreviewed	+	+	+	+	+						2.06381	0.0017193	1.97222	0.00262626	1.73819	2.57224	2.29473	0.000654088	1.7829	2.90239	1.16256	0.0161338	0.885937	1.47612	1.49501	0.00907692	1.28056	1.93848	0.0315373	1	0.0447145	0.0650048	0.908195	0.230917	-0.85225	-1.26084	0.377584	0.778638	-0.457632	-0.628825	0.48257	0.702114	0.502346	0.746316
141	C34C12.8	Q18421	GrpE protein homolog, mitochondrial	C34C12.8	reviewed							+				0.834758	0.0691707	NaN	1	0	NaN	0.0968721	0.745562	-0.0732155	-0.153634	0.926945	0.0796343	0.402643	0.956375	0.350963	0.301554	-0.302477	-0.530014	0.52614	0.973116	0.326417	0.67117	1.86075	0.0406761	0.802276	1.85225	0.0937885	0.956573	0.097156	0.168075	0.226107	0.897992	0.229261	0.377343
142	C34E10.6	P46561	ATP synthase subunit beta, mitochondrial (EC 7.1.2.2)	atp-2 C34E10.6	reviewed	+	+	+	+	+						3.07235	0.0005	2.00617	0.00704762	1.10552	2.22337	2.06868	0.00503846	0.94452	2.11857	1.74597	0.00845255	0.761218	1.74674	1.78687	0.0114056	0.792846	1.80193	0.322491	0.991071	-0.161003	-0.391004	0.866499	0.593707	-0.344306	-0.860696	0.749612	0.683978	-0.312677	-0.772099	0.604348	0.834417	0.151674	0.47585
144	C34F6.8	O17643	Isocitrate dehydrogenase [NADP] (EC 1.1.1.42)	idh-2 C34F6.8 CELE_C34F6.8	unreviewed											0.475987	0.147275	0.297023	0.510169	0.345968	0.50314	0.942937	0.072971	0.662677	1.1865	0.214972	0.39277	-0.399779	-0.424252	0.559308	0.131553	0.564694	0.841425	0.408937	0.954135	0.316709	0.584458	0.457059	0.651314	-0.745747	-0.798078	0.186906	0.899437	0.218726	0.332112	0.114446	0.94489	0.0979824	0.189189
147	C36A4.4	Q18493	Probable UDP-N-acetylglucosamine pyrophosphorylase (EC 2.7.7.23)	C36A4.4	reviewed	+	+	+	+	+						1.38878	0.00725	1.10886	0.0293708	1.6764	1.69473	4.40046	0	2.35239	5.59728	0.669575	0.0481543	1.20305	1.12886	4.36641	0	2.21641	5.40062	0.374943	0.958864	0.675995	0.686892	0.158514	0.883805	-0.473349	-0.351386	0.287891	0.807282	0.54001	0.550234	0.299005	0.921919	0.135985	0.348152
149	C36B1.4	Q95005	Proteasome subunit alpha type-7 (Proteasome subunit alpha 4)	pas-4 C36B1.4	reviewed	+	+	+	+	+						5.21107	0	3.28795	0	2.05359	4.07287	3.27402	0	2.22094	4.18281	2.69142	0.00034375	2.12155	3.4848	3.21762	0	1.99943	3.95726	0.370819	0.985836	0.167349	0.422693	0.0790204	0.957717	0.0679512	0.133298	0.138086	0.95202	-0.0541649	-0.155468	0.515741	0.784591	0.221514	0.557228
151	C36E6.3	P19625	Myosin regulatory light chain 1	mlc-1 C36E6.3	reviewed	+	+	+	+	+						7.27115	0	4.1616	0	3.52444	6.25586	4.07775	0	3.54942	6.13425	4.59518	0	3.52677	6.97689	3.91815	0	3.86387	6.0382	0.0259598	0.989474	0.0249777	0.0472037	0.00322266	0.996357	0.00233221	0.00528281	0.36997	0.802149	0.339427	0.567492	0.323913	0.813259	-0.314449	-0.513742
153	C36E8.5	P52275	Tubulin beta-2 chain (Beta-2-tubulin)	tbb-2 C36E8.5	reviewed	+	+	+	+	+						2.77122	0.00161778	1.88428	0.0139355	0.856532	1.92162	1.64623	0.0204576	0.75285	1.6841	1.15525	0.0375902	0.555885	1.22851	1.33519	0.0316779	0.634685	1.39992	0.694014	0.985039	-0.103683	-0.380573	1.8213	0.402484	-0.300647	-1.03929	1.28382	0.68419	-0.221848	-0.760384	0.58379	0.884248	0.118165	0.40032
154	C37C3.2	Q22918		C37C3.2		+		+	+	+						2.17393	0.00131507	0.306485	0.483578	-0.403531	-0.535233	1.97899	0.00318408	1.14943	2.23851	2.13866	0.00337705	0.846128	2.05127	1.94715	0.0058018	0.982075	2.07893	1.43028	0.1995	1.55296	1.98566	1.23652	0.0664416	1.24966	1.70134	1.3145	0.0936471	1.38561	1.8207	0.203494	0.922574	0.167351	0.318248
155	C37E2.1	Q93353	Probable isocitrate dehydrogenase [NAD] subunit beta, mitochondrial (EC 1.1.1.41) (Isocitric dehydrogenase subunit beta) (NAD(+)-specific ICDH subunit beta)	idhb-1 C37E2.1	reviewed					+						0.795182	0.0648804	0.673099	0.149241	0.811697	1.03853	0.631673	0.127126	0.739549	0.975244	0.732337	0.0518367	0.834459	1.10134	0.824151	0.0484459	0.941348	1.22203	0.131804	0.988727	-0.0721483	-0.177667	0.0386095	0.988009	0.0227623	0.0562953	0.219273	0.908162	0.129651	0.296916	0.54593	0.780682	-0.201799	-0.542853
157	C37H5.8	P11141	Heat shock protein hsp-6 (Heat shock 70 kDa protein F, mitochondrial)	hsp-6 hsp70f mot-2 C37H5.8	reviewed	+			+	+	+			+		3.20098	0.000125984	0.643541	0.176676	0.712104	0.976239	NaN	1	0	NaN	1.17737	0.0110207	1.06659	1.57676	1.28832	0.0131206	1.25466	1.74914	2.18912	0.0325714	-2.02439	-2.91013	0.314172	0.85225	0.354485	0.52393	0.475247	0.687016	0.542555	0.756243	2.74524	0.00444444	-2.56694	-3.76025
158	C38C3.5	Q07749		C38C3.5		+	+	+	+	+						6.55643	0	3.53486	0	2.86402	4.91953	3.15106	0	2.87529	4.41155	3.33937	0	2.68593	4.55819	3.44436	0	2.78275	4.75086	0.0138765	0.993192	0.0112629	0.023758	0.55224	0.848818	-0.178093	-0.508634	0.233077	0.935911	-0.0812745	-0.238505	0.124115	0.945057	0.0925374	0.193184
160	C39F7.4	Q9UAQ6	RAB family	rab-1 C39F7.4 CELE_C39F7.4	unreviewed	+		+	+	+						1.23879	0.0144774	0.584523	0.177262	0.920012	0.978458	2.78261	0	1.72856	3.32694	1.72067	0.0024206	1.33719	2.15599	1.34906	0.0154161	0.949978	1.65014	0.542454	0.902021	0.808544	0.90673	0.225417	0.846626	0.417181	0.442119	0.0140689	0.99904	0.0299664	0.0325944	1.56854	0.144178	0.778577	1.66498
161	C41C4.8	P54812	Transitional endoplasmic reticulum ATPase homolog 2 (EC 3.6.4.6) (Cell division cycle-related protein 48.2) (p97/CDC48 homolog 2)	cdc-48.2 C41C4.8	reviewed	+	+	+	+	+						8.61245	0	3.96656	0	3.02827	5.62867	4.06737	0	3.21982	5.90883	3.59987	0	2.70122	4.90436	3.82566	0	2.85945	5.31345	1.01899	0.99209	0.191552	0.644953	1.5155	0.403175	-0.327044	-1.0345	1.29647	0.777906	-0.168812	-0.627067	1.99396	0.349833	0.360364	1.21127
163	C42C1.14	A3QMC5	60S ribosomal protein L34	rpl-34 C42C1.14 CELE_C42C1.14	unreviewed	+	+	+	+	+						1.38618	0.00746021	1.34353	0.0131316	1.75137	1.95635	1.04821	0.0224066	1.6825	1.63101	2.37679	0.00029932	2.02393	3.1045	3.24292	0	2.29818	4.20085	0.023449	0.998683	-0.0688763	-0.0572947	0.144057	0.89576	0.272556	0.296565	0.358608	0.775281	0.546806	0.637147	0.326791	0.779598	-0.615682	-0.615141
164	C42D8.2	P05690	Vitellogenin-2	vit-2 C42D8.2	reviewed	+	+	+	+	+						3.88184	0	2.1117	0.00117647	2.08102	2.85143	4.47854	0	2.25954	5.57827	3.1501	0.0004	2.02137	3.9043	4.55996	0	2.12699	5.49823	0.130218	0.991021	0.178523	0.249502	0.0361961	0.981435	-0.0596509	-0.0774901	0.03109	0.983434	0.0459704	0.0648799	0.415209	0.885384	0.132552	0.388374
165	C43C3.1	Q09501	Intermediate filament protein ifp-1 (Cel IF E1) (Intermediate filament protein E1) (IF-E1)	ifp-1 C43C3.1	reviewed	+			+	+		+				2.43753	0.000368098	NaN	1	0	NaN	0.329085	0.294864	-0.590412	-0.612762	2.86928	0.000453608	3.14049	4.14069	0.722707	0.0477179	1.46236	1.23087	0.175757	0.985024	-0.360195	-0.361289	2.85444	0.00346667	3.3707	4.19572	0.835167	0.249627	1.69257	1.39406	0.828236	0.241259	-2.05277	-1.42698
167	C44B12.1	O44145	PERMeable eggshell	perm-2 C44B12.1 CELE_C44B12.1	unreviewed											0.145612	0.542223	0.0997535	0.811602	0.1127	0.183425	0.00666991	0.971431	0.011498	0.0147895	0.687181	0.0731042	0.648301	0.987289	0.130003	0.625723	0.139616	0.231243	0.0588112	1	-0.101202	-0.125189	0.493514	0.686279	0.535601	0.77042	0.0204834	0.994884	0.0269165	0.0416077	0.0766015	0.948667	-0.128119	-0.159911
168	C44B7.10	Q18599	Acetyl-CoA hydrolase (EC 3.1.2.1) (Acetyl-CoA deacylase)	acer-1 C44B7.10 CELE_C44B7.10	unreviewed	+	+	+	+	+						5.03683	0	2.02841	0.000746667	3.52369	3.10065	5.62783	0	4.43641	9.73286	5.29361	0	4.46964	9.05236	5.33459	0	4.20341	8.90836	0.448565	0.974136	0.912719	0.820154	0.461494	0.6174	0.945945	0.84143	0.312691	0.777745	0.679721	0.60826	0.639653	0.777909	0.232997	0.62283
169	C44E4.4	O01806	Sjogren Syndrome antigen B homolog	ssb-1 C44E4.4 CELE_C44E4.4	unreviewed				+							0.660749	0.0869551	0.109122	0.778268	-0.151493	-0.212397	0.226055	0.474534	0.234085	0.379868	1.19261	0.0163696	0.823741	1.46102	0.698117	0.0901786	0.649571	0.996852	0.309086	0.966867	0.385578	0.531432	1.04047	0.146805	0.975234	1.42351	0.702624	0.43233	0.801064	1.06242	0.390933	0.784621	-0.415486	-0.62428
171	C46G7.2	O02141	Uncharacterized protein	C46G7.2 CELE_C46G7.2	unreviewed	+	+	+	+	+						7.33717	0	4.12987	0	2.08127	4.98671	4.58174	0	2.20727	5.62758	4.70564	0	2.05684	5.55153	3.60952	0	1.91525	4.27785	0.282316	0.992013	0.125998	0.32696	0.0527751	0.981789	-0.0244317	-0.0673558	0.284813	0.894309	-0.166019	-0.375246	0.632682	0.736366	0.292018	0.695
172	C46G7.4h	V6CLV0	ZM domain-containing protein	pqn-22 C46G7.4 CELE_C46G7.4	unreviewed	+			+			+				1.37734	0.00673171	0.150423	0.678739	0.334168	0.318769	0.271802	0.348011	0.570429	0.534814	2.38483	0.000323529	2.74028	3.38503	0.613675	0.0778852	1.13875	1.05404	0.0892451	0.976089	0.236261	0.203265	1.76019	0.00586667	2.40612	2.56149	0.355846	0.761932	0.804577	0.684891	0.231325	0.834847	-0.568316	-0.477292
174	C47A10.1	G5EG58	p-GlycoProtein related	pgp-9 C47A10.1 CELE_C47A10.1	unreviewed	+										2.04043	0.00190476	NaN	1	0	NaN	NaN	1	0	NaN	0.685195	0.0688182	0.710602	1.01265	0.289818	0.385216	-0.232373	-0.434858	NaN	1	0	NaN	0.822943	0.25824	0.925357	1.21548	0.0142198	0.998426	-0.0176172	-0.0284838	1.36429	0.14039	-1.02756	-1.70623
175	C47B2.3	P34690	Tubulin alpha-2 chain (EC 3.6.5.-)	tba-2 C47B2.3	reviewed	+	+	+	+	+						2.33081	0.000615385	1.45199	0.00765891	2.2334	2.17783	1.48134	0.00356863	2.18285	2.20062	1.4283	0.00278992	2.08475	2.12206	1.26647	0.00966102	1.96235	1.92086	0.0595509	1	-0.0505528	-0.101036	0.216547	0.89462	-0.148656	-0.313427	0.306951	0.853207	-0.271053	-0.474196	0.323318	0.860759	0.2205	0.450548
177	C47D12.6b	Q86D21	threonine--tRNA ligase (EC 6.1.1.3) (Threonyl-tRNA synthetase)	tars-1 C47D12.6 CELE_C47D12.6	unreviewed	+		+		+					+	2.91999	0.000194444	0.116915	0.745952	0.228036	0.24634	4.7224	0	1.71568	5.02725	NaN	1	0	NaN	3.6426	0	1.65267	4.0228	1.0632	0.355714	1.48764	1.60598	0.329994	0.79839	-0.563882	-0.607936	0.98451	0.188615	1.42464	1.51078	0.109411	0.950048	0.063005	0.152574
178	C47E12.1	Q18678	Probable serine--tRNA ligase, cytoplasmic (EC 6.1.1.11) (Seryl-tRNA synthetase) (SerRS) (Seryl-tRNA(Ser/Sec) synthetase)	sars-1 srs-2 C47E12.1	reviewed	+	+	+	+				+	+	+	2.90025	0.000236842	1.30189	0.0314754	1.04559	1.66747	1.54274	0.00875576	1.16196	1.91825	0.829116	0.0422169	0.82041	1.1812	NaN	1	0	NaN	0.121328	0.984873	0.116367	0.208497	0.19436	0.891273	-0.225184	-0.343109	2.83197	0.0154286	-1.7411	-3.38199	3.20414	0	1.85747	3.828
179	C47E12.5a	Q27481	UBA_e1_C domain-containing protein	uba-1 C47E12.5 CELE_C47E12.5	unreviewed	+		+	+	+						2.27317	0.000695652	0.830786	0.0607225	1.57797	1.37259	4.17687	0	2.37253	5.35429	3.82796	0	2.27002	4.84846	4.0426	0	2.47995	5.29506	0.375139	0.940908	0.794562	0.708626	0.31507	0.795738	0.692052	0.613409	0.433294	0.678442	0.901979	0.799449	0.332603	0.919614	-0.107418	-0.318102
180	C47E8.5	Q18688	Heat shock protein 90 (Abnormal dauer formation protein 21)	daf-21 C47E8.5	reviewed	+	+	+	+	+						3.22485	0.000327044	2.01081	0.00809023	1.00768	2.14279	2.21757	0.00316832	0.970857	2.23522	2.87288	0.000546448	0.969569	2.60544	3.17287	0	1.19873	3.10088	0.0450765	1	-0.0368252	-0.0759286	0.0568703	0.974606	-0.0381136	-0.087315	0.328834	0.888054	0.191043	0.427183	0.503216	0.7881	-0.227869	-0.559407
181	C47E8.7	Q18685	Protein unc-112 (Mitogen-inducible mig-2 protein-like) (Uncoordinated protein 112)	unc-112 C47E8.7	reviewed	+	+	+	+	+						5.65481	0	2.69438	0.000835821	1.92703	3.37593	4.8746	0	2.51828	6.37188	3.80087	0	1.89865	4.4482	4.47864	0	2.21219	5.52005	0.807594	0.761056	0.591243	1.04771	0.0253936	0.989083	-0.0283875	-0.0487596	0.330643	0.843869	0.285159	0.502646	0.808229	0.67475	0.306084	0.787897
183	C49F5.1	O17680	Probable S-adenosylmethionine synthase 1 (AdoMet synthase 1) (EC 2.5.1.6) (Methionine adenosyltransferase 1) (MAT 1)	sams-1 C49F5.1	reviewed	+	+	+	+	+						2.97348	0.00024	1.57393	0.00974648	1.36947	2.04646	2.37349	0.00065	1.64255	2.8951	2.04266	0.00122449	1.4656	2.49839	2.61267	0	1.79434	3.21282	0.300757	0.981488	0.273079	0.470131	0.0873281	0.947777	0.0961275	0.160355	0.526811	0.688832	0.424876	0.742373	0.271041	0.917471	-0.151796	-0.352067
184	C49H3.11	P51403	40S ribosomal protein S2	rps-2 C49H3.11	reviewed											0.418858	0.152444	0.417661	0.25221	1.34456	0.826741	0.585231	0.0984056	1.58781	1.07551	0.593767	0.0540347	1.6134	1.08898	0.574096	0.0768997	1.57603	1.05988	0.138259	0.991752	0.243251	0.280986	0.152122	0.896081	0.26884	0.307001	0.126523	0.924699	0.23147	0.261272	0.0156236	0.987589	0.0117807	0.0258861
185	C50B6.2	O17687	SHNi-TPR domain-containing protein	nasp-2 C50B6.2 CELE_C50B6.2	unreviewed	+			+	+		+	+	+		10.1593	0	NaN	1	0	NaN	NaN	1	0	NaN	4.71854	0	5.83627	8.56616	4.09161	0	5.92262	7.15094	NaN	1	0	NaN	5.43059	0	6.12261	10.5317	4.5148	0	6.20897	8.21976	4.98965	0	-7.03128	-9.75438
186	C50F7.4	P53589	Succinate--CoA ligase [GDP-forming] subunit beta, mitochondrial (EC 6.2.1.4) (GTP-specific succinyl-CoA synthetase subunit beta) (G-SCS) (GTPSCS) (Succinyl-CoA synthetase beta-G chain) (SCS-betaG)	sucg-1 C50F7.4	reviewed	+	+	+				+	+	+		4.54775	0	1.5446	0.0090219	1.57572	2.1021	3.31228	0	2.02786	4.07777	NaN	1	0	NaN	NaN	1	0	NaN	0.347087	0.963505	0.452142	0.595496	1.94889	0.00390698	-1.92717	-2.62543	1.94824	0.0186667	-1.99036	-2.64767	3.72385	0	2.4425	4.87286
189	C52E4.4	Q18787	26S proteasome regulatory subunit 7 (26S proteasome AAA-ATPase subunit rpt-1) (Proteasome 26S subunit ATPase 2)	rpt-1 C52E4.4	reviewed				+	+						0.530562	0.127046	0.472184	0.282013	0.638532	0.786161	0.431764	0.230584	0.574407	0.72447	2.31882	0.00114833	1.0197	2.3486	2.25369	0.00264706	1.07549	2.36372	0.0279287	1	-0.0641251	-0.0649647	0.27796	0.833164	0.381171	0.496196	0.320924	0.805385	0.436954	0.562302	0.395125	0.761802	-0.501079	-0.662356
190	C53A5.1	O17694	RNAi-Induced Longevity	ril-1 C53A5.1 CELE_C53A5.1	unreviewed	+	+	+	+	+						1.79634	0.00478491	1.69245	0.010029	1.24269	2.08185	1.31669	0.022	0.975332	1.64111	1.88006	0.00257627	1.1011	2.13133	2.50446	0	1.27613	2.72586	0.239768	0.991165	-0.267356	-0.41008	0.138828	0.923836	-0.141585	-0.24159	0.0331831	0.983017	0.0334463	0.061099	0.380836	0.784429	-0.300803	-0.552504
191	C53D5.6	Q9N5V3	Importin N-terminal domain-containing protein	imb-3 C53D5.6 CELE_C53D5.6	unreviewed	+	+	+	+	+						2.38985	0.00102913	1.62726	0.0098156	1.28383	2.0508	1.86844	0.00256842	1.40434	2.31593	1.84113	0.0020177	1.25618	2.20777	1.91391	0.00367773	1.23955	2.25382	0.125537	0.983611	0.120516	0.215338	0.0299768	0.988186	-0.0276432	-0.05349	0.0528595	0.970686	-0.0442739	-0.089544	0.253934	0.921615	0.16479	0.3542
192	C53H9.1	P91914	60S ribosomal protein L27	rpl-27 C53H9.1	reviewed				+							0.296699	0.289939	0.604289	0.18035	0.79369	0.966242	0.521057	0.185312	0.604115	0.822839	0.878562	0.0341104	0.882881	1.24875	0.580353	0.0991696	0.85685	0.958971	0.144296	0.981228	-0.189575	-0.271058	0.0676224	0.955703	0.089191	0.13308	0.0326154	0.98001	0.0631595	0.0728419	0.16643	0.92315	-0.252734	-0.321271
201	CD4.6	O44156	Proteasome subunit alpha type-1 (Proteasome subunit alpha 6)	pas-6 CD4.6	reviewed	+	+	+		+						1.30241	0.0161917	1.66108	0.0109863	1.15158	2.00417	1.13969	0.0348438	0.852019	1.44016	0.573587	0.104202	0.602551	0.870229	1.52922	0.00946058	1.14449	1.89804	0.495052	0.975615	-0.299561	-0.628984	0.646378	0.555722	-0.549028	-0.904915	0.00814436	0.994673	-0.00709152	-0.0144092	0.412146	0.797443	-0.292469	-0.569356
232	D1005.1	P53585	Probable ATP-citrate synthase (EC 2.3.3.8) (ATP-citrate (pro-S-)-lyase) (Citrate cleavage enzyme)	acly-1 D1005.1	reviewed	+				+		+	+	+	+	4.22449	0	0.00988638	0.979411	-0.0114594	-0.0194336	NaN	1	0	NaN	NaN	1	0	NaN	2.51163	0	1.34018	2.78816	0.6407	0.926465	-0.533289	-0.891883	1.52923	0.036	-1.14887	-1.90046	2.10281	0.0216	1.35164	2.47696	3.18347	0	-1.88493	-3.83084
233	D1007.12	O01868	60S ribosomal protein L24	rpl-24.1 D1007.12	reviewed											0.0343635	0.874745	0.222313	0.662137	-0.17403	-0.338633	0.334189	0.362034	-0.295824	-0.512099	0.120623	0.616537	-0.177156	-0.236814	0.645729	0.162627	-0.352909	-0.764452	0.135166	0.989535	-0.121794	-0.225489	0.00199193	0.995189	-0.00312614	-0.00432431	0.383254	0.884388	-0.178879	-0.44304	0.0696895	0.970402	0.0570855	0.11589
234	D1007.6	O01869	S10_plectin domain-containing protein	rps-10 CELE_D1007.6 D1007.6	unreviewed				+	+						0.391665	0.193908	0.364151	0.412697	0.474516	0.621137	0.354207	0.288285	0.516603	0.623706	0.808884	0.0472024	0.766271	1.14106	1.92213	0.00369524	1.23021	2.25391	0.0178575	0.988257	0.0420866	0.0421171	0.164847	0.891666	0.291754	0.330421	0.590412	0.524474	0.755695	0.941009	0.490052	0.639733	-0.713608	-0.826301
239	D1054.2	Q27488	Proteasome subunit alpha type-2 (Proteasome subunit alpha 2)	pas-2 D1054.2	reviewed	+	+	+	+	+						3.26205	0.000121212	2.06279	0.0018022	1.91481	2.7359	2.11363	0.00111515	1.80045	2.73652	1.87967	0.00121212	1.68375	2.46065	2.16824	0	1.85321	2.81428	0.140947	0.987049	-0.114363	-0.225284	0.276824	0.84583	-0.231062	-0.423482	0.0714344	0.960647	-0.0615969	-0.121137	0.0812217	0.977623	-0.0527663	-0.121444
242	D2013.7	Q18967	Eukaryotic translation initiation factor 3 subunit F (eIF3f) (Eukaryotic translation initiation factor 3 subunit 5)	eif-3.F D2013.7	reviewed	+		+			+			+		4.84396	0	NaN	1	0	NaN	3.21115	0	1.94395	3.90655	NaN	1	0	NaN	NaN	1	0	NaN	3.82176	0	1.77909	4.33153	NaN	1	0	NaN	NaN	1	0	NaN	4.08076	0	2.30326	5.17131
243	D2023.2a	O17732	Pyruvate carboxylase 1 (EC 6.4.1.1) (Pyruvic carboxylase 1) (PCB 1)	pyc-1 D2023.2	reviewed	+	+	+	+	+						2.41342	0.000904523	1.10565	0.0402178	1.12573	1.53938	2.73068	0.000679739	1.43075	3.03897	2.63474	0.000269939	1.37079	2.90978	2.53852	0	1.35948	2.82552	0.273009	0.969085	0.305014	0.460998	0.211315	0.873981	0.245052	0.370275	0.19717	0.907877	0.233747	0.350036	0.300719	0.954531	0.0712667	0.238028
247	D2063.3b	Q6EZG4	GLutaRedoXin	glrx-3 CELE_D2063.3 D2063.3	unreviewed	+		+	+					+	+	1.94555	0.0025272	NaN	1	0	NaN	1.41367	0.0101802	1.23656	1.8497	1.52978	0.00548263	1.22122	1.9389	NaN	1	0	NaN	0.904542	0.62344	0.771892	1.22032	0.997069	0.229075	0.756549	1.28161	NaN	1	0	NaN	1.91063	0.0363478	1.50586	2.40584
249	D2096.8	Q19007	Nucleosome Assembly Protein	nap-1 CELE_D2096.8 D2096.8	unreviewed	+			+			+		+		3.21909	9.83607e-05	NaN	1	0	NaN	NaN	1	0	NaN	2.55488	0.000285714	1.51159	2.96263	0.526311	0.112938	0.843362	0.897557	NaN	1	0	NaN	3.58179	0.00472727	2.12404	4.44437	1.03626	0.169739	1.45581	1.57103	1.56395	0.04416	-2.073	-2.26672
254	E04A4.8	O44480	60S ribosomal protein L18a	rpl-20 E04A4.8	reviewed	+	+	+	+	+						2.30843	0.00365079	1.6564	0.0315027	0.72804	1.66421	1.93213	0.0107679	0.755402	1.83703	2.65554	0.00136406	0.842012	2.30729	1.90134	0.0150562	0.650215	1.68962	0.0391416	1	0.0273619	0.0618461	0.225122	0.901288	0.113972	0.282546	0.133467	0.953528	-0.0778251	-0.185378	0.220411	0.94356	0.105187	0.268919
256	E04F6.3	Q19058	MAO-C-like dehydratase domain	maoc-1 CELE_E04F6.3 E04F6.3	unreviewed	+			+	+						0.875824	0.0375059	0.836102	0.0755726	1.14922	1.29427	0.753918	0.0650147	1.2075	1.2224	1.34569	0.00747566	1.35053	1.83665	2.48071	0	1.84216	3.11461	0.022137	0.994499	0.0582762	0.0531277	0.108458	0.931957	0.201313	0.227256	0.556444	0.561722	0.692942	0.887757	0.40121	0.747918	-0.634665	-0.708322
262	F01F1.8a	P46550	T-complex protein 1 subunit zeta (TCP-1-zeta) (CCT-zeta)	cct-6 F01F1.8	reviewed	+	+	+	+	+						3.27887	0.000115108	2.7679	0.000767123	1.48496	3.11731	2.23434	0.00140351	1.4868	2.67453	2.84622	0.00025731	1.12258	2.79467	3.02795	0	1.59547	3.43492	0.0015848	0.999081	0.00183725	0.00313473	0.700818	0.645839	-0.362382	-0.803243	0.137508	0.94113	0.110504	0.2193	0.106103	0.94436	-0.108666	-0.188106
263	F01G10.1	O17759	Transket_pyr domain-containing protein	tkt-1 CELE_F01G10.1 F01G10.1	unreviewed	+	+	+	+	+						9.3165	0	4.14453	0	2.44372	5.38615	4.49211	0	2.51615	5.89106	4.33365	0	2.33652	5.50104	4.68002	0	2.69355	6.32934	0.192622	0.982791	0.0724282	0.208176	0.313842	0.893081	-0.107199	-0.311397	0.863754	0.715176	0.249834	0.723039	0.995882	0.772896	-0.177405	-0.608347
264	F01G12.5a	P17140	Collagen alpha-2(IV) chain (Lethal protein 2)	let-2 clb-1 F01G12.5	reviewed	+						+				1.19247	0.0163028	NaN	1	0	NaN	NaN	1	0	NaN	0.0788268	0.753368	0.0789428	0.140793	0.111748	0.623161	0.209406	0.234159	NaN	1	0	NaN	1.60392	0.0362424	1.0743	1.91336	0.87429	0.268581	1.20476	1.34656	0.888085	0.247789	-1.33857	-1.39179
265	F01G4.6a	P40614	Phosphate carrier protein, mitochondrial (PTP)	F01G4.6	reviewed	+	+	+	+	+						3.73047	0	1.71238	0.0027957	3.10897	2.63099	4.13517	0	3.45749	6.17058	4.24756	0	3.46082	6.35439	4.14176	0	3.3989	6.14334	0.142149	0.991987	0.348517	0.308302	0.144711	0.893481	0.351844	0.312895	0.11621	0.921978	0.28993	0.257091	0.134989	0.952659	0.0585876	0.16104
267	F02E8.1	Q19126	ATP synthase F(0) complex subunit B2, mitochondrial (ATP synthase peripheral stalk-membrane subunit B2) (ATP synthase proton-transporting mitochondrial F(0) complex subunit B2) (ATP synthase subunit B2) (ATPase subunit B2)	asb-2 F02E8.1	reviewed	+	+	+	+	+						3.60111	0	1.35257	0.0103172	2.00575	2.02324	3.46846	0	2.84223	4.81736	3.30023	0	2.59753	4.45717	3.32757	0	2.70792	4.55558	0.559402	0.851074	0.83648	0.931733	0.370193	0.766009	0.59178	0.662126	0.450142	0.683444	0.702166	0.779969	0.478989	0.880553	0.134315	0.410406
269	F07A5.7a	P10567	Paramyosin (Uncoordinated protein 15)	unc-15 F07A5.7	reviewed	+	+	+	+	+						3.26327	0.00010084	1.92153	0.00270833	1.93778	2.60145	2.16173	0.000688742	2.5539	3.06247	3.05778	0.00040367	2.18447	3.91884	3.25371	0	2.52539	4.35693	0.402782	0.930458	0.616125	0.705354	0.235396	0.865516	0.24669	0.395558	0.633549	0.547718	0.587615	0.91452	0.017624	0.975688	0.0285096	0.0380906
271	F07D10.1	Q19162	60S ribosomal protein L11-2	rpl-11.2 F07D10.1	reviewed			+	+	+						0.602799	0.0777813	0.149212	0.661121	0.54933	0.342354	0.88985	0.0355504	1.50361	1.42623	1.12364	0.00842182	1.84685	1.74321	0.944226	0.022378	1.58681	1.50056	0.364702	0.937565	0.954281	0.716046	0.527029	0.484121	1.29752	0.970735	0.40233	0.68044	1.03748	0.777056	0.14876	0.942437	-0.0832019	-0.201306
273	F08B6.4b	P37806	Protein unc-87 (Uncoordinated protein 87)	unc-87 F08B6.4	reviewed	+	+	+	+	+						6.75958	0	3.73743	0	3.03915	5.3064	4.02632	0	3.38877	5.95426	4.10697	0	3.38843	6.08134	3.50392	0	3.39308	5.15127	0.612814	0.927163	0.34962	0.742919	0.660874	0.685444	0.349275	0.769223	0.406597	0.780344	0.353924	0.606164	0.00377817	0.996224	-0.00430441	-0.00741653
279	F09F7.2a	P53014	Myosin, essential light chain (Myosin light chain alkali)	mlc-3 F09F7.2	reviewed	+							+			1.44303	0.00877027	NaN	1	0	NaN	0.203331	0.481094	0.274316	0.373477	NaN	1	0	NaN	0.802554	0.0557358	0.872307	1.17829	1.12667	0.418629	0.911504	1.46265	NaN	1	0	NaN	1.89519	0.0233333	1.5095	2.39405	0.510295	0.653097	-0.597991	-0.810385
281	F10B5.1	Q09533	60S ribosomal protein L10 (QM protein homolog)	rpl-10 F10B5.1	reviewed	+	+	+	+	+						1.75382	0.00279835	1.09291	0.0237108	2.35241	1.78017	1.08792	0.0153362	2.33838	1.77258	1.15058	0.00695455	2.45257	1.86091	1.04365	0.0138566	2.29061	1.71404	0.0291803	0.989036	-0.0140238	-0.0384253	0.263571	0.900338	0.100165	0.281208	0.0873022	0.964518	-0.0617929	-0.135256	0.0690826	0.971276	0.0477691	0.106903
282	F10C1.2b	Q19289	Intermediate filament protein ifb-1 (Cel IF B1) (Intermediate filament protein B1) (IF-B1)	ifb-1 F10C1.2	reviewed	+			+	+		+				1.82177	0.00216949	0.070791	0.828806	-0.165697	-0.159802	0.123362	0.599392	0.247514	0.260434	1.66468	0.00118812	2.31826	2.43385	1.04358	0.0187331	1.46343	1.58028	0.219256	0.980634	0.413211	0.432997	1.77621	0.00381818	2.48395	2.59716	1.17302	0.124343	1.62913	1.75155	0.993758	0.220077	-1.21592	-1.46657
283	F10C1.7e	M1Z854	Intermediate filament protein ifb-2	ifb-2 CELE_F10C1.7 F10C1.7	unreviewed	+			+			+				1.38683	0.00779452	0.69883	0.123745	-0.953444	-1.10565	0.610898	0.123289	-0.879041	-0.996506	0.958113	0.0207249	1.11616	1.4027	0.103398	0.654479	0.169482	0.211034	0.0342466	1	0.0744028	0.0783471	1.66416	0.00944	2.06961	2.37341	0.826735	0.290278	1.12293	1.27816	0.735972	0.370789	-1.04852	-1.16778
284	F10C1.7c	Q19286	Intermediate filament protein ifb-2 (Cel IF B2) (Intermediate filament protein B2) (IF-B2)	ifb-2 F10C1.7	reviewed	+			+	+		+	+			1.49014	0.00449042	0.430756	0.242344	-1.32037	-0.843456	0.54651	0.123746	1.29138	0.994863	0.760172	0.0229872	2.40613	1.36781	1.02333	0.0153309	2.15247	1.67371	1.46147	0.132667	2.61175	2.2524	1.35804	0.0150714	3.72651	2.23831	1.98169	0.0152	3.47285	3.03097	0.897729	0.321612	-0.861094	-1.25597
285	F10E7.7	P49180	60S ribosomal protein L35a	rpl-33 F10E7.7	reviewed	+	+		+							1.2001	0.0163057	1.07046	0.0315914	1.66124	1.65081	0.653885	0.0962105	1.05519	1.08304	0.941977	0.0164784	1.416	1.46474	0.67628	0.0661053	1.08843	1.11424	0.989858	0.646596	-0.606046	-1.17768	0.358163	0.831783	-0.245237	-0.494923	0.905095	0.42099	-0.572815	-1.09985	0.0509876	0.963569	-0.0332313	-0.0775171
286	F10G7.2	Q19328	Staphylococcal nuclease domain-containing protein (EC 3.1.31.1)	tsn-1 CELE_F10G7.2 F10G7.2	unreviewed	+	+	+	+	+						8.52687	0	3.99518	0	1.73647	4.43466	4.38698	0	1.88725	4.99699	4.93075	0	2.03691	5.74695	4.5341	0	1.94303	5.21672	0.421641	0.986275	0.150781	0.42035	1.198	0.552966	0.300436	0.904483	0.647269	0.792352	0.206554	0.585402	0.158691	0.955027	-0.0557728	-0.166474
291	F13B10.2a	P50880	60S ribosomal protein L3	rpl-3 F13B10.2	reviewed											0.232549	0.372028	0.544498	0.191048	0.985342	0.94711	0.205628	0.441973	0.431062	0.417791	0.263557	0.29809	0.577979	0.524803	0.296323	0.272658	0.595092	0.571978	1.76718	0.442933	-0.554279	-1.49948	0.478334	0.746207	-0.407362	-0.694638	0.960037	0.517649	-0.390249	-0.956653	0.43003	0.868536	-0.16403	-0.443488
293	F13D12.4a	P52713	Probable methylmalonate-semialdehyde dehydrogenase [acylating], mitochondrial (MMSDH) (Malonate-semialdehyde dehydrogenase [acylating]) (EC 1.2.1.18) (EC 1.2.1.27)	alh-8 F13D12.4	reviewed	+	+	+	+	+						1.86151	0.00329317	1.14441	0.0354681	1.20432	1.60245	3.5217	0	1.61181	3.87203	1.14357	0.0174737	0.849768	1.4417	3.50655	0	1.50921	3.73756	0.313342	0.953107	0.407488	0.543995	0.223161	0.843218	-0.354552	-0.423368	0.225019	0.895336	0.304891	0.40965	0.20682	0.942038	0.102597	0.258443
297	F14D12.2	P50464	LIM domain-containing protein unc-97 (PINCH homolog) (Uncoordinated protein 97)	unc-97 F14D12.2	reviewed	+			+							1.42934	0.0112739	NaN	1	0	NaN	NaN	1	0	NaN	0.762495	0.0480118	0.834432	1.12864	0.066998	0.831905	0.0400944	0.0970292	NaN	1	0	NaN	1.11834	0.0929877	1.18738	1.57301	0.777805	0.585856	0.393038	0.873654	1.2203	0.412506	-0.438385	-1.12486
299	F15E11.14	G5EBF3	Protein Up-regulated in Daf-2(Gf)	pud-2.1 pud-2.2 CELE_F15E11.1 CELE_F15E11.14 F15E11.1 F15E11.14	unreviewed	+		+	+	+		+	+			2.52376	0.000467836	NaN	1	0	NaN	0.967574	0.039924	1.06009	1.39285	2.65409	0.000295302	1.5689	3.09127	1.70035	0.00291787	1.76882	2.32009	1.32332	0.2866	1.33557	1.81093	3.38627	0.00305882	1.84438	3.99197	2.04414	0.021	2.04429	2.76683	0.434269	0.691731	-0.708727	-0.763699
300	Y19D10B.7	G5EET8	PUD1_2 domain-containing protein	pud-1.2 pud-1.1 CELE_F15E11.13 CELE_Y19D10B.7 F15E11.13 Y19D10B.7	unreviewed	+										1.01401	0.0288649	0.326392	0.480224	-0.366292	-0.541083	0.530844	0.195949	-0.526752	-0.799667	0.341041	0.268975	0.377449	0.5602	0.723923	0.0698708	0.847929	1.09818	0.130517	0.992855	-0.16046	-0.24224	0.768968	0.351754	0.74374	1.09802	1.10116	0.168	1.21422	1.56657	1.30556	0.130111	-1.37468	-1.80869
301	F15E11.15	G5EEV5	5C820 (PUD1_2 domain-containing protein)	pud-3 5C820 CELE_F15E11.15 F15E11.15	unreviewed				+							0.39958	0.185154	0.987393	0.0866891	0.709323	1.2466	0.394963	0.243926	0.623963	0.698552	1.59187	0.00367611	1.28664	2.02282	0.268863	0.336614	0.383631	0.486712	0.0406573	1	-0.0853601	-0.091865	0.54604	0.615926	0.577314	0.835197	0.204969	0.899169	-0.325692	-0.392306	0.102622	0.950489	0.240332	0.226487
302	F17C11.9a	P54412	Probable elongation factor 1-gamma (EF-1-gamma) (eEF-1B gamma)	eef-1G F17C11.9	reviewed	+	+	+	+	+						8.34947	0	4.16896	0	4.51878	6.80012	3.84166	0	4.06695	6.00028	4.14456	0	4.11	6.55826	4.06805	0	3.95797	6.3442	0.691584	0.952745	-0.451834	-0.874648	0.889167	0.50981	-0.408784	-0.945396	1.31381	0.280955	-0.560812	-1.31283	0.16624	0.956062	0.108978	0.24045
309	F20B6.2	Q19626	V-type proton ATPase subunit B 1 (V-ATPase subunit B 1) (Vacuolar proton pump subunit B 1)	vha-12 F20B6.2	reviewed	+	+	+	+	+						6.20846	0	2.97474	0	3.39379	4.37395	3.89098	0	3.48504	5.79663	3.63109	0	3.41617	5.35547	3.88755	0	3.37573	5.72953	0.0729018	0.999381	0.0912466	0.140729	0.0157269	0.991909	0.0223794	0.0328398	0.0139341	0.996495	-0.0180588	-0.0283209	0.320934	0.91699	0.109305	0.317421
310	F20D12.1b	Q27GU1	Piwi domain-containing protein	csr-1 CELE_F20D12.1 F20D12.1	unreviewed	+		+	+	+						1.56257	0.00528467	0.697155	0.118244	1.06662	1.13178	3.38011	0	1.90276	4.03963	3.61001	0.000478261	1.87039	4.23297	1.39056	0.00953975	1.41959	1.90272	0.538016	0.902625	0.836141	0.908687	0.521973	0.567474	0.803771	0.883552	0.1571	0.902138	0.352977	0.332307	0.414851	0.745585	0.483164	0.675359
313	F20H11.3	O02640	Malate dehydrogenase, mitochondrial (EC 1.1.1.37)	mdh-2 F20H11.3	reviewed	+	+	+	+	+						3.86757	0	2.03667	0.000788732	3.74873	3.14498	1.75746	0.0011018	3.25144	2.70811	1.94824	0.000289474	3.56342	3.00001	2.04853	0	3.86249	3.1769	1.11119	0.658839	-0.497289	-1.14668	0.49621	0.8432	-0.185311	-0.500071	0.148625	0.940641	0.113761	0.231272	0.979404	0.372	-0.61105	-1.17489
314	F21C10.7	Q19663	Alpha-galactosidase	CELE_F21C10.7 F21C10.7	unreviewed	+			+			+				2.45619	0.000363636	NaN	1	0	NaN	0.244346	0.386299	0.482147	0.481194	3.40978	0	3.05701	4.85247	0.538786	0.100499	1.03178	0.948655	0.487871	0.994804	0.815593	0.848476	4.17161	0	3.39046	6.18524	0.796488	0.281449	1.36522	1.29898	0.201308	0.88595	-0.549631	-0.429311
315	F21D5.1	Q19680	Phosphoacetylglucosamine mutase (PAGM) (EC 5.4.2.3) (Acetylglucosamine phosphomutase) (N-acetylglucosamine-phosphate mutase)	CELE_F21D5.1 F21D5.1	unreviewed	+			+	+						1.02937	0.0239636	0.695358	0.118266	1.06804	1.1302	0.836401	0.0538797	1.15754	1.29667	2.66678	0.000312057	1.73217	3.2223	2.90473	0	1.64996	3.37552	0.0330545	1	0.0894918	0.0789825	0.413463	0.713354	0.664131	0.729469	0.36605	0.770636	0.581913	0.654863	0.332297	0.795719	-0.492421	-0.592102
317	F22B5.2b	Q19706	Eukaryotic translation initiation factor 3 subunit G (eIF3g) (Eukaryotic translation initiation factor 3 RNA-binding subunit) (eIF-3 RNA-binding subunit) (Eukaryotic translation initiation factor 3 subunit 4)	eif-3.G F22B5.2	reviewed	+			+			+				2.20349	0.00113744	NaN	1	0	NaN	NaN	1	0	NaN	2.40566	0.000540541	1.20824	2.59235	0.439338	0.171656	0.607669	0.742631	NaN	1	0	NaN	2.33958	0.004	1.42811	2.7219	0.606881	0.489111	0.827546	0.978588	1.20091	0.136636	-1.29056	-1.68369
318	F22B5.9	Q19713	Phenylalanine--tRNA ligase beta subunit (EC 6.1.1.20) (Phenylalanyl-tRNA synthetase beta subunit) (PheRS)	fars-3 frs-2 F22B5.9	reviewed											0.334409	0.270255	0.489596	0.281372	0.591613	0.788197	0.847976	0.0785429	0.723811	1.1522	0.572495	0.110434	0.560419	0.850806	0.0917675	0.694419	0.13973	0.185142	0.122138	0.986816	0.132198	0.218723	0.0244032	0.991044	-0.0311942	-0.0490039	0.364543	0.779667	-0.451882	-0.613497	0.69003	0.500577	0.58408	0.957491
319	F22D6.3a	Q19722	Asparagine--tRNA ligase, cytoplasmic (EC 6.1.1.22) (Asparaginyl-tRNA synthetase) (AsnRS)	nars-1 nrs-1 F22D6.3	reviewed	+	+	+	+	+						5.24816	0	3.59128	0.000903226	1.31791	3.54508	3.15507	0	1.31772	3.24019	3.11392	0.000271605	1.08943	2.91331	3.11566	0	1.18012	3.03929	0.000363969	0.999361	-0.000189781	-0.000508235	0.866713	0.753456	-0.228482	-0.686722	0.401509	0.901147	-0.137794	-0.392552	0.304745	0.91969	0.137604	0.353013
320	F22D6.5b	E3W737	Protein kinase domain-containing protein	prpf-4 CELE_F22D6.5 F22D6.5	unreviewed	+	+	+	+	+						1.92469	0.00196581	1.21229	0.0211043	-1.75808	-1.82126	0.933158	0.0341176	-1.37481	-1.44659	1.457	0.00222609	-2.22704	-2.18223	1.26706	0.00931064	-1.98375	-1.92557	1.28601	0.760176	0.383277	1.06976	0.603057	0.621381	-0.46896	-0.825941	NaN	1	0	NaN	0.852563	0.420565	0.608942	1.09009
323	F22F7.1a	Q9GZE9	Lipid droplet localized protein	ldp-1 F22F7.1	reviewed	+	+	+	+	+						1.60823	0.0119474	1.29248	0.0452075	-0.756243	-1.48021	1.57357	0.0213613	-0.772049	-1.66187	1.40292	0.0116701	-0.77213	-1.56107	1.60306	0.013962	-0.826025	-1.7278	0.0233441	0.989204	-0.0158062	-0.0366746	0.020397	0.993025	-0.0158868	-0.0341746	0.104307	0.953344	-0.0697827	-0.156342	0.108094	0.962642	0.0539765	0.140398
324	F23B12.5	Q19749	Dihydrolipoyllysine-residue acetyltransferase component of pyruvate dehydrogenase complex, mitochondrial (EC 2.3.1.12) (Dihydrolipoamide acetyltransferase component of pyruvate dehydrogenase complex) (Pyruvate dehydrogenase complex component E2) (PDC-E2) (PDCE2)	dlat-1 F23B12.5	reviewed	+	+	+	+	+						1.8575	0.00253333	1.01771	0.03952	1.43744	1.54779	3.07101	0	2.03788	3.83404	1.82912	0.00123711	1.93467	2.50589	2.49821	0	1.88498	3.15602	0.407032	0.941463	0.600446	0.705839	0.253895	0.83811	0.497233	0.497009	0.26872	0.844277	0.447542	0.504834	0.28365	0.915075	0.152904	0.360579
327	F23F1.8b	O17071	Probable 26S proteasome regulatory subunit 10B (26S proteasome AAA-ATPase subunit rpt-4) (Proteasome regulatory particle ATPase-like protein 4)	rpt-4 F23F1.8	reviewed	+	+	+	+	+						4.09078	0	2.02364	0.00268041	1.65462	2.58205	2.55235	0	1.99821	3.27269	1.99144	0.00121827	1.5301	2.4897	2.23661	0	1.70703	2.80684	0.740101	0.991541	0.34359	0.803476	0.211208	0.901534	-0.12452	-0.286407	0.0850228	0.964892	0.0524154	0.123834	0.959324	0.646426	0.291174	0.819653
328	F23F12.6	P46502	Probable 26S proteasome regulatory subunit 6B	rpt-3 F23F12.6	reviewed	+	+	+	+	+						1.0704	0.0232317	2.40437	0.0011236	1.47816	2.81167	1.98679	0.00216393	1.38609	2.40444	0.737917	0.0437254	1.02942	1.16494	2.40557	0	1.4311	2.77791	0.0709581	0.997851	-0.0920634	-0.138658	0.248602	0.83627	-0.448736	-0.479686	0.0392506	0.978957	-0.0470533	-0.076414	0.0340047	0.964652	-0.0450101	-0.0685484
330	F25B4.1	Q22968	Aminomethyltransferase (EC 2.1.2.10) (Glycine cleavage system T protein)	gcst-1 CELE_F25B4.1 F25B4.1	unreviewed	+		+	+	+						1.86742	0.00324194	0.593902	0.180533	0.832954	0.966848	1.78884	0.00284536	1.48808	2.28952	1.55388	0.0035122	1.37119	2.02975	1.86371	0.00217085	1.59575	2.40699	0.637204	0.843868	0.655126	0.948009	0.4738	0.702141	0.538239	0.753194	0.744282	0.433743	0.7628	1.08506	0.345547	0.927214	-0.107674	-0.322686
331	ZK1010.1	P49632	Ubiquitin-60S ribosomal protein L40 (CEP52) [Cleaved into: Ubiquitin	ubq-2 ubib ZK1010.1	reviewed							+				0.729847	0.0603945	0.738521	0.0880167	1.40067	1.23998	0.68166	0.0772903	1.32952	1.16346	0.380195	0.167373	0.814182	0.718235	0.574489	0.0872575	1.14577	1.00939	0.149237	0.983512	-0.0711408	-0.186296	2.45511	0.0457534	-0.586483	-1.79822	0.950455	0.690379	-0.2549	-0.756432	0.385566	0.858	0.183759	0.450091
334	F25E2.4	Q19782	Intermediate filament protein ifd-2 (Cel IF D2) (Intermediate filament protein D2) (IF-D2)	ifd-2 F25E2.4	reviewed	+			+			+				2.36688	0.000505747	0.700067	0.129096	-0.884728	-1.08728	NaN	1	0	NaN	1.60915	0.0011215	2.08272	2.31775	0.410698	0.189291	0.590933	0.707158	0.191303	0.979512	0.275736	0.359729	1.85136	0.00430769	2.96745	2.78173	0.917701	0.224727	1.47566	1.45117	1.05409	0.20049	-1.19992	-1.51849
335	F25H2.10	Q93572	60S acidic ribosomal protein P0	rla-0 rpa-0 F25H2.10	reviewed											0.0465898	0.81614	0.144454	0.702461	0.288766	0.300816	0.101803	0.680333	-0.139749	-0.198391	0.131191	0.596483	-0.181363	-0.251813	0.14361	0.56851	-0.209672	-0.277829	0.2702	0.973546	-0.428515	-0.501616	0.294949	0.844544	-0.470129	-0.542537	0.301477	0.801908	-0.498438	-0.557685	0.0623587	0.974138	0.0699229	0.116972
338	F25H2.9	Q95008	Proteasome subunit alpha type-5 (Proteasome subunit alpha 5)	pas-5 F25H2.9	reviewed	+	+	+	+	+						4.55483	0	2.39209	0.0007	1.85495	3.0351	3.1941	0	2.11044	4.01618	2.95745	0.000366667	1.94545	3.65232	3.13418	0	2.11963	3.95839	0.320891	0.997672	0.255494	0.475375	0.0960881	0.946092	0.0904946	0.166233	0.323638	0.848667	0.264684	0.483788	0.0129429	0.990827	-0.00919008	-0.0209097
339	F25H5.3a	O17836	Pyruvate kinase (EC 2.7.1.40)	pyk-1 CELE_F25H5.3 F25H5.3	unreviewed	+	+	+	+	+						8.04296	0	3.63855	0	2.95971	5.11886	3.6471	0	2.97397	5.13932	3.45614	0	2.79641	4.7744	3.61274	0	2.95371	5.07936	0.0872593	0.995951	0.0142555	0.0549805	0.87274	0.845508	-0.16331	-0.554893	0.0273207	0.996781	-0.00600767	-0.0218198	0.0953449	0.963354	0.0202632	0.0729773
340	F25H5.4a	P29691	Elongation factor 2 (EF-2)	eef-2 F25H5.4	reviewed	+	+	+	+	+						5.25849	0	2.50947	0.000811594	2.08488	3.2726	2.65113	0	2.13648	3.44955	2.64696	0.000333333	2.10343	3.42771	3.0122	0	2.41571	4.0046	0.0789163	1	0.0516019	0.118481	0.0282487	0.987945	0.0185542	0.0436332	0.800004	0.660479	0.330835	0.815937	0.852595	0.694586	-0.279233	-0.766196
341	F26B1.2c	P91277	Heterogeneous nuclear ribonucleoprotein K homolog (hnRNP K)	hrpk-1 F26B1.2	reviewed	+		+	+		+	+		+	+	4.7085	0	NaN	1	0	NaN	1.54629	0.0133392	0.953421	1.79148	1.91904	0.00223581	1.13235	2.1825	NaN	1	0	NaN	3.88828	0	1.35055	3.79735	4.74924	0	1.52948	4.71178	NaN	1	0	NaN	2.82625	0.00285714	1.55685	3.22849
342	F26D10.3	P09446	Heat shock protein hsp-1 (Heat shock 70 kDa protein A)	hsp-1 hsp70a F26D10.3	reviewed	+	+	+	+	+						4.76722	0	2.64523	0.000888889	2.29363	3.52098	2.66889	0	2.17242	3.48736	2.33905	0.000291391	1.92175	3.01681	2.18284	0	1.81958	2.8128	0.262168	0.992052	-0.121208	-0.310894	0.850603	0.56604	-0.371883	-0.886635	1.02673	0.430951	-0.474048	-1.08105	1.01789	0.51837	0.35284	0.931362
345	F26F4.10a	Q19825	Probable arginine--tRNA ligase, cytoplasmic (EC 6.1.1.19) (Arginyl-tRNA synthetase) (ArgRS)	rars-1 rrt-1 F26F4.10	reviewed	+										0.975045	0.0461625	NaN	1	0	NaN	0.546746	0.243754	-0.347199	-0.701249	NaN	1	0	NaN	0.372205	0.372071	-0.189738	-0.450219	0.839448	0.853696	0.429651	0.941527	NaN	1	0	NaN	1.90822	0.166381	0.587113	1.60293	0.338452	0.885431	-0.157462	-0.394731
349	F27C1.7a	P91283	ATP synthase subunit O, mitochondrial (Oligomycin sensitivity conferral protein)	atp-3 CELE_F27C1.7 F27C1.7	unreviewed	+			+	+				+		3.29188	0.000124031	0.977324	0.088898	0.69277	1.22928	NaN	1	0	NaN	2.12421	0.00114286	1.15402	2.34584	1.26147	0.0155294	1.09298	1.65795	2.19703	0.0556	-1.44563	-2.61634	0.881509	0.456496	0.461247	0.993779	0.39772	0.77983	0.400209	0.623302	2.19514	0.017	-1.84584	-2.83731
350	F27D4.1	Q93615	Probable electron transfer flavoprotein subunit alpha, mitochondrial (Alpha-ETF)	F27D4.1	reviewed	+			+	+						1.07955	0.0232584	0.651682	0.169993	0.732995	0.991389	0.0261979	0.89401	-0.0494919	-0.0584719	2.00416	0.0024	1.01751	2.14731	2.51291	0	1.27346	2.72961	0.450957	0.975616	-0.782487	-0.799118	0.221879	0.864089	0.284511	0.398435	0.481178	0.686213	0.540464	0.760991	1.10986	0.162979	-1.32295	-1.60883
353	F27D9.5	Q19842	Propionyl-CoA carboxylase alpha chain, mitochondrial (PCCase subunit alpha) (EC 6.4.1.3) (Propanoyl-CoA:carbon dioxide ligase subunit alpha)	pcca-1 F27D9.5	reviewed	+	+	+	+	+						6.42417	0	2.72113	0.000965517	2.87601	3.85152	3.04124	0	3.20081	4.39958	2.99556	0	3.08196	4.2911	3.17489	0	3.34617	4.64514	0.785795	0.986829	0.324804	0.802478	0.530583	0.847325	0.205952	0.542804	1.35251	0.322272	0.470157	1.21959	0.581535	0.856635	-0.145353	-0.45788
354	F28C6.7b	Q19869	60S ribosomal protein L26	rpl-26 F28C6.7	reviewed											0.258604	0.372176	0.557211	0.225356	0.659088	0.876953	0.133376	0.600941	0.197557	0.260511	0.197051	0.443746	0.302014	0.375306	0.0088071	0.964102	0.0139766	0.0190712	0.818199	0.850591	-0.46153	-0.958897	0.437168	0.79209	-0.357073	-0.632228	1.5334	0.192314	-0.645111	-1.51235	0.32069	0.887036	0.183581	0.414777
355	F28D1.7a	Q19877	40S ribosomal protein S23	rps-23 F28D1.7	reviewed											0.627753	0.14249	0.420292	0.452833	0.285412	0.569452	0.671668	0.20294	-0.355965	-0.781488	0.0629318	0.80115	-0.0621209	-0.112872	0.309791	0.42079	-0.171899	-0.396217	1.50159	0.437548	-0.641377	-1.49246	0.474185	0.772866	-0.347533	-0.653193	1.17005	0.397849	-0.457312	-1.12804	0.688791	0.785703	-0.184065	-0.558788
358	F28H1.2	O01542	Calponin-homology (CH) domain-containing protein	cpn-3 CELE_F28H1.2 F28H1.2	unreviewed	+	+	+	+	+						2.57805	0.00033121	1.47256	0.00687179	2.61793	2.2665	1.47216	0.00283077	2.77381	2.28829	1.39282	0.00241026	2.48972	2.15315	1.54	0.0026601	2.72945	2.36378	0.164961	0.985975	0.155883	0.276052	0.365923	0.876418	-0.128209	-0.36448	0.337534	0.901361	0.111518	0.326849	0.0424364	0.967663	0.0443649	0.0786961
359	F28H1.3	O01541	Alanine--tRNA ligase, cytoplasmic (EC 6.1.1.7) (AlaRS A) (Alanyl-tRNA synthetase)	aars-2 ars-2 F28H1.3	reviewed											0.305362	0.317402	0.0853867	0.820987	0.121443	0.169788	0.889248	0.086383	0.614156	1.11843	0.479533	0.161412	0.476785	0.731978	0.715632	0.102674	0.52477	0.941352	0.535571	0.964916	0.492713	0.787131	0.288609	0.83975	0.355341	0.498295	0.411869	0.778696	0.403327	0.637345	0.164972	0.941758	0.0893865	0.218491
360	F29C12.4	Q9XV52	Elongation factor G, mitochondrial (EF-Gmt) (Elongation factor G 1, mitochondrial) (mEF-G 1) (Elongation factor G1)	gfm-1 F29C12.4	reviewed											0.0790677	0.741829	0.150715	0.709355	-0.214778	-0.288567	0.220794	0.454332	-0.303499	-0.404287	0.120291	0.617	-0.180851	-0.237678	0.0550024	0.799114	0.0886149	0.115454	0.281811	0.9804	-0.0887203	-0.268265	0.0720235	0.975108	0.0339274	0.0920399	0.794503	0.681856	0.303393	0.778912	0.969453	0.498019	-0.392114	-0.962954
365	F29G6.3a	Q93637	ZM domain-containing protein	hpo-34 CELE_F29G6.3 F29G6.3	unreviewed	+			+			+				1.41663	0.00551429	0.273926	0.451351	-0.86806	-0.574843	0.155671	0.501678	0.500319	0.349376	1.14726	0.0069283	2.44222	1.85573	0.589439	0.074789	1.47886	1.07026	0.668252	0.664267	1.36838	1.15349	2.12542	0.0036	3.31028	3.19243	1.35774	0.0512857	2.34692	2.09033	0.566281	0.493412	-0.978539	-0.970656
366	F29G6.3b	Q93636	Zinc finger protein	hpo-34 CELE_F29G6.3 F29G6.3	unreviewed	+			+			+				2.94999	0.000169014	NaN	1	0	NaN	NaN	1	0	NaN	2.32826	0.000273292	1.74704	2.9148	0.358353	0.237947	0.502645	0.624086	NaN	1	0	NaN	2.51899	0.00385714	1.99231	3.23531	0.567723	0.550638	0.747916	0.916143	1.13912	0.160696	-1.28087	-1.62343
367	F29G6.3c	Q6A2D2	Zinc finger protein	hpo-34 CELE_F29G6.3 F29G6.3	unreviewed	+			+	+		+				1.59095	0.00414229	0.106677	0.752296	-0.279207	-0.239526	0.0237984	0.898692	0.0550418	0.0556322	1.71961	0.000968421	2.44357	2.52337	1.04932	0.0181649	1.49544	1.59353	0.126486	0.989053	0.334249	0.2807	1.50357	0.0101538	2.72278	2.31902	0.953963	0.17904	1.77465	1.54227	0.954897	0.210196	-1.4404	-1.48345
368	F29G9.5	O16368	Probable 26S proteasome regulatory subunit 4	rpt-2 F29G9.5	reviewed	+	+	+	+	+						2.73412	0.000325	1.15752	0.0299441	1.44119	1.68862	2.75256	0	1.87268	3.39903	2.48634	0.000282051	1.59137	2.96197	2.99974	0	2.05011	3.76799	0.316668	0.95326	0.431491	0.555844	0.0967264	0.923483	0.150179	0.195532	0.483947	0.692851	0.608921	0.788626	0.536381	0.826	-0.17743	-0.502348
369	F30H5.1	G5EG62		unc-45		+	+	+	+	+						10.1132	0	5.22842	0	3.91757	8.44037	4.99866	0	4.32022	8.32606	5.57052	0	4.00976	9.18723	5.87578	0	4.2241	10.0303	0.626457	0.963031	0.402645	0.795654	0.16226	0.925451	0.0921917	0.220108	0.743965	0.688107	0.306528	0.762124	0.134393	0.940184	0.0961175	0.204589
371	F31D4.3	O45418	peptidylprolyl isomerase (EC 5.2.1.8)	fkb-6 CELE_F31D4.3 F31D4.3	unreviewed	+	+	+	+	+						4.92299	0	4.35009	0	1.62212	4.56939	3.06235	0	1.36643	3.22931	2.63712	0.000261905	1.28333	2.8297	3.42185	0	1.47595	3.63046	0.704535	0.967271	-0.255692	-0.679245	0.785757	0.623789	-0.338789	-0.81917	0.418093	0.895867	-0.146169	-0.411829	0.193208	0.94414	-0.109522	-0.258866
372	F31E3.5	P53013	Elongation factor 1-alpha (EF-1-alpha)	eft-3 F31E3.5	reviewed	+	+	+	+	+						2.97526	0.0013991	1.95075	0.0213665	0.736642	1.82369	1.60068	0.0323347	0.581067	1.46774	1.6968	0.0119454	0.608081	1.54439	1.87089	0.0132201	0.705331	1.74659	0.724072	0.967609	-0.155575	-0.510161	0.60276	0.849003	-0.128561	-0.427303	0.0961218	0.964985	-0.031311	-0.0981175	0.552194	0.879122	-0.124264	-0.407735
377	F32D1.2	O16298	ATP synthase subunit epsilon, mitochondrial	hpo-18 CELE_F32D1.2 F32D1.2	unreviewed	+	+	+	+	+						3.03524	0.000120301	1.31542	0.0126443	1.95737	1.9731	3.47466	0	2.53038	4.63184	3.24468	0	2.69789	4.44367	3.27038	0	2.50841	4.36708	0.331392	0.981223	0.573009	0.611731	0.42981	0.690365	0.740513	0.765646	0.309455	0.794349	0.551037	0.579848	0.0320861	0.971684	0.0219717	0.0504217
379	F32E10.4	Q19969	Importin subunit alpha-3 (Karyopherin subunit alpha-3)	ima-3 F32E10.4	reviewed				+							0.394091	0.188966	0.346361	0.452447	0.405307	0.577184	0.804879	0.0646052	1.02361	1.22955	0.724083	0.0487294	0.914753	1.11952	0.0446727	0.830298	0.0794454	0.0968666	0.443051	0.939973	0.618304	0.749699	0.361519	0.794414	0.509446	0.629625	0.212066	0.895187	-0.325861	-0.401198	0.620891	0.471516	0.944166	1.02298
380	F32H2.5	P91871	Carrier domain-containing protein	fasn-1 CELE_F32H2.5 F32H2.5	unreviewed	+								+		1.66547	0.00952189	0.12034	0.776526	0.129004	0.215021	NaN	1	0	NaN	0.273586	0.425032	0.193645	0.393142	0.598685	0.171339	0.363037	0.746339	1.32472	0.422182	-0.737766	-1.48554	0.0804222	0.955427	0.0646415	0.131945	0.355566	0.851687	0.234033	0.48382	4.15869	0.00307692	-0.971799	-3.23595
381	F33C8.4	Q17680	KIF-binding protein	CELE_F33C8.4 F33C8.4	unreviewed	+										0.91556	0.0405418	NaN	1	0	NaN	0.610094	0.255646	0.288211	0.67992	NaN	1	0	NaN	NaN	1	0	NaN	1.44911	0.289524	1.04914	1.78272	NaN	1	0	NaN	NaN	1	0	NaN	1.50554	0.128421	0.987028	1.78587
384	F35C8.6	Q20025	Profilin-2	pfn-2 F35C8.6	reviewed											0.0788052	0.738947	NaN	1	0	NaN	0.014236	0.952213	-0.0135651	-0.0259928	0.17754	0.531787	-0.178092	-0.301557	0.263635	0.384101	0.277636	0.438707	0.0548173	1	0.0614805	0.103326	0.0822257	0.945101	-0.103046	-0.157866	0.30236	0.843321	0.352681	0.511368	0.411582	0.79479	-0.291201	-0.567999
385	F35D11.4	Q20034	CYTH domain-containing protein	CELE_F35D11.4 F35D11.4	unreviewed	+			+	+						1.25415	0.0287784	0.223657	0.650149	0.195202	0.354727	1.17785	0.0630632	0.552107	1.23642	1.4574	0.0177049	0.606693	1.43265	1.47892	0.0184429	0.749122	1.58648	0.561196	0.940375	0.356905	0.718208	0.722524	0.597513	0.411491	0.8607	0.877045	0.429148	0.55392	1.06819	0.443506	0.835819	-0.197014	-0.493899
387	F35G12.2	Q20049	Isocitrate dehydrogenase [NAD] subunit, mitochondrial	idhg-1 CELE_F35G12.2 F35G12.2	unreviewed	+	+	+	+	+						1.76832	0.00540072	1.18616	0.0380103	1.03276	1.56878	2.2819	0.00278788	0.977144	2.28045	2.50779	0.00124352	1.06308	2.51296	2.2947	0.00164103	1.14284	2.45476	0.0451672	1	-0.0556116	-0.0883336	0.0242692	0.98739	0.0303254	0.0483898	0.0888178	0.957838	0.110084	0.169261	0.3331	0.883751	-0.165695	-0.40206
388	F36A2.6	Q9XVP0	40S ribosomal protein S15	rps-15 F36A2.6	reviewed											0.640423	0.133061	0.477982	0.377074	0.358889	0.663796	0.403386	0.350811	-0.253254	-0.531496	0.114	0.687071	-0.0956931	-0.187054	0.345828	0.336482	-0.246667	-0.487448	1.23039	0.499636	-0.612144	-1.32215	0.744581	0.549455	-0.454582	-0.909781	1.07057	0.31655	-0.605556	-1.22608	0.010244	0.987919	-0.00658751	-0.0158251
391	F36H1.6	G5ECV9	10-formyltetrahydrofolate dehydrogenase (EC 1.5.1.6)	alh-3 CELE_F36H1.6 F36H1.6	unreviewed											0.851035	0.0630191	NaN	1	0	NaN	0.598083	0.283749	0.251614	0.63112	NaN	1	0	NaN	NaN	1	0	NaN	1.83505	0.307	0.68072	1.69917	NaN	1	0	NaN	NaN	1	0	NaN	1.34548	0.19225	0.809844	1.55425
393	F37B4.2	O45168	Intermediate filament protein ifc-1 (Cel IF C1) (Intermediate filament protein C1) (IF-C1)	ifc-1 F37B4.2	reviewed	+		+	+	+	+	+	+			5.04695	0	NaN	1	0	NaN	2.03123	0.00109524	1.86226	2.68269	2.86993	0	4.04874	4.40204	2.4892	0	3.22652	3.6545	2.91094	0	2.82936	4.07762	3.36337	0	5.01584	5.45475	3.06949	0	4.19362	4.75105	0.916346	0.236873	-1.36426	-1.42683
396	F37C12.9	P48150	40S ribosomal protein S14	rps-14 F37C12.9	reviewed											0.0883983	0.660467	0.271932	0.465875	-0.723638	-0.557115	0.110495	0.747365	-0.0609975	-0.150864	0.0292812	0.927341	-0.0165434	-0.0419936	0.090917	0.769043	-0.0588245	-0.135061	0.248139	0.970983	0.662641	0.514554	0.268359	0.847167	0.707095	0.549885	0.247415	0.843081	0.664814	0.51373	0.00410914	0.993425	-0.00217295	-0.00576955
399	F38B2.1c	P90901	Intermediate filament protein ifa-1 (Cel IF A1) (Intermediate filament protein A1) (IF-A1)	ifa-1 F38B2.1	reviewed	+			+	+		+	+			3.40516	0	0.738343	0.120451	-0.868409	-1.11842	0.0839838	0.702556	-0.169195	-0.182135	2.45185	0.000360656	3.27455	3.61663	1.4926	0.00409302	2.13797	2.20373	0.400747	0.945114	0.699214	0.722677	2.84358	0.00433333	4.14296	4.38308	2.00975	0.0138182	3.00638	2.98615	1.33378	0.080129	-2.30717	-2.05643
403	F38E9.5	Q20173	TWinFilin actin binding protein homolog	twf-2 CELE_F38E9.5 F38E9.5	unreviewed											0.589384	0.141658	0.430912	0.384554	-0.40994	-0.657162	0.677686	0.126047	-0.652764	-0.981459	0.658963	0.0828822	-0.599494	-0.940957	0.205474	0.467514	-0.226895	-0.355582	0.563146	0.979651	-0.242824	-0.604866	0.752714	0.810924	-0.189555	-0.585343	0.698139	0.803398	0.183045	0.559324	0.944858	0.490958	-0.425869	-0.990391
404	F38H4.9	G5EGK8	Serine/threonine-protein phosphatase 2A catalytic subunit (PP2A) (EC 3.1.3.16)	let-92 F38H4.9	reviewed	+			+	+						0.967599	0.0305357	0.0338137	0.925013	0.0617852	0.0744208	0.291418	0.34717	0.465161	0.536997	2.92883	0.00026506	1.12409	2.84823	3.15846	0	1.37101	3.30584	0.177394	0.981297	0.403376	0.371677	0.87077	0.208435	1.06231	1.30404	1.09872	0.165273	1.30922	1.59414	0.662262	0.43582	-0.905847	-1.05604
406	F39B2.6	O45499	40S ribosomal protein S26	rps-26 F39B2.6	reviewed	+	+	+	+	+						3.48344	0	1.43331	0.0074	2.7376	2.2364	4.19994	0	3.22594	6.1157	4.79465	0	3.60445	7.37993	4.78709	0	3.52903	7.30308	0.190957	0.99473	0.488341	0.405295	0.380713	0.714204	0.866849	0.7267	0.341885	0.765315	0.791433	0.664309	0.730013	0.702248	-0.303092	-0.751916
410	F40F11.1	Q20206	40S ribosomal protein S11	rps-11 CELE_F40F11.1 F40F11.1	unreviewed	+	+	+	+	+						1.54255	0.00535273	1.09361	0.02675	1.9283	1.72361	0.864039	0.0379084	1.57931	1.41044	1.06183	0.00878014	1.87838	1.67996	0.97581	0.0191888	1.73191	1.56015	0.828856	0.995547	-0.348999	-0.850309	0.0892877	0.963429	-0.0499253	-0.123803	0.561643	0.822768	-0.196393	-0.540597	0.3976	0.884768	-0.152606	-0.413999
411	F40F8.10	Q20228	40S ribosomal protein S9	rps-9 F40F8.10	reviewed	+	+		+	+						1.34857	0.0105116	1.2802	0.0154359	1.79126	1.90003	0.69136	0.0852242	1.07079	1.12658	0.953182	0.0164238	1.35927	1.46368	0.883202	0.0339532	1.24778	1.36609	0.96654	0.593633	-0.720472	-1.2386	0.607458	0.649884	-0.431991	-0.804786	0.912476	0.433961	-0.543488	-1.08198	0.221056	0.925783	-0.176985	-0.339824
414	F41E7.5	Q20277	FIP (Fungus-Induced Protein) Related	fipr-21 CELE_F41E7.5 F41E7.5	unreviewed	+			+	+				+		2.04097	0.00141071	0.612729	0.162224	0.916145	1.00767	NaN	1	0	NaN	1.5466	0.00339095	1.49089	2.0725	1.26693	0.0119522	1.44455	1.79534	1.2494	0.297636	-1.33034	-1.74176	0.439845	0.712891	0.57474	0.732894	0.342347	0.782929	0.528404	0.613608	2.32855	0.0106667	-1.85874	-2.97473
417	F42A6.7a	Q22037	Heterogeneous nuclear ribonucleoprotein A1 (hnRNP A1)	hrp-1 rbp-1 F42A6.7	reviewed	+		+	+	+						1.08667	0.0262115	0.966215	0.114262	0.579413	1.14273	2.25723	0.002875	1.00474	2.29493	0.90527	0.0246688	1.04048	1.32945	3.4033	0	1.26187	3.33847	0.55226	0.924712	0.425324	0.761472	0.301635	0.844826	0.461069	0.547933	1.10598	0.278235	0.682456	1.30738	0.449288	0.788241	-0.257133	-0.56286
419	F42C5.10	Q20330	Intermediate Filament Organize	ifo-1 ttm-4 CELE_F42C5.10 F42C5.10	unreviewed	+			+	+		+	+	+		5.53166	0	NaN	1	0	NaN	NaN	1	0	NaN	3.69304	0	2.61702	4.96663	1.49635	0.00744105	1.38037	1.98306	NaN	1	0	NaN	3.70717	0	2.96408	5.21743	1.78263	0.02416	1.72743	2.38548	2.15689	0.016	-1.92289	-2.83416
420	F42C5.8a	P48156	40S ribosomal protein S8	rps-8 F42C5.8	reviewed	+	+	+	+	+						2.12963	0.0031417	2.49473	0.00273684	1.1788	2.62631	1.57219	0.0202043	0.809544	1.69486	1.32198	0.0101176	0.922327	1.61377	1.54264	0.0186007	0.699806	1.5748	0.9791	0.852731	-0.369256	-0.93843	0.351836	0.841373	-0.256473	-0.499298	1.82868	0.251228	-0.478993	-1.40194	0.236494	0.95302	0.109737	0.283042
422	F42G8.12	O44512	Cytochrome b-c1 complex subunit Rieske, mitochondrial (EC 7.1.1.8)	isp-1 CELE_F42G8.12 F42G8.12	unreviewed	+	+	+	+	+						2.56769	0.000465116	1.34218	0.0134026	1.71645	1.94613	2.33596	0.000693333	2.04914	3.07365	2.22267	0.000263473	1.79708	2.84041	2.18092	0	1.81655	2.80948	0.239347	0.983711	0.332693	0.435885	0.0529395	0.968594	0.0806265	0.109632	0.0651198	0.96318	0.1001	0.134053	0.461767	0.782038	0.232593	0.544538
424	F43D9.4	Q20363	Stress-induced protein 1	sip-1 F43D9.4	reviewed	+	+	+	+	+						1.71546	0.00444961	1.40214	0.0127297	1.61072	1.97657	3.13863	0	1.47858	3.41026	1.72418	0.00277824	1.26634	2.12061	3.72976	0	1.51351	3.91884	0.0772329	0.9868	-0.132142	-0.162068	0.195547	0.869094	-0.344376	-0.385146	0.0572961	0.962424	-0.0972099	-0.121668	0.0662737	0.968714	-0.0349321	-0.0901078
427	F43E2.8a	P20163	Endoplasmic reticulum chaperone BiP homolog (Heat shock 70 kDa protein D) (EC 3.6.4.10)	hsp-4 hsp70d F43E2.8	reviewed	+								+		0.979654	0.0405043	0.111085	0.777699	0.153351	0.215624	NaN	1	0	NaN	NaN	1	0	NaN	0.239414	0.404531	0.271777	0.411774	1.56355	0.30464	-0.800036	-1.68135	0.94907	0.317405	-0.580653	-1.13317	0.193155	0.924455	0.118426	0.268371	2.8819	0.0295238	-0.918462	-2.53435
428	F43G9.1	Q93714	Probable isocitrate dehydrogenase [NAD] subunit alpha, mitochondrial (EC 1.1.1.41) (Isocitric dehydrogenase subunit alpha) (NAD(+)-specific ICDH subunit alpha)	idha-1 F43G9.1	reviewed	+	+	+	+	+						6.11915	0	3.39751	0	1.98695	4.13143	4.2853	0	2.1205	5.19765	4.02354	0	2.09517	4.88975	3.5433	0	2.10034	4.38229	0.228664	0.984	0.13355	0.306917	0.164768	0.919696	0.108225	0.238668	0.143568	0.93874	0.113391	0.226759	0.0296931	0.972009	0.0201583	0.0465386
429	F43G9.9	G5EFB5	CPN-1 (Calponin-homology (CH) domain-containing protein)	cpn-1 CELE_F43G9.9 F43G9.9	unreviewed	+		+	+	+						2.1184	0.00102415	0.671536	0.113405	1.28724	1.14515	2.97055	0	2.17257	3.81584	3.22477	0.000468085	2.30353	4.18364	3.25158	0	2.19898	4.14229	0.448053	0.983261	0.885336	0.814995	0.53553	0.510087	1.01629	0.942179	0.474292	0.6087	0.911744	0.851325	0.045458	0.959429	-0.0264077	-0.0655707
433	F44E5.4	G5ECU5	Heat shock protein 70	CELE_F44E5.4 CELE_F44E5.5 F44E5.4 F44E5.5	unreviewed	+		+	+	+						0.897871	0.0380525	0.747024	0.0881639	1.3057	1.23367	2.1065	0.00194413	1.35455	2.48188	2.38966	0.00024581	1.32363	2.68084	2.13981	0.00238	1.18864	2.38524	0.0198961	0.991731	0.0488558	0.0472218	0.0073821	0.993514	0.0179338	0.0176789	0.0502964	0.957754	-0.117055	-0.115202	0.31806	0.882743	0.165911	0.394304
436	F45D11.16	G5EFS5	B30.2/SPRY domain-containing protein	CELE_F45D11.15 CELE_F45D11.16 F45D11.15 F45D11.16	unreviewed	+		+		+		+			+	2.01494	0.00112381	0.837079	0.0587911	1.6085	1.38435	1.46015	0.00496682	1.82828	2.09602	NaN	1	0	NaN	1.98746	0	2.14024	2.74003	0.0731888	0.979935	0.219779	0.172235	1.28912	0.02575	-2.36756	-2.01389	0.206665	0.887466	0.531738	0.435292	0.158714	0.934961	-0.311959	-0.326609
441	F46E10.10	Q9UAV5	Malate dehydrogenase, cytoplasmic (EC 1.1.1.37)	mdh-1 F46E10.10	reviewed											0.205827	0.530688	0.585282	0.287628	0.413187	0.776511	0.393639	0.380893	0.213018	0.487096	0.254141	0.457093	0.173464	0.362128	0.202385	0.564993	0.125377	0.281568	0.304433	0.983052	-0.200169	-0.42023	0.325498	0.83355	-0.239723	-0.467416	0.457535	0.79187	-0.28781	-0.595635	0.216175	0.959575	0.0876408	0.242135
444	F46H5.3b	Q10454	Probable arginine kinase F46H5.3 (AK) (EC 2.7.3.3)	F46H5.3	reviewed	+	+	+	+	+						5.37628	0	3.89598	0	1.56493	4.12046	2.95411	0	1.48316	3.26696	3.03939	0.000309859	1.3388	3.18136	3.31558	0	1.51145	3.58778	0.169713	0.983625	-0.0817709	-0.211525	0.81641	0.758056	-0.226126	-0.668851	0.146731	0.957175	-0.0534806	-0.157854	0.0434402	0.960742	-0.0282903	-0.0662813
446	F47B10.1	P53588	Succinate--CoA ligase [ADP-forming] subunit beta, mitochondrial (EC 6.2.1.5) (ATP-specific succinyl-CoA synthetase subunit beta) (A-SCS) (Succinyl-CoA synthetase beta-A chain) (SCS-betaA)	suca-1 F47B10.1	reviewed	+		+	+	+						1.87874	0.00196552	0.668069	0.106259	1.48159	1.16832	3.4945	0	2.42101	4.58022	3.45922	0	2.40454	4.52639	3.10685	0	2.42396	4.12081	0.401253	0.939469	0.939413	0.763672	0.392386	0.697681	0.922951	0.749773	0.393285	0.687417	0.942371	0.753491	0.0037077	0.995054	-0.0029583	-0.00634321
447	F47B7.7a	H2KZY6	Pharyngeal MARGginal cell marker	marg-1 CELE_F47B7.7 F47B7.7	unreviewed	+									+	1.64879	0.00634386	NaN	1	0	NaN	NaN	1	0	NaN	0.678117	0.089087	0.532708	0.919482	NaN	1	0	NaN	NaN	1	0	NaN	1.19252	0.127247	0.824135	1.4612	NaN	1	0	NaN	NaN	1	0	NaN
448	F48E8.5	Q09543	Probable serine/threonine-protein phosphatase PP2A regulatory subunit (Protein phosphatase PP2A regulatory subunit A)	paa-1 F48E8.5	reviewed	+		+	+	+						1.57335	0.00805461	0.599128	0.202034	0.681033	0.924081	2.0441	0.00276	1.11939	2.26109	1.79746	0.00415686	0.97926	1.97959	2.21459	0.00140206	1.21401	2.46014	0.408604	0.989763	0.43836	0.650845	0.258187	0.848257	0.298227	0.442945	0.519378	0.689364	0.532979	0.792495	0.261945	0.954092	-0.0946193	-0.271641
450	F49D11.8	O44727	Calponin-homology (CH) domain-containing protein	cpn-4 CELE_F49D11.8 F49D11.8	unreviewed	+		+	+	+						1.33082	0.0102267	0.900988	0.0550673	1.37749	1.41361	0.920948	0.0364923	1.31904	1.42138	1.67895	0.00113208	1.86021	2.32869	1.37031	0.00834483	1.65651	1.95841	0.0308407	1	-0.0584488	-0.0686305	0.42657	0.750454	0.482722	0.686431	0.197174	0.902604	0.279014	0.367918	0.285403	0.843982	-0.337462	-0.487722
451	F49E2.2a	Q20621	SH3 domain-containing protein	CELE_F49E2.2 F49E2.2	unreviewed	+			+			+			+	3.34345	0.000129032	NaN	1	0	NaN	NaN	1	0	NaN	1.31278	0.00780741	1.31282	1.79302	NaN	1	0	NaN	NaN	1	0	NaN	3.1629	0.00325	2.14164	4.00476	NaN	1	0	NaN	NaN	1	0	NaN
453	F49H12.5	Q9N5S7	ThioredoXin Domain Containing protein homolog	txdc-12.2 CELE_F49H12.5 F49H12.5	unreviewed	+	+	+	+	+						5.76381	0	3.47867	0	-2.81713	-4.81647	3.01712	0	-2.08551	-3.81009	5.63267	0	-2.88793	-7.88593	5.56778	0	-2.42657	-7.06951	0.721572	0.757746	0.731614	1.05273	0.0645628	0.963784	-0.0707989	-0.120035	0.462953	0.772114	0.390555	0.672685	0.446213	0.789427	0.341058	0.628572
454	F52B10.1b	A0A5E4LXR0	Non-muscle MYosin	nmy-1 CELE_F52B10.1 F52B10.1	unreviewed	+	+		+	+	+	+	+			3.28195	0	1.03415	0.0382062	-1.45899	-1.56961	0.75541	0.0654691	1.17624	1.21744	1.9969	0.000278481	2.91739	2.95227	1.20818	0.0114516	1.86751	1.83919	1.95127	0.042	2.63523	2.83564	2.94511	0	4.37638	4.59497	2.27393	0.018	3.3265	3.39131	0.367553	0.740253	-0.691264	-0.680901
455	F52B5.6	Q20647	60S ribosomal protein L23a 2	rpl-25.2 F52B5.6	reviewed											0.498316	0.118798	0.025422	0.936889	-0.0779004	-0.0624369	0.504178	0.174831	0.740238	0.848416	0.440754	0.143616	0.704365	0.77001	0.392287	0.171043	-0.905765	-0.747338	0.44718	0.979226	0.818138	0.801818	0.402653	0.708842	0.782265	0.741249	0.313265	0.784504	-0.827865	-0.629206	1.10985	0.136093	1.646	1.68947
456	F52C9.7	G5EBT5	Masculinisation Of Germline (Sex determining protein MOG-3)	mog-3 CELE_F52C9.7 F52C9.7	unreviewed	+	+	+	+	+						4.71974	0	2.804	0.0010566	-2.91055	-3.97117	3.4831	0	-2.29619	-4.47482	4.34335	0	-2.58518	-5.77448	3.41944	0	-2.04722	-4.20562	0.527564	0.975509	0.614356	0.832763	0.266617	0.833127	0.32537	0.463196	0.824568	0.338918	0.863327	1.19438	0.364545	0.822228	-0.248971	-0.502334
458	F52E4.1b	Q8WQF1	Propionyl Coenzyme A Carboxylase Beta subunit	pccb-1 CELE_F52E4.1 F52E4.1	unreviewed	+	+	+	+	+						2.76612	0.000347826	4.52054	0	1.90162	5.14364	1.83044	0.0028601	1.42337	2.29369	1.82791	0.002	1.26988	2.20568	3.24328	0	1.74684	3.76662	0.512602	0.919946	-0.478248	-0.760807	0.819055	0.362564	-0.631734	-1.0804	0.224907	0.900439	-0.154779	-0.32488	0.283783	0.841646	-0.323469	-0.480072
459	F52H3.7b	G5EGB1	Galectin	lec-2 CELE_F52H3.7 F52H3.7	unreviewed				+							0.312662	0.261517	NaN	1	0	NaN	0.0500114	0.811667	-0.091794	-0.108833	0.77702	0.0495673	0.762204	1.11273	0.307769	0.272698	0.522362	0.571174	0.085182	0.984866	0.13792	0.175366	1.29744	0.0823797	0.991919	1.63579	0.52231	0.584774	0.752076	0.870754	0.293472	0.798487	-0.614156	-0.571611
461	F53A2.6b	O45551	Eukaryotic translation initiation factor 4E-1 (eIF-4E-1) (eIF4E-1) (eIF-4F 25 kDa subunit) (mRNA cap-binding protein)	ife-1 F53A2.6	reviewed	+		+	+	+						1.56006	0.00497417	0.22883	0.552844	0.493334	0.461904	4.57851	0	1.97844	5.311	1.50772	0.00379283	1.41673	2.00801	4.94435	0	1.86342	5.47224	0.85691	0.483789	1.48511	1.3868	0.411281	0.682899	0.923398	0.774597	0.784218	0.286743	1.37009	1.28632	0.308192	0.924825	0.115023	0.322049
463	F53A3.3a	O17218	Ribosomal Protein, Small subunit	rps-22 CELE_F53A3.3 F53A3.3	unreviewed	+	+	+	+	+						5.46901	0	2.95147	0.00103704	2.4347	3.94333	2.96891	0	2.31742	3.89964	3.00784	0.000392857	2.15669	3.8465	2.85649	0	2.03043	3.60567	0.152341	0.989553	-0.117271	-0.237213	0.516521	0.79	-0.278006	-0.621109	0.799779	0.568247	-0.404263	-0.896115	0.654576	0.736636	0.286992	0.699282
465	F53E2.2	Q07750		F53E2.2		+	+	+	+	+						5.04582	0	2.40288	0.00123457	1.64555	2.92351	3.15225	0	1.95778	3.85811	3.385	0.000423077	1.84768	3.99385	3.33594	0	1.78121	3.88472	0.441019	0.975633	0.312234	0.604308	0.311952	0.846711	0.202135	0.427001	0.198898	0.914444	0.135658	0.288984	0.415111	0.857345	0.176576	0.454781
468	F53G12.10	O01802	60S ribosomal protein L7	rpl-7 F53G12.10	reviewed	+	+	+	+	+						3.26548	0.000126984	1.80373	0.00352475	2.155	2.54661	1.7659	0.00195506	2.14987	2.50427	1.73583	0.00120603	2.09051	2.45568	1.71438	0.00219289	2.02222	2.41374	0.00790901	0.993563	-0.0051322	-0.0122878	0.123821	0.946361	-0.0644903	-0.163323	0.408755	0.894218	-0.132786	-0.386687	0.276405	0.932028	0.127654	0.326321
469	F54A3.3	Q9N4J8	T-complex protein 1 subunit gamma	cct-3 F54A3.3	reviewed	+	+	+	+	+						6.53816	0	3.10583	0	3.33334	4.54066	3.61718	0	3.439	5.34527	3.56937	0	3.17632	5.14163	3.76521	0	3.52906	5.62064	0.098698	0.990652	0.105656	0.178376	0.167135	0.898375	-0.15702	-0.278833	0.207491	0.904365	0.195722	0.340551	0.151326	0.943079	-0.0900655	-0.210716
471	F54C1.7	G5EF37	Paralysed Arrest at Two-fold (Troponin C)	pat-10 tnc-1 CELE_F54C1.7 F54C1.7	unreviewed	+	+	+	+	+						3.64768	0	1.58752	0.00838806	1.5398	2.12905	2.82766	0	2.08371	3.60821	2.9923	0.000372881	2.00142	3.72693	3.02409	0	2.71709	4.17255	0.505125	0.94317	0.54391	0.784442	0.446869	0.746931	0.46162	0.696117	1.11446	0.1645	1.17729	1.56596	0.747476	0.468089	-0.633379	-1.0279
472	F54C9.1	Q20751	Eukaryotic translation initiation factor 5A-2 (eIF-5A-2) (Initiation factor five protein 2)	iff-2 F54C9.1	reviewed					+						0.578738	0.135746	0.294492	0.557062	0.242274	0.445406	0.745667	0.13732	0.505764	0.948904	0.791674	0.0791444	0.482557	0.960663	2.52696	0.0040367	0.801861	2.18654	0.235236	0.992218	0.263489	0.403651	0.223948	0.868612	0.240283	0.380976	0.795554	0.464966	0.559587	1.019	0.381747	0.780271	-0.296098	-0.549982
473	F54C9.5	P49405	60S ribosomal protein L5	rpl-5 F54C9.5	reviewed	+	+									1.84952	0.00980602	1.5526	0.0305934	0.804921	1.67911	0.445068	0.340711	0.247872	0.551421	0.877466	0.073427	0.455149	0.985916	0.855908	0.0962006	0.452979	0.972277	2.12806	0.331259	-0.557049	-1.63527	1.13621	0.482917	-0.349772	-0.968367	1.09127	0.514212	-0.351942	-0.956367	0.937625	0.761098	-0.205107	-0.658456
475	F54E2.3e	V6CLP5	Kettin homolog	ketn-1 let-330 MH44 pqn-43 F54E2.3	reviewed	+	+	+	+	+		+				4.49541	0	2.03839	0.00114943	2.25623	2.83269	2.33527	0	2.5044	3.25013	3.12231	0	3.55749	4.64449	2.33125	0	2.87215	3.35683	0.31123	0.981071	0.248171	0.462747	2.12869	0.00710204	1.30126	2.46244	0.629581	0.541813	0.615915	0.924444	0.368695	0.800404	-0.367744	-0.581349
476	F54E7.2	P49196	40S ribosomal protein S12	rps-12 F54E7.2	reviewed	+	+	+	+	+						3.46897	0	1.61467	0.0033271	2.5823	2.42853	5.20056	0	3.41287	7.8883	3.89332	0	2.88425	5.42425	5.44385	0	2.88854	7.6218	0.420986	0.951275	0.830567	0.772382	0.124679	0.90127	0.301951	0.272836	0.133874	0.912621	0.30624	0.288193	1.20152	0.348958	0.524327	1.21921
477	F54H12.1a	P34455	Probable aconitate hydratase, mitochondrial (Aconitase) (EC 4.2.1.3) (Citrate hydro-lyase)	aco-2 F54H12.1	reviewed	+	+	+	+	+						4.248	0	1.69652	0.00265306	2.86659	2.57453	3.09726	0	3.658	4.64026	3.48083	0	3.75779	5.27077	3.45416	0	3.95251	5.30093	0.435747	0.939559	0.791406	0.783047	0.546529	0.512873	0.891198	0.930507	0.670814	0.411708	1.08592	1.10781	0.367758	0.779794	-0.294516	-0.538257
478	F54H12.6	P34460	Probable elongation factor 1-beta/1-delta 1 (EF-1-beta/delta 1)	eef-1B.1 F54H12.6	reviewed											0.126405	0.588727	NaN	1	0	NaN	0.110168	0.656729	-0.159139	-0.216663	1.03333	0.0759443	0.38028	0.97438	0.0931593	0.705731	-0.113006	-0.175897	0.0492909	1	0.0893865	0.107015	0.795076	0.390847	0.628805	1.06121	0.087856	0.95657	0.13552	0.178306	0.0233727	0.971142	-0.046133	-0.0528222
479	F55A8.2b	O76360	cGMP-dependent protein kinase egl-4 (EC 2.7.11.12) (Egg-laying defective protein 4)	egl-4 cgk-1 odr-9 F55A8.2	reviewed	+	+	+	+	+						2.40541	0.00195708	1.27403	0.0449378	0.78885	1.49256	1.56475	0.0112889	0.99698	1.83443	1.47166	0.00851429	0.925075	1.72052	1.46394	0.0144511	0.909679	1.70453	0.789235	0.980323	0.20813	0.629313	0.553701	0.853552	0.136225	0.433018	0.549696	0.894444	0.120829	0.399764	0.248354	0.945174	0.0873013	0.254368
480	F55C5.5	Q20819	Elongation factor Ts, mitochondrial (EF-Ts) (EF-TsMt)	tsfm-1 F55C5.5	reviewed											0.261871	0.356242	0.197625	0.626814	-0.307041	-0.377559	0.241927	0.448678	-0.263334	-0.410331	0.698965	0.0596914	-0.784889	-1.05332	0.463146	0.174316	-0.519116	-0.735605	0.0350538	1	0.0437069	0.0693111	0.390293	0.777119	-0.477848	-0.649121	0.165029	0.913994	-0.212076	-0.304719	0.450032	0.7858	0.255783	0.561992
485	F55H2.6	P34466	Clustered mitochondria protein homolog	clu-1 F55H2.6	reviewed											0.174418	0.55584	NaN	1	0	NaN	0.765258	0.266024	-0.230969	-0.662112	NaN	1	0	NaN	NaN	1	0	NaN	0.137595	0.984728	0.117262	0.224513	NaN	1	0	NaN	NaN	1	0	NaN	0.0249296	0.973131	-0.0191073	-0.041366
486	F56B3.11a	Q9TXR7	Mitochondrial import inner membrane translocase subunit Tim21	CELE_F56B3.11 F56B3.11	unreviewed	+			+	+						1.83437	0.00495167	NaN	1	0	NaN	NaN	1	0	NaN	1.74336	0.00546154	-0.968589	-1.93534	2.05681	0.00366038	-1.09778	-2.25198	NaN	1	0	NaN	1.08362	0.204703	-0.707772	-1.31089	1.36042	0.165244	-0.836966	-1.58371	0.610139	0.727972	0.329572	0.722739
489	F56D2.1a	P98080	Cytochrome b-c1 complex subunit 1, mitochondrial (Ubiquinol-cytochrome-c reductase complex core protein 1)	ucr-1 F56D2.1	reviewed	+	+	+	+	+						6.31336	0	3.00143	0	3.25805	4.36491	4.32664	0	3.37431	6.4214	4.64146	0	3.27898	6.84777	4.52228	0	3.25985	6.64311	0.0816397	0.989322	0.116262	0.162785	0.0145503	0.989991	0.0209279	0.0305059	0.0012176	0.999936	0.00180292	0.00260186	0.201905	0.948599	0.114459	0.269706
490	F56E10.4	Q9TXP0	40S ribosomal protein S27	rps-27 F56E10.4	reviewed	+	+	+	+	+						4.5912	0	2.73584	0	3.75958	4.13178	3.22853	0	3.28248	4.69734	2.99761	0.000463158	2.78598	4.17044	2.78666	0	2.91971	3.95201	0.340812	0.97016	-0.477103	-0.596977	0.851731	0.230268	-0.973601	-1.25814	0.633109	0.4637	-0.839875	-1.0084	0.422427	0.780137	0.362772	0.624127
493	F56F3.5	P48154	40S ribosomal protein S3a	rps-1 F56F3.5	reviewed											0.661857	0.216933	0.71212	0.349226	0.264411	0.694273	0.157676	0.681128	-0.0753951	-0.196562	0.13034	0.692434	-0.0761662	-0.181452	0.0409973	0.897579	-0.0213017	-0.0559801	1.9199	0.662557	-0.339806	-1.14942	1.16045	0.489363	-0.340577	-0.961853	1.72335	0.485742	-0.285713	-0.986408	0.22927	0.944568	-0.0540934	-0.183353
494	F56H1.4	O76371	26S protease regulatory subunit 6A (Proteasome regulatory particle ATPase-like protein 5)	rpt-5 F56H1.4	reviewed	+	+	+	+	+						3.4418	0	2.98638	0	2.83932	4.17944	3.22808	0	2.5953	4.36588	1.38939	0.00366129	1.82658	2.02237	2.73675	0	2.25388	3.60377	0.328224	0.99374	-0.24402	-0.472668	0.751507	0.294275	-1.01274	-1.17419	0.82569	0.434509	-0.585442	-1.05649	0.739572	0.658762	0.341423	0.800846
500	F57B9.6a	P27639	Eukaryotic initiation factor 4A (eIF-4A) (EC 3.6.4.13) (ATP-dependent RNA helicase eIF4A) (Initiation factor 1)	inf-1 F57B9.6	reviewed											0.268946	0.331207	0.388048	0.337075	0.729045	0.713414	0.333224	0.285774	0.64196	0.628415	0.430864	0.140073	0.793564	0.777641	0.431196	0.157088	0.798878	0.779055	0.289129	0.978622	-0.0870852	-0.267493	0.218103	0.927309	0.0645194	0.20269	0.183319	0.946866	0.0698333	0.200144	0.485955	0.859746	-0.156919	-0.452298
502	F58B3.5a	Q20970	Methionine--tRNA ligase, cytoplasmic (EC 6.1.1.10) (Methionyl-tRNA synthetase) (MetRS)	mars-1 mrs-1 F58B3.5	reviewed	+			+	+		+	+			2.29313	0.00120755	NaN	1	0	NaN	0.316966	0.352057	0.356703	0.527651	1.30857	0.0207846	0.642451	1.39302	1.55474	0.0219448	0.63899	1.51602	1.28265	0.302957	1.19546	1.72045	2.62599	0.00308571	1.48121	2.99768	2.89737	0.0168889	1.47775	3.21595	0.250898	0.884675	-0.282288	-0.428323
503	F58D5.1a	Q9NLD1	Heterogeneous nuclear RibonucleoProtein (HnRNP) R homolog	hrpr-1 hrp-2 CELE_F58D5.1 F58D5.1	unreviewed											0.307023	0.37394	0.329106	0.562332	-0.203604	-0.439476	0.97523	0.110726	-0.451805	-1.03261	1.17668	0.0522093	-0.432359	-1.0995	0.317275	0.365513	-0.236125	-0.458627	0.383798	0.966815	-0.248201	-0.514531	0.410252	0.849359	-0.228755	-0.512577	0.0319941	0.980209	-0.0325212	-0.0591374	0.268585	0.878703	-0.21568	-0.406188
505	F58G4.1	Q21000	MYOsin heavy chain structural genes	myo-5 CELE_F58G4.1 F58G4.1	unreviewed	+	+	+	+	+						3.07117	9.91736e-05	1.61638	0.0034902	3.40676	2.54655	1.88199	0.000666667	3.73363	2.9341	1.50012	0.00115942	2.9906	2.35067	1.72027	0	3.4985	2.69181	0.330232	0.969789	0.326871	0.525953	0.442617	0.762358	-0.416156	-0.670327	0.0671928	0.96098	0.0917363	0.133625	0.329269	0.848935	0.235135	0.466597
506	F59A2.1a	Q21021	Nuclear Pore complex Protein	npp-9 CELE_F59A2.1 F59A2.1	unreviewed	+			+	+						0.872078	0.0440227	0.347861	0.431222	0.464108	0.600394	0.18446	0.519277	0.221871	0.33087	2.16501	0.00161468	1.07449	2.30443	1.65836	0.00815584	1.08699	1.96157	0.137369	0.987432	-0.242237	-0.279471	0.518094	0.625538	0.610384	0.822331	0.478819	0.690126	0.622879	0.788062	0.889658	0.320765	-0.865116	-1.25091
508	F59B8.2b	H9G2T4	Isocitrate dehydrogenase [NADP] (EC 1.1.1.42)	idh-1 CELE_F59B8.2 F59B8.2	unreviewed	+	+	+	+	+						5.68946	0	2.89411	0	2.9433	4.10147	4.81779	0	2.98523	6.83615	4.71748	0	2.94993	6.65323	4.27768	0	3.087	6.12871	0.028648	1	0.0419254	0.0597183	0.00438516	0.997345	0.00663137	0.00940291	0.0980333	0.948885	0.143702	0.195007	0.139493	0.941333	-0.101777	-0.213669
515	H06I04.4a	P37165	Ubiquitin-like protein 1-40S ribosomal protein S27a [Cleaved into: Ubiquitin-like protein 1	ubl-1 H06I04.4	reviewed	+			+						+	0.826217	0.0419145	0.288237	0.469562	0.553746	0.553479	0.263065	0.371887	-0.447497	-0.497796	2.0019	0.00158559	1.15316	2.25787	NaN	1	0	NaN	0.456408	0.97236	-1.00124	-0.843362	0.335229	0.795664	0.599418	0.622272	0.541608	0.527445	-0.940931	-0.935315	0.0293585	0.962268	-0.0603118	-0.0666226
516	H06O01.1	G5ED07	Protein disulfide-isomerase (EC 5.3.4.1)	pdi-3 CELE_H06O01.1 H06O01.1	unreviewed	+	+	+	+	+						3.37023	0.0001	2.04209	0.00345631	1.50705	2.52155	1.5349	0.00629907	1.38914	2.02081	2.94638	0.000382609	2.11254	3.75226	2.40647	0	2.20284	3.21619	0.111721	0.973089	-0.11791	-0.199503	1.50067	0.132372	0.605491	1.45196	0.910024	0.344046	0.695798	1.18351	0.851973	0.358192	-0.813709	-1.19753
518	H14E04.2a	H2L0A4	PNP_UDP_1 domain-containing protein	CELE_H14E04.2 H14E04.2	unreviewed											0.15184	0.535587	NaN	1	0	NaN	NaN	1	0	NaN	0.230009	0.388188	0.352088	0.431065	0.258084	0.344539	0.398068	0.47848	NaN	1	0	NaN	0.142801	0.911967	0.165776	0.258714	0.178708	0.901947	0.211757	0.319998	0.701287	0.485714	-0.624293	-0.987138
521	H19N07.1a	O45622	Tr-type G domain-containing protein	erfa-3 CELE_H19N07.1 H19N07.1	unreviewed	+										1.07052	0.0412686	0.968104	0.088083	0.717369	1.23787	0.892457	0.0775683	0.68316	1.16347	0.760186	0.0693484	0.581686	1.00827	0.893119	0.0519243	0.741791	1.19617	0.110086	1	-0.0342083	-0.108607	0.943847	0.836204	-0.135683	-0.496378	0.0425831	0.985368	0.0244226	0.0611205	0.100681	0.962174	-0.0586309	-0.141696
524	H28O16.1a	Q9XXK1	ATP synthase subunit alpha, mitochondrial (ATP synthase subunit atp-1)	atp-1 H28O16.1	reviewed	+	+	+	+	+						4.51022	0	2.77625	0.00121951	1.26841	2.91475	2.33438	0.00262366	1.03029	2.36944	2.11744	0.00276667	0.89543	2.09553	2.15765	0.0044	0.941508	2.16845	0.976083	0.932256	-0.238119	-0.732453	1.82816	0.268238	-0.372977	-1.20183	1.41324	0.465748	-0.326899	-1.00928	0.302452	0.956848	0.0887804	0.274661
527	JC8.3a	P61866	60S ribosomal protein L12	rpl-12 JC8.3	reviewed	+	+	+	+	+						6.52589	0	3.28813	0	3.05893	4.68366	3.26035	0	2.58553	4.40043	3.31173	0	2.55223	4.44438	3.43126	0	2.81907	4.75441	0.833699	0.817023	-0.473401	-0.977973	0.978555	0.354966	-0.506702	-1.08821	0.354719	0.851011	-0.239856	-0.488151	0.64828	0.783283	-0.233545	-0.626812
528	K01C8.10	P47208	T-complex protein 1 subunit delta (TCP-1-delta) (CCT-delta)	cct-4 K01C8.10	reviewed	+	+	+	+	+						3.9351	0	1.55462	0.00469091	2.7466	2.38395	5.35855	0	3.63725	8.39942	5.08533	0	3.3155	7.59569	5.42554	0	3.59175	8.46794	0.422863	0.949881	0.890642	0.784566	0.247464	0.844803	0.568892	0.500753	0.397997	0.694247	0.84515	0.745919	0.125995	0.966492	0.0454922	0.135668
529	K01G5.4	O17915	GTP-binding nuclear protein ran-1 (Ras-related nuclear protein 1)	ran-1 K01G5.4	reviewed	+			+			+	+			1.8887	0.00302041	NaN	1	0	NaN	0.210888	0.465304	0.303192	0.392543	1.30713	0.0123401	0.824619	1.53966	0.935148	0.0574	0.6413	1.16729	1.11459	0.368828	1.18627	1.56924	2.84685	0.00415385	1.7077	3.37008	2.49487	0.0101333	1.52438	2.92153	0.230799	0.883639	-0.338108	-0.427684
531	K01G5.7	O17921	Tubulin beta chain	tbb-1 CELE_K01G5.7 K01G5.7	unreviewed	+	+	+	+	+						3.44938	0.000119403	1.83523	0.00721951	1.30245	2.23092	3.24864	0	1.45729	3.47352	3.09956	0.000314286	1.34184	3.22874	3.40709	0	1.40037	3.52563	0.163002	0.982183	0.154842	0.273528	0.0374963	0.982551	0.0393953	0.0698822	0.101896	0.953806	0.0979214	0.177026	0.134198	0.949448	0.056921	0.158119
532	K02B2.5	P52821	40S ribosomal protein S25	rps-25 K02B2.5	reviewed											0.517552	0.167517	0.295772	0.553517	-0.258968	-0.4573	0.983472	0.0598951	-0.732375	-1.25774	0.544027	0.12683	-0.517431	-0.806452	0.599179	0.149945	-0.435591	-0.801554	0.866897	0.777667	-0.473407	-0.996794	0.308563	0.836444	-0.258463	-0.467562	0.348607	0.890595	-0.176623	-0.422871	0.570418	0.751775	-0.296783	-0.668978
533	K02F2.2	P27604	Adenosylhomocysteinase (AdoHcyase) (EC 3.13.2.1) (Protein dumpy-14) (S-adenosyl-L-homocysteine hydrolase)	ahcy-1 ahh dpy-14 K02F2.2	reviewed	+	+	+	+	+						2.80471	0.000345679	1.45979	0.0130133	1.40981	1.96213	2.01593	0.00169143	1.64692	2.57117	1.89973	0.00117073	1.52574	2.40621	2.09221	0	1.67269	2.65456	0.275114	0.989053	0.237114	0.426047	0.124518	0.926392	0.115938	0.211354	0.324931	0.845668	0.26288	0.483597	0.0431269	0.959963	-0.0257664	-0.0631496
538	K03E6.6	Q21193	Profilin-3	pfn-3 K03E6.6	reviewed	+	+	+	+	+						1.67086	0.00444788	1.09718	0.0296133	1.7034	1.68769	1.10904	0.0198632	1.69133	1.69795	1.0811	0.00883916	1.61926	1.65357	1.09129	0.0152741	1.64993	1.67068	0.0147434	0.993515	-0.0120749	-0.0253242	0.142769	0.923522	-0.0841455	-0.198563	0.0765028	0.958505	-0.0534787	-0.118513	0.0724149	0.965638	0.0414038	0.102299
539	K04D7.1	Q21215	Guanine nucleotide-binding protein subunit beta-2-like 1	rack-1 K04D7.1	reviewed	+	+	+	+	+						2.68156	0.000214765	1.44676	0.00693103	3.04003	2.29015	1.44699	0.00280203	2.99445	2.28518	1.44215	0.00160731	3.00728	2.28066	1.52867	0.00218182	3.17772	2.40869	0.0751714	1	-0.0455751	-0.109124	0.0445418	0.984217	-0.0327444	-0.0717573	0.211546	0.911326	0.137697	0.299829	0.490196	0.837236	-0.183272	-0.494805
540	K04D7.3a	Q21217	Probable 4-aminobutyrate aminotransferase, mitochondrial (EC 2.6.1.19) ((S)-3-amino-2-methylpropionate transaminase) (EC 2.6.1.22) (GABA aminotransferase) (GABA-AT) (Gamma-amino-N-butyrate transaminase) (GABA transaminase) (L-AIBAT)	gta-1 K04D7.3	reviewed	+	+	+	+	+						6.04756	0	2.39069	0.000756757	2.00048	3.10768	3.79782	0	2.4449	4.96462	3.69251	0	2.25911	4.68431	4.09863	0	2.66526	5.53066	0.586439	0.960913	0.444426	0.798411	0.313518	0.833742	0.258632	0.471674	0.980092	0.323422	0.664782	1.21304	1.17159	0.715291	-0.220356	-0.737322
541	K04G2.1	Q21230	Eukaryotic translation initiation factor 2 subunit 2 (Eukaryotic translation initiation factor 2 subunit beta) (eIF-2-beta)	eif-2beta iftb-1 K04G2.1	reviewed	+				+					+	0.906514	0.0456901	0.640356	0.203877	0.585747	0.919147	0.270443	0.405856	0.300824	0.456515	NaN	1	0	NaN	1.67327	0.0100331	0.961296	1.88314	0.208919	0.987675	-0.284923	-0.383852	0.782422	0.404813	-0.608369	-1.04016	0.387323	0.784065	0.375549	0.6018	0.722484	0.467652	-0.660472	-1.02181
542	K04G7.4a	Q21233	NADH dehydrogenase [ubiquinone] 1 alpha subcomplex subunit 10, mitochondrial	nuo-4 CELE_K04G7.4 K04G7.4	unreviewed	+			+	+						1.73018	0.00412598	0.57464	0.242671	0.533176	0.839573	0.0523668	0.808246	0.0917397	0.112489	4.06818	0.000396396	1.32937	3.88298	3.10001	0	1.60449	3.50522	0.240396	0.979222	-0.441436	-0.46734	0.913538	0.238182	0.796197	1.23933	1.14117	0.178612	1.07131	1.54847	1.21562	0.126359	-1.51275	-1.76533
544	K05B2.3	P90900	Intermediate filament protein ifa-4 (Cel IF A4) (Intermediate filament protein A4) (IF-A4)	ifa-4 K05B2.3	reviewed	+	+	+	+	+		+	+	+		2.71225	0.000195804	1.35781	0.0130458	-1.68467	-1.95361	1.66475	0.00419512	-1.48097	-2.17565	1.27333	0.00535409	2.08998	1.95176	0.828303	0.0427883	1.08618	1.26993	0.0913952	0.973905	0.203701	0.201343	1.87384	0.00454054	3.77465	2.92815	1.61556	0.0226667	2.77086	2.46109	1.72232	0.0326316	-2.56715	-2.55188
545	K05C4.1	Q9XUV0	Proteasome subunit pbs-5 (EC 3.4.25.1)	pbs-5 K05C4.1	reviewed	+	+	+	+	+						1.47358	0.00840678	1.17817	0.0358307	1.10367	1.59325	2.28823	0.00110843	1.47496	2.71221	2.29009	0.000244444	1.3931	2.65633	0.8691	0.0409342	0.991677	1.2801	0.405008	0.979521	0.371293	0.614702	0.315589	0.830705	0.289433	0.492516	0.0650147	0.96399	-0.111993	-0.13782	0.429763	0.728076	0.483285	0.689688
552	K07A3.1a	G5EBJ7	fructose-bisphosphatase (EC 3.1.3.11)	fbp-1 fbp CELE_K07A3.1 K07A3.1	unreviewed	+	+	+	+	+						2.32167	0.001	1.04991	0.0439216	1.19004	1.51144	5.17328	0	1.68884	5.33822	4.14083	0.000431373	1.40655	4.06228	3.78229	0	1.39727	3.79467	0.37577	0.975429	0.498799	0.641513	0.14044	0.899687	0.216509	0.276057	0.132251	0.926565	0.207238	0.262269	1.18128	0.579536	0.291561	0.883892
554	K07C5.4	Q21276	Nucleolar protein 56	nol-56 K07C5.4	reviewed	+	+	+	+	+						1.34845	0.0124444	1.24389	0.0252865	1.36589	1.74858	1.24764	0.0214728	1.1231	1.66001	1.35584	0.00848352	1.1491	1.76141	1.33046	0.0130698	1.16578	1.74808	0.205527	0.986644	-0.242791	-0.363088	0.191958	0.888889	-0.216785	-0.336586	0.168763	0.912117	-0.200109	-0.303725	0.0472037	0.974783	-0.0426826	-0.0827008
555	K07D4.3	O76577	26S proteasome non-ATPase regulatory subunit 14 (EC 3.4.19.-) (26S proteasome regulatory subunit rpn11)	rpn-11 K07D4.3	reviewed	+									+	1.5288	0.00978523	0.160464	0.710981	-0.181047	-0.285552	NaN	1	0	NaN	0.970691	0.0742346	0.403963	0.977578	NaN	1	0	NaN	0.350929	0.953468	-0.354627	-0.558782	0.698356	0.486567	0.585011	0.964375	0.607873	0.563595	-0.588848	-0.893812	NaN	1	0	NaN
556	K07E3.4b	Q21284	formate--tetrahydrofolate ligase (EC 6.3.4.3)	CELE_K07E3.4 K07E3.4	unreviewed	+		+	+	+						2.78884	0.000985222	1.23901	0.0546787	0.719621	1.41867	1.99533	0.00499048	0.976693	2.10454	1.62149	0.00862633	0.779136	1.69589	1.92164	0.00693805	0.930376	2.01556	0.672192	0.973387	0.257072	0.668768	0.125504	0.943113	0.059515	0.157591	0.540595	0.805027	0.210755	0.553438	0.204946	0.951224	0.0463171	0.159918
557	K07H8.10	O45181	RRM domain-containing protein	nucl-1 CELE_K07H8.10 K07H8.10	unreviewed			+	+	+						0.797057	0.0573444	0.241674	0.552011	0.371542	0.450986	1.77656	0.0104036	0.840992	1.84409	2.0236	0.00157848	1.12314	2.24975	1.857	0.00860086	0.906292	1.95363	0.311442	0.953124	0.46945	0.561681	0.53098	0.571033	0.751596	0.879699	0.361779	0.782142	0.53475	0.637367	0.080969	0.962068	-0.0653	-0.132986
559	K07H8.6a	P18948	Vitellogenin-6	vit-6 K07H8.6	reviewed	+			+	+						1.43875	0.0163556	1.06326	0.0604561	0.827857	1.37024	0.785064	0.108564	0.599954	1.0371	1.08465	0.0235144	0.784498	1.36089	1.23991	0.0214306	0.878325	1.52814	0.508104	0.957537	-0.227902	-0.561709	0.0772128	0.968447	-0.0433588	-0.107869	0.0925532	0.966509	0.0504689	0.126554	1.03261	0.650579	-0.278371	-0.820258
561	K08D12.1	Q966I8	Proteasome subunit beta	pbs-1 CELE_K08D12.1 K08D12.1	unreviewed	+	+	+	+	+						5.05021	0	2.08996	0.000727273	2.87951	3.05908	6.15682	0	3.68364	9.87882	6.29007	0	3.41537	9.69681	5.85894	0	3.55682	9.18067	0.486274	0.977382	0.804138	0.844171	0.300403	0.83116	0.535864	0.565198	0.392721	0.733644	0.677311	0.708448	0.223202	0.942495	0.126826	0.296332
567	K08F4.2	Q21351	Ras-Gtpase-activating protein SH3 (Three) domain-Binding Protein	gtbp-1 CELE_K08F4.2 K08F4.2	unreviewed	+		+	+	+	+	+	+			8.77066	0	NaN	1	0	NaN	4.06721	0	3.06843	5.8035	3.59325	0	2.9325	5.03982	3.91845	0	2.91325	5.4798	5.46031	0	3.19699	8.05643	4.48943	0	3.06106	6.42279	5.27154	0	3.04181	7.57323	0.412567	0.884179	0.155181	0.423648
568	K08F4.9	G5EG13	DeHydrogenases, Short chain	dhs-12 CELE_K08F4.9 K08F4.9	unreviewed		+		+	+						0.626809	0.0797878	1.05664	0.0488111	1.01294	1.45287	0.189556	0.46503	0.415551	0.3918	1.35011	0.008	1.21135	1.78474	3.08443	0	1.45933	3.34694	0.256885	0.978114	-0.597386	-0.518504	0.117506	0.921548	0.19841	0.239469	0.420679	0.767107	0.446396	0.665529	0.579682	0.485263	-1.04378	-0.998252
570	K09F5.2	P55155	Vitellogenin-1	vit-1 K09F5.2	reviewed	+	+	+	+	+						2.05981	0.00176419	1.86327	0.00681356	1.32326	2.26585	3.80646	0	1.57178	4.05775	1.11539	0.0119863	1.13718	1.55223	3.35897	0	1.87049	3.98972	0.254088	0.989683	0.248513	0.414327	0.107503	0.926321	-0.18608	-0.221768	0.57885	0.606981	0.547229	0.849925	0.463241	0.777143	-0.298716	-0.608449
571	K10B2.5	Q09994	Anillin-like protein 2	ani-2 K10B2.5	reviewed											0.518957	0.12401	NaN	1	0	NaN	NaN	1	0	NaN	0.355356	0.209827	0.590114	0.644405	0.32608	0.269864	-0.465407	-0.577066	NaN	1	0	NaN	0.735543	0.292457	1.05492	1.16893	0.000337948	0.999308	-0.000600338	-0.000759174	0.100495	0.940883	-0.151011	-0.200934
572	K10B3.8	P17329	Glyceraldehyde-3-phosphate dehydrogenase 2 (GAPDH-2) (EC 1.2.1.12)	gpd-2 K10B3.8	reviewed	+		+	+	+						1.58629	0.00442023	0.849577	0.0553153	1.72044	1.41462	2.6708	0	2.38021	3.59011	2.32508	0.000297297	2.12885	3.09694	2.65586	0	2.36693	3.56695	0.273307	0.956473	0.659767	0.550892	0.155062	0.8931	0.408405	0.337749	0.266749	0.820924	0.646488	0.539682	0.0106034	0.992273	0.0132794	0.0213716
574	K11D9.2a	G5EEK8	Calcium-transporting ATPase (EC 7.2.2.10)	sca-1 mca-4 CELE_K11D9.2 K11D9.2	unreviewed	+	+	+	+	+						8.72866	0	3.84618	0	3.07339	5.48431	4.41242	0	3.2716	6.47994	4.51123	0	3.36641	6.7121	4.46329	0	3.21072	6.51039	0.353048	0.977308	0.19821	0.448726	0.579369	0.76015	0.293022	0.669773	0.246436	0.902	0.137325	0.321782	0.199959	0.948136	0.060885	0.190048
575	K11H12.2	P91374	60S ribosomal protein L15	rpl-15 K11H12.2	reviewed			+		+						0.171929	0.473973	0.0481715	0.886455	-0.123949	-0.112641	1.269	0.0466264	0.614803	1.34546	0.734929	0.124283	0.356839	0.815105	1.66171	0.0250946	0.557283	1.46189	0.344357	0.98336	0.738751	0.659702	0.209022	0.85388	0.480788	0.431332	0.320113	0.781367	0.681231	0.618398	0.0793536	0.974974	0.0575199	0.124719
576	K11H3.1d	A7LPE6	Glycerol-3-phosphate dehydrogenase [NAD(+)] (EC 1.1.1.8)	gpdh-2 CELE_K11H3.1 K11H3.1	unreviewed					+						0.213248	0.423872	0.290664	0.553732	0.258036	0.452393	0.300073	0.385348	0.292038	0.480262	0.326619	0.282276	0.377281	0.546006	1.0165	0.037947	0.790909	1.31521	0.0240749	0.992675	0.0340023	0.049843	0.0774097	0.947342	0.119245	0.158126	0.513979	0.687068	0.532873	0.787678	0.4406	0.740297	-0.49887	-0.706245
578	K12F2.1	P12844	Myosin-3 (Myosin heavy chain A) (MHC A)	myo-3 mhcA K12F2.1	reviewed	+	+	+	+	+						6.32926	0	3.20718	0	2.72497	4.41006	4.17891	0	3.34181	6.16404	4.34618	0	2.92698	6.09636	4.42259	0	3.47566	6.65098	0.669054	0.842337	0.616839	0.957579	0.200545	0.890614	0.202013	0.337614	0.882999	0.336791	0.750687	1.19294	0.14277	0.958903	-0.133848	-0.240756
579	K12G11.3	Q17334	Alcohol dehydrogenase 1 (EC 1.1.1.1) (Sorbitol dehydrogenase family protein 1)	sodh-1 K12G11.3	reviewed	+	+	+	+	+						1.59975	0.0041098	1.1632	0.0197736	2.18505	1.84159	2.23134	0	2.6631	3.17626	2.18298	0.000303448	2.73636	3.13799	1.39419	0.00628571	1.99257	2.06556	0.20408	0.98818	0.478046	0.423617	0.233925	0.834898	0.551305	0.478612	0.0672929	0.954715	-0.192483	-0.15785	0.434721	0.700176	0.67053	0.754939
580	LLC1.3a	O17953	Dihydrolipoyl dehydrogenase, mitochondrial (EC 1.8.1.4) (Dihydrolipoamide dehydrogenase)	dld-1 LLC1.3	reviewed	+	+	+	+	+						10.1635	0	5.20362	0	3.51783	8.00386	5.24897	0	3.46943	8.03017	5.4272	0	3.4655	8.32774	5.85641	0	3.42959	9.00394	0.0719654	1	-0.048398	-0.109817	0.0839934	0.962074	-0.0523267	-0.123001	0.179257	0.938623	-0.0882378	-0.22516	0.0786174	0.967481	0.0398397	0.104161
581	M01E11.7c	H2L045	Tensin homolog (EC 3.1.3.48) (C1 domain-containing phosphatase and tensin homolog) (Suppressor of vhp-1 deletion lethality protein svh-6)	tns-1 svh-6 tag-163 M01E11.7	reviewed	+			+			+				1.85205	0.00426563	NaN	1	0	NaN	NaN	1	0	NaN	1.75579	0.00836765	0.775187	1.76665	0.0213674	0.916335	0.0268993	0.0427955	NaN	1	0	NaN	1.89428	0.0153455	1.26216	2.25325	0.456804	0.71404	0.513876	0.72755	0.673124	0.496453	-0.602194	-0.953655
582	M01F1.2	Q27389	60S ribosomal protein L13a	rpl-16 M01F1.2	reviewed	+	+	+	+	+						2.49333	0.000677249	1.5281	0.00988571	1.53322	2.07127	1.10427	0.0274634	1.13811	1.54275	1.5208	0.00340496	1.55768	2.07322	1.35518	0.0113633	1.35476	1.84679	1.58794	0.649643	-0.395104	-1.18215	0.0471827	0.982178	0.0244598	0.0641608	0.753221	0.806062	-0.178456	-0.563808	1.08108	0.746648	-0.216648	-0.712047
583	M02D8.1	Q21465	Ig-like domain-containing protein	zig-12 CELE_M02D8.1 M02D8.1	unreviewed	+		+	+	+						2.23752	0.000694737	0.594301	0.148725	1.17143	1.03684	3.03897	0	2.05615	3.81325	2.97012	0.000415094	2.42785	3.96168	2.99722	0	2.55938	4.06227	0.454595	0.983345	0.884719	0.822858	0.667661	0.321284	1.25642	1.13574	0.745282	0.306701	1.38795	1.24566	0.861486	0.466237	-0.503227	-1.01912
587	M03A8.4	G4SI07	GEX Interacting protein	gei-15 CELE_M03A8.4 M03A8.4	unreviewed				+			+				0.818372	0.0507182	NaN	1	0	NaN	0.0618334	0.777626	0.106078	0.131239	2.37397	0.00125	1.14761	2.51337	0.302229	0.323136	0.33591	0.503942	0.108385	0.983769	0.187679	0.223484	2.04241	0.0092549	1.22922	2.34449	0.354884	0.793113	0.417511	0.590573	0.126253	0.944357	-0.229833	-0.260464
591	M110.4c	B5BM23	MIF4G domain-containing protein	ifg-1 CELE_M110.4 M110.4	unreviewed	+	+	+	+	+						3.46938	0.000114286	1.45849	0.026	0.958755	1.73401	2.81972	0.000645963	1.21077	2.88189	2.78635	0.00027673	1.26936	2.92295	2.84532	0	1.24528	2.93822	0.383616	0.974765	0.252013	0.517658	0.472146	0.7995	0.310608	0.623928	0.442737	0.789195	0.286524	0.585132	0.148829	0.975136	-0.0345116	-0.119648
592	M117.2a	P41932	14-3-3-like protein 1 (Partitioning defective protein 5)	par-5 ftt-1 M117.2	reviewed	+	+	+	+	+						5.37643	0	4.93675	0	1.36878	4.50951	2.91104	0.000684211	1.30763	3.05348	4.14528	0.000369748	1.2133	3.72263	3.67098	0	1.40786	3.72954	0.107758	0.991155	-0.0611529	-0.14931	0.898047	0.840032	-0.15548	-0.540509	0.0933415	0.957137	0.0390801	0.110791	0.150476	0.943466	-0.100233	-0.220598
596	M6.1b	Q21067	Intermediate filament protein ifc-2 (Cel IF C2) (Intermediate filament protein C2) (IF-C2)	ifc-2 M6.1	reviewed	+						+				1.04655	0.0202484	0.556845	0.184667	-0.978378	-0.959938	0.5855	0.124693	-0.961562	-0.988611	0.644387	0.0551816	1.10884	1.08337	0.103504	0.638534	0.212211	0.222338	0.00708877	0.994916	0.0168161	0.0169006	1.3155	0.0270769	2.08722	1.99824	0.753262	0.320341	1.19059	1.2182	0.801173	0.314303	-1.17377	-1.26472
599	F11C3.3	P02566		unc-54		+	+	+	+	+						5.01288	0	2.52429	0.000736842	1.68707	3.0606	3.84384	0	2.0753	4.6784	2.90308	0.00030137	1.38112	3.12525	3.34995	0	1.83133	3.94504	0.601868	0.940624	0.388235	0.768824	0.452798	0.795328	-0.30595	-0.607478	0.174217	0.921417	0.144267	0.276542	0.576145	0.780444	0.243968	0.611995
601	R01H10.3c	Q21624	Coronin-like protein cor-1	cor-1 R01H10.3	reviewed	+	+	+	+	+						9.45444	0	4.58171	0	3.42381	6.87274	5.2159	0	3.76533	8.27302	4.46064	0	3.11216	6.42383	4.87234	0	3.41861	7.34792	0.821973	0.970265	0.341518	0.838358	0.608712	0.74392	-0.311653	-0.704219	0.00793609	0.994179	-0.00519753	-0.0123841	1.16462	0.49964	0.346716	0.972917
604	R03A10.5	Q21660	CRAL-TRIO domain-containing protein	CELE_R03A10.5 R03A10.5	unreviewed	+	+	+	+	+						3.64411	0	2.21061	0.000848485	-4.17091	-3.44626	4.14333	0	-2.91183	-5.79526	4.22065	0	-3.56027	-6.37572	3.85837	0	-3.12941	-5.53749	0.599777	0.766571	1.25908	1.05638	0.245863	0.8443	0.610642	0.504515	0.464162	0.598101	1.0415	0.858789	0.292497	0.883184	0.217577	0.426075
607	R04E5.10	Q86DC6		R04E5.10		+	+		+	+		+	+			2.74286	0.000115942	1.64857	0.024568	-0.828852	-1.75754	0.0340006	0.860753	-0.0868955	-0.0803369	2.07481	0.000305556	3.55884	3.1681	1.40703	0.00438009	2.42203	2.1593	0.369245	0.948286	0.741956	0.692338	2.52343	0.00273684	4.38769	3.93932	1.92556	0.0108571	3.25088	2.92308	1.04906	0.1331	-2.50893	-1.74332
609	R05D3.7	P34540	Kinesin heavy chain (Uncoordinated protein 116) (Protein unc-116)	unc-116 khc-1 R05D3.7	reviewed											0.16488	0.573804	0.020965	0.96195	0.0211244	0.0389129	0.364396	0.400547	0.206869	0.464123	0.209531	0.500185	0.17461	0.328534	0.849978	0.108501	0.402146	0.919327	0.235598	0.97773	0.185744	0.35806	0.15082	0.91036	0.153486	0.26071	0.571265	0.690918	0.381021	0.743588	0.433056	0.84183	-0.195277	-0.486907
610	R05F9.6	Q21742	phosphoglucomutase (alpha-D-glucose-1,6-bisphosphate-dependent) (EC 5.4.2.2)	CELE_R05F9.6 R05F9.6	unreviewed	+		+	+	+						2.40353	0.000688172	0.938085	0.0546909	1.24127	1.41944	3.63747	0	1.90177	4.29175	2.93499	0.000318841	1.4986	3.26627	3.53252	0	1.81774	4.10513	0.466912	0.95803	0.660499	0.787101	0.152518	0.897006	0.257333	0.304434	0.396028	0.761417	0.576468	0.687065	0.31733	0.946623	0.0840302	0.269301
611	R05G6.7	Q21752	Probable voltage-dependent anion-selective channel	vdac-1 R05G6.7	reviewed				+	+						0.416883	0.195478	0.231928	0.600322	0.262983	0.400024	0.446035	0.242136	0.485947	0.706017	0.989693	0.0319628	0.751357	1.27327	1.44524	0.0155867	0.863295	1.65865	0.143357	0.993495	0.222964	0.281957	0.423069	0.749404	0.488374	0.685339	0.617344	0.558769	0.600311	0.907043	0.325541	0.784766	-0.377347	-0.54496
612	R05H10.5a	O62327	Glutathione peroxidase 2 (EC 1.11.1.9)	gpx-2 R05H10.5	reviewed	+	+	+	+	+						3.52701	0	1.21011	0.0212346	1.7732	1.82217	4.00369	0	2.75469	5.47821	4.04594	0	2.83106	5.59578	3.99139	0	2.81233	5.50641	0.612298	0.760405	0.981493	1.02218	0.669378	0.351044	1.05786	1.1003	0.652984	0.432	1.03913	1.07864	0.0746672	0.976309	-0.0576401	-0.120841
613	R05H5.3	Q21763	Thioredoxin domain-containing protein	CELE_R05H5.3 R05H5.3	unreviewed	+	+	+	+	+						2.38937	0.000561798	0.936156	0.045181	1.57281	1.48924	2.28422	0.000432432	2.25767	3.10412	2.1713	0.000275	2.10026	2.92179	2.28998	0	2.23232	3.10077	0.444923	0.942343	0.684863	0.769865	0.328497	0.804974	0.527446	0.597254	0.429275	0.697244	0.659505	0.746086	0.0804926	0.971419	0.0253577	0.0808512
619	R06C7.5a	Q21774	Adenylosuccinate lyase (ASL) (EC 4.3.2.2) (Adenylosuccinase) (ASase)	adsl-1 R06C7.5	reviewed											0.778875	0.058	0.186503	0.661744	-0.22765	-0.335668	NaN	1	0	NaN	0.633261	0.195795	0.268402	0.667314	0.616944	0.102655	-0.681131	-0.940414	0.542495	0.966408	-0.671656	-0.867134	0.502029	0.695628	0.496051	0.760537	0.28481	0.839819	-0.453481	-0.525959	0.134141	0.942323	-0.218175	-0.268206
623	R07E4.6c	P30625	cAMP-dependent protein kinase regulatory subunit	kin-2 kin-a R07E4.6	reviewed	+	+	+	+	+						4.91167	0	1.80286	0.00335849	1.82141	2.44009	4.96108	0	2.37799	6.28856	5.07732	0	2.76039	6.94397	5.6321	0	2.65139	7.51885	0.454765	0.923481	0.556575	0.741701	0.845261	0.240612	0.938973	1.24042	0.751939	0.408716	0.829978	1.11754	0.820705	0.706158	-0.273402	-0.746551
624	R07E5.2	Q21824	Probable peroxiredoxin prdx-3 (EC 1.11.1.24) (Thiol-specific antioxidant protein) (Thioredoxin peroxidase) (Thioredoxin-dependent peroxide reductase) (Thioredoxin-dependent peroxiredoxin 1)	prdx-3 R07E5.2	reviewed	+							+		+	2.21276	0.00105769	0.41965	0.329492	0.618572	0.724642	NaN	1	0	NaN	0.741106	0.0739832	0.5602	0.981571	NaN	1	0	NaN	0.925881	0.4737	-1.12388	-1.37479	0.0308513	0.981408	-0.058372	-0.0686267	1.61632	0.0316923	-1.84943	-2.26176	NaN	1	0	NaN
625	R07G3.1	Q05062	Cell division control protein 42 homolog (CDC42Ce)	cdc-42 R07G3.1	reviewed	+			+	+		+	+	+		3.25849	0.000118519	NaN	1	0	NaN	0.209616	0.502402	-0.207752	-0.349596	1.81157	0.00244156	-1.21798	-2.16088	2.82279	0	-1.49643	-3.17248	0.310055	0.984298	-0.289044	-0.48748	1.93763	0.0118491	-1.29927	-2.31101	2.95762	0.0135	-1.57772	-3.35856	2.30446	0.0273333	1.28868	2.58757
627	R07H5.8	Q93934	Adenosine kinase (AK) (EC 2.7.1.20) (Adenosine 5'-phosphotransferase)	adk-1 CELE_R07H5.8 R07H5.8	unreviewed	+	+	+	+	+						3.96937	0	1.99465	0.00226087	1.92001	2.66913	2.27553	0.000670968	1.9918	2.98529	2.10803	0.000255814	1.94186	2.79278	2.35643	0	2.10367	3.11944	0.10886	0.984582	0.071794	0.161783	0.025403	0.989853	0.0218501	0.0442247	0.299242	0.897237	0.183662	0.401674	0.406281	0.918555	-0.111868	-0.34805
628	R08D7.3	P30642	Eukaryotic translation initiation factor 3 subunit D (eIF3d) (Eukaryotic translation initiation factor 3 subunit 7)	eif-3.D R08D7.3	reviewed	+			+	+		+				2.50797	0.000655738	NaN	1	0	NaN	NaN	1	0	NaN	2.05936	0.00111628	1.16953	2.31196	1.46152	0.0134866	0.957346	1.73523	NaN	1	0	NaN	1.80812	0.0116296	1.45759	2.29173	1.42198	0.0830303	1.24541	1.86069	1.80756	0.072	-1.11354	-2.08838
630	R09E12.3	O16259	Stress-induced-phosphoprotein 1 (CeSTI1) (STI1) (Hsc70/Hsp90-organizing protein) (CeHop) (Hop)	sti-1 R09E12.3	reviewed	+	+	+	+	+						8.48168	0	3.98915	0	2.94477	5.60195	4.15089	0	3.12048	5.96501	4.00434	0	3.03331	5.68688	4.28482	0	3.12614	6.17006	0.437837	0.983336	0.175711	0.463275	0.174472	0.92943	0.0885386	0.222925	0.576761	0.837612	0.181371	0.521861	0.0134655	0.988856	-0.00565958	-0.0165554
632	R107.7	P10299	Glutathione S-transferase P (EC 2.5.1.18) (GST class-pi)	gst-1 R107.7	reviewed		+	+	+							0.4891	0.138532	1.20488	0.0375916	1.02363	1.57962	1.97565	0.00281633	1.2208	2.28815	2.05702	0.0025654	0.962875	2.1297	0.42942	0.158153	0.79008	0.775242	0.171013	0.9848	0.197166	0.304803	0.054887	0.963644	-0.0607553	-0.102995	0.0981744	0.940163	-0.233551	-0.217975	0.209287	0.882251	0.430717	0.422891
633	R10E12.1c	P34552	Apoptosis-linked gene 2-interacting protein X 1 (Prion-like-(Q/N-rich) domain-bearing protein 58) (Protein YNK1)	alx-1 pqn-58 R10E12.1	reviewed	+		+	+	+						2.18221	0.00231933	1.03697	0.0629437	0.816756	1.34458	1.74802	0.0087963	0.944357	1.91871	2.60809	0.000260355	1.30328	2.82746	1.74959	0.00724561	1.03329	1.98933	0.140388	0.988915	0.127601	0.234359	0.75115	0.512403	0.486528	0.938529	0.238394	0.895452	0.216532	0.38132	0.144601	0.94259	-0.0889316	-0.204993
637	R11A5.4a	O02286	phosphoenolpyruvate carboxykinase (GTP) (EC 4.1.1.32)	pck-2 CELE_R11A5.4 R11A5.4	unreviewed	+	+	+	+	+						7.43052	0	3.14029	0	3.85105	4.76672	4.70067	0	4.29425	7.71416	4.65182	0	4.1405	7.51928	4.82492	0	4.30582	7.96752	0.37356	0.985757	0.4432	0.619271	0.22766	0.858774	0.289442	0.406785	0.39559	0.776054	0.454762	0.645439	0.0360891	0.974966	-0.0115614	-0.0372048
640	R11D1.8	Q21930	60S ribosomal protein L28	rpl-28 R11D1.8	reviewed											0.0819129	0.701679	0.0441641	0.895635	-0.0995545	-0.101001	0.281442	0.347966	-0.509506	-0.53546	0.108426	0.617619	-0.227755	-0.233323	0.274242	0.304227	-0.501899	-0.524599	0.622823	0.967873	-0.409951	-0.798965	0.130978	0.930865	-0.128201	-0.225597	0.580921	0.688389	-0.402344	-0.76581	0.0110831	0.99152	-0.00760698	-0.0176477
643	R13A5.8	Q95Y90	60S ribosomal protein L9	rpl-9 R13A5.8	reviewed	+		+	+	+						2.26703	0.002639	1.16233	0.0642069	0.676716	1.33811	1.74369	0.0199485	0.719935	1.70078	2.9803	0.000537634	0.913125	2.57528	3.26995	0	1.08689	3.00037	0.0445634	1	0.0432191	0.080309	0.340281	0.837028	0.236409	0.47539	0.652896	0.664436	0.410177	0.81813	0.847084	0.579009	-0.366958	-0.879407
646	R13H4.2c	H9G321	Uncharacterized protein	CELE_R13H4.2 R13H4.2	unreviewed			+		+						0.708368	0.0608743	0.137692	0.708755	0.29004	0.291008	1.88645	0.00277387	1.29313	2.26644	0.0184565	0.927907	0.0404305	0.0428567	2.09768	0.00236816	1.22048	2.37929	0.609244	0.76641	1.00309	1.02344	0.0897068	0.93028	-0.24961	-0.205969	0.579043	0.488469	0.930436	0.974824	0.0994053	0.947255	0.0726552	0.155238
649	R151.3	P47991	60S ribosomal protein L6	rpl-6 R151.3	reviewed											0.371087	0.195566	0.622688	0.123493	1.41721	1.10496	0.398737	0.210604	0.974847	0.764849	0.397598	0.144415	1.00768	0.767238	0.436243	0.141192	1.04547	0.823258	0.712284	0.945743	-0.442366	-0.880328	0.43505	0.766111	-0.409535	-0.660477	0.6184	0.685247	-0.37174	-0.765548	0.102462	0.949216	-0.0706263	-0.155763
675	T01C3.6	Q22054	40S ribosomal protein S16	rps-16 T01C3.6	reviewed				+							0.533605	0.195283	0.608532	0.28818	0.393546	0.777204	0.934351	0.140603	0.385329	0.939628	1.33227	0.0323457	0.517303	1.27125	1.14052	0.0582181	0.496792	1.16019	0.00922731	0.992746	-0.00821686	-0.0164618	0.160311	0.919107	0.123757	0.249042	0.123748	0.947925	0.103246	0.2016	0.202007	0.942984	-0.111463	-0.266393
676	T01C3.7	Q22053	rRNA 2'-O-methyltransferase fibrillarin (EC 2.1.1.-) (Histone-glutamine methyltransferase)	fib-1 T01C3.7	reviewed	+			+							1.01748	0.0380234	1.03161	0.0532055	1.00273	1.42748	0.682337	0.119058	0.716016	1.01233	0.802627	0.0424745	0.866763	1.17632	0.723001	0.0771341	0.74715	1.06031	1.09872	0.995733	-0.286709	-0.853166	0.249476	0.888612	-0.135962	-0.322052	1.05272	0.684607	-0.255575	-0.784331	0.0778037	0.970539	-0.0311341	-0.0905079
678	T02C12.1	G5ECZ0	Heavy chain, Unconventional Myosin (Myosin IA)	hum-5 mceIA CELE_T02C12.1 T02C12.1	unreviewed	+			+			+			+	3.69676	0	NaN	1	0	NaN	NaN	1	0	NaN	2.05951	0.00119403	1.34259	2.43624	NaN	1	0	NaN	NaN	1	0	NaN	2.18212	0.003	2.21952	2.97796	NaN	1	0	NaN	NaN	1	0	NaN
680	T02G5.9a	Q22099	Lysine--tRNA ligase (EC 6.1.1.6) (Lysyl-tRNA synthetase) (LysRS)	kars-1 krs-1 T02G5.9	reviewed	+		+	+	+						1.29119	0.0124066	0.837967	0.0754553	1.14015	1.29382	2.6863	0.000697987	1.52399	3.08285	2.46872	0.000280255	1.60967	2.95896	1.38038	0.0111967	1.30972	1.85191	0.247546	0.979467	0.38384	0.461678	0.300105	0.84735	0.469515	0.548485	0.0811081	0.955232	0.169567	0.177646	0.192408	0.930383	0.214272	0.335835
681	T03E6.7b	O45734	Cathepsin L-like (EC 3.4.22.15)	cpl-1 T03E6.7	reviewed	+		+		+		+			+	2.77886	0.000235294	0.555814	0.202795	0.809678	0.921149	1.68627	0.00516981	1.24085	2.07587	NaN	1	0	NaN	1.52373	0.00957983	1.16387	1.90423	0.293628	0.96622	0.431169	0.52994	1.5541	0.0185965	-1.78248	-2.17879	0.229169	0.888531	0.354189	0.430666	0.0968472	0.949861	0.0769792	0.156831
682	T03F1.3	P91427	Probable phosphoglycerate kinase (EC 2.7.2.3)	pgk-1 T03F1.3	reviewed	+	+		+	+						1.18236	0.0209288	1.39662	0.0297778	0.955921	1.68814	0.317325	0.342081	0.402581	0.546439	1.46315	0.00830108	0.93963	1.72458	1.41324	0.0113171	1.22369	1.84353	0.562842	0.9735	-0.553339	-0.83933	0.0273123	0.989248	-0.0162911	-0.0402908	0.30275	0.857622	0.267767	0.468633	0.746294	0.420889	-0.821106	-1.10924
688	T04C12.6	P0DM41	Actin-1 (EC 3.6.4.-)	act-1 T04C12.6	reviewed											0.545415	0.218321	0.95629	0.136531	0.492623	1.06317	0.735905	0.230106	0.28114	0.726207	1.20494	0.11495	0.26467	0.837998	0.48331	0.31833	0.195319	0.509019	0.319434	0.981527	-0.211483	-0.440227	0.424087	0.850775	-0.227953	-0.519506	0.486523	0.778983	-0.297304	-0.621813	0.159004	0.940337	0.0858216	0.210652
690	T05A10.3	Q22192	TransThyretin-Related family domain	ttr-14 CELE_T05A10.3 T05A10.3	unreviewed											0.228827	0.425859	NaN	1	0	NaN	NaN	1	0	NaN	0.150615	0.598593	-0.136526	-0.249961	0.046366	0.83884	-0.0570989	-0.0906101	NaN	1	0	NaN	0.444919	0.791121	0.343035	0.628956	0.43971	0.771583	0.422462	0.671077	0.460256	0.735237	-0.438725	-0.696838
691	T05C12.7	P41988	T-complex protein 1 subunit alpha (TCP-1-alpha) (CCT-alpha)	cct-1 tcp-1 T05C12.7	reviewed	+	+	+	+	+						11.7687	0	6.637	0	4.1647	11.4959	5.44872	0	4.14095	9.07906	6.24059	0	3.71287	10.0707	6.13167	0	4.06433	10.3518	0.037866	0.996448	-0.0237432	-0.0569157	2.39247	0.117268	-0.451824	-1.50542	0.309461	0.909843	-0.100366	-0.298123	0.118612	0.950116	0.076623	0.173872
693	T05E11.1	P49041	40S ribosomal protein S5	rps-5 T05E11.1	reviewed	+			+	+						0.802798	0.0476313	0.466941	0.239468	0.960352	0.850418	0.80169	0.0602388	1.13566	1.25616	1.08827	0.00979167	1.45147	1.62264	1.1065	0.01552	1.45722	1.64235	0.097297	0.978084	0.175307	0.203956	0.320509	0.815533	0.491117	0.57825	0.329687	0.790313	0.496871	0.590406	0.756226	0.673395	-0.321563	-0.785706
694	T05E11.3b	Q22235	Endoplasmin homolog	enpl-1 T05E11.3	reviewed			+								0.452955	0.173431	NaN	1	0	NaN	1.16493	0.029488	-0.927751	-1.50045	0.654904	0.0703616	-0.744867	-0.998646	0.89832	0.0514304	-0.741376	-1.19992	0.467279	0.940074	-0.456453	-0.711632	0.190635	0.87907	-0.273569	-0.358179	0.249709	0.890303	-0.270078	-0.42135	0.231381	0.923123	-0.186375	-0.355116
696	T05G5.10b	G1K0V8	Eukaryotic translation initiation factor 5A (eIF-5A)	iff-1 CELE_T05G5.10 T05G5.10	unreviewed	+		+	+	+						1.05369	0.0228746	0.83543	0.0589558	1.60119	1.38138	0.868883	0.036613	1.61354	1.42129	0.719768	0.0386261	1.37845	1.21501	0.759215	0.0429281	1.44708	1.27087	0.0179095	0.992217	0.012351	0.0284656	0.429452	0.848985	-0.222732	-0.516887	0.255059	0.908503	-0.154107	-0.344667	0.630074	0.815244	0.166458	0.510717
700	T05H10.6a	P52899	Probable pyruvate dehydrogenase E1 component subunit alpha, mitochondrial (PDHE1-A) (EC 1.2.4.1)	T05H10.6	reviewed	+	+	+	+	+						7.87583	0	3.61938	0	2.02896	4.39794	4.92599	0	2.19149	5.98007	4.70213	0	2.28358	5.86197	4.95788	0	2.17141	5.98391	0.300472	0.988352	0.16253	0.380759	0.471755	0.82327	0.25462	0.573069	0.260661	0.907721	0.142448	0.335775	0.0730849	0.964311	0.020082	0.0672872
706	T07A9.11	Q1XFY9	40S ribosomal protein S24	rps-24 CELE_T07A9.11 T07A9.11	unreviewed											0.4815	0.137381	0.716477	0.0921285	1.36678	1.20941	0.39783	0.222538	0.817791	0.741329	0.524772	0.082978	1.09214	0.94142	0.420528	0.157355	0.877566	0.779576	1.08241	0.656145	-0.548987	-1.18338	0.270254	0.850739	-0.274639	-0.443498	0.716215	0.552086	-0.489212	-0.917814	0.0875247	0.964	-0.0597754	-0.133461
707	T08B2.10	O01692	40S ribosomal protein S17	rps-17 T08B2.10	reviewed											0.222349	0.402856	0.318923	0.443067	0.526662	0.585691	0.0349263	0.865473	0.0649672	0.0771311	0.35336	0.235013	0.454548	0.602918	0.603336	0.103347	0.700997	0.935214	0.345011	0.96595	-0.461695	-0.596542	0.0536399	0.96646	-0.0721145	-0.107159	0.14132	0.922618	0.174335	0.261035	0.844572	0.418506	-0.63603	-1.10128
708	T08B2.7a	Q9GYT0	Enoyl-CoA Hydratase	ech-1.2 CELE_T08B2.7 T08B2.7	unreviewed			+	+							0.670981	0.095643	0.545878	0.252523	0.554141	0.82507	1.11476	0.0356887	0.860302	1.42639	1.04796	0.0234395	0.829284	1.35958	0.649984	0.0994604	0.655507	0.959214	0.420096	0.957604	0.306162	0.585141	0.35796	0.850595	0.275143	0.51748	0.0878183	0.956446	0.101366	0.16374	0.244769	0.898061	0.204796	0.37915
709	T08B2.9b	Q86B36	phenylalanine--tRNA ligase (EC 6.1.1.20)	fars-1 CELE_T08B2.9 T08B2.9	unreviewed				+	+						0.235755	0.372343	0.228737	0.552784	0.441454	0.451833	0.276539	0.401281	0.299465	0.461899	0.805984	0.0427545	0.854259	1.17462	0.931406	0.0477316	0.746569	1.22765	0.0711919	0.988355	-0.141989	-0.155456	0.215318	0.851669	0.412805	0.427582	0.171779	0.904146	0.305115	0.343284	0.83569	0.497638	-0.447104	-0.955862
711	T08G2.3	Q22347	Probable medium-chain specific acyl-CoA dehydrogenase 10, mitochondrial (MCAD) (EC 1.3.8.7)	acdh-10 T08G2.3	reviewed	+	+	+				+				2.94221	0.000238411	2.04246	0.00716129	1.08208	2.22891	1.97774	0.00626977	0.898126	2.01779	NaN	1	0	NaN	NaN	1	0	NaN	0.287788	0.991254	-0.183959	-0.394527	3.24889	0.0026	-1.79668	-3.8175	1.22354	0.149333	-1.1789	-1.66277	1.0588	0.225887	0.994943	1.44718
712	T08H10.1	Q22352	Aldo_ket_red domain-containing protein	exc-15 CELE_T08H10.1 T08H10.1	unreviewed	+			+	+						0.944922	0.027759	0.662527	0.139544	0.909626	1.05734	0.18393	0.470076	0.425959	0.385241	1.63646	0.00183929	1.72843	2.24347	2.22444	0	1.96869	2.92271	0.180162	0.990235	-0.483666	-0.387804	0.479119	0.61677	0.818808	0.839197	0.732644	0.354711	1.05906	1.16696	0.817824	0.26459	-1.54273	-1.35245
716	T10B10.2	Q22370	Peptidase_M16 domain-containing protein	ucr-2.2 CELE_T10B10.2 T10B10.2	unreviewed	+	+	+	+	+						8.3837	0	3.96323	0	2.88813	5.5243	4.12557	0	3.04969	5.87542	4.19896	0	2.8224	5.79986	4.27903	0	2.96152	6.02925	0.299036	0.984769	0.161557	0.378875	0.14007	0.94179	-0.0657368	-0.173989	0.151535	0.951883	0.0733871	0.190574	0.194601	0.953382	0.0881696	0.232962
717	T10B5.5a	Q9TZS5	T-complex protein 1 subunit eta (TCP-1-eta) (CCT-eta)	cct-7 CELE_T10B5.5 T10B5.5	unreviewed	+	+	+	+	+						3.20017	0.000128	1.59935	0.00672566	2.07721	2.30585	3.39117	0	2.57409	4.55648	3.16237	0.00044898	2.34221	4.13665	2.84298	0	2.53277	3.86266	0.329459	0.955301	0.496878	0.590147	0.158374	0.896129	0.264997	0.314468	0.269284	0.8465	0.455559	0.507548	0.0399922	0.967122	0.0413189	0.0739691
718	T11B7.4b	G5EEL1	ALP/Enigma encoding	alp-1 CELE_T11B7.4 T11B7.4	unreviewed	+	+	+	+	+		+				3.31697	0	0.999368	0.0359158	1.76207	1.59134	1.81332	0.00108235	2.6776	2.68117	2.64	0.000419048	3.7647	3.9934	1.84303	0	2.84192	2.74875	0.744041	0.650562	0.915527	1.13889	2.04486	0.00409756	2.00262	2.75207	0.830947	0.296274	1.07985	1.27078	0.126596	0.954724	-0.164324	-0.239294
720	T14F9.1	Q22494	Probable V-type proton ATPase subunit H 2 (V-ATPase subunit H 2) (Vacuolar proton pump subunit H 2)	vha-15 T14F9.1	reviewed	+	+	+	+	+						3.18661	0.000130081	1.15394	0.0248623	1.83755	1.77463	2.4666	0	2.5614	3.4246	2.49555	0.000335878	2.55429	3.45643	2.61522	0	2.71487	3.65999	0.513787	1	0.723842	0.854112	0.514952	0.599874	0.716732	0.853326	0.655742	0.444212	0.877316	1.04161	0.596482	0.838263	-0.153475	-0.47744
722	T14G12.3	Q22508	Uncharacterized protein	tag-18 CELE_T14G12.3 T14G12.3	unreviewed	+	+	+	+	+						8.2526	0	3.86846	0	4.76748	6.32327	4.02551	0	4.85538	6.65975	3.60835	0	4.29297	5.68218	3.76104	0	4.4977	6.027	0.184812	0.993684	0.0879049	0.227658	0.965302	0.400433	-0.474512	-1.0506	0.543302	0.776034	-0.269783	-0.626666	1.16083	0.489113	0.357687	0.988693
727	T18D3.4	P12845	Myosin-2 (Myosin heavy chain C) (MHC C)	myo-2 T18D3.4	reviewed											0.478379	0.147604	NaN	1	0	NaN	0.181871	0.501231	0.289366	0.352304	0.606398	0.101995	0.557633	0.877676	NaN	1	0	NaN	0.418853	0.936764	0.636284	0.728516	0.904543	0.227957	0.904552	1.27966	NaN	1	0	NaN	0.507313	0.602068	0.747027	0.853536
731	T20F5.2	P91477	Proteasome subunit beta type-2 (Proteasome subunit beta 4)	pbs-4 T20F5.2	reviewed	+		+						+		2.54978	0.000581006	0.901744	0.104992	0.684809	1.17114	4.21983	0	1.03933	3.41141	NaN	1	0	NaN	NaN	1	0	NaN	0.393171	0.958759	0.354525	0.595476	1.17877	0.0778974	-1.25534	-1.65139	1.35531	0.122111	-1.1029	-1.73866	3.17002	0.00333333	1.45743	3.41222
732	T20G5.1	P34574	Probable clathrin heavy chain 1	chc-1 T20G5.1	reviewed	+		+	+	+						2.17443	0.00107177	0.82216	0.0713991	1.2886	1.31185	3.34076	0	1.88504	3.98507	3.2591	0.000411215	1.94022	3.95166	3.38951	0	1.92195	4.06618	0.345027	0.981391	0.596434	0.633546	0.37956	0.756234	0.651621	0.687202	0.370913	0.77556	0.633348	0.672851	0.125764	0.974	-0.0369139	-0.119083
733	T20G5.2	P34575	Probable citrate synthase, mitochondrial (EC 2.3.3.16)	cts-1 T20G5.2	reviewed											0.377447	0.223876	0.778117	0.110281	0.87007	1.15551	0.698068	0.124122	0.649524	0.99679	0.507974	0.145003	0.495196	0.765238	0.119573	0.614553	0.193878	0.24097	0.204682	0.983879	-0.220547	-0.3516	0.388182	0.798644	-0.374874	-0.602203	0.533319	0.601376	-0.676192	-0.859631	0.408574	0.756485	0.455646	0.658231
734	T20H4.3a	Q22620	proline--tRNA ligase (EC 6.1.1.15) (Prolyl-tRNA synthetase)	pars-1 CELE_T20H4.3 T20H4.3	unreviewed											0.48831	0.171047	0.694735	0.169971	0.64176	0.990397	0.436829	0.245602	0.480255	0.695072	0.319055	0.302743	0.332033	0.518263	0.0417715	0.843256	-0.0627236	-0.0868615	0.232796	0.994867	-0.161506	-0.33646	0.879677	0.625647	-0.309728	-0.820087	1.10888	0.274585	-0.704484	-1.32512	0.675911	0.518145	0.542978	0.923888
735	T21B10.2a	Q27527	Enolase (EC 4.2.1.11) (2-phospho-D-glycerate hydro-lyase) (2-phosphoglycerate dehydratase)	enol-1 T21B10.2	reviewed	+	+	+	+	+						2.42481	0.000502857	0.915346	0.0487963	1.50291	1.45382	3.19261	0	2.18009	4.06399	3.29931	0.00044	2.09517	4.11731	3.78308	0	2.44335	4.94543	0.35812	0.973379	0.677177	0.666469	0.310071	0.806211	0.592254	0.589254	0.54661	0.520618	0.940441	0.940885	0.503831	0.785696	-0.263263	-0.599271
736	T21B10.7	P47207	T-complex protein 1 subunit beta (TCP-1-beta) (CCT-beta)	cct-2 cctb T21B10.7	reviewed	+	+	+	+	+						5.62806	0	2.45835	0.000918033	3.04397	3.56552	3.82081	0	3.40378	5.64166	3.9782	0	3.42821	5.90223	4.00598	0	3.5273	6.00471	0.261814	0.988226	0.359809	0.470784	0.292626	0.852015	0.384248	0.51341	0.38119	0.776889	0.483335	0.641863	0.248039	0.933192	-0.123526	-0.306629
738	T21D12.4	O16785	Paralyzed arrest at two-fold protein 6 (Actopaxin homolog) (Parvin-like protein)	pat-6 T21D12.4	reviewed	+				+						1.20245	0.0228712	0.30322	0.553026	0.2531	0.459698	NaN	1	0	NaN	NaN	1	0	NaN	1.50528	0.0131719	0.948185	1.7596	0.499182	0.945269	-0.385391	-0.696913	0.171363	0.894494	-0.191104	-0.302214	0.768274	0.433676	0.695085	1.07523	1.71136	0.093125	-1.08048	-1.99583
739	T21E12.4a	Q19020	Dynein heavy chain, cytoplasmic (Dynein heavy chain, cytosolic) (DYHC)	dhc-1 T21E12.4	reviewed	+		+	+	+						2.28611	0.00132093	0.857385	0.100806	0.773846	1.184	3.13683	0	1.41707	3.34195	2.04871	0.00137037	1.17542	2.30883	2.86298	0	1.34632	3.05927	0.744092	0.767	0.643228	1.03041	0.366515	0.804323	0.401575	0.595191	0.630342	0.561639	0.572473	0.904468	0.151427	0.943866	0.0707555	0.186907
740	T21G5.3	P34689	ATP-dependent RNA helicase glh-1 (EC 3.6.4.13) (Germline helicase 1)	glh-1 T21G5.3	reviewed				+							0.730269	0.0742642	0.734929	0.218101	0.438	0.890487	0.0832255	0.725676	-0.116671	-0.165046	1.70624	0.00742007	0.872874	1.8315	0.600515	0.143911	0.454865	0.815209	0.482099	0.938563	-0.554671	-0.767393	0.691451	0.600413	0.434874	0.861556	0.0149986	1	0.0168653	0.0290702	0.457528	0.703797	-0.571536	-0.749667
742	T22A3.4a	Q8I4F7	Histone-lysine N-methyltransferase set-18 (EC 2.1.1.357)	set-18 T22A3.4	reviewed	+	+	+	+	+						8.42252	0	4.44319	0	2.63791	5.95717	4.27505	0	2.77316	5.86155	4.52674	0	2.42172	5.82728	4.62289	0	2.5467	6.09004	0.232592	0.994874	0.135254	0.31116	0.627074	0.803831	-0.216191	-0.59361	0.217616	0.928914	-0.0912108	-0.248136	0.494383	0.786196	0.226465	0.553592
744	T22C1.6	Q22666	Transport and Golgi organization protein 1 homolog	CELE_T22C1.6 T22C1.6	unreviewed	+	+			+						2.13786	0.00221097	2.67104	0.00339048	-0.943418	-2.46008	NaN	1	0	NaN	NaN	1	0	NaN	2.1731	0.00263415	-1.11774	-2.34886	1.87075	0.193867	0.970274	2.01963	0.677334	0.551096	0.506555	0.902828	0.235961	0.906228	-0.174324	-0.349515	1.77928	0.0744828	1.1446	2.08887
749	T22F3.3b	Q86NC1	Alpha-1,4 glucan phosphorylase (EC 2.4.1.1)	pygl-1 CELE_T22F3.3 T22F3.3	unreviewed	+	+	+	+	+						2.62241	0.000357143	1.05109	0.0378163	1.38456	1.56855	3.98782	0	2.10063	4.85762	3.62726	0.000458333	1.77984	4.15362	3.89076	0	1.80923	4.43105	0.489127	0.983061	0.716065	0.825971	0.240878	0.837024	0.39528	0.456667	0.265126	0.848491	0.424669	0.494424	1.00981	0.631193	0.291397	0.835637
750	T22F3.4a	Q94300	60S ribosomal protein L11-1	rpl-11.1 T22F3.4	reviewed	+	+	+	+	+						2.89746	0.000691892	1.99605	0.00746218	1.16001	2.25886	1.37071	0.028739	0.734386	1.51032	1.50812	0.00874912	0.828891	1.67215	1.40312	0.0186667	0.790216	1.57577	1.70007	0.562979	-0.425623	-1.2692	1.12148	0.511716	-0.331118	-0.934442	1.17774	0.467419	-0.369793	-1.01274	0.21319	0.947061	-0.0558305	-0.183403
752	T23D8.4	O02328	Eukaryotic translation initiation factor 3 subunit C (eIF3c) (Eukaryotic translation initiation factor 3 subunit 8)	eif-3.C T23D8.4	reviewed	+		+	+	+						1.28667	0.0221852	0.0834407	0.847464	-0.0799432	-0.146283	1.72906	0.0207764	0.706704	1.67853	1.38985	0.0408	0.442825	1.19545	1.98527	0.0135385	0.656938	1.73531	1	0.51513	0.786647	1.30062	0.662331	0.548517	0.522768	0.901991	0.987532	0.302811	0.736881	1.2633	0.064278	0.96932	0.0497661	0.104737
754	T23E7.2e	Q8MXJ1	Aggrecan core protein	CELE_T23E7.2 T23E7.2	unreviewed	+	+	+	+	+						5.73211	0	2.50704	0.000933333	2.92053	3.59248	3.06556	0	3.48614	4.53643	2.79911	0.000435644	3.27105	4.08755	3.06904	0	3.45416	4.5306	1.04305	0.63869	0.565613	1.17654	0.464714	0.776986	0.350519	0.648495	1.02781	0.381652	0.533629	1.13965	0.0830072	0.972	0.0319834	0.0942639
755	T23F11.1	P49596	Probable protein phosphatase 2C T23F11.1 (PP2C) (EC 3.1.3.16)	ppm-2 T23F11.1	reviewed			+		+						0.563849	0.113143	0.0859304	0.81977	0.134349	0.175234	1.7362	0.00983636	0.897681	1.87167	0.0883864	0.685891	0.160462	0.186704	1.59123	0.0119048	0.914865	1.79322	0.759269	0.716	0.763332	1.09815	0.0113345	0.989204	0.0261135	0.026762	0.747254	0.430041	0.780517	1.09471	0.0420388	0.969791	-0.0171847	-0.0502222
757	T24B8.1a	Q22716	60S ribosomal protein L32	rpl-32 CELE_T24B8.1 T24B8.1	unreviewed											0.114009	0.636185	0.226985	0.571776	0.353224	0.427708	0.122838	0.614031	-0.205021	-0.248825	0.0701314	0.744751	0.122052	0.148505	0.0469752	0.824105	0.0858636	0.102358	1.69041	0.419882	-0.558245	-1.47483	0.647158	0.797404	-0.231172	-0.622968	0.553019	0.781714	-0.267361	-0.628883	0.630957	0.726077	-0.290884	-0.692899
763	T25C8.2	O45815	ACTin	act-5 CELE_T25C8.2 T25C8.2	unreviewed	+	+	+	+	+						2.74124	0.000216216	1.62011	0.00342308	2.91538	2.48855	1.49547	0.00289005	2.64158	2.29729	1.43171	0.00200881	2.5479	2.20764	1.40732	0.00442009	2.52339	2.17522	0.566937	0.9842	-0.273804	-0.642876	0.741052	0.61794	-0.367486	-0.829162	0.720532	0.621111	-0.391995	-0.842061	0.290001	0.922653	0.118191	0.319456
764	T25F10.6a	Q23050	CaLponIn-liKe proteins	clik-1 CELE_T25F10.6 T25F10.6	unreviewed	+	+	+	+	+						1.92709	0.0036494	1.69059	0.00771875	1.45605	2.18768	1.44979	0.0195671	0.926578	1.7065	1.32655	0.00890141	0.992848	1.65836	1.44435	0.0125197	1.04609	1.77737	0.795422	0.78294	-0.529471	-0.998236	0.556677	0.665	-0.463201	-0.787836	0.495933	0.736398	-0.409957	-0.709859	0.231355	0.945	-0.119514	-0.292698
767	T27A3.2a	P91502		T27A3.2		+		+		+						1.19746	0.0229415	0.776093	0.124283	0.734115	1.09967	1.54586	0.00999095	1.06913	1.86711	0.374779	0.234147	0.410365	0.606883	1.40555	0.015	0.942865	1.68627	0.471698	0.979381	0.335017	0.642433	0.312401	0.84634	-0.32375	-0.507973	0.283777	0.897766	0.208751	0.412741	0.491823	0.88471	0.126266	0.398224
768	T27E4.8	P34696	Heat shock protein Hsp-16.1/Hsp-16.11	hsp-16.1 hsp16-1b T27E4.8	reviewed	+	+	+	+	+						3.34067	0.000219178	2.7501	0.00113636	1.19954	2.82213	2.72488	0.000658228	1.2955	2.90568	1.72821	0.00504688	1.01035	1.9575	2.33909	0.000870466	1.18543	2.52452	0.276325	0.984566	0.0959582	0.279147	0.328058	0.847292	-0.189187	-0.424854	0.0266436	0.996406	-0.0141144	-0.0370115	0.212304	0.953049	0.110073	0.270714
769	T27E4.9	P02513	Heat shock protein Hsp-16.48/Hsp-16.49	hsp-16.48 hsp16-48 hsp16-48a T27E4.3	reviewed	+	+	+	+	+						9.67863	0	5.03818	0	5.03736	8.899	6.19616	0	5.17549	11.7834	4.67588	0	5.17107	8.15942	6.02718	0	5.20134	11.3885	0.186708	0.9966	0.138126	0.281965	0.106383	0.92351	0.133711	0.201488	0.214968	0.903119	0.163973	0.325038	0.0733973	0.968935	-0.025847	-0.0792338
770	T27E9.1	O45865	ADP/ATP translocase (ADP,ATP carrier protein)	ant-1.1 CELE_T27E9.1 T27E9.1	unreviewed	+		+	+	+						2.31706	0.003296	0.983504	0.120106	-0.53873	-1.11954	1.45929	0.0322063	-0.637842	-1.46743	1.83308	0.00744776	-0.799833	-1.83456	1.89746	0.0074087	-0.904553	-1.97644	0.215212	0.984769	-0.099112	-0.258201	0.679923	0.754123	-0.261104	-0.677255	0.866979	0.558684	-0.365823	-0.886986	0.935037	0.693282	0.266711	0.77235
771	T27E9.7	G5EFG4	ABC transporter, class F	abcf-2 CELE_T27E9.7 T27E9.7	unreviewed	+	+	+	+	+						2.75633	0.000470588	1.86357	0.00705263	1.37944	2.29815	2.00123	0.00191209	1.41162	2.4317	2.22424	0.000247191	1.53633	2.69715	2.07806	0.00163265	1.32566	2.43971	0.0325336	0.998797	0.0321832	0.0595172	0.187185	0.898086	0.156896	0.296855	0.0639699	0.957457	-0.0537801	-0.107843	0.117811	0.9431	0.0859632	0.182248
774	T28D6.2	O18154	Tubulin alpha chain	tba-7 CELE_T28D6.2 T28D6.2	unreviewed	+	+	+	+	+						1.21234	0.0161282	1.12118	0.0380725	1.18128	1.57341	1.81991	0.00242162	1.62719	2.38038	1.41227	0.00622901	1.31852	1.88352	0.84173	0.0392739	1.13216	1.29549	0.515713	0.932026	0.445911	0.746113	0.122901	0.92756	0.137243	0.22226	0.0273528	0.981771	-0.0491166	-0.0602524	0.389948	0.754964	0.495028	0.654946
776	T28D9.2b	Q10021	Probable splicing factor, arginine/serine-rich 5 (CeSC35-2) (RNA-binding protein srp-3)	rsp-5 srp-3 T28D9.2	reviewed	+			+	+				+		1.50786	0.00587324	0.744279	0.114881	0.920633	1.14069	NaN	1	0	NaN	1.05199	0.0129356	1.19473	1.51488	1.21485	0.0185352	0.996301	1.57421	1.33273	0.248889	-1.53719	-1.88684	0.13632	0.900091	0.274098	0.285619	0.0406508	0.968621	0.0756683	0.0893898	1.96348	0.0281818	-1.61286	-2.50642
778	W01B11.3	O45012	Nop domain-containing protein	nol-58 CELE_W01B11.3 W01B11.3	unreviewed	+	+		+							0.792667	0.0474986	1.47935	0.0129272	1.36594	1.96206	0.0821699	0.70991	0.160087	0.177126	2.48855	0.000251429	1.31184	2.74595	0.589625	0.102162	0.770052	0.944619	0.737036	0.611259	-1.20585	-1.20389	0.0396248	0.980381	-0.0541024	-0.0803041	0.353985	0.775589	-0.595888	-0.644146	0.288809	0.793624	-0.609965	-0.564637
779	W02B12.3a	Q23121	Probable splicing factor, arginine/serine-rich 1 (CeSRp75) (RNA-binding protein srp-5)	rsp-1 srp-5 W02B12.3	reviewed	+			+			+			+	5.73783	0	NaN	1	0	NaN	NaN	1	0	NaN	3.67121	0.000473118	1.80769	4.22482	NaN	1	0	NaN	NaN	1	0	NaN	4.6924	0	2.15071	5.67138	NaN	1	0	NaN	NaN	1	0	NaN
781	W02D3.11a	Q9BIB7	HnRNP F homolog	hrpf-1 CELE_W02D3.11 W02D3.11	unreviewed	+						+				1.20801	0.0163418	NaN	1	0	NaN	0.477354	0.212276	-0.549634	-0.760968	0.929647	0.0805289	0.394553	0.948361	0.594269	0.103897	-0.716573	-0.932069	0.520427	0.975487	0.604568	0.822412	3.13118	0.00216667	1.54875	3.47688	0.319189	0.805178	0.437629	0.560628	0.0782154	0.950374	0.166939	0.172403
785	W03D2.4	O02115	Proliferating cell nuclear antigen (PCNA)	pcn-1 W03D2.4	reviewed	+	+	+	+	+						4.81117	0	2.41441	0.0008	2.16673	3.20918	3.89994	0	2.42699	5.0733	3.59353	0	2.2677	4.57878	4.19406	0	2.33831	5.33933	0.230466	0.991151	0.260254	0.397252	0.0780426	0.94798	0.10097	0.151686	0.151987	0.923111	0.171581	0.271666	0.177103	0.948252	0.0886736	0.224552
789	W04D2.1a	Q23158	AcTiniN	atn-1 CELE_W04D2.1 W04D2.1	unreviewed	+			+			+				2.22548	0.000893401	0.00444408	0.989234	0.00704384	0.00965447	0.186602	0.513274	-0.233091	-0.338105	1.94128	0.000549451	1.89607	2.60609	0.691777	0.0801807	0.75847	1.03713	0.186095	0.995114	-0.240135	-0.340427	1.88269	0.00573913	1.88902	2.54442	0.661613	0.462017	0.751426	1.00716	1.0071	0.245786	-0.991561	-1.40209
791	W05G11.6	O44906	phosphoenolpyruvate carboxykinase (GTP) (EC 4.1.1.32)	pck-1 CELE_W05G11.6 W05G11.6	unreviewed	+	+	+	+	+						2.72714	0.000359281	1.75453	0.007104	1.41592	2.22463	3.52247	0	1.65287	3.91948	1.52594	0.00620532	1.11509	1.87907	3.67187	0	1.73864	4.14842	0.228977	0.990652	0.236952	0.384227	0.229261	0.85301	-0.300824	-0.412959	0.331006	0.838902	0.322724	0.52448	0.191008	0.951515	-0.085772	-0.227839
793	W06H3.3a	G5EC98		W06H3.3		+		+						+		1.9964	0.00212766	0.68435	0.173879	0.645335	0.983579	3.54816	0	1.28412	3.46686	0.759062	0.0557126	0.717328	1.07808	NaN	1	0	NaN	0.731737	0.762	0.638789	1.01848	0.0411241	0.974699	0.0719929	0.0890663	1.15617	0.16614	-1.1608	-1.59698	2.91182	0.00363636	1.79959	3.50114
794	W06H8.1f	Q86S80	Receptor Mediated Endocytosis	rme-1 CELE_W06H8.1 W06H8.1	unreviewed											0.241006	0.37151	NaN	1	0	NaN	0.317303	0.318592	-0.515966	-0.581079	0.00361855	0.986273	-0.0064044	-0.00809848	NaN	1	0	NaN	0.154114	0.985434	0.222138	0.295432	0.86738	0.295107	0.731699	1.17122	NaN	1	0	NaN	0.115957	0.950482	-0.161817	-0.225116
796	W07E11.1a	G5EF05	glutamate synthase (NADH) (EC 1.4.1.14)	CELE_W07E11.1 W07E11.1	unreviewed											0.207048	0.489029	0.434132	0.426	-0.322221	-0.60673	0.162558	0.591792	-0.150882	-0.270596	0.59929	0.113326	-0.501239	-0.842231	0.19528	0.499624	-0.197097	-0.32973	0.343617	0.986221	0.171339	0.414144	0.271865	0.868623	-0.179018	-0.379348	0.176589	0.928431	0.125124	0.263028	0.0529166	0.972354	0.0462155	0.0911486
798	W07G4.4	Q27245	Putative aminopeptidase W07G4.4 (EC 3.4.11.-)	lap-2 W07G4.4	reviewed				+	+						0.326248	0.275059	0.592399	0.217324	0.615129	0.892086	0.109035	0.656447	0.1654	0.217409	1.64967	0.0208516	0.516933	1.39984	2.64494	0.00407407	0.768658	2.18802	0.25595	0.988967	-0.449728	-0.489356	0.0731821	0.95358	-0.0981956	-0.144234	0.120682	0.939802	0.15353	0.227527	0.504303	0.65152	-0.603258	-0.806562
799	W08E12.7	Q9N5B3	Peptidase_M24 domain-containing protein	CELE_W08E12.7 W08E12.7	unreviewed	+	+	+	+	+						7.36672	0	4.12654	0	3.06439	5.88772	3.86652	0	3.09622	5.52845	3.47996	0	2.91553	4.87446	3.99943	0	3.06659	5.70294	0.0586548	1	0.031826	0.0812284	0.234769	0.893905	-0.148862	-0.326286	0.00504359	0.996989	0.00219679	0.00635585	0.0472076	0.964294	0.0296292	0.0706437
800	W08E3.3a	P91917	Obg-like ATPase 1	ola-1 tag-210 W08E3.3	reviewed	+	+	+	+	+						8.22393	0	4.2131	0	2.75864	5.76446	4.06942	0	2.8189	5.6185	4.11243	0	2.7269	5.60152	3.84184	0	2.72774	5.24125	0.163044	0.986912	0.0602598	0.175972	0.109368	0.965745	-0.0317421	-0.103286	0.0612789	0.974605	-0.030901	-0.0815965	0.165191	0.946083	0.0911608	0.220723
803	W09C5.6a	Q9U332	60S ribosomal protein L31	rpl-31 W09C5.6	reviewed	+	+	+	+	+						1.99394	0.00128972	1.23771	0.0121905	2.70799	1.99515	1.09062	0.0137719	2.43572	1.78666	1.2361	0.00398419	2.70379	1.99273	1.12742	0.011498	2.51742	1.8401	0.902313	0.945525	-0.27227	-0.771555	0.0154818	0.994328	-0.00419617	-0.0143861	0.462295	0.845914	-0.190572	-0.493802	0.140644	0.947977	-0.0816984	-0.194431
806	W09H1.6b	O45904	Galectin	lec-1 CELE_W09H1.6 W09H1.6	unreviewed											0.425645	0.141594	0.126162	0.708973	-0.446984	-0.292529	0.199785	0.423901	-0.630488	-0.435605	0.424211	0.110322	1.54421	0.849766	0.127911	0.546374	0.443172	0.295356	0.102006	0.98416	-0.183504	-0.213095	0.810472	0.159318	1.99119	1.39898	0.546821	0.533217	0.890156	0.930602	0.90044	0.273143	-1.07366	-1.3355
807	W10C8.5	O45011	arginine kinase (EC 2.7.3.3)	CELE_W10C8.5 W10C8.5	unreviewed	+	+	+	+	+						7.17086	0	3.13104	0	2.49829	4.19212	3.55305	0	2.60667	4.7812	3.57498	0	2.6791	4.85747	3.55112	0	2.6767	4.82504	0.2242	0.984367	0.108381	0.275021	0.38503	0.850299	0.180813	0.446266	0.367107	0.885775	0.178416	0.434502	0.370144	0.950721	-0.0700345	-0.248251
811	Y105C5B.28a	Q9U307	Glutamine synthetase (EC 6.3.1.2)	gln-3 CELE_Y105C5B.28 Y105C5B.28	unreviewed	+	+	+	+	+						4.0556	0	1.39053	0.0076	2.6714	2.17603	5.32767	0	3.76679	8.4785	5.58194	0	3.99154	9.19016	5.51503	0	3.84273	8.90408	0.49562	0.896816	1.09539	0.90585	0.623868	0.353878	1.32014	1.09385	0.539724	0.493395	1.17133	0.97106	0.242876	0.950634	-0.0759416	-0.232258
812	Y105E8A.16	Q8WQA8	40S ribosomal protein S20	rps-20 CELE_Y105E8A.16 Y105E8A.16	unreviewed			+	+	+						0.282039	0.276423	0.0428039	0.89352	-0.151542	-0.105804	1.53975	0.0257613	0.702261	1.57574	1.81634	0.00352653	1.03947	2.04004	1.36345	0.0192561	0.806106	1.56304	0.292235	0.971131	0.853804	0.601281	0.429587	0.616988	1.19101	0.830307	0.329864	0.768841	0.957648	0.666891	0.150429	0.945569	-0.103844	-0.223992
814	Y105E8A.6	Q9NEZ5	LIM domain-containing protein unc-95	unc-95 Y105E8A.6	reviewed	+			+			+				1.21183	0.0131688	0.0575645	0.882749	0.0874052	0.118726	0.157293	0.541629	0.260887	0.311856	2.48359	0.000307692	1.95805	3.18114	0.374207	0.194653	0.723499	0.695265	0.0999422	0.980338	0.173481	0.207309	2.38569	0.00317647	1.87065	3.03715	0.320594	0.777041	0.636094	0.611154	0.201595	0.886758	-0.462612	-0.417478
818	Y106G6H.2	Q9U302	Polyadenylate-binding protein (PABP)	pab-1 CELE_Y106G6H.2 Y106G6H.2	unreviewed	+	+	+	+	+						4.50407	0	2.56243	0.000823529	2.02336	3.2965	2.44629	0.000438356	1.99058	3.15988	2.59558	0.000346457	2.35931	3.49468	2.38319	0	2.07607	3.13535	0.0827708	1	-0.0327821	-0.0955321	0.650013	0.702968	0.335949	0.750349	0.0861362	0.96605	0.052712	0.124955	0.128008	0.946282	-0.085494	-0.189689
819	Y106G6H.3a	Q9XWS4	60S ribosomal protein L30	rpl-30 CELE_Y106G6H.3 Y106G6H.3	unreviewed	+	+		+	+						1.62252	0.00549466	1.59438	0.00754198	1.63757	2.17137	0.560911	0.199197	0.465297	0.792291	3.14775	0.00118227	0.7837	2.42398	2.27688	0.00338756	1.00339	2.30557	0.909129	0.463805	-1.17227	-1.37254	0.780422	0.306056	-0.853869	-1.15179	0.503046	0.664458	-0.63418	-0.815973	0.607284	0.58631	-0.538092	-0.868462
824	Y111B2A.18	Q9NEW6	Probable splicing factor, arginine/serine-rich 3 (CeSF2) (CeSF2/ASF)	rsp-3 Y111B2A.18	reviewed	+		+	+	+						1.16543	0.0172539	0.764364	0.0893821	-1.17027	-1.2256	2.44853	0.000675325	-1.72631	-3.01552	1.76164	0.00243103	-1.27757	-2.15716	2.26357	0.00021164	-1.38656	-2.63027	0.305422	0.953365	-0.556043	-0.575897	0.048442	0.970595	-0.107305	-0.110018	0.107235	0.941058	-0.216294	-0.228997	0.431156	0.781685	-0.339748	-0.616521
825	Y113G7A.3	Q9U2Z1	Protein transport protein SEC23	sec-23 CELE_Y113G7A.3 Y113G7A.3	unreviewed	+			+						+	1.57175	0.00499634	0.616095	0.167252	0.860577	0.997003	0.646366	0.10749	0.908902	1.04074	3.37418	0.000357724	1.49513	3.61581	NaN	1	0	NaN	0.0180464	0.989776	0.0483251	0.0436016	0.439045	0.699572	0.634557	0.750088	1.13925	0.151789	-1.43228	-1.66826	1.16259	0.137048	1.48061	1.70425
826	Y113G7B.17	Q9U2X0	Protein arginine N-methyltransferase 1 (EC 2.1.1.319)	prmt-1 epg-11 Y113G7B.17	reviewed											0.219373	0.387413	0.263739	0.502585	-0.501467	-0.510892	0.108259	0.65659	0.172207	0.218629	0.153309	0.529039	0.253401	0.30438	0.377423	0.233203	0.465555	0.631617	0.427193	0.93456	0.673675	0.747318	0.460046	0.649295	0.754869	0.803534	0.7144	0.396255	0.967022	1.12489	0.298336	0.838432	-0.293347	-0.479389
829	Y18D10A.17	Q9XW17	Protein LSM14 homolog car-1 (Cytokinesis, apoptosis, RNA-associated protein car-1)	car-1 Y18D10A.17	reviewed	+			+	+						1.74681	0.0049403	0.191271	0.66071	0.221642	0.338158	NaN	1	0	NaN	2.23268	0.00117647	1.15355	2.42158	2.03371	0.00727753	0.857585	2.00708	0.268766	0.98543	-0.337086	-0.470132	1.00297	0.168989	0.931908	1.37376	0.680095	0.490772	0.635944	0.975691	1.57102	0.131886	-0.97303	-1.82231
830	Y18D10A.19	Q9U2Q8	peptidylprolyl isomerase (EC 5.2.1.8)	fkb-2 CELE_Y18D10A.19 Y18D10A.19	unreviewed	+	+	+	+	+						2.55206	0.000361446	0.948325	0.0449231	1.52416	1.49339	2.94536	0	2.10668	3.74747	3.41514	0	2.26022	4.37013	3.53606	0	2.36481	4.5883	0.313199	0.956995	0.582529	0.591265	0.427796	0.695363	0.736063	0.762344	0.503325	0.587247	0.840654	0.87134	0.588464	0.790262	-0.258126	-0.634914
831	Y18D10A.20	Q9XW16	Profilin-1	pfn-1 Y18D10A.20	reviewed	+	+	+	+	+						5.1821	0	2.25325	0.000777778	2.42803	3.12967	4.55772	0	3.03477	6.50075	4.41203	0	2.72925	6.00654	4.97334	0	2.98737	7.06709	0.484176	0.976093	0.606741	0.788119	0.212841	0.865041	0.301216	0.394192	0.457329	0.692349	0.55934	0.745208	0.0828337	0.971888	0.0474005	0.116508
834	Y22D7AL.5a	P50140	Chaperonin homolog Hsp-60, mitochondrial (Heat shock protein 60) (HSP-60)	hsp-60 hsp60 Y22D7AL.5	reviewed	+		+	+	+						2.02736	0.00290164	0.854711	0.093824	0.825163	1.20474	3.83757	0	1.32023	3.71514	2.68834	0.000543478	1.04599	2.60304	2.77933	0	1.27564	2.92457	0.485076	0.927237	0.49507	0.745287	0.178585	0.890604	0.220827	0.323883	0.398135	0.778757	0.45048	0.646146	0.0849077	0.969909	0.04459	0.114282
837	Y24D9A.4	Q966C6		Y24D9A.4												0.24079	0.446757	0.71428	0.242389	0.395404	0.841709	0.16974	0.652786	-0.0904875	-0.222636	0.0387241	0.87586	0.0373397	0.0698924	0.0351278	0.895288	0.0269079	0.0579222	0.915731	0.774649	-0.485891	-1.035	0.422225	0.79348	-0.358064	-0.621156	0.540473	0.73374	-0.368496	-0.713865	0.172357	0.944956	-0.117395	-0.252874
841	Y34D9A.6	Q9N456	Glutaredoxin domain-containing protein	glrx-10 CELE_Y34D9A.6 Y34D9A.6	unreviewed	+		+	+	+						2.41477	0.000783505	0.373264	0.407202	0.466547	0.627752	2.47099	0.000888889	1.42669	2.82755	3.72114	0.000389381	1.45384	3.83082	3.78503	0	1.52266	3.9745	0.810591	0.610231	0.960147	1.21567	0.938982	0.187956	0.987296	1.34136	1.0136	0.227571	1.05612	1.4325	0.122025	0.945413	-0.0959702	-0.194339
842	Y37E3.10a	Q9BKU3	Eukaryotic translation initiation factor 2 subunit 1 (Eukaryotic translation initiation factor 2 subunit alpha)	eif-2alpha CELE_Y37E3.10 Y37E3.10	unreviewed	+	+	+	+	+						2.36082	0.000729167	1.05162	0.0382708	1.41755	1.5774	2.67753	0	1.91964	3.35454	2.12128	0.000243094	1.59382	2.63963	2.61864	0	1.88978	3.2779	0.36575	0.978854	0.50209	0.631919	0.105698	0.923968	0.17627	0.216337	0.337971	0.794154	0.472224	0.59233	0.133414	0.971348	0.0298662	0.105019
843	Y37E3.17a	H2L0N9	FAD dependent oxidoreductase	CELE_Y37E3.17 Y37E3.17	unreviewed	+	+	+	+	+						8.71317	0	4.00274	0	3.92095	6.21161	4.25945	0	3.71376	6.53772	4.22592	0	3.58496	6.40024	4.36923	0	3.82142	6.79548	0.32813	0.982406	-0.207195	-0.442159	0.619841	0.714562	-0.335998	-0.734205	0.145207	0.939286	-0.0995326	-0.216033	0.350087	0.929056	-0.107662	-0.32407
844	Y37E3.7	P91913	60S acidic ribosomal protein P1 (Ribosomal protein large subunit P1)	rla-1 rpa-1 Y37E3.7	reviewed	+	+		+	+						2.26996	0.000618785	4.39359	0	2.63168	5.88602	0.171007	0.49376	0.396346	0.360865	2.77223	0.000354839	2.09569	3.55649	1.93008	0.000209424	1.93319	2.6085	1.3696	0.175143	-2.23533	-2.08534	0.827222	0.411688	-0.535989	-1.02342	0.68037	0.466492	-0.698492	-1.0035	0.760032	0.298031	-1.53684	-1.285
845	Y37E3.8a	Q9BKU5	60S ribosomal protein L27a	CELE_Y37E3.8 Y37E3.8	unreviewed	+		+		+						1.93936	0.00499259	0.101789	0.825275	-0.0808163	-0.164349	1.47469	0.0162261	-0.961804	-1.74745	0.706347	0.101301	-0.44991	-0.882532	1.20544	0.0342533	-0.667414	-1.35655	1.90282	0.200706	-0.880988	-1.95675	1.00448	0.508882	-0.369093	-0.948295	1.99781	0.1533	-0.586597	-1.63669	0.545947	0.752431	-0.294391	-0.653433
846	Y37E3.9	Q9BKU4	Mitochondrial prohibitin complex protein 1 (Prohibitin-1)	phb-1 Y37E3.9	reviewed	+	+	+	+	+						2.60534	0.000329114	0.96567	0.039602	1.70497	1.54445	5.26789	0	2.52456	6.86762	4.63115	0	2.47708	6.01944	5.10199	0	2.43814	6.54048	0.403753	0.934604	0.819587	0.749081	0.371068	0.745771	0.772106	0.699762	0.352572	0.766779	0.733169	0.669496	0.333546	0.954853	0.0864177	0.278314
848	Y38A10A.5	P27798	Calreticulin	crt-1 Y38A10A.5	reviewed	+				+			+	+		1.51399	0.00542446	0.0678113	0.850889	-0.112183	-0.142026	0.12086	0.624	-0.184901	-0.23981	0.544108	0.10384	0.681008	0.8718	1.66633	0.00293204	1.88087	2.32222	0.0373065	1	-0.0727181	-0.0831353	0.537908	0.552973	0.793191	0.898002	1.5151	0.0337778	1.99305	2.19515	1.61059	0.0418333	-2.06577	-2.31507
849	Y38A8.2	Q23237	Proteasome subunit beta type-3 (Proteasome subunit beta 3)	pbs-3 Y38A8.2	reviewed			+	+	+						0.349774	0.221273	0.380866	0.348658	0.688881	0.696715	0.992048	0.0359537	1.08913	1.42496	0.830819	0.0374756	0.937417	1.22679	1.08997	0.0210035	1.14549	1.53271	0.19736	0.990931	0.400249	0.400122	0.115425	0.917659	0.248535	0.248491	0.2339	0.864934	0.456606	0.461943	0.0344946	0.965057	-0.0563569	-0.0737759
850	Y38E10A.22a	H2KMK6	Armadillo-type protein	CELE_Y38E10A.22 Y38E10A.22	unreviewed	+			+	+		+	+	+		3.48538	0	NaN	1	0	NaN	NaN	1	0	NaN	1.27409	0.00961672	1.03249	1.63895	1.04415	0.0288754	0.972973	1.42561	NaN	1	0	NaN	3.56895	0.00371429	1.90601	4.2287	2.83874	0.0216	1.84649	3.46525	2.00434	0.031	-1.62499	-2.54976
854	Y38F2AR.2	Q95XS1	Translocon-associated protein subunit gamma (Signal sequence receptor subunit gamma)	trap-3 CELE_Y38F2AR.2 Y38F2AR.2	unreviewed	+		+						+		1.73687	0.00454962	0.0477353	0.897679	0.0790286	0.101439	1.04235	0.0402424	0.901299	1.39171	NaN	1	0	NaN	NaN	1	0	NaN	0.906744	0.596333	0.82227	1.24621	0.56427	0.596709	-0.589341	-0.856441	0.859742	0.352364	-0.744756	-1.17186	3.26995	0.004	1.56703	3.61125
857	Y39A1C.3	G5EDV3	CSD domain-containing protein	cey-4 CELE_Y39A1C.3 Y39A1C.3	unreviewed	+		+	+	+						1.64237	0.005	0.783817	0.087719	1.13499	1.23775	1.28942	0.0126372	1.42673	1.81103	1.48429	0.00341909	1.67266	2.07603	1.32019	0.0108477	1.51271	1.86731	0.287759	0.980112	0.291743	0.468792	0.561841	0.617648	0.537667	0.831134	0.360345	0.792395	0.377725	0.578573	0.174835	0.942521	-0.0859814	-0.219832
859	Y39E4A.3b	Q4A1S8	2-oxoisovalerate dehydrogenase subunit alpha (EC 1.2.4.4) (Branched-chain alpha-keto acid dehydrogenase E1 component alpha chain)	bckd-1a bckd-1A CELE_Y39E4A.3 Y39E4A.3	unreviewed	+		+	+	+		+	+			2.51191	0.000283871	0.20818	0.562551	0.535261	0.438073	1.38423	0.00417476	2.72097	2.17488	4.25201	0	3.46952	6.36749	4.07593	0	3.41792	6.05085	0.775824	0.452762	2.18571	1.37247	1.62259	0.00725	2.93426	2.49433	1.58065	0.0236364	2.88266	2.43548	0.286064	0.802827	-0.696948	-0.574115
861	Y39G10AR.8	Q95XR0	protein-synthesizing GTPase (EC 3.6.5.3)	eif-2gamma CELE_Y39G10AR.8 Y39G10AR.8	unreviewed	+	+	+	+	+						3.88872	0	1.52272	0.00727869	2.12147	2.23314	4.02848	0	2.84217	5.58032	3.85391	0	2.68737	5.22701	3.90709	0	2.69832	5.30539	0.472813	0.983174	0.7207	0.809556	0.351643	0.793036	0.565899	0.634124	0.361398	0.779891	0.576859	0.648214	0.735204	0.839196	0.143842	0.486246
862	Y39G8B.1b	Q9U2J6	Aldo_ket_red domain-containing protein	CELE_Y39G8B.1 Y39G8B.1	unreviewed	+		+	+	+						0.873734	0.0395814	0.238021	0.552917	0.405338	0.455682	1.3773	0.0194828	1.0091	1.70571	1.48283	0.00533333	1.32	1.94565	2.85527	0	1.40282	3.11034	0.33137	0.982484	0.603766	0.61843	0.50973	0.558094	0.91466	0.893649	0.671906	0.437859	0.997477	1.08926	0.396384	0.781989	-0.393711	-0.618931
863	Y40B10A.1b	Q3LFN1	FABP domain-containing protein	lbp-9 CELE_Y40B10A.1 Y40B10A.1	unreviewed	+						+				0.940513	0.036177	NaN	1	0	NaN	0.149462	0.563156	-0.234535	-0.293615	0.295932	0.416108	0.185595	0.401377	0.249647	0.383295	0.308077	0.438149	0.655233	0.755111	0.800732	1.018	2.71064	0.00442105	1.22086	2.81829	1.4775	0.0712258	1.34334	1.951	0.307134	0.809037	-0.542612	-0.575086
866	Y41E3.10a	Q9U2H9	Probable elongation factor 1-beta/1-delta 2 (EF-1-beta/delta 2)	eef-1B.2 Y41E3.10	reviewed	+	+	+	+	+						5.79716	0	3.1181	0.000982456	2.06269	3.90105	2.96302	0	2.03476	3.71932	3.0417	0.000376068	1.95308	3.7428	3.20129	0	2.07268	3.99613	0.0443648	1	-0.0279326	-0.0665873	0.253216	0.900114	-0.109617	-0.290864	0.0198414	0.994797	0.00998688	0.026914	0.0661496	0.970424	-0.0379195	-0.0938419
867	Y41E3.4a	O62431	Probable glutamine--tRNA ligase (EC 6.1.1.18) (Glutaminyl-tRNA synthetase) (GlnRS)	qars-1 ers-1 qrs-5 Y41E3.4	reviewed											0.164684	0.539275	0.349322	0.450503	-0.390685	-0.573969	0.41468	0.27374	-0.424951	-0.650295	0.624158	0.100237	-0.54644	-0.886196	0.333422	0.278192	-0.400011	-0.562079	0.037041	1	-0.0342655	-0.0658805	0.237622	0.888671	-0.155755	-0.334715	0.00785339	1	-0.0093255	-0.0155869	0.0233087	0.972831	-0.02494	-0.0441414
869	Y43B11AR.4	Q9N3X2	40S ribosomal protein S4	rps-4 Y43B11AR.4	reviewed				+							0.687029	0.139768	0.563158	0.304178	0.403931	0.754867	0.334248	0.428959	0.191419	0.430791	1.27187	0.0317134	0.549509	1.28033	0.626056	0.177198	0.327077	0.728869	0.351026	0.975844	-0.212512	-0.461579	0.2396	0.891252	0.145578	0.326229	0.107238	0.957018	-0.0768533	-0.16544	0.46433	0.88011	-0.135659	-0.408764
871	Y45F10B.13a	G5EDA8	Chitin-binding type-2 domain-containing protein	CELE_Y45F10B.13 Y45F10B.13	unreviewed	+						+				1.611	0.00541935	NaN	1	0	NaN	NaN	1	0	NaN	0.626499	0.0888828	0.618162	0.922841	0.163084	0.513323	-0.256979	-0.318318	NaN	1	0	NaN	2.87073	0.00327273	1.33273	3.05088	0.455601	0.740059	0.457588	0.702005	0.74201	0.416619	-0.799861	-1.09753
873	Y45F10D.12	O45946	60S ribosomal protein L18	rpl-18 Y45F10D.12	reviewed	+	+	+	+	+						5.24614	0	4.44708	0	2.79996	6.12242	4.20365	0	2.53653	5.54903	3.10004	0.000407407	2.15596	3.94629	3.26504	0	2.44159	4.31947	0.405618	0.952729	-0.263421	-0.541702	0.882317	0.314571	-0.643994	-1.13279	0.409592	0.780266	-0.358367	-0.611191	0.0893785	0.954016	0.0949459	0.161969
875	Y45G12B.1	Q9N4Y8	NADH-ubiquinone oxidoreductase 75 kDa subunit, mitochondrial	nuo-5 CELE_Y45G12B.1 Y45G12B.1	unreviewed	+	+	+	+	+						5.22308	0	2.06427	0.00116279	2.19104	2.83976	4.52753	0	2.63586	6.06541	4.64306	0	2.96108	6.55622	4.46942	0	2.99873	6.33793	0.357594	0.97198	0.444815	0.603792	0.684144	0.4	0.770039	1.03447	0.708664	0.430916	0.807685	1.07028	0.981925	0.513615	-0.36287	-0.931223
880	Y46H3A.2	P06581	Heat shock protein Hsp-16.41	hsp-16.41 hsp16-41 Y46H3A.2	reviewed	+	+	+	+	+						4.58414	0	2.98316	0.000861538	1.65722	3.45125	3.71449	0	1.89738	4.36256	4.64467	0	1.40846	4.40668	3.65924	0	1.7322	4.12973	0.282014	0.983409	0.240153	0.433786	0.372511	0.843955	-0.248759	-0.50755	0.0785918	0.966449	0.0749779	0.137945	0.214131	0.930558	0.165175	0.325315
881	Y46H3A.3a	P06582	Heat shock protein hsp-16.2	hsp-16.2 hsp-16 hsp16-2 Y46H3A.3	reviewed	+			+							0.909879	0.0493518	1.01385	0.0573214	-0.962283	-1.39579	0.366495	0.318171	-0.376722	-0.583757	1.01199	0.0263019	-0.794325	-1.31374	0.531201	0.157315	-0.481203	-0.777617	0.783552	0.767117	0.58556	1.02729	0.208779	0.889475	0.167957	0.32309	0.690259	0.566177	0.48108	0.894841	0.147569	0.946054	0.10448	0.2224
885	Y47G6A.10	Q9N3T5	AFG3-like protein spg-7 (EC 3.4.24.-)	spg-7 Y47G6A.10	reviewed	+			+							1.54001	0.0185296	NaN	1	0	NaN	NaN	1	0	NaN	1.61314	0.017798	-0.544912	-1.4252	NaN	1	0	NaN	NaN	1	0	NaN	0.675367	0.758608	-0.270714	-0.688087	NaN	1	0	NaN	NaN	1	0	NaN
886	Y47G6A.15	Q65XX4	DUF148 domain-containing protein	CELE_Y47G6A.15 Y47G6A.15	unreviewed	+			+			+				1.13109	0.017525	0.18984	0.627746	-0.327828	-0.373355	0.182558	0.48585	-0.346689	-0.368039	1.22122	0.00833094	1.372	1.72932	0.503341	0.141133	0.653389	0.82249	0.00855586	0.99482	-0.0188603	-0.0200649	1.55022	0.0191724	1.69983	2.14939	0.828477	0.310256	0.981217	1.2391	0.73795	0.377922	-1.00008	-1.15729
889	Y48B6A.2	Q9U2A8	60S ribosomal protein L37a	rpl-43 rpl-37a Y48B6A.2	reviewed	+	+		+	+						1.42306	0.00643357	1.92298	0.00182222	2.37472	2.73828	0.552394	0.123704	1.24591	0.996638	1.54933	0.00183111	2.03374	2.24155	1.8492	0.000625	2.02741	2.55699	0.573106	0.774439	-1.12881	-1.00508	0.28365	0.83329	-0.340975	-0.487365	0.500123	0.768453	-0.347309	-0.670966	0.393522	0.718573	-0.781498	-0.729774
892	Y48G8AL.5b	V6CLP2	tRNA (cytosine(34)-C(5))-methyltransferase (EC 2.1.1.203)	nsun-2 CELE_Y48G8AL.5 Y48G8AL.5	unreviewed	+	+	+		+						0.958644	0.0405862	1.24183	0.0377778	-0.934488	-1.56221	1.7851	0.0087156	-0.895946	-1.9003	0.641092	0.0945081	-0.554773	-0.903894	3.00763	0	-1.00525	-2.73065	0.0296182	1	0.0385423	0.0595823	0.290588	0.851255	0.379714	0.509577	0.064009	0.959881	-0.0707598	-0.119372	0.15947	0.954351	0.109302	0.235833
893	Y48G8AL.8	Q9BL19	60S ribosomal protein L17	rpl-17 Y48G8AL.8	reviewed	+	+		+							1.25336	0.0143042	1.09474	0.0316739	1.60208	1.66425	0.641284	0.101324	1.03476	1.06506	0.908422	0.0178562	1.40589	1.42736	0.721525	0.0560376	1.14181	1.17407	2.13687	0.326462	-0.567325	-1.65593	0.430463	0.831329	-0.196188	-0.486823	1.68311	0.273879	-0.460271	-1.32334	0.228742	0.956213	-0.107054	-0.275607
895	Y49A3A.2	Q9XW92	V-type proton ATPase catalytic subunit A (V-ATPase subunit A) (EC 7.1.2.2) (V-ATPase 69 kDa subunit) (Vacuolar H ATPase protein 13) (Vacuolar proton pump subunit alpha)	vha-13 Y49A3A.2	reviewed	+		+	+	+						1.76713	0.00300813	0.881476	0.0500367	1.66559	1.44353	3.03024	0	2.02196	3.78043	3.53923	0	2.11073	4.38694	3.28593	0	2.16051	4.15221	0.145227	0.996378	0.356374	0.314425	0.191072	0.865667	0.44514	0.399042	0.212472	0.885127	0.49492	0.43864	0.219029	0.931358	-0.138546	-0.305748
902	Y51H4A.3a	Q22038	Ras-like GTP-binding protein rhoA	rho-1 rhoa Y51H4A.3	reviewed	+		+	+	+						1.77268	0.00575265	0.826987	0.112279	0.749648	1.14823	3.14239	0.00066242	1.07332	2.90657	2.64236	0.000963351	1.00233	2.52137	3.01553	0	0.9897	2.7118	0.315621	0.969538	0.323669	0.510937	0.228424	0.867063	0.252677	0.39158	0.223028	0.892506	0.240052	0.37994	0.360897	0.956375	0.0836172	0.278611
903	Y51H7C.13a	Q9N3I1		Y51H7C.13		+			+			+				1.57965	0.00449231	NaN	1	0	NaN	0.225083	0.411834	0.454953	0.449579	1.88653	0.000248588	2.39832	2.70316	0.481511	0.131283	0.82279	0.842772	0.31271	0.949075	0.516267	0.575665	2.38744	0.004	2.45963	3.29526	0.646408	0.450667	0.884103	1.03414	0.154896	0.935324	-0.367836	-0.33144
905	Y53G8AL.2	Q9N3H3	NmrA domain-containing protein	nduf-9 CELE_Y53G8AL.2 Y53G8AL.2	unreviewed	+		+	+	+						1.45576	0.0128208	0.965823	0.0899355	0.684439	1.21608	1.18608	0.0325059	0.831114	1.46103	1.5943	0.00544061	1.11788	1.933	1.26581	0.0220208	0.838341	1.52104	0.203186	0.980845	0.146675	0.301821	0.707446	0.583299	0.433443	0.870241	0.237014	0.904699	0.153903	0.332578	0.00895574	0.986359	-0.00722742	-0.0153442
910	Y54E2A.11	Q9XWI6		Y54E2A.11		+	+	+	+	+						2.47533	0.000725389	1.02914	0.0459813	1.11628	1.46783	4.3058	0	1.48938	4.31863	3.36989	0.000325926	1.31399	3.3868	4.45481	0	1.63085	4.66733	0.286246	0.974987	0.373102	0.502484	0.134237	0.910844	0.197716	0.261675	0.419638	0.755044	0.514575	0.691868	1.5254	0.795429	-0.141472	-0.566045
915	Y54G9A.6	Q9XWH0	Mitotic checkpoint protein bub-3 (Budding uninhibited by benzimidazole 3)	bub-3 Y54G9A.6	reviewed	+								+		1.09283	0.0290746	NaN	1	0	NaN	0.133971	0.615486	0.166503	0.248993	NaN	1	0	NaN	NaN	1	0	NaN	1.25241	0.471349	0.631141	1.35177	NaN	1	0	NaN	NaN	1	0	NaN	2.24319	0.0494815	0.936603	2.21303
917	Y55F3AR.3a	Q9N358	T-complex protein 1 subunit theta (TCP-1-theta) (CCT-theta)	cct-8 Y55F3AR.3	reviewed	+	+	+	+	+						4.5732	0	2.06558	0.000717949	3.0098	3.05684	3.79275	0	3.53379	5.66671	3.89552	0	3.37428	5.74107	3.89937	0	3.62063	5.88342	0.300016	0.965981	0.523986	0.562029	0.202671	0.867743	0.364475	0.399569	0.363158	0.76453	0.610823	0.658502	0.10477	0.948252	-0.0868363	-0.171847
918	Y55F3BR.6a	Q9N350	SHSP domain-containing protein	CELE_Y55F3BR.6 Y55F3BR.6	unreviewed	+	+	+	+	+						7.46581	0	3.52412	0	2.68754	4.79711	3.79278	0	2.93781	5.32059	3.59508	0	2.61466	4.84001	3.65817	0	2.68194	4.96731	0.575516	0.991	0.250268	0.619543	0.152704	0.927485	-0.0728841	-0.190514	0.0103533	0.996693	-0.00560236	-0.0146656	0.762196	0.738907	0.255871	0.700185
924	Y57G11C.16	O18240	40S ribosomal protein S18	rps-18 CELE_Y57G11C.16 Y57G11C.16	unreviewed	+	+		+	+						1.45795	0.040371	2.63291	0.0292203	0.513022	1.70132	0.538209	0.343675	0.204222	0.54337	1.78516	0.0413535	0.372191	1.18998	2.15221	0.049473	0.3473	1.2117	0.798338	0.970246	-0.3088	-0.787524	0.464903	0.848468	-0.140831	-0.418189	0.691363	0.836255	-0.165722	-0.524192	0.329865	0.898951	-0.143077	-0.371956
925	Y57G11C.24d	Q7YTG1	SH3 domain-containing protein	eps-8 CELE_Y57G11C.24 Y57G11C.24	unreviewed	+			+	+		+				2.96775	0.000122137	0.0136109	0.97081	-0.0184779	-0.0280702	0.160093	0.5181	-0.334032	-0.333227	2.65409	0.000385965	3.06517	3.82755	1.20175	0.011568	1.71647	1.80112	0.165736	0.997619	-0.315554	-0.337421	3.04418	0.004	3.08364	4.35811	1.3604	0.0721333	1.73494	1.96947	1.13297	0.131892	-2.0505	-1.78714
931	Y65B4BR.5	Q86S66	Nascent polypeptide-associated complex subunit alpha (NAC-alpha) (Alpha-NAC) (Inhibitor of cell death 2)	icd-2 Y65B4BR.5	reviewed				+	+						0.611111	0.0910632	0.652537	0.149143	0.885341	1.04065	0.641433	0.123986	0.782374	0.998879	0.906396	0.0332308	0.860829	1.26307	2.37835	0	1.40616	2.73704	0.0468395	1	-0.102967	-0.106346	0.0118973	0.990893	-0.0245118	-0.0274128	0.385571	0.767358	0.52082	0.659026	0.566602	0.589474	-0.623787	-0.872537
934	Y66H1B.2l	U4PBJ9	Calponin-homology (CH) domain-containing protein	fln-1 CELE_Y66H1B.2 Y66H1B.2	unreviewed	+	+	+	+	+						3.37109	0	1.17581	0.0238545	1.7918	1.78942	3.30955	0	2.5271	4.42637	3.47883	0	2.76555	4.78615	3.55756	0	2.73221	4.86909	0.448375	0.954917	0.735291	0.78585	0.627473	0.405024	0.973742	1.03681	0.609841	0.467627	0.940403	1.01034	0.556973	0.781845	-0.205113	-0.551807
938	Y69A2AR.18	Q95XJ0	ATP synthase subunit gamma	CELE_Y69A2AR.18 Y69A2AR.18	unreviewed	+	+	+	+	+						3.71831	3.44828e-05	2.10092	0.00304	1.49191	2.56374	2.3549	0.000878049	1.45977	2.75731	2.29421	0.00025	1.45709	2.70501	2.45405	0	1.46174	2.84073	0.0426456	1	-0.0321345	-0.0695199	0.0443317	0.984275	-0.0348144	-0.0734854	0.0431777	0.982433	-0.0301714	-0.0680594	0.0044376	0.9916	-0.00196314	-0.00564423
941	Y69F12A.2b	Q7Z1Q2	Aldedh domain-containing protein	alh-12 CELE_Y69F12A.2 Y69F12A.2	unreviewed	+	+	+		+		+				3.30327	0.000125	3.20376	0.001	1.95399	3.90718	2.80857	0	1.86161	3.4464	0.619775	0.0794144	0.716895	0.956185	2.3358	0	1.56003	2.80927	0.21422	0.988595	-0.0923815	-0.2483	1.42634	0.0406286	-1.2371	-1.86063	1.01389	0.484032	-0.393959	-0.984011	0.546328	0.762822	0.301577	0.660632
943	Y71A12B.1a	Q9NEN6	40S ribosomal protein S6	rps-6 Y71A12B.1	reviewed	+	+		+	+						1.85073	0.016805	2.08929	0.0338182	0.556899	1.62164	0.317066	0.480505	0.149751	0.374574	2.03245	0.0320621	0.384923	1.27424	2.41323	0.0236327	0.440209	1.48422	0.982391	0.805741	-0.407148	-0.98648	0.658097	0.84949	-0.171976	-0.528297	0.428873	0.899551	-0.11669	-0.363396	0.778973	0.703378	-0.290458	-0.755552
944	Y71F9AL.13a	Q9N4I4	60S ribosomal protein L10a	rpl-1 rpl-10a Y71F9AL.13	reviewed	+										1.07914	0.0459438	1.24804	0.0601921	0.653525	1.36941	0.115427	0.688241	0.0991402	0.190955	0.00580649	0.986019	-0.00459957	-0.0098897	0.126431	0.682783	0.0900059	0.192775	1.13701	0.619843	-0.554385	-1.21752	1.93958	0.0674054	-0.658124	-1.71709	1.63726	0.221481	-0.563519	-1.46032	0.0126191	0.988689	0.00913429	0.020569
947	Y71G12B.11a	G5EGK1	Talin	tln-1 CELE_Y71G12B.11 Y71G12B.11	unreviewed	+			+			+				2.18334	0.000950495	0.141194	0.738819	-0.162135	-0.255143	0.313556	0.347214	0.389374	0.537544	2.12168	0.000266667	2.07863	2.86105	0.632395	0.0854895	0.875224	1.01755	0.625525	0.9236	0.551509	0.889929	2.73946	0.00226087	2.24076	3.60005	0.905988	0.275188	1.03736	1.32909	0.316103	0.802646	-0.485849	-0.571687
949	Y71H10A.1a	Q9TZL8	ATP-dependent 6-phosphofructokinase 1 (ATP-PFK 1) (Phosphofructokinase 1) (EC 2.7.1.11) (Phosphohexokinase 1)	pfk-1.1 Y71H10A.1	reviewed			+	+	+						0.563814	0.112938	0.280137	0.483012	0.526641	0.537463	2.01256	0.00258201	1.23513	2.32619	1.47868	0.01608	0.634795	1.47391	1.48151	0.0154725	0.830766	1.65701	0.395655	0.945585	0.708485	0.718554	0.0506304	0.968743	0.108154	0.11393	0.149997	0.9074	0.304125	0.312247	0.603643	0.676123	0.40436	0.782322
950	Y71H2AM.19	D0PV95		Y71H2AM.19		+			+	+						1.07044	0.0404277	0.0940003	0.820635	0.103897	0.172174	0.918518	0.102806	0.506757	1.05506	1.32541	0.016	0.731945	1.48121	1.1451	0.043301	0.59926	1.26346	0.575982	0.935444	0.40286	0.762858	0.942225	0.296226	0.628047	1.16306	0.754532	0.523038	0.495363	0.947208	0.268842	0.950261	-0.0925026	-0.270601
951	Y71H2AM.23	G5ECM6	Elongation factor Tu, mitochondrial	tufm-1 CELE_Y71H2AM.23 Y71H2AM.23	unreviewed	+	+	+	+	+						8.89527	0	4.55417	0	2.7976	6.26801	4.19666	0	2.81595	5.79124	4.4881	0	2.95502	6.32557	4.37835	0	2.95656	6.16828	0.0405554	0.992879	0.0183511	0.0513831	0.631492	0.831682	0.157415	0.493668	0.505336	0.861931	0.158959	0.461902	0.28531	0.917222	-0.140608	-0.347163
952	Y71H2AM.8	Q9BL48	protein-histidine N-methyltransferase (EC 2.1.1.85)	set-27 CELE_Y71H2AM.8 Y71H2AM.8	unreviewed	+		+	+	+						2.13513	0.00130876	0.799815	0.0873138	1.08947	1.24262	2.88415	0	1.67115	3.37468	3.46064	0.00037931	1.54964	3.7491	4.0723	0	1.85025	4.65112	0.365973	0.986523	0.581681	0.654716	0.292241	0.844838	0.460173	0.536635	0.540641	0.562846	0.760781	0.892262	0.323896	0.88494	-0.179101	-0.411994
953	Y71H2B.10	Q9N4F3	AP complex subunit beta	apb-1 CELE_Y71H2B.10 Y71H2B.10	unreviewed	+	+	+	+	+						3.26268	0.000193103	1.82009	0.00777953	1.2623	2.1949	1.91545	0.00260963	1.40417	2.35548	1.91295	0.00115385	1.39752	2.34963	1.72525	0.00613453	1.1772	2.06898	0.347752	0.982341	0.141867	0.37811	0.33533	0.875276	0.135217	0.363353	0.370834	0.915278	-0.0850954	-0.284015	0.67792	0.786488	0.226963	0.627549
956	Y73B6BL.6a	Q8MXR6	Homologous to Drosophila SQD (Squid) protein	sqd-1 CELE_Y73B6BL.6 Y73B6BL.6	unreviewed	+		+	+	+						1.97215	0.00172687	0.456629	0.273655	0.75922	0.800631	1.13482	0.0263607	1.12463	1.56447	4.215	0	2.16334	5.17198	4.24955	0	2.09701	5.13148	0.156862	0.990702	0.365409	0.334084	0.942741	0.126905	1.40412	1.46297	0.89402	0.248897	1.33779	1.39781	0.931676	0.27275	-0.972383	-1.3294
957	Y74C10AR.1a	Q965S8	Eukaryotic translation initiation factor 3 subunit I (eIF3i)	eif-3.I Y74C10AR.1	reviewed	+			+	+		+	+			2.75605	0.000426036	0.504016	0.337358	-0.404074	-0.712412	0.703644	0.137039	0.55045	0.948684	1.96586	0.00690226	0.746624	1.84333	2.94114	0	1.25093	3.01102	1.04515	0.459243	0.954524	1.4184	1.78809	0.0219333	1.1507	2.09949	2.46498	0.0126667	1.65501	2.98568	0.976702	0.330286	-0.700482	-1.23366
958	Y75B12B.2	P52015	Peptidyl-prolyl cis-trans isomerase 7 (PPIase 7) (EC 5.2.1.8) (Cyclophilin-7) (Rotamase 7)	cyn-7 cyp-7 Y75B12B.2	reviewed	+	+	+	+	+						3.68152	0.000485549	3.75393	0.0032963	-0.68821	-2.42472	3.08559	0.00259574	-0.756906	-2.34806	2.46975	0.004	-0.698964	-2.00104	2.27516	0.0244339	-0.452312	-1.47759	0.233451	0.986246	-0.068696	-0.215472	0.0251033	0.991654	-0.0107541	-0.0310439	1.2213	0.685341	0.235898	0.781074	1.18327	0.536973	-0.304594	-0.907979
959	Y75B12B.5	P52011	Peptidyl-prolyl cis-trans isomerase 3 (PPIase 3) (EC 5.2.1.8) (Cyclophilin-3) (CYP-3) (Rotamase 3)	cyn-3 cyp-3 Y75B12B.5	reviewed	+	+		+	+						1.35278	0.0082585	0.995582	0.0434951	1.35462	1.50554	0.335945	0.275904	0.719343	0.645528	3.30786	0.000427184	1.97573	4.03045	3.28072	0	2.16151	4.14726	0.239111	0.975565	-0.635274	-0.49769	0.434367	0.712148	0.621112	0.741272	0.580885	0.520299	0.80689	0.946408	0.818492	0.276452	-1.44216	-1.33686
966	Y87G2A.5	Q9U1Q4	Valine--tRNA ligase (EC 6.1.1.9) (Valyl-tRNA synthetase) (ValRS)	glp-4 vars-2 vrs-2 Y87G2A.5	reviewed	+			+			+				1.25776	0.0161286	0.478803	0.328591	-0.467397	-0.726864	0.207052	0.496617	0.227224	0.357364	1.1366	0.0149764	0.949117	1.48932	0.6901	0.100791	0.568374	0.948947	0.714048	0.777227	0.694621	1.03055	1.60834	0.0215738	1.41651	2.09741	1.24493	0.162732	1.03577	1.61748	0.336422	0.782967	-0.34115	-0.538841
967	Y87G2A.8a	Q9U1Q2	Glucose-6-phosphate isomerase (EC 5.3.1.9)	gpi-1 CELE_Y87G2A.8 Y87G2A.8	unreviewed	+				+					+	2.21097	0.00131481	0.606059	0.211932	0.613235	0.90317	0.999594	0.0632593	0.6773	1.23443	NaN	1	0	NaN	2.13284	0.00267327	1.18356	2.37612	0.0410673	1	0.0640655	0.0863368	1.30955	0.0662105	-1.11872	-1.70925	0.51278	0.676585	0.570327	0.802168	0.613512	0.604034	-0.506261	-0.855929
969	Y94H6A.10	Q75MI6	Ulp1 protease family, C-terminal catalytic domain containing protein	CELE_Y94H6A.10 Y94H6A.10	unreviewed	+		+	+							0.818287	0.04325	0.691991	0.149047	0.760385	1.03803	3.37279	0	1.62235	3.75717	2.42243	0.000268293	1.56402	2.88735	0.568603	0.0942367	1.00379	0.978166	0.738537	0.694769	0.861964	1.11645	0.609586	0.479725	0.803631	0.974443	0.0905944	0.947084	0.243404	0.206658	0.30516	0.794096	0.61856	0.587868
971	ZC101.2r	A0A1T5HUZ1	Basement membrane proteoglycan	unc-52 CELE_ZC101.2 ZC101.2	unreviewed	+	+									0.719134	0.0474111	1.406	0.0103889	-1.80905	-2.03522	0.562828	0.122939	-1.20787	-1.00444	0.0986091	0.619761	0.363347	0.234373	0.299952	0.23852	0.962918	0.622846	0.347813	0.977158	0.601179	0.637975	0.947806	0.0911	2.17239	1.58551	1.26086	0.0598621	2.77196	2.03045	0.781879	0.25261	-2.17078	-1.37905
974	ZC434.2	Q23312	40S ribosomal protein S7	rps-7 ZC434.2	reviewed											0.37168	0.249701	0.576579	0.217247	0.656422	0.894135	0.532806	0.179897	0.608711	0.835586	0.596003	0.0923144	0.653356	0.910754	0.601992	0.109057	0.650871	0.915178	0.0518455	1	-0.0477104	-0.0911935	0.00335829	0.997933	-0.00306606	-0.00607527	0.00632014	0.992789	-0.00555038	-0.0112343	0.052217	0.970176	-0.04216	-0.0871703
975	ZC434.5	Q23315	glutamate--tRNA ligase (EC 6.1.1.17)	ears-1 CELE_ZC434.5 ZC434.5	unreviewed											0.672778	0.118946	1.09464	0.0799661	0.63792	1.26648	0.302357	0.386196	0.285967	0.478962	0.850968	0.0669516	0.512843	1.02059	0.902263	0.0677284	0.5883	1.10925	0.547347	0.936097	-0.351953	-0.705477	0.353793	0.881378	-0.125077	-0.355066	0.089286	0.96307	-0.0496206	-0.123426	0.409579	0.805579	-0.302332	-0.574839
976	ZC434.8	Q27535	Probable arginine kinase ZC434.8 (AK) (EC 2.7.3.3)	ZC434.8	reviewed	+	+		+	+				+		4.6018	0	1.18948	0.0251395	1.53958	1.74644	NaN	1	0	NaN	2.85202	0.000363636	2.06903	3.62501	2.93152	0	2.21777	3.80014	1.96161	0.0555556	-2.10994	-2.70246	0.400509	0.757238	0.529458	0.677509	0.531775	0.59434	0.678191	0.858748	5.96298	0	-2.78813	-8.17418
977	ZC477.9c	P19826	Vinculin (P107B)	deb-1 ZC477.9	reviewed	+			+	+		+				1.95353	0.00141176	0.131533	0.712672	0.279716	0.279584	0.297766	0.317565	0.649692	0.583327	1.88275	0.000254335	2.79256	2.78743	0.746746	0.0456516	1.38886	1.24747	0.242676	0.977668	0.369976	0.45173	2.9182	0.00288889	2.51284	3.94349	0.909972	0.269508	1.10915	1.35529	0.434227	0.690939	-0.739172	-0.77049
980	ZC8.4h	A0A5E4LZU4	Lin-5 (Five) Interacting protein	lfi-1 CELE_ZC8.4 ZC8.4	unreviewed		+									0.317373	0.265863	1.92474	0.00832593	-1.05273	-2.12454	0.428041	0.235294	-0.567544	-0.718426	0.727699	0.0872678	-0.492746	-0.927885	0.546896	0.115268	-0.733016	-0.890756	0.351725	0.976433	0.485181	0.611419	0.829808	0.405049	0.559979	1.04215	0.202082	0.896489	0.319709	0.386927	0.0733907	0.952674	0.165472	0.164147
985	ZK1058.9b	C9IY22	Uncharacterized protein	CELE_ZK1058.9 ZK1058.9	unreviewed	+	+	+	+	+						3.30927	6.83761e-05	1.02073	0.0379695	1.49326	1.56349	4.58437	0	2.54713	6.04174	4.47418	0	2.28218	5.60075	4.52906	0	2.59131	6.01978	0.681629	0.692545	1.05387	1.11249	0.482374	0.619728	0.788919	0.836394	0.713312	0.363209	1.09805	1.15586	0.078138	0.975149	-0.0441823	-0.10949
990	ZK1321.4a	G5EFP2	PDZ domain-containing protein	CELE_ZK1321.4 ZK1321.4	unreviewed	+			+	+		+				1.68049	0.0027438	0.0117106	0.972852	0.0308337	0.0283674	0.0551098	0.771516	-0.197052	-0.134995	2.34695	0.000341085	3.29652	3.48183	0.811109	0.035495	1.50012	1.33818	0.0620343	0.989641	-0.227886	-0.151643	2.14533	0.00372414	3.26569	3.20999	0.734892	0.31	1.46928	1.24609	0.605726	0.42325	-1.69717	-1.11202
1002	ZK617.1a	Q23551	Twitchin (EC 2.7.11.1) (Uncoordinated protein 22)	unc-22 ZK617.1	reviewed							+			+	0.755348	0.0749032	0.282447	0.550945	0.294377	0.465122	0.0670401	0.770465	0.100925	0.137052	NaN	1	0	NaN	0.504718	0.172173	0.458875	0.744306	0.187516	0.993556	-0.193452	-0.320048	2.00723	0.0354783	-0.775063	-1.89842	0.31255	0.895884	0.164498	0.389692	0.408362	0.780221	-0.35795	-0.609947
1003	ZK622.3d	Q23552	Phosphoethanolamine N-methyltransferase 1 (PEAMT-1) (PMT-1) (EC 2.1.1.103) (Methyltransf_25 domain-containing protein) (S-adenosyl-L-methionine:phosphoethanolamine N-methyltransferase)	pmt-1 ZK622.3	reviewed	+		+	+	+		+				2.19969	0.00169912	0.550666	0.240093	-0.604856	-0.850575	1.32815	0.0330709	0.699387	1.45541	1.75566	0.00887018	0.676191	1.65607	1.63866	0.016852	0.692188	1.61672	1.37573	0.273263	1.30424	1.84563	1.46186	0.0365373	1.28105	1.9105	1.45127	0.081	1.29704	1.90842	0.011116	0.990005	0.00719833	0.0172211
1005	ZK652.4	P34662	60S ribosomal protein L35	rpl-35 ZK652.4	reviewed	+	+	+		+		+			+	4.4016	0	1.68397	0.00590991	1.8862	2.34188	2.66462	0	2.15378	3.47308	NaN	1	0	NaN	2.98596	0	2.20166	3.85061	0.167826	0.994746	0.267575	0.327684	2.23964	0.00348387	-2.51521	-3.14201	0.215423	0.899696	0.315454	0.402016	0.0427673	0.973631	-0.0478787	-0.0811983
1006	ZK669.4	Q23571	Lipoamide acyltransferase component of branched-chain alpha-keto acid dehydrogenase complex, mitochondrial (EC 2.3.1.168) (Branched-chain alpha-keto acid dehydrogenase complex component E2) (Dihydrolipoamide branched-chain transacylase E2)	dbt-1 ZK669.4	reviewed	+		+						+		1.6271	0.00553191	NaN	1	0	NaN	2.15937	0.00193333	1.23778	2.43845	0.579529	0.101904	0.605876	0.876873	NaN	1	0	NaN	2.14931	0.0596364	1.45741	2.58391	0.771935	0.319345	0.82551	1.13373	NaN	1	0	NaN	1.90302	0.0446154	1.2579	2.25735
1007	ZK721.2	Q9GYF1	Troponin I 2 (CeTNI-2) (TnI 2) (Uncoordinated protein 27)	unc-27 tni-2 ZK721.2	reviewed	+	+	+	+	+						3.08606	0.000116788	2.80918	0.000875	1.94866	3.50498	2.52974	0.000435374	1.75193	3.10739	2.62993	0.000316547	1.81752	3.24416	2.27329	0	2.26566	3.09505	0.228464	0.982844	-0.196725	-0.359891	0.145501	0.921639	-0.131135	-0.241549	0.248116	0.886303	0.317003	0.440016	0.436165	0.74381	-0.513728	-0.70779
1008	ZK829.4	Q23621	Glutamate dehydrogenase	gdh-1 CELE_ZK829.4 ZK829.4	unreviewed	+	+	+	+	+						1.53906	0.00748966	1.36434	0.024	1.19755	1.79068	1.89868	0.00243478	1.47896	2.38153	1.36876	0.0083913	1.08442	1.73999	0.845006	0.047164	0.932495	1.23792	0.395827	0.954805	0.281412	0.549543	0.135577	0.923457	-0.113128	-0.219635	0.223643	0.896259	-0.265055	-0.392289	0.602877	0.589183	0.546467	0.86923
1013	ZK945.2	Q09583	Proteasome subunit alpha type-3 (Proteasome subunit alpha 7)	pas-7 ZK945.2	reviewed											0.626815	0.0954136	0.359755	0.450579	-0.366976	-0.572891	0.509636	0.185487	-0.626789	-0.819961	0.149206	0.66477	-0.0844398	-0.203025	0.637198	0.121854	0.496372	0.867689	0.151633	0.981886	-0.259813	-0.303919	0.29888	0.835902	0.282536	0.473951	0.872401	0.308962	0.863348	1.23559	0.937002	0.248552	-1.12316	-1.38509
[truncated: 9 more columns]
