# Supplementary material for: Optogenetic induction of mechanical muscle stress identifies myosin regulatory ubiquitin ligase NHL-1 in C. elegans
Source: Nat Commun. 2024 Aug 11;15:6879. doi: 10.1038/s41467-024-51069-3 (PMC11317515; doi:10.1038/s41467-024-51069-3)
Supplement: Supplementary file 11 — Supplementary Data 6 [file 41467_2024_51069_MOESM11_ESM.xlsx]

## Sheet: 6a GSEA positively enriched
Supplementary Data 6a. Gene set enrichment analysis of positively enriched UNC-54/MHCB/myosin interacting proteins in nhl-1 knockdown compared to control knockdown
NAME	SIZE	Enrichment Score	Normalized Enrichment Score	NOM p-val	FDR q-val	FWER p-val
GOCC_CEL_ENS_GO:0044449_CONTRACTILE_FIBER_PART	19	0.735605	2.08607	0	0.00378744	0.005
GOCC_CEL_ENS_GO:0055120_STRIATED_MUSCLE_DENSE_BODY	11	0.844817	2.05901	0	0.00486911	0.013
GOCC_CEL_ENS_GO:0043292_CONTRACTILE_FIBER	22	0.685774	1.98668	0	0.0108171	0.042
GOCC_CEL_ENS_GO:0031672_A_BAND	6	0.88539	1.80855	0	0.129074	0.506
GOCC_CEL_ENS_GO:0030017_SARCOMERE	14	0.66206	1.7319	0.00872093	0.295844	0.866
GOCC_CEL_ENS_GO:0030016_MYOFIBRIL	16	0.625696	1.66011	0.0115774	0.551725	0.981
GOBP_CEL_ENS_GO:0022412_CELLULAR_PROCESS_INVOLVED_IN_REPRODUCTION_IN_MULTICELLULAR_ORGANISM	6	0.778169	1.62455	0.0184874	0.670913	0.995
GOMF_CEL_ENS_GO:0046914_TRANSITION_METAL_ION_BINDING	8	0.721399	1.61081	0.0126783	0.669409	0.997
GOBP_CEL_ENS_GO:0048477_OOGENESIS	6	0.778169	1.60619	0.00806452	0.620954	0.998
GOBP_CEL_ENS_GO:0007281_GERM_CELL_DEVELOPMENT	6	0.778169	1.60378	0.0215947	0.572889	0.998
GOMF_CEL_ENS_GO:0008270_ZINC_ION_BINDING	7	0.73489	1.60076	0.0239234	0.535964	0.998
GOBP_CEL_ENS_GO:0007292_FEMALE_GAMETE_GENERATION	6	0.778169	1.60062	0.0164745	0.492103	0.998
GOCC_CEL_ENS_GO:0005886_PLASMA_MEMBRANE	10	0.663007	1.58997	0.0326594	0.501006	0.999
GOBP_CEL_ENS_GO:0003006_DEVELOPMENTAL_PROCESS_INVOLVED_IN_REPRODUCTION	10	0.639083	1.54803	0.0430108	0.668229	1
GOBP_CEL_ENS_GO:0051239_REGULATION_OF_MULTICELLULAR_ORGANISMAL_PROCESS	12	0.621222	1.53189	0.0593607	0.715531	1
GOBP_CEL_ENS_GO:0050793_REGULATION_OF_DEVELOPMENTAL_PROCESS	10	0.626285	1.50454	0.0515933	0.832833	1
GOBP_CEL_ENS_GO:0019725_CELLULAR_HOMEOSTASIS	9	0.645499	1.49235	0.0552147	0.859942	1
GOBP_CEL_ENS_GO:0042592_HOMEOSTATIC_PROCESS	9	0.645499	1.48112	0.0543807	0.883035	1
GOBP_CEL_ENS_GO:0000902_CELL_MORPHOGENESIS	5	0.757949	1.47519	0.0551601	0.871738	1
GOBP_CEL_ENS_GO:0051094_POSITIVE_REGULATION_OF_DEVELOPMENTAL_PROCESS	5	0.71418	1.45252	0.0854839	0.96928	1
GOBP_CEL_ENS_GO:0045454_CELL_REDOX_HOMEOSTASIS	5	0.713644	1.4428	0.0778342	0.983774	1
GOBP_CEL_ENS_GO:0048869_CELLULAR_DEVELOPMENTAL_PROCESS	21	0.487373	1.42894	0.074026	1	1
GOCC_CEL_ENS_GO:0060293_GERM_PLASM	5	0.724123	1.42396	0.0884354	1	1
GOMF_CEL_ENS_GO:0032403_PROTEIN_COMPLEX_BINDING	7	0.66531	1.42393	0.0791738	0.979426	1
GOCC_CEL_ENS_GO:0035770_RIBONUCLEOPROTEIN_GRANULE	5	0.724123	1.41854	0.0867347	0.972842	1
GOCC_CEL_ENS_GO:0036464_CYTOPLASMIC_RIBONUCLEOPROTEIN_GRANULE	5	0.724123	1.41799	0.0773196	0.938651	1
GOCC_CEL_ENS_GO:0043186_P_GRANULE	5	0.724123	1.41736	0.0769231	0.907803	1
GOMF_CEL_ENS_GO:0003779_ACTIN_BINDING	11	0.573156	1.41561	0.0997067	0.885116	1
GOMF_CEL_ENS_GO:0051015_ACTIN_FILAMENT_BINDING	6	0.694522	1.41032	0.0756844	0.885514	1
GOBP_CEL_ENS_GO:0048523_NEGATIVE_REGULATION_OF_CELLULAR_PROCESS	8	0.62227	1.40881	0.0920635	0.863603	1
GOCC_CEL_ENS_GO:0044459_PLASMA_MEMBRANE_PART	6	0.675194	1.40829	0.066778	0.838705	1
GOBP_CEL_ENS_GO:0007276_GAMETE_GENERATION	8	0.623032	1.39512	0.0979782	0.883643	1
GOBP_CEL_ENS_GO:0065008_REGULATION_OF_BIOLOGICAL_QUALITY	19	0.491915	1.39089	0.0923077	0.880254	1
GOCC_CEL_ENS_GO:0045495_POLE_PLASM	5	0.724123	1.38637	0.115717	0.878114	1
GOMF_CEL_ENS_GO:0005200_STRUCTURAL_CONSTITUENT_OF_CYTOSKELETON	5	0.705663	1.38332	0.0868113	0.869949	1
GOCC_CEL_ENS_GO:0098798_MITOCHONDRIAL_PROTEIN_COMPLEX	5	0.719298	1.38111	0.0941558	0.858514	1
GOBP_CEL_ENS_GO:0051240_POSITIVE_REGULATION_OF_MULTICELLULAR_ORGANISMAL_PROCESS	5	0.71418	1.38009	0.0852459	0.840469	1
GOBP_CEL_ENS_GO:0044283_SMALL_MOLECULE_BIOSYNTHETIC_PROCESS	8	0.602148	1.36993	0.117284	0.870693	1
GOBP_CEL_ENS_GO:0048468_CELL_DEVELOPMENT	19	0.483509	1.35541	0.133519	0.921847	1
GOBP_CEL_ENS_GO:0007610_BEHAVIOR	10	0.570071	1.3408	0.13373	0.973301	1
GOBP_CEL_ENS_GO:0044702_SINGLE_ORGANISM_REPRODUCTIVE_PROCESS	17	0.490692	1.33203	0.143865	0.996601	1
GOBP_CEL_ENS_GO:0034613_CELLULAR_PROTEIN_LOCALIZATION	12	0.515745	1.32307	0.152905	1	1
GOBP_CEL_ENS_GO:0048731_SYSTEM_DEVELOPMENT	11	0.541009	1.31085	0.164763	1	1
GOMF_CEL_ENS_GO:0008092_CYTOSKELETAL_PROTEIN_BINDING	14	0.507386	1.30981	0.145686	1	1
GOMF_CEL_ENS_GO:0044877_MACROMOLECULAR_COMPLEX_BINDING	13	0.511461	1.30272	0.179412	1	1
GOBP_CEL_ENS_GO:0032990_CELL_PART_MORPHOGENESIS	5	0.66694	1.30168	0.165	1	1
GOBP_CEL_ENS_GO:0048519_NEGATIVE_REGULATION_OF_BIOLOGICAL_PROCESS	10	0.554221	1.29735	0.174367	1	1
GOCC_CEL_ENS_GO:0098805_WHOLE_MEMBRANE	5	0.669157	1.29553	0.188333	1	1
GOMF_CEL_ENS_GO:0043169_CATION_BINDING	38	0.397	1.29179	0.129506	1	1
GOCC_CEL_ENS_GO:0071944_CELL_PERIPHERY	15	0.494946	1.28494	0.164933	1	1
GOBP_CEL_ENS_GO:0036211_PROTEIN_MODIFICATION_PROCESS	16	0.475394	1.28478	0.171554	1	1
GOBP_CEL_ENS_GO:0070727_CELLULAR_MACROMOLECULE_LOCALIZATION	12	0.515745	1.28089	0.165939	1	1
GOBP_CEL_ENS_GO:0006464_CELLULAR_PROTEIN_MODIFICATION_PROCESS	16	0.475394	1.27682	0.182081	1	1
GOMF_CEL_ENS_GO:0046872_METAL_ION_BINDING	38	0.397	1.27601	0.166023	1	1
GOBP_CEL_ENS_GO:0008219_CELL_DEATH	5	0.638832	1.27387	0.180579	0.998802	1
GOMF_CEL_ENS_GO:0044822_POLY(A)_RNA_BINDING	5	0.647716	1.26776	0.201613	1	1
GOBP_CEL_ENS_GO:0030154_CELL_DIFFERENTIATION	20	0.450634	1.26233	0.188904	1	1
GOMF_CEL_ENS_GO:0043167_ION_BINDING	42	0.376159	1.25658	0.173859	1	1
GOBP_CEL_ENS_GO:0043412_MACROMOLECULE_MODIFICATION	19	0.441014	1.25601	0.182857	1	1
GOBP_CEL_ENS_GO:0051049_REGULATION_OF_TRANSPORT	6	0.613601	1.25428	0.21732	1	1
GOBP_CEL_ENS_GO:0051641_CELLULAR_LOCALIZATION	21	0.436651	1.24978	0.200867	1	1
GOBP_CEL_ENS_GO:0044703_MULTI-ORGANISM_REPRODUCTIVE_PROCESS	12	0.491975	1.24887	0.205397	0.998483	1
GOMF_CEL_ENS_GO:0016853_ISOMERASE_ACTIVITY	8	0.559801	1.24452	0.213292	1	1
GOCC_CEL_ENS_GO:0005635_NUCLEAR_ENVELOPE	8	0.557818	1.22783	0.227953	1	1
GOCC_CEL_ENS_GO:0098588_BOUNDING_MEMBRANE_OF_ORGANELLE	6	0.604491	1.22567	0.229885	1	1
GOCC_CEL_ENS_GO:0012505_ENDOMEMBRANE_SYSTEM	24	0.408391	1.22401	0.197581	1	1
GOBP_CEL_ENS_GO:0019953_SEXUAL_REPRODUCTION	11	0.508946	1.22261	0.227414	1	1
GOBP_CEL_ENS_GO:0032879_REGULATION_OF_LOCALIZATION	8	0.538641	1.21161	0.257098	1	1
GOMF_CEL_ENS_GO:0016491_OXIDOREDUCTASE_ACTIVITY	29	0.38858	1.1961	0.234211	1	1
GOBP_CEL_ENS_GO:0055114_OXIDATION-REDUCTION_PROCESS	37	0.36436	1.18351	0.235661	1	1
GOBP_CEL_ENS_GO:0022414_REPRODUCTIVE_PROCESS	22	0.401088	1.17454	0.282158	1	1
KEGG_CEL_ENS_PATH:CEL03013_RNA_TRANSPORT	10	0.497091	1.17166	0.295031	1	1
KEGG_CEL_ENS_PATH:CEL03018_RNA_DEGRADATION	5	0.596249	1.16944	0.306156	1	1
GOBP_CEL_ENS_GO:0007165_SIGNAL_TRANSDUCTION	14	0.437632	1.15797	0.283626	1	1
GOBP_CEL_ENS_GO:0006468_PROTEIN_PHOSPHORYLATION	5	0.58068	1.15667	0.294939	1	1
GOBP_CEL_ENS_GO:0009605_RESPONSE_TO_EXTERNAL_STIMULUS	7	0.533733	1.15193	0.301794	1	1
GOCC_CEL_ENS_GO:0031090_ORGANELLE_MEMBRANE	16	0.424651	1.14959	0.301565	1	1
GOBP_CEL_ENS_GO:0045333_CELLULAR_RESPIRATION	13	0.453809	1.14697	0.320532	1	1
GOBP_CEL_ENS_GO:0008104_PROTEIN_LOCALIZATION	18	0.408626	1.13829	0.298999	1	1
GOMF_CEL_ENS_GO:0016835_CARBON-OXYGEN_LYASE_ACTIVITY	5	0.584338	1.13699	0.325464	1	1
GOBP_CEL_ENS_GO:2000026_REGULATION_OF_MULTICELLULAR_ORGANISMAL_DEVELOPMENT	6	0.545973	1.13673	0.313953	1	1
GOCC_CEL_ENS_GO:0031975_ENVELOPE	18	0.409249	1.13617	0.309353	1	1
GOBP_CEL_ENS_GO:0048609_MULTICELLULAR_ORGANISMAL_REPRODUCTIVE_PROCESS	15	0.419932	1.1344	0.311334	1	1
GOBP_CEL_ENS_GO:1902589_SINGLE-ORGANISM_ORGANELLE_ORGANIZATION	22	0.395073	1.13173	0.319672	1	1
GOBP_CEL_ENS_GO:0051704_MULTI-ORGANISM_PROCESS	16	0.420338	1.12798	0.325452	1	1
GOBP_CEL_ENS_GO:0048513_ANIMAL_ORGAN_DEVELOPMENT	7	0.516706	1.12325	0.366776	1	1
GOCC_CEL_ENS_GO:0031967_ORGANELLE_ENVELOPE	18	0.409249	1.12228	0.312935	1	1
GOBP_CEL_ENS_GO:0000003_REPRODUCTION	24	0.381776	1.11925	0.321333	1	1
GOBP_CEL_ENS_GO:0032787_MONOCARBOXYLIC_ACID_METABOLIC_PROCESS	14	0.434276	1.11921	0.317322	1	1
GOBP_CEL_ENS_GO:0032504_MULTICELLULAR_ORGANISM_REPRODUCTION	15	0.419932	1.10583	0.336195	1	1
GOBP_CEL_ENS_GO:0040007_GROWTH	5	0.563651	1.10393	0.357388	1	1
GOCC_CEL_ENS_GO:0043228_NON-MEMBRANE-BOUNDED_ORGANELLE	95	0.292404	1.0932	0.331854	1	1
KEGG_CEL_ENS_PATH:CEL00190_OXIDATIVE_PHOSPHORYLATION	14	0.417676	1.09169	0.363242	1	1
GOBP_CEL_ENS_GO:0003008_SYSTEM_PROCESS	10	0.449935	1.08778	0.374422	1	1
GOCC_CEL_ENS_GO:0043232_INTRACELLULAR_NON-MEMBRANE-BOUNDED_ORGANELLE	95	0.292404	1.07753	0.342665	1	1
GOBP_CEL_ENS_GO:0006413_TRANSLATIONAL_INITIATION	9	0.456128	1.06539	0.394654	1	1
GOBP_CEL_ENS_GO:0007010_CYTOSKELETON_ORGANIZATION	21	0.372725	1.05772	0.406293	1	1
GOCC_CEL_ENS_GO:0005739_MITOCHONDRION	35	0.326194	1.05408	0.382812	1	1
GOBP_CEL_ENS_GO:0050790_REGULATION_OF_CATALYTIC_ACTIVITY	6	0.5	1.04818	0.429967	1	1
GOMF_CEL_ENS_GO:0016829_LYASE_ACTIVITY	8	0.462179	1.04498	0.429457	1	1
GOBP_CEL_ENS_GO:0061458_REPRODUCTIVE_SYSTEM_DEVELOPMENT	5	0.526743	1.03588	0.413428	1	1
GOMF_CEL_ENS_GO:0016746_TRANSFERASE_ACTIVITY,_TRANSFERRING_ACYL_GROUPS	6	0.498401	1.03319	0.459843	1	1
GOBP_CEL_ENS_GO:0065009_REGULATION_OF_MOLECULAR_FUNCTION	6	0.5	1.03151	0.451987	1	1
GOBP_CEL_ENS_GO:0048608_REPRODUCTIVE_STRUCTURE_DEVELOPMENT	5	0.526743	1.03115	0.460036	1	1
GOBP_CEL_ENS_GO:0007015_ACTIN_FILAMENT_ORGANIZATION	6	0.497176	1.01588	0.478336	1	1
GOBP_CEL_ENS_GO:0030030_CELL_PROJECTION_ORGANIZATION	5	0.511251	1.01042	0.468694	1	1
GOMF_CEL_ENS_GO:0098772_MOLECULAR_FUNCTION_REGULATOR	5	0.513297	1.00955	0.474026	1	1
GOBP_CEL_ENS_GO:0006996_ORGANELLE_ORGANIZATION	41	0.304993	1.00519	0.448232	1	1
GOBP_CEL_ENS_GO:0006928_MOVEMENT_OF_CELL_OR_SUBCELLULAR_COMPONENT	6	0.496837	1.00343	0.502439	1	1
GOBP_CEL_ENS_GO:0044723_SINGLE-ORGANISM_CARBOHYDRATE_METABOLIC_PROCESS	14	0.382478	1.00324	0.465347	1	1
GOBP_CEL_ENS_GO:0006091_GENERATION_OF_PRECURSOR_METABOLITES_AND_ENERGY	24	0.342178	1.00187	0.458278	1	1
GOMF_CEL_ENS_GO:0003677_DNA_BINDING	5	0.503904	1.00077	0.477816	1	1
GOBP_CEL_ENS_GO:0033036_MACROMOLECULE_LOCALIZATION	25	0.330002	0.996607	0.464191	1	1
GOMF_CEL_ENS_GO:0030234_ENZYME_REGULATOR_ACTIVITY	5	0.513297	0.995388	0.506515	1	1
GOBP_CEL_ENS_GO:0032989_CELLULAR_COMPONENT_MORPHOGENESIS	15	0.381556	0.994094	0.483113	1	1
GOCC_CEL_ENS_GO:0070013_INTRACELLULAR_ORGANELLE_LUMEN	30	0.317352	0.990235	0.480769	1	1
GOBP_CEL_ENS_GO:0051179_LOCALIZATION	43	0.295921	0.989086	0.490566	1	1
GOCC_CEL_ENS_GO:0015629_ACTIN_CYTOSKELETON	15	0.369836	0.987482	0.485465	1	1
GOMF_CEL_ENS_GO:0019899_ENZYME_BINDING	7	0.447046	0.980349	0.514683	1	1
GOBP_CEL_ENS_GO:0006082_ORGANIC_ACID_METABOLIC_PROCESS	39	0.303473	0.977289	0.506427	1	1
GOCC_CEL_ENS_GO:0043233_ORGANELLE_LUMEN	31	0.312875	0.973514	0.495425	1	1
GOBP_CEL_ENS_GO:0015980_ENERGY_DERIVATION_BY_OXIDATION_OF_ORGANIC_COMPOUNDS	15	0.373655	0.97131	0.492754	1	1
KEGG_CEL_ENS_PATH:CEL00640_PROPANOATE_METABOLISM	9	0.419105	0.96667	0.518576	1	1
GOBP_CEL_ENS_GO:0035556_INTRACELLULAR_SIGNAL_TRANSDUCTION	6	0.46552	0.95832	0.558292	1	1
GOCC_CEL_ENS_GO:0031974_MEMBRANE-ENCLOSED_LUMEN	31	0.312875	0.955453	0.554217	1	1
GOBP_CEL_ENS_GO:0009653_ANATOMICAL_STRUCTURE_MORPHOGENESIS	22	0.328527	0.948548	0.535475	1	1
GOBP_CEL_ENS_GO:0009060_AEROBIC_RESPIRATION	11	0.379955	0.945458	0.542098	1	1
GOBP_CEL_ENS_GO:0016310_PHOSPHORYLATION	20	0.322528	0.938586	0.566807	1	1
GOCC_CEL_ENS_GO:0005856_CYTOSKELETON	27	0.313822	0.932675	0.570659	1	1
GOBP_CEL_ENS_GO:0044707_SINGLE-MULTICELLULAR_ORGANISM_PROCESS	58	0.265498	0.932546	0.579781	1	1
GOCC_CEL_ENS_GO:0044429_MITOCHONDRIAL_PART	24	0.312086	0.931819	0.563418	1	1
GOBP_CEL_ENS_GO:0051649_ESTABLISHMENT_OF_LOCALIZATION_IN_CELL	16	0.339297	0.93157	0.552822	1	1
GOCC_CEL_ENS_GO:0005783_ENDOPLASMIC_RETICULUM	14	0.357785	0.928937	0.559767	1	1
GOBP_CEL_ENS_GO:0006099_TRICARBOXYLIC_ACID_CYCLE	11	0.379955	0.924219	0.567809	1	1
GOCC_CEL_ENS_GO:0005759_MITOCHONDRIAL_MATRIX	14	0.356828	0.923459	0.574184	1	1
GOBP_CEL_ENS_GO:0007548_SEX_DIFFERENTIATION	5	0.45853	0.92131	0.566775	1	1
GOBP_CEL_ENS_GO:0046907_INTRACELLULAR_TRANSPORT	14	0.355389	0.919185	0.58457	1	1
GOCC_CEL_ENS_GO:0044444_CYTOPLASMIC_PART	164	0.235182	0.915412	0.645474	1	1
GOBP_CEL_ENS_GO:0044724_SINGLE-ORGANISM_CARBOHYDRATE_CATABOLIC_PROCESS	10	0.386884	0.915157	0.584786	1	1
GOCC_CEL_ENS_GO:0098796_MEMBRANE_PROTEIN_COMPLEX	16	0.333964	0.912396	0.567847	1	1
GOBP_CEL_ENS_GO:0043436_OXOACID_METABOLIC_PROCESS	32	0.288069	0.91063	0.587013	1	1
GOBP_CEL_ENS_GO:0016043_CELLULAR_COMPONENT_ORGANIZATION	62	0.25638	0.910529	0.621879	1	1
GOBP_CEL_ENS_GO:0006733_OXIDOREDUCTION_COENZYME_METABOLIC_PROCESS	9	0.390131	0.909685	0.591483	1	1
GOBP_CEL_ENS_GO:0018193_PEPTIDYL-AMINO_ACID_MODIFICATION	6	0.446496	0.905969	0.605705	1	1
GOMF_CEL_ENS_GO:0051287_NAD_BINDING	7	0.425565	0.904687	0.583725	1	1
GOBP_CEL_ENS_GO:0016052_CARBOHYDRATE_CATABOLIC_PROCESS	10	0.386884	0.90385	0.607362	1	1
GOBP_CEL_ENS_GO:0019752_CARBOXYLIC_ACID_METABOLIC_PROCESS	32	0.288069	0.898127	0.615486	1	1
KEGG_CEL_ENS_PATH:CEL04150_MTOR_SIGNALING_PATHWAY	6	0.438439	0.896705	0.60356	1	1
GOCC_CEL_ENS_GO:0042995_CELL_PROJECTION	6	0.426925	0.893254	0.591973	1	1
GOBP_CEL_ENS_GO:0044281_SMALL_MOLECULE_METABOLIC_PROCESS	56	0.257145	0.892997	0.652121	1	1
GOBP_CEL_ENS_GO:0015031_PROTEIN_TRANSPORT	9	0.385059	0.891806	0.6049	1	1
GOBP_CEL_ENS_GO:0060255_REGULATION_OF_MACROMOLECULE_METABOLIC_PROCESS	27	0.297919	0.888994	0.626984	1	1
GOBP_CEL_ENS_GO:0051186_COFACTOR_METABOLIC_PROCESS	14	0.338823	0.888071	0.623298	1	1
GOBP_CEL_ENS_GO:0045184_ESTABLISHMENT_OF_PROTEIN_LOCALIZATION	9	0.385059	0.884499	0.623077	1	1
GOMF_CEL_ENS_GO:0015075_ION_TRANSMEMBRANE_TRANSPORTER_ACTIVITY	12	0.346928	0.883618	0.603369	1	1
GOBP_CEL_ENS_GO:0006732_COENZYME_METABOLIC_PROCESS	14	0.338823	0.881104	0.634503	1	1
GOMF_CEL_ENS_GO:0022891_SUBSTRATE-SPECIFIC_TRANSMEMBRANE_TRANSPORTER_ACTIVITY	12	0.346928	0.877097	0.636771	1	1
GOMF_CEL_ENS_GO:0022857_TRANSMEMBRANE_TRANSPORTER_ACTIVITY	12	0.346928	0.876528	0.616192	1	1
GOBP_CEL_ENS_GO:0018991_OVIPOSITION	5	0.450171	0.876081	0.636364	1	1
GOBP_CEL_ENS_GO:0006913_NUCLEOCYTOPLASMIC_TRANSPORT	7	0.407924	0.869115	0.672609	1	1
GOCC_CEL_ENS_GO:0031966_MITOCHONDRIAL_MEMBRANE	10	0.363776	0.863804	0.652104	1	1
GOBP_CEL_ENS_GO:0006810_TRANSPORT	36	0.263585	0.859289	0.675539	1	1
GOBP_CEL_ENS_GO:0051169_NUCLEAR_TRANSPORT	7	0.407924	0.856201	0.661927	1	1
GOCC_CEL_ENS_GO:0044422_ORGANELLE_PART	124	0.2269	0.853317	0.738749	1	1
GOCC_CEL_ENS_GO:0005740_MITOCHONDRIAL_ENVELOPE	10	0.363776	0.849022	0.66875	1	1
GOBP_CEL_ENS_GO:0044711_SINGLE-ORGANISM_BIOSYNTHETIC_PROCESS	18	0.306334	0.84831	0.677188	1	1
GOMF_CEL_ENS_GO:0016874_LIGASE_ACTIVITY	15	0.316617	0.844881	0.665702	1	1
GOBP_CEL_ENS_GO:0051246_REGULATION_OF_PROTEIN_METABOLIC_PROCESS	19	0.296967	0.844137	0.68331	1	1
GOBP_CEL_ENS_GO:0019222_REGULATION_OF_METABOLIC_PROCESS	28	0.27822	0.841202	0.686327	1	1
GOBP_CEL_ENS_GO:0006090_PYRUVATE_METABOLIC_PROCESS	9	0.363078	0.835061	0.683386	1	1
GOBP_CEL_ENS_GO:0034248_REGULATION_OF_CELLULAR_AMIDE_METABOLIC_PROCESS	9	0.360492	0.833148	0.666667	1	1
GOBP_CEL_ENS_GO:1902578_SINGLE-ORGANISM_LOCALIZATION	26	0.274635	0.831951	0.704986	1	1
GOBP_CEL_ENS_GO:0048856_ANATOMICAL_STRUCTURE_DEVELOPMENT	62	0.234711	0.825502	0.748219	1	1
GOBP_CEL_ENS_GO:0007275_MULTICELLULAR_ORGANISM_DEVELOPMENT	56	0.239048	0.825416	0.723764	1	1
GOBP_CEL_ENS_GO:0044767_SINGLE-ORGANISM_DEVELOPMENTAL_PROCESS	62	0.234711	0.825134	0.742317	1	1
GOMF_CEL_ENS_GO:0016903_OXIDOREDUCTASE_ACTIVITY,_ACTING_ON_THE_ALDEHYDE_OR_OXO_GROUP_OF_DONORS	6	0.398713	0.824504	0.71521	1	1
GOBP_CEL_ENS_GO:0032502_DEVELOPMENTAL_PROCESS	62	0.234711	0.823106	0.760793	1	1
GOBP_CEL_ENS_GO:0010608_POSTTRANSCRIPTIONAL_REGULATION_OF_GENE_EXPRESSION	9	0.360492	0.821393	0.715385	1	1
GOBP_CEL_ENS_GO:0071840_CELLULAR_COMPONENT_ORGANIZATION_OR_BIOGENESIS	73	0.221201	0.819986	0.779601	1	1
GOBP_CEL_ENS_GO:0006417_REGULATION_OF_TRANSLATION	9	0.360492	0.817172	0.690549	1	1
GOBP_CEL_ENS_GO:0051234_ESTABLISHMENT_OF_LOCALIZATION	37	0.250353	0.812263	0.733078	1	1
GOCC_CEL_ENS_GO:0044428_NUCLEAR_PART	20	0.285353	0.811194	0.733696	1	1
GOBP_CEL_ENS_GO:0006793_PHOSPHORUS_METABOLIC_PROCESS	33	0.254449	0.805364	0.737321	1	1
GOBP_CEL_ENS_GO:0006796_PHOSPHATE-CONTAINING_COMPOUND_METABOLIC_PROCESS	33	0.254449	0.805146	0.731738	1	1
GOBP_CEL_ENS_GO:0003012_MUSCLE_SYSTEM_PROCESS	6	0.383348	0.800372	0.716172	1	1
GOBP_CEL_ENS_GO:0034220_ION_TRANSMEMBRANE_TRANSPORT	13	0.311254	0.795743	0.719939	1	1
GOBP_CEL_ENS_GO:0040011_LOCOMOTION	13	0.308648	0.795484	0.745068	1	1
GOBP_CEL_ENS_GO:0055085_TRANSMEMBRANE_TRANSPORT	13	0.311254	0.795237	0.725258	1	1
GOBP_CEL_ENS_GO:0006520_CELLULAR_AMINO_ACID_METABOLIC_PROCESS	14	0.301113	0.795161	0.737778	1	1
GOBP_CEL_ENS_GO:0006936_MUSCLE_CONTRACTION	6	0.383348	0.791567	0.716239	1	1
GOMF_CEL_ENS_GO:0003743_TRANSLATION_INITIATION_FACTOR_ACTIVITY	8	0.356277	0.788975	0.727414	1	1
GOBP_CEL_ENS_GO:0006096_GLYCOLYTIC_PROCESS	8	0.335215	0.779634	0.726852	1	1
GOBP_CEL_ENS_GO:1903047_MITOTIC_CELL_CYCLE_PROCESS	6	0.372937	0.774138	0.750413	1	1
GOBP_CEL_ENS_GO:0000278_MITOTIC_CELL_CYCLE	6	0.372937	0.767574	0.749169	1	1
GOBP_CEL_ENS_GO:0000226_MICROTUBULE_CYTOSKELETON_ORGANIZATION	5	0.390573	0.766355	0.774958	1	1
GOBP_CEL_ENS_GO:0006757_ATP_GENERATION_FROM_ADP	8	0.335215	0.765965	0.730132	1	1
GOCC_CEL_ENS_GO:1902494_CATALYTIC_COMPLEX	25	0.258644	0.764827	0.768924	1	1
GOBP_CEL_ENS_GO:0044282_SMALL_MOLECULE_CATABOLIC_PROCESS	8	0.339402	0.76474	0.748408	1	1
GOBP_CEL_ENS_GO:0006886_INTRACELLULAR_PROTEIN_TRANSPORT	7	0.361227	0.761973	0.75	1	1
GOBP_CEL_ENS_GO:0006811_ION_TRANSPORT	14	0.29366	0.761156	0.780842	1	1
GOBP_CEL_ENS_GO:0006165_NUCLEOSIDE_DIPHOSPHATE_PHOSPHORYLATION	8	0.335215	0.758397	0.748418	1	1
GOBP_CEL_ENS_GO:0046031_ADP_METABOLIC_PROCESS	8	0.335215	0.75727	0.753125	1	1
GOBP_CEL_ENS_GO:0080090_REGULATION_OF_PRIMARY_METABOLIC_PROCESS	25	0.251699	0.75574	0.800792	1	1
GOBP_CEL_ENS_GO:0009135_PURINE_NUCLEOSIDE_DIPHOSPHATE_METABOLIC_PROCESS	8	0.335215	0.755421	0.78744	1	1
GOBP_CEL_ENS_GO:0046496_NICOTINAMIDE_NUCLEOTIDE_METABOLIC_PROCESS	8	0.335215	0.753748	0.778862	1	1
GOBP_CEL_ENS_GO:0009179_PURINE_RIBONUCLEOSIDE_DIPHOSPHATE_METABOLIC_PROCESS	8	0.335215	0.749989	0.768274	1	1
GOBP_CEL_ENS_GO:0019362_PYRIDINE_NUCLEOTIDE_METABOLIC_PROCESS	8	0.335215	0.747992	0.77394	1	1
GOBP_CEL_ENS_GO:0072524_PYRIDINE-CONTAINING_COMPOUND_METABOLIC_PROCESS	8	0.335215	0.746607	0.788976	1	1
KEGG_CEL_ENS_PATH:CEL04141_PROTEIN_PROCESSING_IN_ENDOPLASMIC_RETICULUM	11	0.305291	0.745056	0.804416	1	1
GOBP_CEL_ENS_GO:0030010_ESTABLISHMENT_OF_CELL_POLARITY	5	0.376573	0.734792	0.783113	1	1
GOBP_CEL_ENS_GO:0022411_CELLULAR_COMPONENT_DISASSEMBLY	5	0.364529	0.734341	0.780822	1	1
GOBP_CEL_ENS_GO:0007163_ESTABLISHMENT_OR_MAINTENANCE_OF_CELL_POLARITY	5	0.376573	0.733151	0.79402	1	1
GOCC_CEL_ENS_GO:0019866_ORGANELLE_INNER_MEMBRANE	9	0.312458	0.732086	0.80813	1	1
GOCC_CEL_ENS_GO:0005743_MITOCHONDRIAL_INNER_MEMBRANE	9	0.312458	0.729296	0.814024	1	1
GOMF_CEL_ENS_GO:0022804_ACTIVE_TRANSMEMBRANE_TRANSPORTER_ACTIVITY	10	0.302682	0.725683	0.814353	1	1
GOMF_CEL_ENS_GO:0015405_P-P-BOND-HYDROLYSIS-DRIVEN_TRANSMEMBRANE_TRANSPORTER_ACTIVITY	10	0.302682	0.725254	0.814873	1	1
GOMF_CEL_ENS_GO:0019829_CATION-TRANSPORTING_ATPASE_ACTIVITY	10	0.302682	0.72403	0.814433	1	1
GOBP_CEL_ENS_GO:0048518_POSITIVE_REGULATION_OF_BIOLOGICAL_PROCESS	22	0.249743	0.722914	0.819061	1	1
GOMF_CEL_ENS_GO:0042625_ATPASE_COUPLED_ION_TRANSMEMBRANE_TRANSPORTER_ACTIVITY	10	0.302682	0.721179	0.825228	1	1
GOMF_CEL_ENS_GO:0022890_INORGANIC_CATION_TRANSMEMBRANE_TRANSPORTER_ACTIVITY	11	0.292172	0.718943	0.814815	1	1
GOBP_CEL_ENS_GO:0005975_CARBOHYDRATE_METABOLIC_PROCESS	19	0.257703	0.718748	0.825419	1	1
GOMF_CEL_ENS_GO:0042626_ATPASE_ACTIVITY,_COUPLED_TO_TRANSMEMBRANE_MOVEMENT_OF_SUBSTANCES	10	0.302682	0.718495	0.815504	1	1
GOBP_CEL_ENS_GO:0006457_PROTEIN_FOLDING	16	0.27278	0.718309	0.84101	1	1
GOBP_CEL_ENS_GO:0098655_CATION_TRANSMEMBRANE_TRANSPORT	11	0.292172	0.717577	0.83056	1	1
GOMF_CEL_ENS_GO:0015399_PRIMARY_ACTIVE_TRANSMEMBRANE_TRANSPORTER_ACTIVITY	10	0.302682	0.717397	0.80805	1	1
GOBP_CEL_ENS_GO:0098662_INORGANIC_CATION_TRANSMEMBRANE_TRANSPORT	11	0.292172	0.71589	0.806213	1	1
GOMF_CEL_ENS_GO:0043492_ATPASE_ACTIVITY,_COUPLED_TO_MOVEMENT_OF_SUBSTANCES	10	0.302682	0.714055	0.824695	1	1
KEGG_CEL_ENS_PATH:CEL00630_GLYOXYLATE_AND_DICARBOXYLATE_METABOLISM	8	0.323484	0.713994	0.785827	1	1
GOMF_CEL_ENS_GO:0016820_HYDROLASE_ACTIVITY,_ACTING_ON_ACID_ANHYDRIDES,_CATALYZING_TRANSMEMBRANE_MOVEMENT_OF_SUBSTANCES	10	0.302682	0.713161	0.806548	1	1
GOBP_CEL_ENS_GO:0016192_VESICLE-MEDIATED_TRANSPORT	8	0.323114	0.712203	0.814873	1	1
GOBP_CEL_ENS_GO:0044710_SINGLE-ORGANISM_METABOLIC_PROCESS	76	0.195085	0.712146	0.914352	1	1
GOMF_CEL_ENS_GO:0022853_ACTIVE_ION_TRANSMEMBRANE_TRANSPORTER_ACTIVITY	10	0.302682	0.71179	0.829192	1	1
GOBP_CEL_ENS_GO:0098660_INORGANIC_ION_TRANSMEMBRANE_TRANSPORT	11	0.292172	0.710984	0.806991	1	1
GOBP_CEL_ENS_GO:0009790_EMBRYO_DEVELOPMENT	25	0.235504	0.709962	0.855769	1	1
GOMF_CEL_ENS_GO:0008324_CATION_TRANSMEMBRANE_TRANSPORTER_ACTIVITY	11	0.292172	0.709558	0.827372	1	1
GOBP_CEL_ENS_GO:1903046_MEIOTIC_CELL_CYCLE_PROCESS	7	0.325602	0.709255	0.802932	1	1
GOBP_CEL_ENS_GO:0019098_REPRODUCTIVE_BEHAVIOR	6	0.341644	0.70688	0.821549	1	1
GOCC_CEL_ENS_GO:0099080_SUPRAMOLECULAR_COMPLEX	8	0.312863	0.706243	0.825	1	1
GOBP_CEL_ENS_GO:0030968_ENDOPLASMIC_RETICULUM_UNFOLDED_PROTEIN_RESPONSE	6	0.338761	0.705271	0.814381	1	1
GOBP_CEL_ENS_GO:0051321_MEIOTIC_CELL_CYCLE	7	0.325602	0.703987	0.837795	1	1
GOBP_CEL_ENS_GO:0009791_POST-EMBRYONIC_DEVELOPMENT	13	0.276289	0.701125	0.840643	1	1
GOCC_CEL_ENS_GO:0099512_SUPRAMOLECULAR_FIBER	8	0.312863	0.69959	0.834131	1	1
GOMF_CEL_ENS_GO:0016740_TRANSFERASE_ACTIVITY	29	0.225741	0.698269	0.879518	1	1
GOCC_CEL_ENS_GO:0099081_SUPRAMOLECULAR_POLYMER	8	0.312863	0.697343	0.838305	1	1
GOBP_CEL_ENS_GO:0016054_ORGANIC_ACID_CATABOLIC_PROCESS	7	0.321926	0.696168	0.818627	1	1
GOBP_CEL_ENS_GO:0046395_CARBOXYLIC_ACID_CATABOLIC_PROCESS	6	0.338316	0.692018	0.841837	1	1
GOCC_CEL_ENS_GO:0044432_ENDOPLASMIC_RETICULUM_PART	9	0.300316	0.688624	0.82716	1	1
GOBP_CEL_ENS_GO:0009141_NUCLEOSIDE_TRIPHOSPHATE_METABOLIC_PROCESS	19	0.237057	0.683227	0.888889	1	1
GOCC_CEL_ENS_GO:0099513_POLYMERIC_CYTOSKELETAL_FIBER	8	0.312863	0.681282	0.850629	1	1
GOBP_CEL_ENS_GO:1902580_SINGLE-ORGANISM_CELLULAR_LOCALIZATION	7	0.319264	0.68073	0.823339	1	1
GOMF_CEL_ENS_GO:0042623_ATPASE_ACTIVITY,_COUPLED	19	0.244454	0.678417	0.862448	1	1
GOBP_CEL_ENS_GO:0009167_PURINE_RIBONUCLEOSIDE_MONOPHOSPHATE_METABOLIC_PROCESS	19	0.235925	0.676683	0.857753	1	1
GOBP_CEL_ENS_GO:0009199_RIBONUCLEOSIDE_TRIPHOSPHATE_METABOLIC_PROCESS	18	0.239761	0.676596	0.862267	1	1
GOBP_CEL_ENS_GO:0032268_REGULATION_OF_CELLULAR_PROTEIN_METABOLIC_PROCESS	17	0.250223	0.674026	0.873745	1	1
GOMF_CEL_ENS_GO:0004812_AMINOACYL-TRNA_LIGASE_ACTIVITY	7	0.306483	0.67314	0.850993	1	1
GOBP_CEL_ENS_GO:0046034_ATP_METABOLIC_PROCESS	18	0.239761	0.671978	0.87642	1	1
KEGG_CEL_ENS_PATH:CEL00020_CITRATE_CYCLE_(TCA_CYCLE)	17	0.243066	0.671394	0.882436	1	1
KEGG_CEL_ENS_PATH:CEL01210_2-OXOCARBOXYLIC_ACID_METABOLISM	7	0.306131	0.670161	0.846278	1	1
GOBP_CEL_ENS_GO:0043039_TRNA_AMINOACYLATION	7	0.306483	0.668161	0.865132	1	1
GOBP_CEL_ENS_GO:0009205_PURINE_RIBONUCLEOSIDE_TRIPHOSPHATE_METABOLIC_PROCESS	18	0.239761	0.667638	0.88674	1	1
GOBP_CEL_ENS_GO:0016070_RNA_METABOLIC_PROCESS	34	0.207221	0.666986	0.902937	1	1
GOBP_CEL_ENS_GO:0043038_AMINO_ACID_ACTIVATION	7	0.306483	0.666302	0.864865	1	1
GOBP_CEL_ENS_GO:0042221_RESPONSE_TO_CHEMICAL	21	0.228726	0.665538	0.88983	1	1
GOMF_CEL_ENS_GO:0003676_NUCLEIC_ACID_BINDING	54	0.193199	0.664754	0.92638	1	1
GOBP_CEL_ENS_GO:0009150_PURINE_RIBONUCLEOTIDE_METABOLIC_PROCESS	19	0.235925	0.663746	0.874822	1	1
GOBP_CEL_ENS_GO:0009144_PURINE_NUCLEOSIDE_TRIPHOSPHATE_METABOLIC_PROCESS	18	0.239761	0.661966	0.882845	1	1
GOBP_CEL_ENS_GO:0009161_RIBONUCLEOSIDE_MONOPHOSPHATE_METABOLIC_PROCESS	19	0.235925	0.661958	0.909471	1	1
KEGG_CEL_ENS_PATH:CEL00970_AMINOACYL-TRNA_BIOSYNTHESIS	7	0.306483	0.660975	0.849117	1	1
GOBP_CEL_ENS_GO:0031323_REGULATION_OF_CELLULAR_METABOLIC_PROCESS	23	0.223964	0.657954	0.907609	1	1
GOBP_CEL_ENS_GO:0006139_NUCLEOBASE-CONTAINING_COMPOUND_METABOLIC_PROCESS	60	0.18747	0.657677	0.929594	1	1
GOBP_CEL_ENS_GO:0009126_PURINE_NUCLEOSIDE_MONOPHOSPHATE_METABOLIC_PROCESS	19	0.235925	0.657658	0.893064	1	1
GOMF_CEL_ENS_GO:0016876_LIGASE_ACTIVITY,_FORMING_AMINOACYL-TRNA_AND_RELATED_COMPOUNDS	7	0.306483	0.656915	0.843994	1	1
GOBP_CEL_ENS_GO:0006418_TRNA_AMINOACYLATION_FOR_PROTEIN_TRANSLATION	7	0.306483	0.65654	0.859649	1	1
GOBP_CEL_ENS_GO:0006163_PURINE_NUCLEOTIDE_METABOLIC_PROCESS	19	0.235925	0.656103	0.90516	1	1
GOMF_CEL_ENS_GO:0016875_LIGASE_ACTIVITY,_FORMING_CARBON-OXYGEN_BONDS	7	0.306483	0.653173	0.859425	1	1
GOBP_CEL_ENS_GO:0009123_NUCLEOSIDE_MONOPHOSPHATE_METABOLIC_PROCESS	19	0.235925	0.652671	0.893895	1	1
GOBP_CEL_ENS_GO:0090304_NUCLEIC_ACID_METABOLIC_PROCESS	35	0.203492	0.651997	0.912351	1	1
GOBP_CEL_ENS_GO:0046483_HETEROCYCLE_METABOLIC_PROCESS	61	0.18336	0.651054	0.957647	0.999392	1
KEGG_CEL_ENS_PATH:CEL01230_BIOSYNTHESIS_OF_AMINO_ACIDS	16	0.241407	0.649511	0.89083	0.997398	1
KEGG_CEL_ENS_PATH:CEL01100_METABOLIC_PATHWAYS	65	0.181261	0.647858	0.953737	0.995443	1
GOBP_CEL_ENS_GO:0006725_CELLULAR_AROMATIC_COMPOUND_METABOLIC_PROCESS	61	0.18336	0.647518	0.945322	0.99227	1
GOBP_CEL_ENS_GO:0072521_PURINE-CONTAINING_COMPOUND_METABOLIC_PROCESS	20	0.222203	0.64421	0.922869	0.99173	1
GOBP_CEL_ENS_GO:0071702_ORGANIC_SUBSTANCE_TRANSPORT	15	0.238571	0.640076	0.895954	0.992002	1
GOCC_CEL_ENS_GO:0043234_PROTEIN_COMPLEX	64	0.177974	0.627723	0.949708	0.999414	1
GOBP_CEL_ENS_GO:0046128_PURINE_RIBONUCLEOSIDE_METABOLIC_PROCESS	20	0.222203	0.627637	0.931373	0.995999	1
GOBP_CEL_ENS_GO:0042278_PURINE_NUCLEOSIDE_METABOLIC_PROCESS	20	0.222203	0.625638	0.903683	0.994198	1
GOCC_CEL_ENS_GO:0015630_MICROTUBULE_CYTOSKELETON	10	0.270165	0.624958	0.908133	0.991275	1
GOBP_CEL_ENS_GO:0030029_ACTIN_FILAMENT-BASED_PROCESS	15	0.234947	0.624222	0.899851	0.988392	1
GOBP_CEL_ENS_GO:0010468_REGULATION_OF_GENE_EXPRESSION	23	0.210777	0.622913	0.939142	0.986007	1
GOBP_CEL_ENS_GO:0010259_MULTICELLULAR_ORGANISM_AGING	24	0.205668	0.617849	0.924731	0.986661	1
GOBP_CEL_ENS_GO:0032970_REGULATION_OF_ACTIN_FILAMENT-BASED_PROCESS	5	0.311946	0.61585	0.915493	0.984828	1
GOBP_CEL_ENS_GO:0030036_ACTIN_CYTOSKELETON_ORGANIZATION	15	0.234947	0.614552	0.926205	0.98242	1
GOBP_CEL_ENS_GO:0002119_NEMATODE_LARVAL_DEVELOPMENT	12	0.245364	0.613372	0.906296	0.979871	1
KEGG_CEL_ENS_PATH:CEL04144_ENDOCYTOSIS	7	0.28559	0.612844	0.902156	0.976929	1
GOBP_CEL_ENS_GO:0008340_DETERMINATION_OF_ADULT_LIFESPAN	24	0.205668	0.605863	0.944444	0.978704	1
GOBP_CEL_ENS_GO:0007568_AGING	24	0.205668	0.605274	0.941257	0.975821	1
GOBP_CEL_ENS_GO:0002164_LARVAL_DEVELOPMENT	12	0.245364	0.604268	0.933962	0.97329	1
GOBP_CEL_ENS_GO:0034620_CELLULAR_RESPONSE_TO_UNFOLDED_PROTEIN	7	0.27679	0.598707	0.921053	0.974068	1
GOBP_CEL_ENS_GO:0006986_RESPONSE_TO_UNFOLDED_PROTEIN	7	0.27679	0.594055	0.931034	0.974026	1
GOMF_CEL_ENS_GO:0000287_MAGNESIUM_ION_BINDING	9	0.258502	0.592983	0.898438	0.971415	1
GOBP_CEL_ENS_GO:0009792_EMBRYO_DEVELOPMENT_ENDING_IN_BIRTH_OR_EGG_HATCHING	23	0.199545	0.590458	0.95961	0.969901	1
GOBP_CEL_ENS_GO:1901135_CARBOHYDRATE_DERIVATIVE_METABOLIC_PROCESS	24	0.197538	0.581626	0.96022	0.972389	1
GOBP_CEL_ENS_GO:0007017_MICROTUBULE-BASED_PROCESS	8	0.25755	0.579262	0.90312	0.970614	1
GOMF_CEL_ENS_GO:0050662_COENZYME_BINDING	11	0.236506	0.576756	0.940184	0.968945	1
GOMF_CEL_ENS_GO:0048037_COFACTOR_BINDING	16	0.211679	0.572647	0.943583	0.968138	1
GOBP_CEL_ENS_GO:0006399_TRNA_METABOLIC_PROCESS	8	0.24478	0.559753	0.946117	0.971983	1
GOBP_CEL_ENS_GO:0031032_ACTOMYOSIN_STRUCTURE_ORGANIZATION	10	0.21531	0.50933	0.967016	0.990449	1
GOBP_CEL_ENS_GO:1901565_ORGANONITROGEN_COMPOUND_CATABOLIC_PROCESS	5	0.260564	0.507132	0.978761	0.98796	1
GOMF_CEL_ENS_GO:0043021_RIBONUCLEOPROTEIN_COMPLEX_BINDING	5	0.258336	0.496656	0.988618	0.988117	1
GOBP_CEL_ENS_GO:0043623_CELLULAR_PROTEIN_COMPLEX_ASSEMBLY	8	0.211856	0.467846	0.982786	0.992324	1
KEGG_CEL_ENS_PATH:CEL01200_CARBON_METABOLISM	29	0.134485	0.409623	0.997348	0.997374	1

## Sheet: 6b GSEA negatively enriched
Supplementary Data 6b. Gene set enrichment analysis of negatively enriched UNC-54/MHCB/myosin interacting proteins in nhl-1 knockdown compared to control knockdown
NAME	SIZE	Enrichment Score	Normalized Enrichment Score	NOM p-val	FDR q-val	FWER p-val
KEGG_CEL_ENS_PATH:CEL03010_RIBOSOME	46	-0.494908	-2.15792	0	0.0425992	0.028
GOMF_CEL_ENS_GO:0003735_STRUCTURAL_CONSTITUENT_OF_RIBOSOME	47	-0.486431	-2.07893	0	0.0708506	0.09
GOCC_CEL_ENS_GO:0005840_RIBOSOME	47	-0.488824	-2.02576	0	0.0953507	0.174
GOCC_CEL_ENS_GO:0015934_LARGE_RIBOSOMAL_SUBUNIT	23	-0.546607	-1.96691	0.00348432	0.141314	0.309
GOCC_CEL_ENS_GO:0022625_CYTOSOLIC_LARGE_RIBOSOMAL_SUBUNIT	22	-0.53275	-1.94103	0	0.144516	0.374
GOCC_CEL_ENS_GO:0044445_CYTOSOLIC_PART	45	-0.435436	-1.9059	0.00534759	0.167921	0.482
GOCC_CEL_ENS_GO:0044391_RIBOSOMAL_SUBUNIT	40	-0.435955	-1.83656	0	0.277618	0.722
GOCC_CEL_ENS_GO:0022626_CYTOSOLIC_RIBOSOME	37	-0.435956	-1.81187	0	0.30687	0.79
GOBP_CEL_ENS_GO:1901566_ORGANONITROGEN_COMPOUND_BIOSYNTHETIC_PROCESS	82	-0.362518	-1.79819	0	0.306022	0.821
GOMF_CEL_ENS_GO:0005198_STRUCTURAL_MOLECULE_ACTIVITY	56	-0.391613	-1.78295	0	0.311817	0.854
GOBP_CEL_ENS_GO:0042273_RIBOSOMAL_LARGE_SUBUNIT_BIOGENESIS	10	-0.630262	-1.78001	0.011396	0.29057	0.86
GOBP_CEL_ENS_GO:0044271_CELLULAR_NITROGEN_COMPOUND_BIOSYNTHETIC_PROCESS	93	-0.357622	-1.76859	0	0.294467	0.881
GOBP_CEL_ENS_GO:0042254_RIBOSOME_BIOGENESIS	24	-0.477747	-1.73422	0.0149254	0.351679	0.938
GOBP_CEL_ENS_GO:0034645_CELLULAR_MACROMOLECULE_BIOSYNTHETIC_PROCESS	83	-0.348582	-1.72732	0	0.345563	0.949
GOBP_CEL_ENS_GO:0009059_MACROMOLECULE_BIOSYNTHETIC_PROCESS	83	-0.348582	-1.69722	0	0.400344	0.978
GOBP_CEL_ENS_GO:0000027_RIBOSOMAL_LARGE_SUBUNIT_ASSEMBLY	7	-0.666821	-1.68338	0.0369318	0.412801	0.986
GOBP_CEL_ENS_GO:0006511_UBIQUITIN-DEPENDENT_PROTEIN_CATABOLIC_PROCESS	14	-0.539843	-1.64999	0.0296053	0.482713	0.994
GOBP_CEL_ENS_GO:0042255_RIBOSOME_ASSEMBLY	12	-0.558173	-1.64388	0.0174419	0.473604	0.994
GOBP_CEL_ENS_GO:0006518_PEPTIDE_METABOLIC_PROCESS	72	-0.348094	-1.64084	0	0.459077	0.994
GOBP_CEL_ENS_GO:0043604_AMIDE_BIOSYNTHETIC_PROCESS	72	-0.348095	-1.63975	0	0.43909	0.994
GOBP_CEL_ENS_GO:0043603_CELLULAR_AMIDE_METABOLIC_PROCESS	72	-0.348094	-1.63525	0	0.42894	0.995
GOBP_CEL_ENS_GO:0006412_TRANSLATION	72	-0.348095	-1.61821	0.00653595	0.455625	0.998
GOBP_CEL_ENS_GO:0010467_GENE_EXPRESSION	88	-0.330703	-1.60205	0	0.481781	0.998
GOBP_CEL_ENS_GO:0043043_PEPTIDE_BIOSYNTHETIC_PROCESS	72	-0.348095	-1.59155	0.0143885	0.493064	0.998
GOBP_CEL_ENS_GO:0044249_CELLULAR_BIOSYNTHETIC_PROCESS	101	-0.309374	-1.55726	0	0.58005	1
GOCC_CEL_ENS_GO:1990904_RIBONUCLEOPROTEIN_COMPLEX	62	-0.335933	-1.54274	0	0.600159	1
GOBP_CEL_ENS_GO:0044267_CELLULAR_PROTEIN_METABOLIC_PROCESS	103	-0.301483	-1.54252	0.0106383	0.578499	1
GOBP_CEL_ENS_GO:0043632_MODIFICATION-DEPENDENT_MACROMOLECULE_CATABOLIC_PROCESS	15	-0.475945	-1.52652	0.0454545	0.604115	1
GOCC_CEL_ENS_GO:0030529_INTRACELLULAR_RIBONUCLEOPROTEIN_COMPLEX	62	-0.335933	-1.52478	0	0.588073	1
GOBP_CEL_ENS_GO:0019941_MODIFICATION-DEPENDENT_PROTEIN_CATABOLIC_PROCESS	15	-0.475945	-1.51295	0.0608108	0.606585	1
GOBP_CEL_ENS_GO:0002181_CYTOPLASMIC_TRANSLATION	7	-0.604494	-1.50285	0.0909091	0.617699	1
GOBP_CEL_ENS_GO:0006414_TRANSLATIONAL_ELONGATION	9	-0.557393	-1.49013	0.070028	0.637607	1
GOBP_CEL_ENS_GO:1901576_ORGANIC_SUBSTANCE_BIOSYNTHETIC_PROCESS	103	-0.299388	-1.48241	0.00952381	0.643279	1
GOBP_CEL_ENS_GO:1901564_ORGANONITROGEN_COMPOUND_METABOLIC_PROCESS	101	-0.294173	-1.47205	0	0.655376	1
KEGG_CEL_ENS_PATH:CEL04213_LONGEVITY_REGULATING_PATHWAY	5	-0.65753	-1.45622	0.0814249	0.690155	1
GOBP_CEL_ENS_GO:0006952_DEFENSE_RESPONSE	5	-0.649864	-1.43966	0.117096	0.726094	1
GOBP_CEL_ENS_GO:1901293_NUCLEOSIDE_PHOSPHATE_BIOSYNTHETIC_PROCESS	8	-0.543177	-1.42569	0.12532	0.753983	1
GOCC_CEL_ENS_GO:0019773_PROTEASOME_CORE_COMPLEX,_ALPHA-SUBUNIT_COMPLEX	5	-0.640324	-1.42432	0.107981	0.739256	1
GOBP_CEL_ENS_GO:0022613_RIBONUCLEOPROTEIN_COMPLEX_BIOGENESIS	28	-0.373547	-1.42318	0.0549451	0.723855	1
GOCC_CEL_ENS_GO:0005829_CYTOSOL	62	-0.306502	-1.42268	0.0222222	0.707527	1
GOBP_CEL_ENS_GO:0009408_RESPONSE_TO_HEAT	6	-0.613188	-1.40742	0.110843	0.742117	1
GOBP_CEL_ENS_GO:0009266_RESPONSE_TO_TEMPERATURE_STIMULUS	6	-0.613188	-1.40474	0.133333	0.732876	1
GOBP_CEL_ENS_GO:0090407_ORGANOPHOSPHATE_BIOSYNTHETIC_PROCESS	8	-0.543177	-1.38835	0.10411	0.769201	1
GOBP_CEL_ENS_GO:0009165_NUCLEOTIDE_BIOSYNTHETIC_PROCESS	7	-0.54731	-1.38285	0.131367	0.769957	1
GOBP_CEL_ENS_GO:0009163_NUCLEOSIDE_BIOSYNTHETIC_PROCESS	7	-0.54731	-1.37899	0.111688	0.76595	1
GOBP_CEL_ENS_GO:0022618_RIBONUCLEOPROTEIN_COMPLEX_ASSEMBLY	16	-0.420203	-1.37226	0.0905797	0.772138	1
GOBP_CEL_ENS_GO:1901659_GLYCOSYL_COMPOUND_BIOSYNTHETIC_PROCESS	7	-0.54731	-1.35892	0.129477	0.801111	1
GOBP_CEL_ENS_GO:0044085_CELLULAR_COMPONENT_BIOGENESIS	47	-0.321086	-1.35818	0.0337079	0.78663	1
GOBP_CEL_ENS_GO:0071826_RIBONUCLEOPROTEIN_COMPLEX_SUBUNIT_ORGANIZATION	16	-0.420203	-1.35738	0.113712	0.772704	1
GOBP_CEL_ENS_GO:0009260_RIBONUCLEOTIDE_BIOSYNTHETIC_PROCESS	7	-0.54731	-1.34468	0.135501	0.797941	1
GOBP_CEL_ENS_GO:0042455_RIBONUCLEOSIDE_BIOSYNTHETIC_PROCESS	7	-0.54731	-1.34236	0.155313	0.79038	1
GOBP_CEL_ENS_GO:0034622_CELLULAR_MACROMOLECULAR_COMPLEX_ASSEMBLY	29	-0.331968	-1.32039	0.113924	0.846543	1
GOBP_CEL_ENS_GO:0030433_ER-ASSOCIATED_UBIQUITIN-DEPENDENT_PROTEIN_CATABOLIC_PROCESS	7	-0.531497	-1.30714	0.174447	0.876592	1
GOMF_CEL_ENS_GO:0019843_RRNA_BINDING	8	-0.50281	-1.3066	0.159218	0.862019	1
GOBP_CEL_ENS_GO:0046390_RIBOSE_PHOSPHATE_BIOSYNTHETIC_PROCESS	7	-0.54731	-1.30635	0.151194	0.847061	1
GOBP_CEL_ENS_GO:0010498_PROTEASOMAL_PROTEIN_CATABOLIC_PROCESS	7	-0.531497	-1.30489	0.158031	0.836795	1
GOBP_CEL_ENS_GO:0070925_ORGANELLE_ASSEMBLY	22	-0.369513	-1.30316	0.123077	0.828341	1
GOCC_CEL_ENS_GO:0032991_MACROMOLECULAR_COMPLEX	122	-0.254136	-1.30206	0.0693069	0.817577	1
GOBP_CEL_ENS_GO:0036503_ERAD_PATHWAY	7	-0.531497	-1.29017	0.171795	0.842383	1
GOBP_CEL_ENS_GO:0044257_CELLULAR_PROTEIN_CATABOLIC_PROCESS	19	-0.358623	-1.28982	0.148276	0.829606	1
GOBP_CEL_ENS_GO:0043933_MACROMOLECULAR_COMPLEX_SUBUNIT_ORGANIZATION	35	-0.311007	-1.27476	0.126761	0.864291	1
GOBP_CEL_ENS_GO:0043161_PROTEASOME-MEDIATED_UBIQUITIN-DEPENDENT_PROTEIN_CATABOLIC_PROCESS	7	-0.531497	-1.26817	0.200508	0.872169	1
GOCC_CEL_ENS_GO:0044446_INTRACELLULAR_ORGANELLE_PART	111	-0.248723	-1.2649	0.0705882	0.868747	1
GOBP_CEL_ENS_GO:0051130_POSITIVE_REGULATION_OF_CELLULAR_COMPONENT_ORGANIZATION	8	-0.479065	-1.26414	0.186352	0.857727	1
GOBP_CEL_ENS_GO:0065003_MACROMOLECULAR_COMPLEX_ASSEMBLY	29	-0.331968	-1.24252	0.146718	0.91654	1
GOBP_CEL_ENS_GO:0051603_PROTEOLYSIS_INVOLVED_IN_CELLULAR_PROTEIN_CATABOLIC_PROCESS	19	-0.358623	-1.23514	0.195205	0.928728	1
GOBP_CEL_ENS_GO:0031328_POSITIVE_REGULATION_OF_CELLULAR_BIOSYNTHETIC_PROCESS	10	-0.429401	-1.2289	0.202817	0.936837	1
GOBP_CEL_ENS_GO:0009891_POSITIVE_REGULATION_OF_BIOSYNTHETIC_PROCESS	10	-0.429401	-1.2285	0.215633	0.92456	1
GOBP_CEL_ENS_GO:0022607_CELLULAR_COMPONENT_ASSEMBLY	35	-0.304728	-1.22211	0.173913	0.93191	1
GOBP_CEL_ENS_GO:0044265_CELLULAR_MACROMOLECULE_CATABOLIC_PROCESS	19	-0.358623	-1.21355	0.206897	0.949013	1
GOBP_CEL_ENS_GO:0009124_NUCLEOSIDE_MONOPHOSPHATE_BIOSYNTHETIC_PROCESS	6	-0.50123	-1.21327	0.219144	0.93648	1
GOBP_CEL_ENS_GO:0006508_PROTEOLYSIS	22	-0.334357	-1.20915	0.192913	0.937539	1
GOBP_CEL_ENS_GO:0010557_POSITIVE_REGULATION_OF_MACROMOLECULE_BIOSYNTHETIC_PROCESS	10	-0.429401	-1.20759	0.233129	0.929589	1
GOBP_CEL_ENS_GO:1901362_ORGANIC_CYCLIC_COMPOUND_BIOSYNTHETIC_PROCESS	22	-0.326529	-1.20475	0.193676	0.926665	1
GOBP_CEL_ENS_GO:0009628_RESPONSE_TO_ABIOTIC_STIMULUS	9	-0.449914	-1.20043	0.22792	0.928269	1
GOBP_CEL_ENS_GO:0031334_POSITIVE_REGULATION_OF_PROTEIN_COMPLEX_ASSEMBLY	6	-0.515665	-1.19991	0.258794	0.918047	1
GOBP_CEL_ENS_GO:0009156_RIBONUCLEOSIDE_MONOPHOSPHATE_BIOSYNTHETIC_PROCESS	6	-0.50123	-1.19931	0.241706	0.907756	1
GOBP_CEL_ENS_GO:0072522_PURINE-CONTAINING_COMPOUND_BIOSYNTHETIC_PROCESS	6	-0.50123	-1.19666	0.246753	0.904075	1
GOBP_CEL_ENS_GO:0032270_POSITIVE_REGULATION_OF_CELLULAR_PROTEIN_METABOLIC_PROCESS	11	-0.412692	-1.19463	0.229885	0.899277	1
GOBP_CEL_ENS_GO:0042451_PURINE_NUCLEOSIDE_BIOSYNTHETIC_PROCESS	6	-0.50123	-1.19058	0.240695	0.901573	1
GOBP_CEL_ENS_GO:0051173_POSITIVE_REGULATION_OF_NITROGEN_COMPOUND_METABOLIC_PROCESS	10	-0.429401	-1.19032	0.224784	0.891399	1
GOBP_CEL_ENS_GO:0006364_RRNA_PROCESSING	10	-0.421805	-1.18933	0.245902	0.88353	1
GOBP_CEL_ENS_GO:0044089_POSITIVE_REGULATION_OF_CELLULAR_COMPONENT_BIOGENESIS	6	-0.515665	-1.18488	0.307895	0.88592	1
GOBP_CEL_ENS_GO:0015988_ENERGY_COUPLED_PROTON_TRANSMEMBRANE_TRANSPORT,_AGAINST_ELECTROCHEMICAL_GRADIENT	6	-0.512706	-1.18438	0.281579	0.877198	1
GOBP_CEL_ENS_GO:0010876_LIPID_LOCALIZATION	5	-0.544722	-1.18381	0.258228	0.868611	1
GOBP_CEL_ENS_GO:0009152_PURINE_RIBONUCLEOTIDE_BIOSYNTHETIC_PROCESS	6	-0.50123	-1.18284	0.26087	0.861395	1
GOBP_CEL_ENS_GO:0046129_PURINE_RIBONUCLEOSIDE_BIOSYNTHETIC_PROCESS	6	-0.50123	-1.17791	0.284653	0.867033	1
GOBP_CEL_ENS_GO:0051247_POSITIVE_REGULATION_OF_PROTEIN_METABOLIC_PROCESS	11	-0.412692	-1.17738	0.243827	0.858881	1
GOBP_CEL_ENS_GO:0015991_ATP_HYDROLYSIS_COUPLED_PROTON_TRANSPORT	6	-0.512706	-1.17596	0.230392	0.85379	1
GOBP_CEL_ENS_GO:0090662_ATP_HYDROLYSIS_COUPLED_TRANSMEMBRANE_TRANSPORT	6	-0.512706	-1.17364	0.27182	0.850645	1
GOBP_CEL_ENS_GO:0006164_PURINE_NUCLEOTIDE_BIOSYNTHETIC_PROCESS	6	-0.50123	-1.17204	0.265306	0.846607	1
GOBP_CEL_ENS_GO:0016072_RRNA_METABOLIC_PROCESS	10	-0.421805	-1.16718	0.258064	0.851117	1
GOBP_CEL_ENS_GO:0019438_AROMATIC_COMPOUND_BIOSYNTHETIC_PROCESS	22	-0.326529	-1.16536	0.241379	0.84737	1
GOBP_CEL_ENS_GO:0009168_PURINE_RIBONUCLEOSIDE_MONOPHOSPHATE_BIOSYNTHETIC_PROCESS	6	-0.50123	-1.16396	0.301746	0.842502	1
GOBP_CEL_ENS_GO:0009127_PURINE_NUCLEOSIDE_MONOPHOSPHATE_BIOSYNTHETIC_PROCESS	6	-0.50123	-1.16306	0.260054	0.836551	1
GOBP_CEL_ENS_GO:0009142_NUCLEOSIDE_TRIPHOSPHATE_BIOSYNTHETIC_PROCESS	6	-0.504181	-1.16149	0.295843	0.83229	1
GOBP_CEL_ENS_GO:0018130_HETEROCYCLE_BIOSYNTHETIC_PROCESS	22	-0.326529	-1.15667	0.241379	0.837649	1
GOBP_CEL_ENS_GO:0034654_NUCLEOBASE-CONTAINING_COMPOUND_BIOSYNTHETIC_PROCESS	21	-0.332518	-1.14816	0.27957	0.852619	1
GOMF_CEL_ENS_GO:0005524_ATP_BINDING	61	-0.258072	-1.14595	0.191617	0.850636	1
GOCC_CEL_ENS_GO:0045259_PROTON-TRANSPORTING_ATP_SYNTHASE_COMPLEX	5	-0.508571	-1.13052	0.29927	0.888461	1
GOBP_CEL_ENS_GO:0015985_ENERGY_COUPLED_PROTON_TRANSPORT,_DOWN_ELECTROCHEMICAL_GRADIENT	5	-0.508571	-1.12641	0.313953	0.891416	1
GOCC_CEL_ENS_GO:0005634_NUCLEUS	43	-0.261031	-1.12473	0.259067	0.88789	1
GOMF_CEL_ENS_GO:0030554_ADENYL_NUCLEOTIDE_BINDING	62	-0.243427	-1.12275	0.215116	0.884805	1
GOBP_CEL_ENS_GO:1901137_CARBOHYDRATE_DERIVATIVE_BIOSYNTHETIC_PROCESS	9	-0.41814	-1.11994	0.322493	0.884845	1
GOMF_CEL_ENS_GO:0032559_ADENYL_RIBONUCLEOTIDE_BINDING	62	-0.243427	-1.11865	0.25641	0.879991	1
GOBP_CEL_ENS_GO:0015986_ATP_SYNTHESIS_COUPLED_PROTON_TRANSPORT	5	-0.508571	-1.10931	0.324645	0.898945	1
GOMF_CEL_ENS_GO:0032549_RIBONUCLEOSIDE_BINDING	75	-0.228821	-1.10687	0.262411	0.897378	1
GOMF_CEL_ENS_GO:0003746_TRANSLATION_ELONGATION_FACTOR_ACTIVITY	7	-0.442176	-1.1067	0.319372	0.889437	1
GOMF_CEL_ENS_GO:0001883_PURINE_NUCLEOSIDE_BINDING	75	-0.228821	-1.10158	0.273381	0.896489	1
GOBP_CEL_ENS_GO:0009145_PURINE_NUCLEOSIDE_TRIPHOSPHATE_BIOSYNTHETIC_PROCESS	5	-0.508571	-1.10112	0.326437	0.889653	1
GOMF_CEL_ENS_GO:0035639_PURINE_RIBONUCLEOSIDE_TRIPHOSPHATE_BINDING	75	-0.228821	-1.10024	0.26	0.883993	1
GOBP_CEL_ENS_GO:0006754_ATP_BIOSYNTHETIC_PROCESS	5	-0.508571	-1.09994	0.331671	0.876808	1
GOMF_CEL_ENS_GO:0001882_NUCLEOSIDE_BINDING	75	-0.228821	-1.09641	0.288732	0.878889	1
GOBP_CEL_ENS_GO:0009206_PURINE_RIBONUCLEOSIDE_TRIPHOSPHATE_BIOSYNTHETIC_PROCESS	5	-0.508571	-1.09521	0.358974	0.874177	1
GOBP_CEL_ENS_GO:0044087_REGULATION_OF_CELLULAR_COMPONENT_BIOGENESIS	8	-0.414807	-1.09501	0.333333	0.867188	1
GOBP_CEL_ENS_GO:0042274_RIBOSOMAL_SMALL_SUBUNIT_BIOGENESIS	10	-0.400905	-1.09337	0.356125	0.864524	1
GOBP_CEL_ENS_GO:0009201_RIBONUCLEOSIDE_TRIPHOSPHATE_BIOSYNTHETIC_PROCESS	5	-0.508571	-1.09199	0.371795	0.860831	1
GOMF_CEL_ENS_GO:0046933_PROTON-TRANSPORTING_ATP_SYNTHASE_ACTIVITY,_ROTATIONAL_MECHANISM	5	-0.508571	-1.08106	0.371921	0.884568	1
GOMF_CEL_ENS_GO:0042802_IDENTICAL_PROTEIN_BINDING	9	-0.387302	-1.07733	0.353276	0.888585	1
GOBP_CEL_ENS_GO:0043254_REGULATION_OF_PROTEIN_COMPLEX_ASSEMBLY	8	-0.414807	-1.07692	0.345013	0.882233	1
GOBP_CEL_ENS_GO:0006351_TRANSCRIPTION,_DNA-TEMPLATED	9	-0.378996	-1.06895	0.319767	0.898481	1
GOBP_CEL_ENS_GO:0006367_TRANSCRIPTION_INITIATION_FROM_RNA_POLYMERASE_II_PROMOTER	5	-0.47052	-1.06733	0.344059	0.895976	1
GOBP_CEL_ENS_GO:0045862_POSITIVE_REGULATION_OF_PROTEOLYSIS	5	-0.47052	-1.05759	0.374026	0.916577	1
GOBP_CEL_ENS_GO:2000142_REGULATION_OF_DNA-TEMPLATED_TRANSCRIPTION,_INITIATION	5	-0.47052	-1.0524	0.399027	0.924581	1
GOCC_CEL_ENS_GO:0031597_CYTOSOLIC_PROTEASOME_COMPLEX	5	-0.47052	-1.05006	0.42029	0.924091	1
GOBP_CEL_ENS_GO:0030163_PROTEIN_CATABOLIC_PROCESS	20	-0.302479	-1.04998	0.383333	0.916995	1
GOMF_CEL_ENS_GO:0016772_TRANSFERASE_ACTIVITY,_TRANSFERRING_PHOSPHORUS-CONTAINING_GROUPS	12	-0.350516	-1.04998	0.388571	0.909774	1
GOBP_CEL_ENS_GO:0006355_REGULATION_OF_TRANSCRIPTION,_DNA-TEMPLATED	9	-0.378996	-1.04939	0.373368	0.904261	1
GOMF_CEL_ENS_GO:0016887_ATPASE_ACTIVITY	28	-0.275567	-1.04929	0.407273	0.897467	1
GOMF_CEL_ENS_GO:0032550_PURINE_RIBONUCLEOSIDE_BINDING	75	-0.228821	-1.04704	0.353741	0.896742	1
GOBP_CEL_ENS_GO:1903362_REGULATION_OF_CELLULAR_PROTEIN_CATABOLIC_PROCESS	5	-0.47052	-1.04571	0.423729	0.893645	1
GOBP_CEL_ENS_GO:0010628_POSITIVE_REGULATION_OF_GENE_EXPRESSION	12	-0.361701	-1.04378	0.412844	0.892129	1
GOBP_CEL_ENS_GO:0031325_POSITIVE_REGULATION_OF_CELLULAR_METABOLIC_PROCESS	12	-0.349908	-1.04343	0.392857	0.886378	1
GOBP_CEL_ENS_GO:0045899_POSITIVE_REGULATION_OF_RNA_POLYMERASE_II_TRANSCRIPTIONAL_PREINITIATION_COMPLEX_ASSEMBLY	5	-0.47052	-1.03977	0.404819	0.890176	1
GOCC_CEL_ENS_GO:1905369_ENDOPEPTIDASE_COMPLEX	15	-0.322866	-1.03871	0.387622	0.886654	1
GOBP_CEL_ENS_GO:1903050_REGULATION_OF_PROTEOLYSIS_INVOLVED_IN_CELLULAR_PROTEIN_CATABOLIC_PROCESS	5	-0.47052	-1.03784	0.402878	0.882819	1
GOBP_CEL_ENS_GO:0071824_PROTEIN-DNA_COMPLEX_SUBUNIT_ORGANIZATION	5	-0.47052	-1.03759	0.379147	0.8772	1
GOMF_CEL_ENS_GO:0017076_PURINE_NUCLEOTIDE_BINDING	76	-0.217013	-1.03758	0.409449	0.870865	1
GOBP_CEL_ENS_GO:0006352_DNA-TEMPLATED_TRANSCRIPTION,_INITIATION	5	-0.47052	-1.03713	0.389474	0.865786	1
GOMF_CEL_ENS_GO:0017025_TBP-CLASS_PROTEIN_BINDING	5	-0.47052	-1.03684	0.42928	0.860522	1
GOBP_CEL_ENS_GO:0031331_POSITIVE_REGULATION_OF_CELLULAR_CATABOLIC_PROCESS	5	-0.47052	-1.03655	0.40534	0.855129	1
GOBP_CEL_ENS_GO:0045732_POSITIVE_REGULATION_OF_PROTEIN_CATABOLIC_PROCESS	5	-0.47052	-1.03591	0.386792	0.850635	1
GOCC_CEL_ENS_GO:0033178_PROTON-TRANSPORTING_TWO-SECTOR_ATPASE_COMPLEX,_CATALYTIC_DOMAIN	7	-0.421947	-1.03493	0.430622	0.847299	1
GOBP_CEL_ENS_GO:0060260_REGULATION_OF_TRANSCRIPTION_INITIATION_FROM_RNA_POLYMERASE_II_PROMOTER	5	-0.47052	-1.03466	0.371981	0.842126	1
GOBP_CEL_ENS_GO:0031329_REGULATION_OF_CELLULAR_CATABOLIC_PROCESS	5	-0.47052	-1.03384	0.376499	0.838533	1
GOBP_CEL_ENS_GO:0030162_REGULATION_OF_PROTEOLYSIS	5	-0.47052	-1.0338	0.38601	0.832925	1
GOMF_CEL_ENS_GO:0032555_PURINE_RIBONUCLEOTIDE_BINDING	76	-0.217013	-1.03362	0.423077	0.827747	1
GOMF_CEL_ENS_GO:0032553_RIBONUCLEOTIDE_BINDING	76	-0.217013	-1.03355	0.418605	0.822315	1
GOBP_CEL_ENS_GO:1903052_POSITIVE_REGULATION_OF_PROTEOLYSIS_INVOLVED_IN_CELLULAR_PROTEIN_CATABOLIC_PROCESS	5	-0.47052	-1.03285	0.411347	0.818454	1
GOBP_CEL_ENS_GO:0061136_REGULATION_OF_PROTEASOMAL_PROTEIN_CATABOLIC_PROCESS	5	-0.47052	-1.03177	0.377934	0.81587	1
GOCC_CEL_ENS_GO:0031595_NUCLEAR_PROTEASOME_COMPLEX	5	-0.47052	-1.03093	0.396714	0.812229	1
GOCC_CEL_ENS_GO:1905368_PEPTIDASE_COMPLEX	15	-0.322866	-1.03017	0.428135	0.808802	1
GOMF_CEL_ENS_GO:0097367_CARBOHYDRATE_DERIVATIVE_BINDING	76	-0.217013	-1.02848	0.436975	0.807369	1
KEGG_CEL_ENS_PATH:CEL00620_PYRUVATE_METABOLISM	10	-0.369284	-1.02811	0.409884	0.803	1
GOCC_CEL_ENS_GO:0008540_PROTEASOME_REGULATORY_PARTICLE,_BASE_SUBCOMPLEX	5	-0.47052	-1.02733	0.414758	0.799513	1
GOBP_CEL_ENS_GO:0051123_RNA_POLYMERASE_II_TRANSCRIPTIONAL_PREINITIATION_COMPLEX_ASSEMBLY	5	-0.47052	-1.02718	0.408654	0.794785	1
GOBP_CEL_ENS_GO:0009896_POSITIVE_REGULATION_OF_CATABOLIC_PROCESS	5	-0.47052	-1.02512	0.423445	0.794697	1
GOBP_CEL_ENS_GO:0065004_PROTEIN-DNA_COMPLEX_ASSEMBLY	5	-0.47052	-1.01964	0.423645	0.803518	1
KEGG_CEL_ENS_PATH:CEL03050_PROTEASOME	15	-0.322866	-1.01822	0.446735	0.801674	1
GOBP_CEL_ENS_GO:1901800_POSITIVE_REGULATION_OF_PROTEASOMAL_PROTEIN_CATABOLIC_PROCESS	5	-0.47052	-1.01805	0.400504	0.797112	1
GOBP_CEL_ENS_GO:1903364_POSITIVE_REGULATION_OF_CELLULAR_PROTEIN_CATABOLIC_PROCESS	5	-0.47052	-1.0174	0.423729	0.793706	1
GOMF_CEL_ENS_GO:0036402_PROTEASOME-ACTIVATING_ATPASE_ACTIVITY	5	-0.47052	-1.01582	0.424802	0.793025	1
GOBP_CEL_ENS_GO:0045898_REGULATION_OF_RNA_POLYMERASE_II_TRANSCRIPTIONAL_PREINITIATION_COMPLEX_ASSEMBLY	5	-0.47052	-1.01132	0.446556	0.799297	1
GOBP_CEL_ENS_GO:2000144_POSITIVE_REGULATION_OF_DNA-TEMPLATED_TRANSCRIPTION,_INITIATION	5	-0.47052	-1.01122	0.420091	0.794603	1
GOBP_CEL_ENS_GO:0060261_POSITIVE_REGULATION_OF_TRANSCRIPTION_INITIATION_FROM_RNA_POLYMERASE_II_PROMOTER	5	-0.47052	-1.0039	0.42711	0.808258	1
GOMF_CEL_ENS_GO:0016301_KINASE_ACTIVITY	11	-0.34767	-1.00225	0.435673	0.807409	1
GOBP_CEL_ENS_GO:0070897_DNA-TEMPLATED_TRANSCRIPTIONAL_PREINITIATION_COMPLEX_ASSEMBLY	5	-0.47052	-1.00086	0.451128	0.806015	1
GOCC_CEL_ENS_GO:0000502_PROTEASOME_COMPLEX	15	-0.322866	-0.999821	0.452632	0.804032	1
GOMF_CEL_ENS_GO:0051082_UNFOLDED_PROTEIN_BINDING	13	-0.317604	-0.9778	0.477011	0.852257	1
GOCC_CEL_ENS_GO:0022624_PROTEASOME_ACCESSORY_COMPLEX	6	-0.416948	-0.971553	0.470588	0.862179	1
GOBP_CEL_ENS_GO:0009057_MACROMOLECULE_CATABOLIC_PROCESS	21	-0.278476	-0.971154	0.489051	0.858074	1
GOCC_CEL_ENS_GO:0005838_PROTEASOME_REGULATORY_PARTICLE	6	-0.416948	-0.970202	0.506812	0.855426	1
GOBP_CEL_ENS_GO:0051301_CELL_DIVISION	6	-0.397761	-0.960086	0.47027	0.874978	1
GOBP_CEL_ENS_GO:0034470_NCRNA_PROCESSING	11	-0.329656	-0.95662	0.513678	0.878202	1
GOMF_CEL_ENS_GO:0015078_HYDROGEN_ION_TRANSMEMBRANE_TRANSPORTER_ACTIVITY	9	-0.344773	-0.950913	0.495751	0.886979	1
GOBP_CEL_ENS_GO:0048522_POSITIVE_REGULATION_OF_CELLULAR_PROCESS	17	-0.285714	-0.95054	0.513072	0.882881	1
GOMF_CEL_ENS_GO:0016818_HYDROLASE_ACTIVITY,_ACTING_ON_ACID_ANHYDRIDES,_IN_PHOSPHORUS-CONTAINING_ANHYDRIDES	43	-0.22035	-0.944881	0.579787	0.891453	1
GOMF_CEL_ENS_GO:0015077_MONOVALENT_INORGANIC_CATION_TRANSMEMBRANE_TRANSPORTER_ACTIVITY	10	-0.329226	-0.942844	0.534286	0.891484	1
GOMF_CEL_ENS_GO:0016462_PYROPHOSPHATASE_ACTIVITY	43	-0.22035	-0.939121	0.588832	0.895299	1
GOBP_CEL_ENS_GO:0006818_HYDROGEN_TRANSPORT	10	-0.329226	-0.936596	0.518414	0.89602	1
GOMF_CEL_ENS_GO:0008233_PEPTIDASE_ACTIVITY	13	-0.301792	-0.93658	0.540625	0.891122	1
GOBP_CEL_ENS_GO:0000028_RIBOSOMAL_SMALL_SUBUNIT_ASSEMBLY	5	-0.432802	-0.935401	0.534005	0.889149	1
GOBP_CEL_ENS_GO:0071822_PROTEIN_COMPLEX_SUBUNIT_ORGANIZATION	17	-0.291263	-0.935391	0.534722	0.88435	1
GOBP_CEL_ENS_GO:0009893_POSITIVE_REGULATION_OF_METABOLIC_PROCESS	13	-0.30631	-0.934687	0.581994	0.881215	1
GOBP_CEL_ENS_GO:0010604_POSITIVE_REGULATION_OF_MACROMOLECULE_METABOLIC_PROCESS	13	-0.30631	-0.934324	0.554455	0.877333	1
GOMF_CEL_ENS_GO:0017111_NUCLEOSIDE-TRIPHOSPHATASE_ACTIVITY	43	-0.22035	-0.9335	0.551219	0.874492	1
GOMF_CEL_ENS_GO:0016817_HYDROLASE_ACTIVITY,_ACTING_ON_ACID_ANHYDRIDES	43	-0.22035	-0.924425	0.61	0.890791	1
GOCC_CEL_ENS_GO:0005789_ENDOPLASMIC_RETICULUM_MEMBRANE	6	-0.394063	-0.922978	0.55611	0.889496	1
GOCC_CEL_ENS_GO:0036379_MYOFILAMENT	6	-0.393199	-0.920876	0.535411	0.889515	1
GOMF_CEL_ENS_GO:0044769_ATPASE_ACTIVITY,_COUPLED_TO_TRANSMEMBRANE_MOVEMENT_OF_IONS,_ROTATIONAL_MECHANISM	8	-0.35443	-0.920188	0.518518	0.886364	1
GOBP_CEL_ENS_GO:0044765_SINGLE-ORGANISM_TRANSPORT	21	-0.258878	-0.919409	0.577465	0.883331	1
GOBP_CEL_ENS_GO:1902600_HYDROGEN_ION_TRANSMEMBRANE_TRANSPORT	10	-0.329226	-0.916893	0.538028	0.884499	1
KEGG_CEL_ENS_PATH:CEL00280_VALINE,_LEUCINE_AND_ISOLEUCINE_DEGRADATION	10	-0.339822	-0.916154	0.566092	0.881749	1
GOCC_CEL_ENS_GO:0042175_NUCLEAR_OUTER_MEMBRANE-ENDOPLASMIC_RETICULUM_MEMBRANE_NETWORK	6	-0.394063	-0.911186	0.565534	0.888353	1
GOBP_CEL_ENS_GO:0015992_PROTON_TRANSPORT	10	-0.329226	-0.910453	0.556851	0.885347	1
GOBP_CEL_ENS_GO:0015672_MONOVALENT_INORGANIC_CATION_TRANSPORT	10	-0.329226	-0.90933	0.563636	0.88352	1
GOCC_CEL_ENS_GO:0016469_PROTON-TRANSPORTING_TWO-SECTOR_ATPASE_COMPLEX	8	-0.35443	-0.904976	0.551532	0.888025	1
GOMF_CEL_ENS_GO:0070011_PEPTIDASE_ACTIVITY,_ACTING_ON_L-AMINO_ACID_PEPTIDES	13	-0.301792	-0.899297	0.612613	0.895884	1
GOMF_CEL_ENS_GO:0008134_TRANSCRIPTION_FACTOR_BINDING	6	-0.388806	-0.898776	0.576	0.892411	1
GOCC_CEL_ENS_GO:0005874_MICROTUBULE	6	-0.373336	-0.897055	0.556355	0.891301	1
GOBP_CEL_ENS_GO:0032774_RNA_BIOSYNTHETIC_PROCESS	10	-0.316744	-0.895841	0.578035	0.889619	1
GOMF_CEL_ENS_GO:0003723_RNA_BINDING	44	-0.212038	-0.89099	0.654378	0.895609	1
GOBP_CEL_ENS_GO:0051252_REGULATION_OF_RNA_METABOLIC_PROCESS	10	-0.316744	-0.889834	0.572674	0.893611	1
GOMF_CEL_ENS_GO:0022892_SUBSTRATE-SPECIFIC_TRANSPORTER_ACTIVITY	19	-0.263847	-0.888631	0.621262	0.891756	1
GOBP_CEL_ENS_GO:0044248_CELLULAR_CATABOLIC_PROCESS	27	-0.238413	-0.886828	0.656371	0.891405	1
GOMF_CEL_ENS_GO:0005215_TRANSPORTER_ACTIVITY	19	-0.263847	-0.880897	0.631944	0.899847	1
GOBP_CEL_ENS_GO:0097659_NUCLEIC_ACID-TEMPLATED_TRANSCRIPTION	10	-0.316744	-0.877593	0.568627	0.902295	1
GOBP_CEL_ENS_GO:2001141_REGULATION_OF_RNA_BIOSYNTHETIC_PROCESS	10	-0.316744	-0.875134	0.640118	0.903479	1
GOBP_CEL_ENS_GO:1903506_REGULATION_OF_NUCLEIC_ACID-TEMPLATED_TRANSCRIPTION	10	-0.316744	-0.867612	0.626781	0.914797	1
GOBP_CEL_ENS_GO:0006396_RNA_PROCESSING	13	-0.285199	-0.858499	0.638728	0.929482	1
GOBP_CEL_ENS_GO:0034660_NCRNA_METABOLIC_PROCESS	17	-0.252747	-0.850258	0.668657	0.942725	1
GOMF_CEL_ENS_GO:0016787_HYDROLASE_ACTIVITY	61	-0.188198	-0.848772	0.804054	0.94137	1
GOBP_CEL_ENS_GO:0006950_RESPONSE_TO_STRESS	33	-0.207154	-0.847901	0.72449	0.938629	1
KEGG_CEL_ENS_PATH:CEL00010_GLYCOLYSIS_/_GLUCONEOGENESIS	15	-0.270798	-0.843694	0.656051	0.942968	1
GOBP_CEL_ENS_GO:0006461_PROTEIN_COMPLEX_ASSEMBLY	13	-0.277762	-0.843344	0.659824	0.939364	1
GOBP_CEL_ENS_GO:0006366_TRANSCRIPTION_FROM_RNA_POLYMERASE_II_PROMOTER	6	-0.349438	-0.835185	0.63789	0.95173	1
GOBP_CEL_ENS_GO:0000910_CYTOKINESIS	5	-0.382456	-0.830372	0.63466	0.95696	1
GOBP_CEL_ENS_GO:0006357_REGULATION_OF_TRANSCRIPTION_FROM_RNA_POLYMERASE_II_PROMOTER	6	-0.349438	-0.828843	0.65679	0.955861	1
GOBP_CEL_ENS_GO:1902680_POSITIVE_REGULATION_OF_RNA_BIOSYNTHETIC_PROCESS	6	-0.349438	-0.826399	0.657459	0.956669	1
GOBP_CEL_ENS_GO:0070271_PROTEIN_COMPLEX_BIOGENESIS	13	-0.277762	-0.825936	0.683006	0.953207	1
GOBP_CEL_ENS_GO:0045893_POSITIVE_REGULATION_OF_TRANSCRIPTION,_DNA-TEMPLATED	6	-0.349438	-0.824939	0.663185	0.950975	1
GOBP_CEL_ENS_GO:0051254_POSITIVE_REGULATION_OF_RNA_METABOLIC_PROCESS	6	-0.349438	-0.823798	0.655502	0.949071	1
GOMF_CEL_ENS_GO:0036094_SMALL_MOLECULE_BINDING	90	-0.166966	-0.820008	0.860465	0.952584	1
GOBP_CEL_ENS_GO:0019318_HEXOSE_METABOLIC_PROCESS	5	-0.364912	-0.816931	0.6594	0.95403	1
GOBP_CEL_ENS_GO:1903508_POSITIVE_REGULATION_OF_NUCLEIC_ACID-TEMPLATED_TRANSCRIPTION	6	-0.349438	-0.813855	0.675949	0.95552	1
GOBP_CEL_ENS_GO:0005996_MONOSACCHARIDE_METABOLIC_PROCESS	5	-0.364912	-0.813678	0.693208	0.951668	1
GOBP_CEL_ENS_GO:0006006_GLUCOSE_METABOLIC_PROCESS	5	-0.364912	-0.811295	0.657702	0.951864	1
GOMF_CEL_ENS_GO:0046961_PROTON-TRANSPORTING_ATPASE_ACTIVITY,_ROTATIONAL_MECHANISM	6	-0.34372	-0.807322	0.676815	0.955387	1
GOMF_CEL_ENS_GO:0000166_NUCLEOTIDE_BINDING	90	-0.166966	-0.806978	0.862385	0.951911	1
GOMF_CEL_ENS_GO:0016614_OXIDOREDUCTASE_ACTIVITY,_ACTING_ON_CH-OH_GROUP_OF_DONORS	9	-0.298932	-0.805887	0.719653	0.94973	1
GOCC_CEL_ENS_GO:0022627_CYTOSOLIC_SMALL_RIBOSOMAL_SUBUNIT	15	-0.250644	-0.805399	0.729642	0.946609	1
GOMF_CEL_ENS_GO:0036442_HYDROGEN-EXPORTING_ATPASE_ACTIVITY	6	-0.34372	-0.805323	0.661539	0.942717	1
GOBP_CEL_ENS_GO:0045944_POSITIVE_REGULATION_OF_TRANSCRIPTION_FROM_RNA_POLYMERASE_II_PROMOTER	6	-0.349438	-0.80046	0.725248	0.947479	1
GOMF_CEL_ENS_GO:1901265_NUCLEOSIDE_PHOSPHATE_BINDING	90	-0.166966	-0.800287	0.929203	0.943736	1
GOBP_CEL_ENS_GO:0045935_POSITIVE_REGULATION_OF_NUCLEOBASE-CONTAINING_COMPOUND_METABOLIC_PROCESS	6	-0.349438	-0.799293	0.679894	0.941559	1
GOMF_CEL_ENS_GO:0016616_OXIDOREDUCTASE_ACTIVITY,_ACTING_ON_THE_CH-OH_GROUP_OF_DONORS,_NAD_OR_NADP_AS_ACCEPTOR	9	-0.298932	-0.799172	0.716667	0.937737	1
GOBP_CEL_ENS_GO:0019219_REGULATION_OF_NUCLEOBASE-CONTAINING_COMPOUND_METABOLIC_PROCESS	12	-0.272655	-0.794641	0.750733	0.941867	1
GOMF_CEL_ENS_GO:0004175_ENDOPEPTIDASE_ACTIVITY	11	-0.275986	-0.789633	0.751445	0.947086	1
GOCC_CEL_ENS_GO:0044430_CYTOSKELETAL_PART	21	-0.22958	-0.789186	0.769811	0.943835	1
GOMF_CEL_ENS_GO:0070003_THREONINE-TYPE_PEPTIDASE_ACTIVITY	9	-0.283137	-0.785341	0.735218	0.946587	1
GOBP_CEL_ENS_GO:0010033_RESPONSE_TO_ORGANIC_SUBSTANCE	16	-0.237414	-0.780445	0.77451	0.950638	1
GOMF_CEL_ENS_GO:0004298_THREONINE-TYPE_ENDOPEPTIDASE_ACTIVITY	9	-0.283137	-0.778983	0.742021	0.949127	1
GOBP_CEL_ENS_GO:0048646_ANATOMICAL_STRUCTURE_FORMATION_INVOLVED_IN_MORPHOGENESIS	11	-0.274048	-0.777136	0.75	0.948261	1
GOMF_CEL_ENS_GO:0016773_PHOSPHOTRANSFERASE_ACTIVITY,_ALCOHOL_GROUP_AS_ACCEPTOR	5	-0.354386	-0.770606	0.746412	0.955368	1
GOMF_CEL_ENS_GO:0032561_GUANYL_RIBONUCLEOTIDE_BINDING	16	-0.237226	-0.769544	0.780186	0.953222	1
GOCC_CEL_ENS_GO:0016459_MYOSIN_COMPLEX	6	-0.328456	-0.768951	0.7275	0.950309	1
GOMF_CEL_ENS_GO:0019001_GUANYL_NUCLEOTIDE_BINDING	16	-0.237226	-0.768066	0.814332	0.947858	1
GOBP_CEL_ENS_GO:0006812_CATION_TRANSPORT	12	-0.260228	-0.763177	0.752976	0.951544	1
GOCC_CEL_ENS_GO:0005839_PROTEASOME_CORE_COMPLEX	9	-0.283137	-0.757795	0.770718	0.95647	1
GOCC_CEL_ENS_GO:0015935_SMALL_RIBOSOMAL_SUBUNIT	17	-0.228423	-0.750704	0.826923	0.963668	1
GOBP_CEL_ENS_GO:0009117_NUCLEOTIDE_METABOLIC_PROCESS	20	-0.206305	-0.740798	0.845018	0.975055	1
GOMF_CEL_ENS_GO:0005525_GTP_BINDING	15	-0.236364	-0.736304	0.813725	0.978126	1
GOMF_CEL_ENS_GO:0043168_ANION_BINDING	6	-0.309859	-0.727481	0.773537	0.987202	1
GOBP_CEL_ENS_GO:0006753_NUCLEOSIDE_PHOSPHATE_METABOLIC_PROCESS	21	-0.204856	-0.727314	0.853659	0.983521	1
GOBP_CEL_ENS_GO:0042176_REGULATION_OF_PROTEIN_CATABOLIC_PROCESS	7	-0.290015	-0.725138	0.8	0.98251	1
GOMF_CEL_ENS_GO:0003774_MOTOR_ACTIVITY	6	-0.315431	-0.723651	0.8	0.980817	1
GOBP_CEL_ENS_GO:0009259_RIBONUCLEOTIDE_METABOLIC_PROCESS	20	-0.206305	-0.722641	0.852843	0.978391	1
GOBP_CEL_ENS_GO:0019693_RIBOSE_PHOSPHATE_METABOLIC_PROCESS	20	-0.206305	-0.721615	0.87218	0.975871	1
GOMF_CEL_ENS_GO:0003924_GTPASE_ACTIVITY	11	-0.239654	-0.713247	0.824363	0.983404	1
GOCC_CEL_ENS_GO:0005819_SPINDLE	5	-0.324551	-0.712805	0.801546	0.980197	1
GOBP_CEL_ENS_GO:0009894_REGULATION_OF_CATABOLIC_PROCESS	7	-0.290015	-0.712377	0.838961	0.976905	1
GOBP_CEL_ENS_GO:0009119_RIBONUCLEOSIDE_METABOLIC_PROCESS	21	-0.198313	-0.711136	0.90301	0.974831	1
GOBP_CEL_ENS_GO:0019637_ORGANOPHOSPHATE_METABOLIC_PROCESS	22	-0.198741	-0.70626	0.854478	0.977576	1
GOBP_CEL_ENS_GO:0044712_SINGLE-ORGANISM_CATABOLIC_PROCESS	24	-0.194963	-0.701226	0.908745	0.98033	1
GOBP_CEL_ENS_GO:0010556_REGULATION_OF_MACROMOLECULE_BIOSYNTHETIC_PROCESS	19	-0.202429	-0.698388	0.877193	0.980115	1
GOBP_CEL_ENS_GO:1901657_GLYCOSYL_COMPOUND_METABOLIC_PROCESS	21	-0.198313	-0.698066	0.894161	0.976857	1
GOBP_CEL_ENS_GO:0009132_NUCLEOSIDE_DIPHOSPHATE_METABOLIC_PROCESS	9	-0.256228	-0.697928	0.847887	0.973422	1
GOBP_CEL_ENS_GO:0009889_REGULATION_OF_BIOSYNTHETIC_PROCESS	19	-0.202429	-0.695184	0.874576	0.973621	1
GOBP_CEL_ENS_GO:0031326_REGULATION_OF_CELLULAR_BIOSYNTHETIC_PROCESS	19	-0.202429	-0.692703	0.877888	0.97323	1
GOBP_CEL_ENS_GO:0046939_NUCLEOTIDE_PHOSPHORYLATION	9	-0.256228	-0.691617	0.840336	0.970944	1
GOBP_CEL_ENS_GO:0009185_RIBONUCLEOSIDE_DIPHOSPHATE_METABOLIC_PROCESS	9	-0.256228	-0.686238	0.882184	0.973973	1
GOBP_CEL_ENS_GO:0009116_NUCLEOSIDE_METABOLIC_PROCESS	21	-0.198313	-0.679671	0.868914	0.978015	1
GOBP_CEL_ENS_GO:2000112_REGULATION_OF_CELLULAR_MACROMOLECULE_BIOSYNTHETIC_PROCESS	19	-0.202429	-0.669807	0.933579	0.985683	1
GOBP_CEL_ENS_GO:1901575_ORGANIC_SUBSTANCE_CATABOLIC_PROCESS	38	-0.158756	-0.66899	0.967593	0.982977	1
GOBP_CEL_ENS_GO:0055086_NUCLEOBASE-CONTAINING_SMALL_MOLECULE_METABOLIC_PROCESS	23	-0.182407	-0.663869	0.930909	0.984874	1
GOBP_CEL_ENS_GO:0009056_CATABOLIC_PROCESS	38	-0.158756	-0.654523	0.961723	0.99114	1
GOBP_CEL_ENS_GO:0006790_SULFUR_COMPOUND_METABOLIC_PROCESS	6	-0.286533	-0.64991	0.878866	0.992121	1
GOCC_CEL_ENS_GO:0030684_PRERIBOSOME	5	-0.287719	-0.642741	0.910891	0.995453	1
GOBP_CEL_ENS_GO:0070887_CELLULAR_RESPONSE_TO_CHEMICAL_STIMULUS	11	-0.222222	-0.639886	0.920821	0.994836	1
GOBP_CEL_ENS_GO:0034976_RESPONSE_TO_ENDOPLASMIC_RETICULUM_STRESS	15	-0.206578	-0.637801	0.931272	0.993224	1
KEGG_CEL_ENS_PATH:CEL04145_PHAGOSOME	9	-0.232361	-0.634956	0.910145	0.992182	1
GOBP_CEL_ENS_GO:0051171_REGULATION_OF_NITROGEN_COMPOUND_METABOLIC_PROCESS	20	-0.184604	-0.6333	0.948454	0.990147	1
GOBP_CEL_ENS_GO:0022402_CELL_CYCLE_PROCESS	10	-0.220533	-0.626289	0.94051	0.99243	1
GOBP_CEL_ENS_GO:0035966_RESPONSE_TO_TOPOLOGICALLY_INCORRECT_PROTEIN	10	-0.221429	-0.619127	0.914601	0.994872	1
GOBP_CEL_ENS_GO:0007049_CELL_CYCLE	11	-0.214372	-0.61862	0.944767	0.99179	1
GOBP_CEL_ENS_GO:0033554_CELLULAR_RESPONSE_TO_STRESS	20	-0.177078	-0.611787	0.958015	0.993578	1
GOBP_CEL_ENS_GO:0071310_CELLULAR_RESPONSE_TO_ORGANIC_SUBSTANCE	10	-0.221429	-0.609378	0.942424	0.992076	1
GOBP_CEL_ENS_GO:0035967_CELLULAR_RESPONSE_TO_TOPOLOGICALLY_INCORRECT_PROTEIN	9	-0.224079	-0.600179	0.937677	0.995144	1
GOBP_CEL_ENS_GO:0014866_SKELETAL_MYOFIBRIL_ASSEMBLY	5	-0.271484	-0.59255	0.916667	0.997115	1
GOBP_CEL_ENS_GO:0061061_MUSCLE_STRUCTURE_DEVELOPMENT	11	-0.207885	-0.585346	0.944615	0.998505	1
GOBP_CEL_ENS_GO:0055001_MUSCLE_CELL_DEVELOPMENT	9	-0.206406	-0.568955	0.957746	1	1
GOBP_CEL_ENS_GO:0055002_STRIATED_MUSCLE_CELL_DEVELOPMENT	9	-0.206406	-0.564949	0.961877	1	1
GOBP_CEL_ENS_GO:0010927_CELLULAR_COMPONENT_ASSEMBLY_INVOLVED_IN_MORPHOGENESIS	9	-0.206406	-0.553049	0.961111	1	1
GOBP_CEL_ENS_GO:0042692_MUSCLE_CELL_DIFFERENTIATION	9	-0.206406	-0.551885	0.95702	1	1
GOBP_CEL_ENS_GO:0051146_STRIATED_MUSCLE_CELL_DIFFERENTIATION	9	-0.206406	-0.550835	0.958791	0.999358	1
GOCC_CEL_ENS_GO:0099568_CYTOPLASMIC_REGION	8	-0.209768	-0.550701	0.961988	0.996049	1
GOCC_CEL_ENS_GO:0031981_NUCLEAR_LUMEN	13	-0.177458	-0.547562	0.955696	0.993871	1
GOBP_CEL_ENS_GO:0030239_MYOFIBRIL_ASSEMBLY	9	-0.206406	-0.542415	0.961433	0.992536	1
GOCC_CEL_ENS_GO:0005938_CELL_CORTEX	8	-0.209768	-0.53437	0.986559	0.992227	1
GOBP_CEL_ENS_GO:0048285_ORGANELLE_FISSION	5	-0.231579	-0.530522	0.984694	0.990376	1
GOMF_CEL_ENS_GO:0008135_TRANSLATION_FACTOR_ACTIVITY,_RNA_BINDING	15	-0.16	-0.509101	0.973607	0.993612	1
GOBP_CEL_ENS_GO:0000280_NUCLEAR_DIVISION	5	-0.231579	-0.500624	0.980861	0.992504	1
GOBP_CEL_ENS_GO:0051128_REGULATION_OF_CELLULAR_COMPONENT_ORGANIZATION	17	-0.150879	-0.488727	0.993548	0.991601	1
