# Supplementary material for: Optogenetic induction of mechanical muscle stress identifies myosin regulatory ubiquitin ligase NHL-1 in C. elegans
Source: Nat Commun. 2024 Aug 11;15:6879. doi: 10.1038/s41467-024-51069-3 (PMC11317515; doi:10.1038/s41467-024-51069-3)
Supplement: Supplementary file 12 — Supplementary Data 7 [file 41467_2024_51069_MOESM12_ESM.xlsx]

## Sheet: Supp Data 7 Strains
Supplementary Data 7. C. elegans and bacterial strains used in this study
C. elegans strain genotype	Source	Identifier
Bristol (N2) strain as wild-type (WT)	CGC	Wormbase Strain: N2
unc-119(ed4)III	Baumeister Lab	Wormbase Strain: BR584
hhIs251[myo-3p::ChR2(C128S,H134R)-FLAG::unc-54 3'UTR,Cbrunc-119(+)]	this study	PP3189
hhIs251[myo-3p::ChR2(C128S,H134R)-FLAG::unc-54 3'UTR,Cbrunc-119(+)]; foxSi16 [myo-3p::tomm-20::mKate2::HA::tbb-2 3' UTR]I	this study	PP3716
unc-119(ed4)III; hhIs241[unc-54p::unc-45::miniTurbo::2xHA; unc-119(+)]	this study	PP3135
unc-119(ed4)III; hhIs242[unc-54p::TurboID::2xHA; unc-119(+)]	this study	PP3138
unc-45(m94)III; hh84[unc-119(+); unc-54p::unc-45-FLAG]	Hoppe Lab	PP1017
hhIs241[unc-54p::unc-45::miniTurbo::2xHA; unc-119(+)]; hhIs251[myo-3p::ChR2(C128S,H134R)-FLAG::unc-54 3'UTR,Cbrunc-119(+)]	this study	PP3358
dpy-5(e907)I; sEx10621[rCesF54G8.4::GFP + pCeh361]	CGC	Wormbase Strain: BC10621
hhIs281[myo-3p::2xHA-F40A3.6, unc-119(+)]; hhIs285[myo-3p::3xFLAG-nhl-1(+introns 3-6), unc-119(+)]	this study	PP3729
unc-54(e1301)I; hhIs281[myo-3p::2xHA-F40A3.6, unc-119(+); hhIs285[myo-3p::3xFLAG-nhl-1(+introns 3-6), unc-119(+)]	this study	PP3942
unc-54(e1301)I	Baumeister Lab	Wormbase Strain: CB1301
unc-45(m94)III	Baumeister Lab	Wormbase Strain: DR94
unc-45(e286)III	Baumeister Lab	Wormbase Strain: CB286
unc-45(b131)III	Baumeister Lab	Wormbase Strain: RW5031
hhIs251[myo-3p::ChR2(C128S,H134R)-FLAG::unc-54 3'UTR,Cbrunc-119(+)]; hhIs281[myo-3p::2xHA-F40A3.6, unc-119(+); hhIs285[myo-3p::3xFLAG-nhl-1(+introns 3-6), unc-119(+)]	this study	PP3940
hhIs285[myo-3p::3xFLAG-nhl-1(+introns 3-6), unc-119(+)]	this study	PP3728
hhIs281[myo-3p::2xHA-F40A3.6, unc-119(+)]	this study	PP3724
nhl-1(syb8175)III	CRISPR strain by SunyBiotech	PHX8175, Hoppe lab ID PP3945
nhl-1(syb8175)III; unc-54(e1301)I	this study	PP3947
nhl-1(syb8175)III; unc-45(m94)III	this study	PP3948
nhl-1(syb8175)III; hhIs251[myo-3p::ChR2(C128S,H134R)-FLAG::unc-54 3'UTR, Cbrunc-119(+)]	this study	PP3949
Bacterial strain	Source	Identifier
E. coli OP50	CGC	N/A
E.coli DH5α™	Invitrogen	Cat# 18265017
E.coli HT115(DE3)	CGC	N/A
