# Supplementary material for: Optogenetic induction of mechanical muscle stress identifies myosin regulatory ubiquitin ligase NHL-1 in C. elegans
Source: Nat Commun. 2024 Aug 11;15:6879. doi: 10.1038/s41467-024-51069-3 (PMC11317515; doi:10.1038/s41467-024-51069-3)
Supplement: Supplementary file 13 — Supplementary Data 8 [file 41467_2024_51069_MOESM13_ESM.xlsx]

## Sheet: Supp Data 8 Oligonucleotides
Supplementary Data 8. Oligonucleotides used in this study
Name	5'-3' sequence	Source
myo-3p::ChR2(C128S;H134R) coding sequence FWD	TAATAAAGTTGAAGCTTGGGCTGCAGG	This study
myo-3p::ChR2(C128S;H134R) coding sequence REV	TGTAATCGGTGGCGGCCGC	This study
miniTurbo coding sequence FWD	GAAGGAGCATCGGGAATCCCACTTCTTAACGCTAAGC	This study
TurboID coding sequence FWD	GTCGACGGTACCATGAAGGATAACACCGTCCCACT	This study
miniTurbo/TurboID coding sequence REV	GCGTAATCTGGAACATCGTATGGGTAAGCGTAATCTGGAACATCGTATGGGTACTTCTCGGCGGAACG	This study
nhl-1 ORF1 transgene FWD	TACAAGGACGATGATGACAAGGATTACAAGGATGACGATGACAAGGGAGGAATGAGCAGTTCTCCACAAAATGAAG	This study
nhl-1 ORF1 transgene REV	TTGGGTTGTTTGTAGCGATCGAGAC	This study
nhl-1 introns 3-6 transgene FWD	CGCTACAAACAACCCAAGCTTCTACCTTGT	This study
nhl-1 introns 3-6 transgene REV	GAGAATCGGAGTTTTCGATTAAAAAGTTCGTCGGCGTC	This study
nhl-1 ORF2 transgene FWD	CGAAAACTCCGATTCTCAGC	This study
nhl-1 ORF2 transgene REV	TGGTCGACCTAGAAGATCTGAATGCGATGATTCTCGC	This study
F40A3.6 ORF transgene FWD	CTGGAGGATATCCTTACGATGTTCCAGACTACGCTGGAGGTATGTCCGAATACCTTGGATGGC	This study
F40A3.6 ORF transgene REV	AATGGTCGACCTAATATCTTGGCATATCACGGACCATAGCC	This study
nhl-1 ORF Y2H FWD	GCTCATATGGCCATGGAGGCCATGAGCAGTTCTCCACAAAATGAAGC	This study
nhl-1 ORF Y2H REV	AATTCACTGGCCTCCATGGCCTTAGAAGATCTGAATGCGATGATTCTCGC	This study
F40A3.6 ORF Y2H FWD	GCTCATATGGCCATGGAGGCCATGTCCGAATACCTTGGATGGC	This study
F40A3.6 ORF Y2H REV	AATTCACTGGCCTCCATGGCCTTAATATCTTGGCATATCACGGACCATAGC	This study
unc-45 ORF Y2H FWD	GGAATTCCATATGATGGTTGCTCGAGTACAGACTG	N/A
unc-45 ORF Y2H REV	TCCCCCGGGTTATTCCTGAATGGTGCTCATTTG	N/A
m94 mutagenesis Y2H FWD	GAGAAGGCAATTCCAAAGATTGAGAAATTCTGGTTTATGACGGATCACG	N/A
m94 mutagenesis Y2H REV	CGTGATCCGTCATAAACCAGAATTTCTCAATCTTTGGAATTGCCTTCTC	N/A
e286 mutagenesis Y2H FWD	GCGCCCGGAACCGATCGTCTGAAATTCTGGGTTCTCTACTCGGCAGAAG	N/A
e286 mutagenesis Y2H REV	CTTCTGCCGAGTAGAGAACCCAGAATTTCAGACGATCGGTTCCGGGCGC	N/A
b131 mutagenesis Y2H FWD	ATGCTTCAAGAACCAGTTGATATTG	This study
b131 mutagenesis Y2H REV	TGTAATCAAGAAGCATGATAG	This study
nhl-1 qPCR FWD	GCGTTTCAGCCAAACTACAC	This study
nhl-1 qPCR REV	GCACCGTTCCAAATTGTACC	This study
cdc-42 qPCR FWD	CTGCTGGACAGGAAGATTACG	N/A
cdc-42 qPCR REV	CTCGGACATTCTCGAATGAAG	N/A
pmp-3 qPCR FWD	GTTCCCGTGTTCATCACTCAT	N/A
pmp-3 qPCR REV	ACACCGTCGAGAAGCTGTAGA	N/A
