# Supplementary material for: Optogenetic induction of mechanical muscle stress identifies myosin regulatory ubiquitin ligase NHL-1 in C. elegans
Source: Nat Commun. 2024 Aug 11;15:6879. doi: 10.1038/s41467-024-51069-3 (PMC11317515; doi:10.1038/s41467-024-51069-3)
Supplement: Supplementary file 14 — Supplementary Data 9 [file 41467_2024_51069_MOESM14_ESM.xlsx]

## Sheet: Supp Data 9 Antibodies
Supplementary Data 9. Antibodies used in this study
Name	Source	Identifier	Dilution	Validation
Mouse monoclonal anti-alpha-tubulin (clone B-5-1-2)	Sigma Aldrich	Cat# T6074 RRID:AB_477582	1:5,000	Independent Antibody Verification – Demonstrating antibody specificity through the use of multiple antibodies against target in IHC or ICC. (https://www.sigmaaldrich.com/DE/de/technical-documents/technical-article/protein-biology/immunohistochemistry/antibody-enhanced-validation)
Mouse monoclonal anti-FLAG (M2)	Sigma Aldrich	Cat# F3162 RRID:AB_259529	1:10,000	Independent Antibody Verification – Demonstrating antibody specificity through the use of multiple antibodies against target in IHC or ICC. (https://www.sigmaaldrich.com/DE/de/technical-documents/technical-article/protein-biology/immunohistochemistry/antibody-enhanced-validation)
Rabbit polyclonal anti-HA	Sigma Aldrich	Cat# H6908 RRID:AB_260070	1:1,000	Independent Antibody Verification – Demonstrating antibody specificity through the use of multiple antibodies against target in IHC or ICC. (https://www.sigmaaldrich.com/DE/de/technical-documents/technical-article/protein-biology/immunohistochemistry/antibody-enhanced-validation)
Rabbit polyclonal anti-UNC-45	Hoppe Lab/Biogenes Berlin	N/A - custom antibody	1:10,000
Mouse monoclonal anti-UNC-54/MHC-B (mAb 5-8)	Developmental Studies Hybridoma Bank	Cat# mAb 5-8 RRID:N/A	1:1,000	No rating or validation information has been found for Mouse monoclonal anti UNC-54/MHC B. mAb 5-8 was deposited to the DSHB by Miller, David, M., III (DSHB Hybridoma Product mAb 5-8).
IRDye® 800CW Donkey anti-Mouse IgG (H + L)	LI-COR Biosciences	Cat# 926-32212 RRID:AB_2716622	1:10,000
IRDye® 800CW Donkey anti-Rabbit IgG (H + L)	LI-COR Biosciences	Cat# 926-32213 RRID:AB_621848	1:10,000
IRDye® 680 Donkey anti-Mouse IgG (H + L)	LI-COR Biosciences	Cat# 962-68072 RRID:AB_621844	1:10,000
IRDye® 680 Donkey anti-Rabbit IgG (H + L)	LI-COR Biosciences	Cat# 962-68073 RRID:AB_621845	1:10,000
IRDye® 800CW Streptavidin	LI-COR Biosciences	Cat# 926-32230	1:2,500
Goat anti-Rabbit IgG (H+L) Cross-Adsorbed Secondary Antibody, Alexa Fluor™ 488	Invitrogen	Cat# A-11008 RRID:AB_143165	1:100
