# Supplementary material for: Optogenetic induction of mechanical muscle stress identifies myosin regulatory ubiquitin ligase NHL-1 in C. elegans
Source: Nat Commun. 2024 Aug 11;15:6879. doi: 10.1038/s41467-024-51069-3 (PMC11317515; doi:10.1038/s41467-024-51069-3)
Supplement: Supplementary file 16 — Source Data [file 41467_2024_51069_MOESM16_ESM.zip]

Archive with 18 entries (17 files):
- Kutzner_Source_Data/
- Kutzner_Source_Data/Kutzner_SourceData_Fig1_Statistical.xlsx
- Kutzner_Source_Data/Kutzner_SourceData_Fig2_Statistical.xlsx
- Kutzner_Source_Data/Kutzner_SourceData_Fig4_Statistical.xlsx
- Kutzner_Source_Data/Kutzner_SourceData_Fig4_UncroppedBlots.pdf
- Kutzner_Source_Data/Kutzner_SourceData_Fig5_Statistical.xlsx
- Kutzner_Source_Data/Kutzner_SourceData_Fig5_UncroppedBlots.pdf
- Kutzner_Source_Data/Kutzner_SourceData_Fig6_Statistical.xlsx
- Kutzner_Source_Data/Kutzner_SourceData_Fig6_UncroppedBlots.pdf
- Kutzner_Source_Data/Kutzner_SourceData_SuppFigS1_Statistical.xlsx
- Kutzner_Source_Data/Kutzner_SourceData_SuppFigS2_Statistical.xlsx
- Kutzner_Source_Data/Kutzner_SourceData_SuppFigS3_Statistical.xlsx
- Kutzner_Source_Data/Kutzner_SourceData_SuppFigS4_Statistical.xlsx
- Kutzner_Source_Data/Kutzner_SourceData_SuppFigS4_UncroppedBlots.pdf
- Kutzner_Source_Data/Kutzner_SourceData_SuppFigS5_UncroppedBlots.pdf
- Kutzner_Source_Data/Kutzner_SourceData_SuppFigS6_UncroppedBlots.pdf
- Kutzner_Source_Data/Kutzner_SourceData_SuppFigS7_Statistical.xlsx
- Kutzner_Source_Data/Kutzner_SourceData_SuppFigS7_UncroppedBlots.pdf
