# Supplementary material for: Optogenetic induction of mechanical muscle stress identifies myosin regulatory ubiquitin ligase NHL-1 in C. elegans
Source: Nat Commun. 2024 Aug 11;15:6879. doi: 10.1038/s41467-024-51069-3 (PMC11317515; doi:10.1038/s41467-024-51069-3)
Supplement: Supplementary file 16 — Source Data [file 41467_2024_51069_MOESM16_ESM.zip › Kutzner_Source_Data/Kutzner_SourceData_Fig1_Statistical.xlsx]

## Sheet: Figure 1f
Mean worm length (µm) after 1 5-s blue light pulse
ATR	+	-
	734.02	1281.98
	271.02	1311.42
	680.07	1296.7
	917.46	1044.2
	585.6	932.58
	651.68	977.77
	728.08	1021.65
	748.07	1026.05
	450	1063.51
	629.03	771.37
	1448.96	1021.98
	993.28	1007.3
	577.17	1020.14
	1024.21	1281.85
	668.48	948.4
	597.96	938.41
	780.21	591.99
	986.67	549.45
	717.33	997.385
	511.12	1151.64
	1035.4	1167.69
	893.13	1043.34
	672.48	579.2
	760.49	609.51
	1043.49	1065.87
	643.15	1017
	732.8	1024.08
	442.83	805.88
	512.74	914.66
	660.76	1087.51
	1091.47	1058.27
	737.395	1037.68
	682.095	702.855
	691.58	892.61
	576.85	1198.2
	782.28	967.22
	642.13	856.22
	897.57	1072.51
	980.51	802.98
	1011.36	1175.79
Column statistics
Number of values	40	40
Minimum	271	549.5
25% Percentile	632.3	898.1
Median	722.7	1021
75% Percentile	912.5	1071
Maximum	1449	1311
Mean	754.8	982.9
Std. Deviation	219.3	193.1
Std. Error of Mean	34.68	30.54
Lower 95% CI of mean	684.6	921.1
Upper 95% CI of mean	824.9	1045
95% CI of median
Actual confidence level	0.9615	0.9615
Lower confidence limit	660.8	948.4
Upper confidence limit	780.2	1044
Coefficient of variation	0.2906	0.1965
Geometric mean	723.6	961.9
Geometric SD factor	1.352	1.244
Skewness	0.6988	-0.5717
Kurtosis	1.435	0.1597
Sum	30191	39315
Unpaired Student's t-test
P value	<0.0001
P value summary	****
Significantly different (P < 0.05)?	Yes
One- or two-tailed P value?	Two-tailed
t, df	t=4.936 df=78
How big is the difference?
Mean ± SEM of column A	754.8 ± 34.68, n=40
Mean ± SEM of column B	982.9 ± 30.54, n=40
Difference between means	-228.1 ± 46.21
95% confidence interval	-320.1 to -136.1
R squared (eta squared)	0.238
F test to compare variances
F, DFn, Dfd	1.29, 39, 39
P value	0.4302
P value summary	ns
Significantly different (P < 0.05)?	No

## Sheet: Figure 1h
Body wall muscle cell length (µm) after 10 5-s blue light pulses
10 5-s blue light pulses (3 h)	+	+	-	-
ATR	+	-	+	-
replicate 1	86.894	100.315	72.961	101.899
	86.82	109.885	91.543	94.541
	61.372	108.1	81.363	98.272
	54.709	75.596	97.754	96.342
	82.889	76.307	92.484	90.416
	78.601	91.632	84.683	91.609
	57.473	61.213	103.534	83.234
	78.135	57.279	102.282	87.37
	57.674	55.898	96.222	101.423
	61.047	106.976	103.393	81.429
	49.343	115.736
	61.465
replicate 2	72.931	104.528	76.294	89.734
	77.902	95.993	91.05	100.007
	84.871	110.386	91.411	91.959
	71.437	88.154	81.568	97.218
	66.303	90.315	84.287	93.495
	47.949	93.933	105.016	96.044
	51.815	80.48	95.527	90.88
	49.386	80.838	100.909	99.781
	49.809	78.337	93.967	90.865
	66.886	100.841	88.761	93.262
	75.303	94.127	71.558	80.964
	60.086	92.946	81.768	84.505
replicate 3	41.214	107.1	72.113	55.794
	39.535	106.282	62.187	52.541
	46.71	63.489	64.378	81.938
	45.952	75.605	68.137	79.952
	48.675	73.439	80.377	84.489
	70.697	91.596	65.763	72.801
	69.304	91.824	74.654	82.916
	57.11	90.435	83.596	80.455
	68.19	68.035	61.046	66.753
	68.408	62.398	76.128	61.533
	65.059	76.155	72.06	66.486
	37.115	101.528	78.175	62.06
Column statistics
Number of values	36	35	34	34
Minimum	37.12	55.9	61.05	52.54
25% Percentile	49.49	75.61	72.75	80.33
Median	61.42	91.6	82.68	88.55
75% Percentile	72.56	101.5	94.36	94.92
Maximum	86.89	115.7	105	101.9
Mean	62.47	87.93	83.73	84.79
Std. Deviation	13.87	16.75	12.85	13.4
Std. Error of Mean	2.312	2.832	2.204	2.298
Lower 95% CI of mean	57.78	82.18	79.25	80.12
Upper 95% CI of mean	67.17	93.69	88.22	89.47
95% CI of median
Actual confidence level	0.9712	0.959	0.9757	0.9757
Lower confidence limit	54.71	78.34	76.13	81.43
Upper confidence limit	69.3	95.99	91.54	93.26
Coefficient of variation	0.2221	0.1905	0.1535	0.158
Geometric mean	60.93	86.28	82.76	83.63
Geometric SD factor	1.259	1.224	1.169	1.19
Skewness	0.05792	-0.3148	-0.009191	-0.9217
Kurtosis	-0.907	-0.9115	-1.036	0.06263
Sum	2249	3078	2847	2883
Oneway ANOVA with multiple comparisons
Number of families	1
Number of comparisons per family	3
Alpha	0.05
Dunnett's multiple comparisons test	Mean Diff.	95.00% CI of diff.	Significant?	Summary	Adjusted P Value	E-?
+,- vs. +,+	-25.46	-33.53 to -17.39	Yes	****	0.0001	F
-,+ vs. +,+	-21.26	-29.39 to -13.13	Yes	****	0.0001	G
-,- vs. +,+	-22.32	-30.45 to -14.19	Yes	****	0.0001	H
Test details	Mean 1	Mean 2	Mean Diff.	SE of diff.	n1	n2	q	DF
+,- vs. +,+	62.47	87.93	-25.46	3.398	36	35	7.494	135
-,+ vs. +,+	62.47	83.73	-21.26	3.423	36	34	6.211	135
-,- vs. +,+	62.47	84.79	-22.32	3.423	36	34	6.521	135
