# Supplementary material for: Optogenetic induction of mechanical muscle stress identifies myosin regulatory ubiquitin ligase NHL-1 in C. elegans
Source: Nat Commun. 2024 Aug 11;15:6879. doi: 10.1038/s41467-024-51069-3 (PMC11317515; doi:10.1038/s41467-024-51069-3)
Supplement: Supplementary file 16 — Source Data [file 41467_2024_51069_MOESM16_ESM.zip › Kutzner_Source_Data/Kutzner_SourceData_Fig2_Statistical.xlsx]

## Sheet: Figure 2d
Population motility (AU) in 15-min bins measured in the ARENA WMicrotracker for 1 hour following the listed numbers of 5-s blue light pulse
5-s blue light pulses	10 (3 h)	10 (3 h)	13 (4 h)	13 (4 h)	25 (8 h)	25 (8 h)
ATR	+	-	+	-	+	-
replicate 1	5	15	2	6	0	5
	2	12	1	3	0	2
	2	19	0	2	0	2
	1	18	1	4	3	7
replicate 2	2	5	2	6	2	5
	2	7	2	3	1	6
	1	2	2	5	0	7
	3	8	4	8	2	11
replicate 3	1	2	2	10	1	11
	0	1	5	7	3	9
	0	3	2	12	3	10
	1	6	2	4	4	5
Column statistics
Number of values	12	12	12	12	12	12
Minimum	0	1	0	2	0	2
25% Percentile	1	2.25	1.25	3.25	0	5
Median	1.5	6.5	2	5.5	1.5	6.5
75% Percentile	2	14.25	2	7.75	3	9.75
Maximum	5	19	5	12	4	11
Mean	1.667	8.167	2.083	5.833	1.583	6.667
Std. Deviation	1.371	6.365	1.311	3.01	1.443	3.114
Std. Error of Mean	0.3957	1.837	0.3786	0.8689	0.4167	0.8989
Lower 95% CI of mean	0.7958	4.122	1.25	3.921	0.6663	4.688
Upper 95% CI of mean	2.538	12.21	2.917	7.746	2.5	8.645
95% CI of median
Actual confidence level	0.9614	0.9614	0.9614	0.9614	0.9614	0.9614
Lower confidence limit	1	2	1	3	0	5
Upper confidence limit	2	15	2	8	3	10
Coefficient of variation	0.8224	0.7794	0.6295	0.516	0.9116	0.4671
Geometric mean		5.726		5.15		5.848
Geometric SD factor		2.604		1.7		1.788
Skewness	1.233	0.668	0.9802	0.8155	0.2363	-0.01766
Kurtosis	2.345	-0.9723	1.692	0.07294	-1.433	-0.9663
Sum	20	98	25	70	19	80
Paired Student's t-test
5-s blue light pulses	10 (3 h)		13 (4 h)		25 (8 h)
P value	0.0025		0.0005		<0.0001
P value summary	**		***		****
Significantly different (P < 0.05)?	Yes		Yes		Yes
One- or two-tailed P value?	Two-tailed		Two-tailed		Two-tailed
t, df	t=3.898 df=11		t=4.871 df=11		t=6.194 df=11
Number of pairs	12		12		12
How big is the difference?
Mean of differences	6.5		3.75		5.083
SD of differences	5.776		2.667		2.843
SEM of differences	1.667		0.7699		0.8207
95% confidence interval	2.83 to 10.17		2.055 to 5.445		3.277 to 6.89
R squared (partial eta squared)	0.5801		0.6832		0.7772
