# Supplementary material for: Optogenetic induction of mechanical muscle stress identifies myosin regulatory ubiquitin ligase NHL-1 in C. elegans
Source: Nat Commun. 2024 Aug 11;15:6879. doi: 10.1038/s41467-024-51069-3 (PMC11317515; doi:10.1038/s41467-024-51069-3)
Supplement: Supplementary file 16 — Source Data [file 41467_2024_51069_MOESM16_ESM.zip › Kutzner_Source_Data/Kutzner_SourceData_Fig4_Statistical.xlsx]

## Sheet: Figure 4e
nhl-1 transcript levels normalized to transcript levels of house-keeping genes cdc-42 and pmp-3 in young adult worms of wild type and myosin misfolding mutants at the restrictive temperature of 25°C
	PP1 N2 WT	PP85 unc-54(e1301)	PP32 unc-45(m94)	PP31 unc-45(e286)	PP30 unc-45(b131)
replicate 1	1	3.1426	3.1288	3.1299	1.9823
replicate 2	1	1.9336	2.6798	2.9771	1.9668
replicate 3	1	1.7987	2.0823	2.7755	1.4145
Column statistics
Number of values	3	3	3	3	3
Minimum	1	1.799	2.082	2.776	1.415
25% Percentile	1	1.799	2.082	2.776	1.415
Median	1	1.934	2.68	2.977	1.967
75% Percentile	1	3.143	3.129	3.13	1.982
Maximum	1	3.143	3.129	3.13	1.982
Mean	1	2.292	2.63	2.961	1.788
Std. Deviation	0	0.74	0.525	0.1778	0.3234
Std. Error of Mean	0	0.4273	0.3031	0.1026	0.1867
Lower 95% CI of mean	1	0.4533	1.326	2.519	0.9844
Upper 95% CI of mean	1	4.13	3.934	3.402	2.591
Coefficient of variation	0	0.3229	0.1996	0.06	0.1809
Geometric mean	1	2.219	2.594	2.957	1.767
Geometric SD factor	1	1.355	1.228	1.062	1.212
Skewness		1.668	-0.4205	-0.4083	-1.728
Kurtosis
Sum	3	6.875	7.891	8.883	5.364
Repeated measures oneway ANOVA summary
Assume sphericity?	Yes
F	17.32
P value	0.0005
P value summary	***
Statistically significant (P < 0.05)?	Yes
R square	0.8965
Was the matching effective?
F	5.386
P value	0.033
P value summary	*
Is there significant matching (P < 0.05)?	Yes
R square	0.1223
ANOVA table	SS	DF	MS	F (DFn, DFd)	P value
Treatment (between columns)	7.082	4	1.77	F (4, 8) = 17.32	P=0.0005
Individual (between rows)	1.101	2	0.5506	F (2, 8) = 5.386	P=0.033
Residual (random)	0.8178	8	0.1022
Total	9.001	14
Data summary
Number of treatments (columns)	5
Number of subjects (rows)	3
Dunnett's multiple comparisons test
Number of families	1
Number of comparisons per family	4
Alpha	0.05
Dunnett's multiple comparisons test	Mean Diff.	95.00% CI of diff.	Significant?	Summary	Adjusted P Value	A-?
PP1 N2 vs. PP85 unc-54(e1301)	-1.292	-2.081 to -0.5025	Yes	**	0.0037	B	PP85 unc-54(e1301)
PP1 N2 vs. PP32 unc-45(m94)	-1.63	-2.419 to -0.8412	Yes	***	0.0008	C	PP32 unc-45(m94)
PP1 N2 vs. PP31 unc-45(e286)	-1.961	-2.75 to -1.172	Yes	***	0.0003	D	PP31 unc-45(e286)
PP1 N2 vs. PP30 unc-45(b131)	-0.7879	-1.577 to 0.001249	No	ns	0.0504	E	PP30 unc-45(b131)
Test details	Mean 1	Mean 2	Mean Diff.	SE of diff.	n1	n2	q	DF
PP1 N2 vs. PP85 unc-54(e1301)	1	2.292	-1.292	0.2611	3	3	4.948	8
PP1 N2 vs. PP32 unc-45(m94)	1	2.63	-1.63	0.2611	3	3	6.245	8
PP1 N2 vs. PP31 unc-45(e286)	1	2.961	-1.961	0.2611	3	3	7.511	8
PP1 N2 vs. PP30 unc-45(b131)	1	1.788	-0.7879	0.2611	3	3	3.018	8
