# Supplementary material for: Optogenetic induction of mechanical muscle stress identifies myosin regulatory ubiquitin ligase NHL-1 in C. elegans
Source: Nat Commun. 2024 Aug 11;15:6879. doi: 10.1038/s41467-024-51069-3 (PMC11317515; doi:10.1038/s41467-024-51069-3)
Supplement: Supplementary file 16 — Source Data [file 41467_2024_51069_MOESM16_ESM.zip › Kutzner_Source_Data/Kutzner_SourceData_Fig5_Statistical.xlsx]

## Sheet: Figure 5c
Body bends in liquid of young adult worms grown at 25°C counted in 30 seconds (doubled for the graph)
Strain	WT								unc-54(e1301)								unc-45(m94)								unc-45(e286)								unc-45(b131)
RNAi	control	nhl-1	F40A3.6	nhl-1+F40A3.6					control	nhl-1	F40A3.6	nhl-1+F40A3.6					control	nhl-1	F40A3.6	nhl-1+F40A3.6					control	nhl-1	F40A3.6	nhl-1+F40A3.6					control	nhl-1	F40A3.6	nhl-1+F40A3.6
replicate 1	101	93	73	71					6	7	4	4					8	20	15	17					17	11	9	5					13	10	6	9
	75	89	93	86					7	5	9	15					3	16	12	15					12	6	6	4					12	8	3	3
	66	95	83	91					2	9	12	17					2	9	14	16					10	5	11	1					6	9	8	14
	86	78	89	103					10	8	10	7					8	16	7	14					3	9	10	3					10	11	3	10
	91	95	96	90					4	10	5	6					7	22	20	11					14	14	3	7					12	13	5	5
	75	75		104					6	5	10	17					11	13	13	31					15	14	8	9					6	10	10	7
replicate 2	93	84	90	98					4	11	5	8					9	11	12	13					22	6	5	2					4	2	5	5
	91	93	80	88					6	6	10	12					16	10	11	9					9	12	8	9					11	5	4	6
	86	96	99	99					7	6	8	10					4	6	5	16					20	8	9	5					5	9	7	7
	71	101	100	96					2	4	7	8					4	14	12	20					4	13	7	4					9	4	13	4
	99	90	93	101					3	5	6	9					6	22	11	25					7	12	5	5					4	6	5	6
	94	89	88	98					2	7	4	7					7	21	18	23					11	7	8	9					3	4	8	6
replicate 3	90	106	96	94					7	8	4	5					3	9	11	12					8	7	14	8					5	8	10	7
	102	99	104	105					5	6	6	5					6	5	9	13					18	11	8	6					7	7	16	6
	110	96	92	106					4	16	5	15					2	12	7	16					16	4	16	9					4	8	7	5
																	2	10	6	13					9	17	10	8
																	3	7	7	27					16	8	7	7
																	6	10	8	15					11	14	15	13
replicate 4									8	4	6	7					4	7	14	13
									6	7	9	7					4	8	8	23
									4	9	6	8					8	10	7	11
Column statistics
Strain	WT								unc-54(e1301)								unc-45(m94)								unc-45(e286)								unc-45(b131)
RNAi	control	nhl-1	F40A3.6	nhl-1+F40A3.6					control	nhl-1	F40A3.6	nhl-1+F40A3.6					control	nhl-1	F40A3.6	nhl-1+F40A3.6					control	nhl-1	F40A3.6	nhl-1+F40A3.6					control	nhl-1	F40A3.6	nhl-1+F40A3.6
Number of values	15	15	14	15					18	18	18	18					21	21	21	21					18	18	18	18					15	15	15	15
Minimum	66	75	73	71					2	4	4	4					2	5	5	9					3	4	3	1					3	2	3	3
25% Percentile	75	89	86.75	90					3.75	5	5	6.75					3	8.5	7	13					8.75	6.75	6.75	4					4	5	5	5
Median	91	93	92.5	98					5.5	7	6	8					6	10	11	15					11.5	10	8	6.5					6	8	7	6
75% Percentile	99	96	96.75	103					7	9	9.25	12.75					8	16	13.5	21.5					16.25	13.25	10.25	9					11	10	10	7
Maximum	110	106	104	106					10	16	12	17					16	22	20	31					22	17	16	13					13	13	16	14
Mean	88.67	91.93	91.14	95.33					5.167	7.389	7	9.278					5.857	12.29	10.81	16.81					12.33	9.889	8.833	6.333					7.4	7.6	7.333	6.667
Std. Deviation	12.44	8.233	8.301	9.194					2.229	2.933	2.473	4.156					3.454	5.321	3.983	5.853					5.303	3.724	3.468	3.01					3.439	2.971	3.677	2.69
Std. Error of Mean	3.211	2.126	2.218	2.374					0.5255	0.6914	0.583	0.9795					0.7537	1.161	0.8691	1.277					1.25	0.8778	0.8175	0.7094					0.888	0.7672	0.9495	0.6947
Lower 95% CI of mean	81.78	87.37	86.35	90.24					4.058	5.93	5.77	7.211					4.285	9.864	8.997	14.15					9.696	8.037	7.109	4.837					5.495	5.955	5.297	5.177
Upper 95% CI of mean	95.55	96.49	95.94	100.4					6.275	8.848	8.23	11.34					7.429	14.71	12.62	19.47					14.97	11.74	10.56	7.83					9.305	9.245	9.37	8.157
Coefficient of variation	0.1403	0.0896	0.0911	0.0964					0.4315	0.397	0.3533	0.4479					0.5897	0.4331	0.3684	0.3482					0.4299	0.3766	0.3926	0.4752					0.4648	0.391	0.5015	0.4036
Geometric mean	87.82	91.58	90.78	94.88					4.664	6.928	6.6	8.483					4.999	11.25	10.13	15.95					11.02	9.181	8.183	5.471					6.658	6.919	6.552	6.237
Geometric SD factor	1.156	1.097	1.099	1.109					1.631	1.434	1.424	1.54					1.792	1.539	1.451	1.385					1.703	1.506	1.515	1.868					1.619	1.631	1.637	1.451
Skewness	-0.2992	-0.5969	-0.6888	-1.311					0.2667	1.535	0.4986	0.8518					1.308	0.7087	0.6328	1.029					0.01923	0.152	0.6429	0.1926					0.4099	-0.1908	1.046	1.527
Kurtosis	-0.5272	0.3726	0.4566	2.296					-0.2974	3.295	-0.9338	-0.5247					2.358	-0.6333	-0.01773	0.3081					-0.6473	-1.021	0.1534	0.01097					-1.453	-0.3435	0.8543	3.154
Sum	1330	1379	1276	1430					93	133	126	167					123	258	227	353					222	178	159	114					111	114	110	100
Log2 transformed
Strain	WT								unc-54(e1301)								unc-45(m94)								unc-45(e286)								unc-45(b131)
RNAi	control	nhl-1	F40A3.6	nhl-1+F40A3.6					control	nhl-1	F40A3.6	nhl-1+F40A3.6					control	nhl-1	F40A3.6	nhl-1+F40A3.6					control	nhl-1	F40A3.6	nhl-1+F40A3.6					control	nhl-1	F40A3.6	nhl-1+F40A3.6
replicate 1	6.65821	6.53916	6.18982	6.14975					2.58496	2.80735	2	2					3	4.32193	3.90689	4.08746					4.08746	3.45943	3.16993	2.32193					3.70044	3.32193	2.58496	3.16993
	6.22882	6.47573		6.42626					2.80735	2.32193	3.16993	3.90689					1.58496	4	3.58496	3.90689					3.58496	2.58496	2.58496	2					3.58496	3	1.58496	1.58496
	6.04439	6.56986	6.53916	6.50779					1	3.16993	3.58496	4.08746					1	3.16993	3.80735	4					3.32193	2.32193	3.45943	0					2.58496	3.16993	3	3.80735
	6.42626	6.2854	6.37504	6.6865					3.32193	3	3.32193	2.80735					3	4	2.80735	3.80735					1.58496	3.16993	3.32193	1.58496					3.32193	3.45943	1.58496	3.32193
	6.50779	6.56986	6.47573	6.49185					2	3.32193	2.32193	2.58496					2.80735	4.45943	4.32193	3.45943					3.80735	3.80735	1.58496	2.80735					3.58496	3.70044	2.32193	2.32193
	6.22882	6.22882	6.58496	6.70044					2.58496	2.32193	3.32193	4.08746					3.45943	3.70044	3.70044	4.9542					3.90689	3.80735	3	3.16993					2.58496	3.32193	3.32193	2.80735
replicate 2	6.53916	6.39232	6.49185	6.61471					2	3.45943	2.32193	3					3.16993	3.45943	3.58496	3.70044					4.45943	2.58496	2.32193	1					2	1	2.32193	2.32193
	6.50779	6.53916	6.32193	6.45943					2.58496	2.58496	3.32193	3.58496					4	3.32193	3.45943	3.16993					3.16993	3.58496	3	3.16993					3.45943	2.32193	2	2.58496
	6.42626	6.58496	6.62936	6.62936					2.80735	2.58496	3	3.32193					2	2.58496	2.32193	4					4.32193	3	3.16993	2.32193					2.32193	3.16993	2.80735	2.80735
	6.14975	6.65821	6.64386	6.58496					1	2	2.80735	3					2	3.80735	3.58496	4.32193					2	3.70044	2.80735	2					3.16993	2	3.70044	2
	6.62936	6.49185	6.53916	6.65821					1.58496	2.32193	2.58496	3.16993					2.58496	4.45943	3.45943	4.64386					2.80735	3.58496	2.32193	2.32193					2	2.58496	2.32193	2.58496
	6.55459	6.47573	6.45943	6.61471					1	2.80735	2	2.80735					2.80735	4.39232	4.16993	4.52356					3.45943	2.80735	3	3.16993					1.58496	2	3	2.58496
replicate 3	6.49185	6.72792	6.58496	6.55459					2.80735	3	2	2.32193					1.58496	3.16993	3.45943	3.58496					3	2.80735	3.80735	3					2.32193	3	3.32193	2.80735
	6.67243	6.62936	6.70044	6.71425					2.32193	2.58496	2.58496	2.32193					2.58496	2.32193	3.16993	3.70044					4.16993	3.45943	3	2.58496					2.80735	2.80735	4	2.58496
	6.78136	6.58496	6.52356	6.72792					2	4	2.32193	3.90689					1	3.58496	2.80735	4					4	2	4	3.16993					2	3	2.80735	2.32193
																	1	3.32193	2.58496	3.70044					3.16993	4.08746	3.32193	3
																	1.58496	2.80735	2.80735	4.75489					4	3	2.80735	2.80735
																	2.58496	3.32193	3	3.90689					3.45943	3.80735	3.90689	3.70044
replicate 4									3	2	2.58496	2.80735					2	2.80735	3.80735	3.70044
									2.58496	2.80735	3.16993	2.80735					2	3	3	4.52356
									2	3.16993	2.58496	3					3	3.32193	2.80735	3.45943
Oneway ANOVA on Log2-transformed values
Strain	WT								unc-54(e1301)								unc-45(m94)								unc-45(e286)								unc-45(b131)
ANOVA summary
F	1.224								6.531								25.81								6.243								0.13
P value	0.3098								0.0006								<0.0001								0.0008								0.9419
P value summary	ns								***								****								***								ns
Significant diff. among means (P < 0.05)?	No								Yes								Yes								Yes								No
R square	0.06257								0.2237								0.4919								0.2159								0.006915
Brown-Forsythe test
F (DFn, DFd)	0.9583 (3, 55)								0.6983 (3, 68)								2.781 (3, 80)								0.7589 (3, 68)								0.7504 (3, 56)
P value	0.419								0.5563								0.0463								0.5211								0.5267
P value summary	ns								ns								*								ns								ns
Are SDs significantly different (P < 0.05)?	No								No								Yes								No								No
Bartlett's test
Bartlett's statistic (corrected)	3.907								2.406								7.74								4.24								1.376
P value	0.2717								0.4925								0.0517								0.2367								0.7111
P value summary	ns								ns								ns								ns								ns
Are SDs significantly different (P < 0.05)?	No								No								No								No								No
ANOVA table	SS	DF	MS	F (DFn, DFd)	P value				SS	DF	MS	F (DFn, DFd)	P value				SS	DF	MS	F (DFn, DFd)	P value				SS	DF	MS	F (DFn, DFd)	P value				SS	DF	MS	F (DFn, DFd)	P value
Treatment (between columns)	0.09459	3	0.03153	F (3, 55) = 1.224	P=0.3098				6.942	3	2.314	F (3, 68) = 6.531	P=0.0006				31.06	3	10.35	F (3, 80) = 25.81	P<0.0001				9.884	3	3.295	F (3, 68) = 6.243	P=0.0008				0.1731	3	0.05771	F (3, 56) = 0.13	P=0.9419
Residual (within columns)	1.417	55	0.02576						24.09	68	0.3543						32.09	80	0.4011						35.89	68	0.5277						24.86	56	0.444
Total	1.512	58							31.03	71							63.14	83							45.77	71							25.04	59
Data summary
Number of treatments (columns)	4								4								4								4								4
Number of values (total)	59								72								84								72								60
Dunnett's multiple comparisons test
Strain	WT								unc-54(e1301)								unc-45(m94)								unc-45(e286)								unc-45(b131)
Number of families	1								1								1								1								1
Number of comparisons per family	3								3								3								3								3
Alpha	0.05								0.05								0.05								0.05								0.05
Dunnett's multiple comparisons test	Mean Diff.	95.00% CI of diff.	Significant?	Summary	Adjusted P Value	A-?			Mean Diff.	95.00% CI of diff.	Significant?	Summary	Adjusted P Value	A-?			Mean Diff.	95.00% CI of diff.	Significant?	Summary	Adjusted P Value	A-?			Mean Diff.	95.00% CI of diff.	Significant?	Summary	Adjusted P Value	A-?			Mean Diff.	95.00% CI of diff.	Significant?	Summary	Adjusted P Value	A-?
ctrl vs. nhl-1(ORF)	-0.06043	-0.202 to 0.08116	No	ns	0.6059	B	nhl-1(ORF)		-0.5707	-1.047 to -0.09399	Yes	*	0.0148	B	nhl-1(ORF)		-1.171	-1.639 to -0.7025	Yes	****	0.0001	B	nhl-1(ORF)		0.2631	-0.3187 to 0.8449	No	ns	0.567	B	nhl-1(ORF)		-0.05534	-0.6428 to 0.5321	No	ns	0.9918	B	nhl-1(ORF)
ctrl vs. F40A3.6	-0.04778	-0.1919 to 0.09632	No	ns	0.7625	C	F40A3,6		-0.5007	-0.9775 to -0.02397	Yes	*	0.0372	C	F40A3,6		-1.019	-1.487 to -0.551	Yes	****	0.0001	C	F40A3,6		0.4292	-0.1527 to 1.011	No	ns	0.1938	C	F40A3,6		0.0232	-0.5643 to 0.6107	No	ns	0.9994	C	F40A3,6
ctrl vs. nhl-1(O)+F40A3.6	-0.1116	-0.2532 to 0.03	No	ns	0.152	D	nhl-1(O)+F40A3,6		-0.8629	-1.34 to -0.3862	Yes	***	0.0001	D	nhl-1(O)+F40A3,6		-1.674	-2.142 to -1.206	Yes	****	0.0001	D	nhl-1(O)+F40A3,6		1.01	0.4282 to 1.592	Yes	***	0.0003	D	nhl-1(O)+F40A3,6		0.09439	-0.4931 to 0.6819	No	ns	0.9622	D	nhl-1(O)+F40A3,6
Test details	Mean 1	Mean 2	Mean Diff.	SE of diff.	n1	n2	q	DF	Mean 1	Mean 2	Mean Diff.	SE of diff.	n1	n2	q	DF	Mean 1	Mean 2	Mean Diff.	SE of diff.	n1	n2	q	DF	Mean 1	Mean 2	Mean Diff.	SE of diff.	n1	n2	q	DF	Mean 1	Mean 2	Mean Diff.	SE of diff.	n1	n2	q	DF
ctrl vs. nhl-1(ORF)	6.456	6.517	-0.06043	0.05861	15	15	1.031	55	2.222	2.792	-0.5707	0.1984	18	18	2.877	68	2.322	3.492	-1.171	0.1954	21	21	5.989	80	3.462	3.199	0.2631	0.2422	18	18	1.086	68	2.735	2.791	-0.05534	0.2433	15	15	0.2274	56
ctrl vs. F40A3.6	6.456	6.504	-0.04778	0.05965	15	14	0.801	55	2.222	2.722	-0.5007	0.1984	18	18	2.524	68	2.322	3.341	-1.019	0.1954	21	21	5.214	80	3.462	3.033	0.4292	0.2422	18	18	1.772	68	2.735	2.712	0.0232	0.2433	15	15	0.09537	56
ctrl vs. nhl-1(O)+F40A3.6	6.456	6.568	-0.1116	0.05861	15	15	1.904	55	2.222	3.085	-0.8629	0.1984	18	18	4.349	68	2.322	3.996	-1.674	0.1954	21	21	8.565	80	3.462	2.452	1.01	0.2422	18	18	4.171	68	2.735	2.641	0.09439	0.2433	15	15	0.388	56

## Sheet: Figure 5d
Body bends in liquid of young adult worms grown at 25°C counted in 30 seconds (doubled for the graph)
overexpression	control	myo-3p::FLAG-NHL-1		myo-3p::FLAG-NHL-1
			myo-3p::HA-F40A3.6	myo-3p::HA-F40A3.6
replicate 1	103	104	84	85
	94	91	56	63
	110	87	75	88
	97	88	72	81
	91	106	73	87
	104	88	93	83
replicate 2	114	89	76	101
	107	76	60	102
	113	102	91	107
	118	89	61	100
	108	97	70	95
	108	88	82	96
replicate 3	102	79	70	62
	94	63	62	54
	99	85	66	64
	96	79	62	51
	93	86	57	66
	96	90	63	76
	95	89	75	89
	104	87	74	76
Column statistics
overexpression	control	myo-3p::FLAG-NHL-1		myo-3p::FLAG-NHL-1
			myo-3p::HA-F40A3.6	myo-3p::HA-F40A3.6
Number of values	20	20	20	20
Minimum	91	63	56	51
25% Percentile	95.25	85.25	62	64.5
Median	102.5	88	71	84
75% Percentile	108	90.75	75.75	95.75
Maximum	118	106	93	107
Mean	102.3	88.15	71.1	81.3
Std. Deviation	7.861	9.783	10.61	16.77
Std. Error of Mean	1.758	2.188	2.373	3.75
Lower 95% CI of mean	98.62	83.57	66.13	73.45
Upper 95% CI of mean	106	92.73	76.07	89.15
Coefficient of variation	0.0768	0.111	0.1493	0.2063
Geometric mean	102	87.61	70.37	79.54
Geometric SD factor	1.079	1.123	1.158	1.245
Skewness	0.3819	-0.3889	0.5517	-0.2946
Kurtosis	-0.9118	1.536	-0.3179	-1.004
Sum	2046	1763	1422	1626
Log2 transformed
overexpression	control	myo-3p::FLAG-NHL-1		myo-3p::FLAG-NHL-1
			myo-3p::HA-F40A3.6	myo-3p::HA-F40A3.6
replicate 1	6.6865	6.70044	6.39232	6.40939
	6.55459	6.50779	5.80735	5.97728
	6.78136	6.44294	6.22882	6.45943
	6.59991	6.45943	6.16993	6.33985
	6.50779	6.72792	6.18982	6.44294
	6.70044	6.45943	6.53916	6.37504
replicate 2	6.83289	6.47573	6.24793	6.65821
	6.74147	6.24793	5.90689	6.67243
	6.82018	6.67243	6.50779	6.74147
	6.88264	6.47573	5.93074	6.64386
	6.75489	6.59991	6.12928	6.56986
	6.75489	6.45943	6.35755	6.58496
replicate 3	6.67243	6.30378	6.12928	5.9542
	6.55459	5.97728	5.9542	5.75489
	6.62936	6.40939	6.04439	6
	6.58496	6.30378	5.9542	5.67243
	6.53916	6.42626	5.83289	6.04439
	6.58496	6.49185	5.97728	6.24793
	6.56986	6.47573	6.22882	6.47573
	6.70044	6.44294	6.20945	6.24793
Oneway ANOVA on Log2-transformed values
ANOVA summary
F	22.19
P value	<0.0001
P value summary	****
Significant diff. among means (P < 0.05)?	Yes
R square	0.467
Brown-Forsythe test
F (DFn, DFd)	5.825 (3, 76)
P value	0.0012
P value summary	**
Are SDs significantly different (P < 0.05)?	Yes
Bartlett's test
Bartlett's statistic (corrected)	20.58
P value	0.0001
P value summary	***
Are SDs significantly different (P < 0.05)?	Yes
ANOVA table	SS	DF	MS	F (DFn, DFd)	P value
Treatment (between columns)	3.074	3	1.025	F (3, 76) = 22.19	P<0.0001
Residual (within columns)	3.509	76	0.04617
Total	6.583	79
Data summary
Number of treatments (columns)	4
Number of values (total)	80
Dunnett's multiple comparisons test
Number of families	1
Number of comparisons per family	3
Alpha	0.05
Dunnett's multiple comparisons test	Mean Diff.	95.00% CI of diff.	Significant?	Summary	Adjusted P Value	A-?
ctrl vs. nhl-1(ORF)	0.2197	0.05679 to 0.3825	Yes	**	0.0051	B	FLAG-NHL-1
ctrl vs. F40A3.6	0.5358	0.3729 to 0.6986	Yes	****	0.0001	C	HA-F40A3,6
ctrl vs. nhl-1(O)+F40A3.6	0.3591	0.1962 to 0.5219	Yes	****	0.0001	D	FLAG-NHL-1+HA-F40A3,6
Test details	Mean 1	Mean 2	Mean Diff.	SE of diff.	n1	n2	q	DF	DF
ctrl vs. nhl-1(ORF)	6.673	6.453	0.2197	0.06795	20	20	3.233	76	56
ctrl vs. F40A3.6	6.673	6.137	0.5358	0.06795	20	20	7.885	76	56
ctrl vs. nhl-1(O)+F40A3.6	6.673	6.314	0.3591	0.06795	20	20	5.284	76	56

## Sheet: Figure 5f
UNC-54/MHC B protein levels in Western blot normalized to house-keeping protein Tubulin and control RNAi in lysates of young adult worms grown on RNAi at 25°C
Strain	unc-54(e1301)
RNAi	control	nhl-1	F40A3.6	nhl-1+F40A3.6
replicate 1	1	1.56213	1.02869	1.53542
replicate 2	1	2.15354	2.40478	3.20614
replicate 3	1	2.32305	1.16105	0.93501
replicate 4	1	2.58603	1.76997	1.44308
replicate 5	1	1.51197	0.945243	1.08691
Column statistics
Strain	unc-54(e1301)
RNAi	control	nhl-1	F40A3.6	nhl-1+F40A3.6
Number of values		5	5	5
Minimum		1.512	0.9452	0.935
25% Percentile		1.537	0.987	1.011
Median		2.154	1.161	1.443
75% Percentile		2.455	2.087	2.371
Maximum		2.586	2.405	3.206
Mean		2.027	1.462	1.641
Std. Deviation		0.4737	0.6183	0.909
Std. Error of Mean		0.2118	0.2765	0.4065
Lower 95% CI of mean		1.439	0.6943	0.5126
Upper 95% CI of mean		2.616	2.23	2.77
Coefficient of variation		0.2337	0.4229	0.5539
Geometric mean		1.982	1.369	1.485
Geometric SD factor		1.273	1.487	1.609
Skewness		-0.1385	1.094	1.83
Kurtosis		-2.471	-0.182	3.608
Sum		10.14	7.31	8.207
Log2 transformed
Strain	unc-54(e1301)
RNAi	control	nhl-1	F40A3.6	nhl-1+F40A3.6
replicate 1	0	0.643517	0.0408087	0.618631
replicate 2	0	1.10671	1.2659	1.68084
replicate 3	0	1.21602	0.215429	-0.0969461
replicate 4	0	1.37074	0.823727	0.529153
replicate 5	0	0.596429	-0.0812427	0.120226
Repeated measures ANOVA on Log2-transformed values
Assume sphericity?	Yes
F	5.498
P value	0.0131
P value summary	*
Statistically significant (P < 0.05)?	Yes
R square	0.5789
Was the matching effective?
F	3.143
P value	0.0552
P value summary	ns
Is there significant matching (P < 0.05)?	No
R square	0.3061
ANOVA table	SS	DF	MS	F (DFn, DFd)	P value
Treatment (between columns)	2.47	3	0.8233	F (3, 12) = 5.498	P=0.0131
Individual (between rows)	1.883	4	0.4707	F (4, 12) = 3.143	P=0.0552
Residual (random)	1.797	12	0.1498
Total	6.15	19
Data summary
Number of treatments (columns)	4
Number of subjects (rows)	5
Dunnett's multiple comparisons test
Number of families	1
Number of comparisons per family	3
Alpha	0.05
Dunnett's multiple comparisons test	Mean Diff.	95.00% CI of diff.	Significant?	Summary	Adjusted P Value	A-?
ctrl vs. nhl-1(ORF)	-0.9867	-1.643 to -0.33	Yes	**	0.0045	B	nhl-1(ORF)
ctrl vs. F40A3.6	-0.4529	-1.11 to 0.2037	No	ns	0.2048	C	F40A3,6
ctrl vs. nhl-1(O)+F40A3.6	-0.5704	-1.227 to 0.08626	No	ns	0.0926	D	nhl-1(O)+F40A3,6
Test details	Mean 1	Mean 2	Mean Diff.	SE of diff.	n1	n2	q	DF
ctrl vs. nhl-1(ORF)	0	0.9867	-0.9867	0.2447	5	5	4.031	12
ctrl vs. F40A3.6	0	0.4529	-0.4529	0.2447	5	5	1.851	12
ctrl vs. nhl-1(O)+F40A3.6	0	0.5704	-0.5704	0.2447	5	5	2.33	12
