# Supplementary material for: Optogenetic induction of mechanical muscle stress identifies myosin regulatory ubiquitin ligase NHL-1 in C. elegans
Source: Nat Commun. 2024 Aug 11;15:6879. doi: 10.1038/s41467-024-51069-3 (PMC11317515; doi:10.1038/s41467-024-51069-3)
Supplement: Supplementary file 16 — Source Data [file 41467_2024_51069_MOESM16_ESM.zip › Kutzner_Source_Data/Kutzner_SourceData_Fig6_Statistical.xlsx]

## Sheet: Figure 6c
Body bends in liquid of young adult worms grown at 25°C counted in 30 seconds (doubled for the graph)
Strain	WT	WT	unc-54(e1301)	unc-54(e1301)	unc-45(m94)	unc-45(m94)
		nhl-1(syb8175)		nhl-1(syb8175)		nhl-1(syb8175)
replicate 1	103	118	4	5	9	10
	94	116	6	7	8	14
	110	110	5	9	9	12
	115	118	8	8	10	15
	108	117	5	11	7	17
	107	114	3	9	9	13
			7	5
			4	12
			8	17
			5	8
replicate 2	111	108	4	13	5	21
	100	107	3	9	6	11
	110	98		6	10	9
	112	114		7	4	6
		105			7	24
		110			5	8
replicate 3	118	95	4	17	10	9
	114	120	5	16	8	8
	102	124	9	8	9	10
	116	108	5	15	8	11
	109	117	10		7	9
	115	109	6		6	20
					5	9
					6	16
					7	12
Column statistics
Strain	WT	WT	unc-54(e1301)	unc-54(e1301)	unc-45(m94)	unc-45(m94)
		nhl-1(syb8175)		nhl-1(syb8175)		nhl-1(syb8175)
Number of values	16	18	18	18	21	21
Minimum	94	95	3	5	4	6
25% Percentile	104	107.8	4	7	6	9
Median	110	112	5	9	7	11
75% Percentile	114.8	117.3	7.25	13.5	9	15.5
Maximum	118	124	10	17	10	24
Mean	109	111.6	5.611	10.11	7.381	12.57
Std. Deviation	6.522	7.509	2.033	3.998	1.83	4.749
Std. Error of Mean	1.63	1.77	0.4792	0.9424	0.3993	1.036
Lower 95% CI of mean	105.5	107.8	4.6	8.123	6.548	10.41
Upper 95% CI of mean	112.5	115.3	6.622	12.1	8.214	14.73
Coefficient of variation	0.0598	0.0673	0.3624	0.3954	0.2479	0.3778
Geometric mean	108.8	111.3	5.288	9.397	7.15	11.81
Geometric SD factor	1.063	1.071	1.423	1.484	1.303	1.43
Skewness	-0.8256	-0.6276	0.7877	0.5978	-0.1415	1.004
Kurtosis	0.3214	0.245	-0.2161	-0.9024	-1.055	0.3677
Sum	1744	2008	101	182	155	264
Log2 transformed
Strain	WT	WT	unc-54(e1301)	unc-54(e1301)	unc-45(m94)	unc-45(m94)
		nhl-1(syb8175)		nhl-1(syb8175)		nhl-1(syb8175)
replicate 1	6.6865	6.88264	2	2.32193	3.16993	3.32193
	6.55459	6.85798	2.58496	2.80735	3	3.80735
	6.78136	6.78136	2.32193	3.16993	3.16993	3.58496
	6.84549	6.88264	3	3	3.32193	3.90689
	6.75489	6.87036	2.32193	3.45943	2.80735	4.08746
	6.74147	6.83289	1.58496	3.16993	3.16993	3.70044
			2.80735	2.32193
			2	3.58496
			3	4.08746
			2.32193	3
replicate 2	6.79442	6.75489	2	3.70044	2.32193	4.39232
	6.64386	6.74147	1.58496	3.16993	2.58496	3.45943
	6.78136	6.61471		2.58496	3.32193	3.16993
	6.80735	6.83289		2.80735	2	2.58496
		6.71425			2.80735	4.58496
		6.78136			2.32193	3
replicate 3	6.88264	6.56986	2	4.08746	3.32193	3.16993
	6.83289	6.90689	2.32193	4	3	3
	6.67243	6.9542	3.16993	3	3.16993	3.32193
	6.85798	6.75489	2.32193	3.90689	3	3.45943
	6.76818	6.87036	3.32193		2.80735	3.16993
	6.84549	6.76818	2.58496		2.58496	4.32193
					2.32193	3.16993
					2.58496	4
					2.80735	3.58496
Oneway ANOVA on Log2-transformed values
ANOVA summary
F	401.7
P value	<0.0001
P value summary	****
Significant diff. among means (P < 0.05)?	Yes
R square	0.9499
Brown-Forsythe test
F (DFn, DFd)	8.079 (5, 106)
P value	<0.0001
P value summary	****
Are SDs significantly different (P < 0.05)?	Yes
Bartlett's test
Bartlett's statistic (corrected)	71.31
P value	<0.0001
P value summary	****
Are SDs significantly different (P < 0.05)?	Yes
ANOVA table	SS	DF	MS	F (DFn, DFd)	P value
Treatment (between columns)	349.2	5	69.85	F (5, 106) = 401.7	P<0.0001
Residual (within columns)	18.43	106	0.1739
Total	367.7	111
Data summary
Number of treatments (columns)	6
Number of values (total)	112
Sidak's multiple comparisons test
Number of families	1
Number of comparisons per family	3
Alpha	0.05
Sidak's multiple comparisons test	Mean Diff.	95.00% CI of diff.	Significant?	Summary	Adjusted P Value
WT vs. nhl-1(syb8175)	-0.03275	-0.3804 to 0.3148	No	ns	0.9941	A-B
unc-54(e1301) vs. unc-54(e1301);nhl-1(syb8175)	-0.8295	-1.167 to -0.4923	Yes	****	<0.0001	C-D
unc-45(m94) vs. unc-45(m94);nhl-1(syb8175)	-0.724	-1.036 to -0.4117	Yes	****	<0.0001	E-F
Test details	Mean 1	Mean 2	Mean Diff.	SE of diff.	n1	n2	t	DF
WT vs. nhl-1(syb8175)	6.766	6.798	-0.03275	0.1433	16	18	0.2286	106
unc-54(e1301) vs. unc-54(e1301);nhl-1(syb8175)	2.403	3.232	-0.8295	0.139	18	18	5.968	106
unc-45(m94) vs. unc-45(m94);nhl-1(syb8175)	2.838	3.562	-0.724	0.1287	21	21	5.626	106

## Sheet: Figure 6d
UNC-54/MHC B protein levels in Western blot normalized to house-keeping protein Tubulin and nhl-1 wild type in lysates of young adult worms grown at 25°C
Strain	WT	WT	unc-54(e1301)	unc-54(e1301)	unc-45(m94)	unc-45(m94)
		nhl-1(syb8175)		nhl-1(syb8175)		nhl-1(syb8175)
replicate 1	1	0.851625	1	1.18037	1	1.25803
replicate 2	1	0.979643	1	0.945148	1	1.13317
replicate 3	1	1.24288	1	1.05767	1	1.2656
replicate 4	1	0.550825	1	1.95254	1	1.75301
replicate 5	1	1.00905	1	1.68434	1	1.26166
replicate 6	1	0.932512	1	1.55405	1	1.04694
replicate 7	1	0.914928	1	1.58262	1	0.92973
Column statistics
Strain	WT	WT	unc-54(e1301)	unc-54(e1301)	unc-45(m94)	unc-45(m94)
		nhl-1(syb8175)		nhl-1(syb8175)		nhl-1(syb8175)
Number of values	7	7	7	7	7	7
Minimum	1	0.5508	1	0.9451	1	0.9297
25% Percentile	1	0.8516	1	1.058	1	1.047
Median	1	0.9325	1	1.554	1	1.258
75% Percentile	1	1.009	1	1.684	1	1.266
Maximum	1	1.243	1	1.953	1	1.753
Mean	1	0.9259	1	1.422	1	1.235
Std. Deviation	0	0.2068	0	0.3679	0	0.2612
Std. Error of Mean	0	0.07817	0	0.139	0	0.09873
Lower 95% CI of mean	1	0.7346	1	1.082	1	0.9939
Upper 95% CI of mean	1	1.117	1	1.763	1	1.477
Coefficient of variation	0	0.2234	0	0.2586	0	0.2114
Geometric mean	1	0.9036	1	1.38	1	1.214
Geometric SD factor	1	1.282	1	1.308	1	1.22
Skewness		-0.5437		0.009299		1.34
Kurtosis		2.246		-1.383		2.804
Sum	7	6.481	7	9.957	7	8.648
Log2 transformed
Strain	WT	WT	unc-54(e1301)	unc-54(e1301)	unc-45(m94)	unc-45(m94)
		nhl-1(syb8175)		nhl-1(syb8175)		nhl-1(syb8175)
replicate 1	0	-0.23171	0	0.239234	0	0.331161
replicate 2	0	-0.0296717	0	-0.0813882	0	0.18036
replicate 3	0	0.313688	0	0.0808943	0	0.339826
replicate 4	0	-0.860333	0	0.965349	0	0.809833
replicate 5	0	0.0129906	0	0.752181	0	0.335325
replicate 6	0	-0.100806	0	0.636029	0	0.0661733
replicate 7	0	-0.128271	0	0.662313	0	-0.105117
Oneway ANOVA on Log2-transformed values
F	5.97
P value	0.0004
P value summary	***
Significant diff. among means (P < 0.05)?	Yes
R square	0.4533
Brown-Forsythe test
F (DFn, DFd)	4.015 (5, 36)
P value	0.0054
P value summary	**
Are SDs significantly different (P < 0.05)?	Yes
Bartlett's test
Bartlett's statistic (corrected)	+infinity
P value	<0.0001
P value summary	****
Are SDs significantly different (P < 0.05)?	Yes
ANOVA table	SS	DF	MS	F (DFn, DFd)	P value
Treatment (between columns)	1.793	5	0.3586	F (5, 36) = 5.97	P=0.0004
Residual (within columns)	2.162	36	0.06006
Total	3.955	41
Data summary
Number of treatments (columns)	6
Number of values (total)	42
Sidak's multiple comparisons test
Number of families	1
Number of comparisons per family	3
Alpha	0.05
Sidak's multiple comparisons test	Mean Diff.	95.00% CI of diff.	Significant?	Summary	Adjusted P Value
PP1 N2 vs. PP3945 nhl-1(syb8175)	0.1463	-0.1817 to 0.4743	No	ns	0.6133	A-B
PP85 unc-54(e1301) vs. PP3947 +nhl-1(syb8175)	-0.4649	-0.7929 to -0.1369	Yes	**	0.0033	C-D
PP32 unc-45(m94) vs. PP3948 +nhl-1(syb8175)	-0.2797	-0.6077 to 0.04835	No	ns	0.1143	E-F
Test details	Mean 1	Mean 2	Mean Diff.	SE of diff.	n1	n2	t	DF
PP1 N2 vs. PP3945 nhl-1(syb8175)	0	-0.1463	0.1463	0.131	7	7	1.117	36
PP85 unc-54(e1301) vs. PP3947 +nhl-1(syb8175)	0	0.4649	-0.4649	0.131	7	7	3.549	36
PP32 unc-45(m94) vs. PP3948 +nhl-1(syb8175)	0	0.2797	-0.2797	0.131	7	7	2.135	36

## Sheet: Figure 6e
Percentage of ruptured worms after 10 5-s blue light pulses
	myo-3p::ChR2(C128S;H134R)-flag
Strain	WT	nhl-1(syb8175)
	0.528302	0.38961
	0.627119	0.2625
	0.533333	0.233333
	0.483333	0.166667
	0.358491	0.25
	0.377778	0.289157
	0.328571	0.271429
	0.342857	0.257143
	0.333333	0.48
	0.569444	0.327869
	0.271429	0.242857
	0.414286	0.257143
	0.327586	0.131148
	0.322034	0.15873
	0.4	0.3
	0.485714	0.3
	0.333333	0.326087
	0.585366	0.275
	0.385714	0.314286
Column statistics
	myo-3p::ChR2(C128S;H134R)-flag
Strain	WT	nhl-1(syb8175)
Number of values	19	19
Minimum	27	13
25% Percentile	33	24
Median	39	27
75% Percentile	53	31
Maximum	63	48
Mean	42.16	27.58
Std. Deviation	10.7	7.953
Std. Error of Mean	2.455	1.825
Lower 95% CI of mean	37	23.75
Upper 95% CI of mean	47.31	31.41
95% CI of median
Actual confidence level	0.9808	0.9808
Lower confidence limit	33	24
Upper confidence limit	53	31
Coefficient of variation	0.2538	0.2884
Geometric mean	40.94	26.46
Geometric SD factor	1.28	1.355
Skewness	0.5919	0.5418
Kurtosis	-0.9287	1.648
Sum	801	524
Paired Student's t-test
P value	<0.0001
P value summary	****
Significantly different (P < 0.05)?	Yes
One- or two-tailed P value?	Two-tailed
t, df	t=5.036 df=18
Number of pairs	19
How big is the difference?
Mean of differences	-14.58
SD of differences	12.62
SEM of differences	2.895
95% confidence interval	-20.66 to -8.496
R squared (partial eta squared)	0.5848
How effective was the pairing?
Correlation coefficient (r)	0.1085
P value (one tailed)	0.3291
P value summary	ns
Was the pairing significantly effective?	No

## Sheet: Figure 6g
Body wall muscle cell length (µm) after 10 5-s blue light pulses
Strain	PP3189 WT		PP3949 nhl-1(syb8175)
ATR	+	-	+	-
replicate 1	63.284	66.951	59.187	79.793
	57.589	66.64	63.922	76.558
	61.181	71.07	58.063	89.022
	41.644	80.089	71.019	74.346
	38.428	82.785	62.201	75.81
	36.841	72.066	67.659	74.646
	43.937	71.649	80.057	81.572
	42.69	74.782	72.804	74.827
	55.801	71.79	74.657	81.597
	67.388		64.102	78.157
	71.267		80.674	78.621
	60.423		75.711	79.494
replicate 2	74.204	84.812	78.595	84.009
	70.462	83.614	85.307	80.169
	84.872	90.991	81.951	94.855
	75.713	105.357	75.326	80.679
	65.197	81.216	77.8	84.747
	58.804	99.464	80.292	86.489
	78.912	101.701	77.692	66.996
	79.654	98.231	72.524	75.386
	77.346	111.456	58.756	81.361
	56.532	76.445	75.862	76.791
	71.195	78.476	66.53	77.657
	64.547	80.539	65.482	71.712
		63.271
		74.399
		70.314
replicate 3	54.207	93.633	73.277	97.362
	66.841	83.969	71.69	94.155
	66.5	89.574	71.132	99.54
	69.819	93.959	67.412	86.825
	74.327	95.58	69.056	91.249
	72.54	103.328	72.742	84.707
	54.658	93.853	69.821	86.3
	63.863	89.493	59.959	78.801
	67.92	90.979	65.104	81.727
	44.794	103.74	74.949	90.624
	47.552	103.935	67.428	73.64
	56.144	93.351	79.04	70.695
Column statistics
Strain	WT		nhl-1(syb8175)
ATR	+	-	+	-
Number of values	36	36	36	36
Minimum	36.84	63.27	58.06	67
25% Percentile	54.94	74.49	65.74	76
Median	64.21	84.39	72.11	80.42
75% Percentile	71.25	95.17	77.23	86.44
Maximum	84.87	111.5	85.31	99.54
Mean	62.14	85.93	71.33	81.69
Std. Deviation	12.47	12.85	7.141	7.648
Std. Error of Mean	2.079	2.142	1.19	1.275
Lower 95% CI of mean	57.92	81.58	68.91	79.1
Upper 95% CI of mean	66.36	90.28	73.74	84.28
95% CI of median
Actual confidence level	0.9712	0.9712	0.9712	0.9712
Lower confidence limit	56.53	78.48	67.43	77.66
Upper confidence limit	69.82	93.63	75.33	84.71
Coefficient of variation	0.2007	0.1496	0.1001	0.0936
Geometric mean	60.81	84.99	70.97	81.35
Geometric SD factor	1.242	1.163	1.107	1.097
Skewness	-0.404	0.08915	-0.1671	0.5517
Kurtosis	-0.5989	-1.023	-0.7604	-0.07278
Sum	2237	3094	2568	2941
Oneway ANOVA
F	38.24
P value	<0.0001
P value summary	****
Significant diff. among means (P < 0.05)?	Yes
R square	0.4504
Brown-Forsythe test
F (DFn, DFd)	7.235 (3, 140)
P value	0.0002
P value summary	***
Are SDs significantly different (P < 0.05)?	Yes
Bartlett's test
Bartlett's statistic (corrected)	19.29
P value	0.0002
P value summary	***
Are SDs significantly different (P < 0.05)?	Yes
ANOVA table	SS	DF	MS	F (DFn, DFd)	P value
Treatment (between columns)	12341	3	4114	F (3, 140) = 38.24	P<0.0001
Residual (within columns)	15061	140	107.6
Total	27402	143
Data summary
Number of treatments (columns)	4
Number of values (total)	144
Sidak's multiple comparisons test
Number of families	1
Number of comparisons per family	4
Alpha	0.05
Sidak's multiple comparisons test	Mean Diff.	95.00% CI of diff.	Significant?	Summary	Adjusted P Value
PP3189 L+ vs. PP3189 L-	-23.79	-29.96 to -17.62	Yes	****	<0.0001	A-B
PP3949 L+ vs. PP3949 L-	-10.36	-16.53 to -4.196	Yes	***	0.0002	C-D
PP3189 L+ vs. PP3949 L+	-9.186	-15.36 to -3.018	Yes	**	0.001	A-C
PP3189 L- vs. PP3949 L-	4.238	-1.93 to 10.41	No	ns	0.2996	B-D
Test details	Mean 1	Mean 2	Mean Diff.	SE of diff.	n1	n2	t	DF
PP3189 L+ vs. PP3189 L-	62.14	85.93	-23.79	2.445	36	36	9.731	140
PP3949 L+ vs. PP3949 L-	71.33	81.69	-10.36	2.445	36	36	4.24	140
PP3189 L+ vs. PP3949 L+	62.14	71.33	-9.186	2.445	36	36	3.758	140
PP3189 L- vs. PP3949 L-	85.93	81.69	4.238	2.445	36	36	1.734	140

## Sheet: Figure 6h
Percentage of ruptured worms after 10 5-s blue light pulses
	myo-3p::ChR2(C128S;H134R)-flag
Treatment	DMSO	bortezomib
	0.75	0.196078
	0.522727	0.204082
	0.258065	0
	0.275	0.047619
	0.4	0.0196078
	0.5	0.0714286
	0.322581	0.0416667
	0.265306	0.0222222
	0.351351	0.0697674
	0.255814	0.037037
	0.323529	0.025641
Column statistics
	myo-3p::ChR2(C128S;H134R)-flag
Treatment	DMSO	bortezomib
Number of values	11	11
Minimum	25.58	0
25% Percentile	26.53	2.22
Median	32.35	4.17
75% Percentile	50	7.14
Maximum	75	20.41
Mean	38.4	6.683
Std. Deviation	15.29	6.918
Std. Error of Mean	4.609	2.086
Lower 95% CI of mean	28.13	2.035
Upper 95% CI of mean	48.67	11.33
95% CI of median
Actual confidence level	0.9883	0.9883
Lower confidence limit	25.81	1.96
Upper confidence limit	52.27	19.61
Coefficient of variation	0.398	1.0353
Geometric mean	36.17
Geometric SD factor	1.417
Skewness	1.563	1.526
Kurtosis	2.341	1.175
Sum	422.4	73.51
Paired Student's t-test
P value	<0.0001
P value summary	****
Significantly different (P < 0.05)?	Yes
One- or two-tailed P value?	Two-tailed
t, df	t=10.41 df=10
Number of pairs	11
How big is the difference?
Mean of differences	-31.72
SD of differences	10.11
SEM of differences	3.047
95% confidence interval	-38.51 to -24.93
R squared (partial eta squared)	0.9155
How effective was the pairing?
Correlation coefficient (r)	0.8482
P value (one tailed)	0.0005
P value summary	***
Was the pairing significantly effective?	Yes

## Sheet: Figure 6j
Body wall muscle cell length (µm) after 10 5-s blue light pulses
Treatment	DMSO	DMSO	bortezomib	bortezomib	in PP3189 myo-3p::ChR2(C128S;H134R)-flag
ATR	+	-	+	-
replicate 1	46.579	77.372	63.592	58.59
	54.031	73.987	62.944	66.436
	56.294	68.584	65.681	65.376
	49.453	68.649	69.447	72.806
	50.013	86.099	80.378	70.843
	56.105	78.021	58.782	83.885
	43.448	112.619	55.439	75.781
	48.502	99.513	51.921	75.372
	43.45	83.764	47.641	85.953
	45.24	77.054	73.69	63.536
	46.16	68.359	65.081	58.777
	38.568	70.41	68.197	71.153
replicate 2	48.442	83.751	45.72	104.647
	55.286	84.491	51.905	89.354
	55.252	89.764	48.215	100.89
	71.272	80.51	53.018	70.634
	48.808	73.447	58.083	56.145
	58.712	79.31	59.081	58.1
	55.568	101.687	55.098	80.85
	57.517	87.008	56.595	77.443
	58.402	78.043	51.32	77.856
	54.659	79.073	71.003	62.553
	55.079	86.157	66.683	59.372
	67.408	76.151	72.087	58.484
replicate 3	53.728	72.623	57.174	72.759
	46.717	76.961	67.317	70.358
	51.016	71.563	75.389	71.313
	73.027	75.693	77.921	64.399
	63.175	74.75	80.439	70.449
	65.094	75.935	55.554	78.342
	50.669	89.754	79.293	73.362
	49.191	83.797	80.396	76.483
	58.96	82.816	77.811	78.222
	65.249	98.292	60.375	85.722
	68.39	85.816	71.507	86.121
	67.943	89.647	82.521	71.839
Column statistics
Treatment	DMSO	DMSO	bortezomib	bortezomib	in PP3189 myo-3p::ChR2(C128S;H134R)-flag
ATR	+	-	+	-
Number of values	36	36	36	36
Minimum	38.57	68.36	45.72	56.15
25% Percentile	48.58	74.99	55.47	64.64
Median	54.87	79.19	64.34	72.3
75% Percentile	58.9	86.14	73.29	78.31
Maximum	73.03	112.6	82.52	104.6
Mean	54.93	81.71	64.37	73.45
Std. Deviation	8.477	9.943	10.79	11.42
Std. Error of Mean	1.413	1.657	1.799	1.903
Lower 95% CI of mean	52.06	78.34	60.72	69.59
Upper 95% CI of mean	57.8	85.07	68.02	77.31
95% CI of median
Actual confidence level	0.9712	0.9712	0.9712	0.9712
Lower confidence limit	49.45	76.15	57.17	70.36
Upper confidence limit	57.52	84.49	71	77.44
Coefficient of variation	0.1543	0.1217	0.1677	0.1555
Geometric mean	54.3	81.16	63.48	72.63
Geometric SD factor	1.165	1.123	1.185	1.163
Skewness	0.4111	1.146	0.08353	0.761
Kurtosis	-0.4487	1.593	-1.164	0.7838
Sum	1977	2941	2317	2644
Oneway ANOVA
F	45.99
P value	<0.0001
P value summary	****
Significant diff. among means (P < 0.05)?	Yes
R square	0.4964
Brown-Forsythe test
F (DFn, DFd)	1.167 (3, 140)
P value	0.3248
P value summary	ns
Are SDs significantly different (P < 0.05)?	No
Bartlett's test
Bartlett's statistic (corrected)	3.329
P value	0.3436
P value summary	ns
Are SDs significantly different (P < 0.05)?	No
ANOVA table	SS	DF	MS	F (DFn, DFd)	P value
Treatment (between columns)	14405	3	4802	F (3, 140) = 45.99	P<0.0001
Residual (within columns)	14617	140	104.4
Total	29023	143
Data summary
Number of treatments (columns)	4
Number of values (total)	144
Sidak's multiple comparisons test
Number of families	1
Number of comparisons per family	4
Alpha	0.05
Sidak's multiple comparisons test	Mean Diff.	95.00% CI of diff.	Significant?	Summary	Adjusted P Value
PP3189 L+ DMSO vs. PP3189 L- DMSO	-26.78	-32.86 to -20.7	Yes	****	<0.0001	A-B
PP3189 L+ Bort vs. PP3189 L- Bort	-9.081	-15.16 to -3.003	Yes	***	0.001	C-D
PP3189 L+ DMSO vs. PP3189 L+ Bort	-9.441	-15.52 to -3.364	Yes	***	0.0006	A-C
PP3189 L- DMSO vs. PP3189 L- Bort	8.257	2.18 to 14.33	Yes	**	0.0032	B-D
Test details	Mean 1	Mean 2	Mean Diff.	SE of diff.	n1	n2	t	DF
PP3189 L+ DMSO vs. PP3189 L- DMSO	54.93	81.71	-26.78	2.408	36	36	11.12	140
PP3189 L+ Bort vs. PP3189 L- Bort	64.37	73.45	-9.081	2.408	36	36	3.77	140
PP3189 L+ DMSO vs. PP3189 L+ Bort	54.93	64.37	-9.441	2.408	36	36	3.92	140
PP3189 L- DMSO vs. PP3189 L- Bort	81.71	73.45	8.257	2.408	36	36	3.429	140
