# Supplementary material for: Optogenetic induction of mechanical muscle stress identifies myosin regulatory ubiquitin ligase NHL-1 in C. elegans
Source: Nat Commun. 2024 Aug 11;15:6879. doi: 10.1038/s41467-024-51069-3 (PMC11317515; doi:10.1038/s41467-024-51069-3)
Supplement: Supplementary file 16 — Source Data [file 41467_2024_51069_MOESM16_ESM.zip › Kutzner_Source_Data/Kutzner_SourceData_SuppFigS1_Statistical.xlsx]

## Sheet: Figure S1a
Worm velocity/center point speed (µm per second) during and after 2 5-s blue light pulses with 20 min recovery time in red LED light using a WormLab system
Time (min)	+ATR
2	82.95	56.03	28.6	34.98	34.65	19.36	16.76	142.6	14.06	24.52	25.99	77.52	41.44	49.07	95.3	23.14	65.69	25.45	57.33	31.65	31.21	57.8	56.03	119.85	58.55	69.94	53.39	106.7	79.53	29.77	28.9	107.48	38.13	55.86	53.2	65.17	72.53	40.38	32.08	31.79	49.4	54.66	41.3	68.68	124.5	43.4	86.04	78.03	59.41
12	52.21	22.95	52.52	54.69	21.84	154.76	70.15	30.52	29.89	33.46	50.37	36.91	40.32	58.28	44.51	21.43	21.2	20.95	31.08	35.13	13.39	28.29	6.48	32.85	64.48	68.4	24.55	12.52	68.71	59.02	135.54	76.82	123.17	97.06	66.89	35.7	95.02	41.51	71.15	22.69	36.94	63.73	25.67	36.07	44.69	35.54	33.35	18.45	51.62
22	25.44	57.97	44.46	15.87	12.5	35.07	28.97	23.65	23.47	63.48	43.01	20.01	11.29	17.23	18.55	22.09	19.32	16.13	7.71	23.03	32.61	32.24	22.05	80.15	74.71	73.94	55.56	86.76	67.37	101.54	108.1	83.57	57.44	58.91	56.77	33.86	41.07	122.81	36.7	39.99	20.44	72.52	44.96	35.85	16.21	47.25	69.81	24.12	36.11
32	59.33	84.33	30.79	70.02	74.05	75.11	26	76.87	122.58	67.61	43	40.6	66.54	40.56	29.97	33.06	54.66	44.67	74.57	36.41	28.82	16.33	24.31	13.46	35.77	77.33	64.71	191.62	110.98	140.25	59.41	102.69	89.79	116.37	70.37	84.95	104.75	101.74	123.36	33.95	68.15	56.03	30.53	35.24	41.25	22.24	45.46	95.73	53.98
42	64.46	58.69	71.6	73.44	37.55	60.57	74.18	63.79	56.04	26.94	87.53	49.69	92.98	76.92	80.87	48.39	71.44	64.15	74.12	95.23	82.72	83.4	50.33	68.37	42.84	82.86	27.89	46.28	78.33	79.52	89.61	59.02	38.45	69.82	69.25	81.93	71.73	94.85	56.61	60.33	47.7	33.92	98.55	121.67	132.66	119.02	63.8	56.62	69.75
52	105.86	39.88	40.02	70.24	54.17	65.82	55.72	43.8	19.68	49.58	68.89	79.45	42.38	101.45	78.49	14.67	63.9	74.31	102.35	55.34	127.3	124.32	58.04	137.83	66.83	106.71	51.95	136.61	145.07	127.66	114.86	130.52	35.77	32.82	53.52	56.88	71.63	85.9	126.32	82.3	50.56	67.37	58.45	82.26	51.19	68.38	74.28	70.33	37.93
62	51.12	90.9	85.67	128.64	46.09	47.87	71.28	38.56	47.25	62.26	42.55	73.02	15.54	72.07	94.61	50.79	40.46	42.57	41.78	59.65	50.28	87.04	129.82	55.76	125.53	36.8	40.72	51.97	67.14	79.22	107.53	51.98	48.4	80.71	95.07	96.87	161.35	144.99	74.83	93.86	92.93	50.19	45	48.33	46.47	58.77	30.52	53.53	62.91
72	70.35	158.45	54.77	222.95	109.51	67.56	81.37	59.86	53.79	124.47	48.58	54.59	102.12	83.71	54.99	94.52	58.55	49.48	42.04	23.26	63.17	207.28	103.77	64.95	24.53	13.53	99	91.88	57.02	56.99	30.08	100.01	57	35.57	111.96	112.65	63.35	55.97	92.44	75.63	57.3	60.78	81.23	102.48	84.81	64.29	130.72	25.19	114.26
82	35.8	109.37	98.2	90.66	113.16	103.88	59.92	94.47	70.13	53.14	51.11	79.17	26.91	74.59	67.5	70.89	62.99	137.44	34.01	40.09	95.95	20.48	61.25	48.19	93.55	88.7	129.44	105.3	105.28	153.47	183.81	239.43	87.53	96.13	49.76	61.14	121.31	56.67	71.34	105.86	81.84	110.11	61	67.71	98.89	106.07	44.27	93.76	112.8
92	59.74	82.69	63.99	84.41	78.86	59.97	125.88	94.07	133.63	76.26	106.2	98.16	117.24	148.08	79.51	44.68	56.93	57.12	42.1	84.35	51.59	62.45	54.17	73.48	51.76	41.36	91.99	68.67	57.96	47.64	59.97	135.76	94.07	63.48	76.26	161.51	260.18	98.16	117.24	107.48	86.67	89.42	44.68	56.93	57.12	88.67	42.1	98.97	51.59
102	81.85	83.81	94.15	66.69	178.16	85.1	50.33	71.97	77.5	78.45	85.26	47.98	134.77	54.11	69.61	77.19	39.12	58.33	50.98	61.85	70.7	101.31	99.32	72.05	83.81	159.4	110.24	160.77	249.37	78.99	115.97	52.87	85.1	50.33	71.97	77.5	134.77	54.11	69.61	71.14	59.52	56.27	70.53	36.94	80.32	56.27	70.53	36.94	80.32
112	107.08	133.64	79.66	122.34	96.18	75.68	118.2	118.68	119.85	114.06	106.99	102.33	96.65	125.69	138.99	170.29	0	156.66	91.45	130.86	87.07	158.54	70.44	78.58	81.25	60.19	96.77	93.46	139.33	62.63	132.48	50.22	96.01	94.88	191.06	84.75	84.97	62.77	49.33	75.99	87.52	100.8	102.38	45.54	106.11	65.57	65.22	59.45	108.48
Mean velocity of each of 75 worms in the 2 minutes before the here named time point
[truncated: 101 more columns]

## Sheet: Figure S1b
Percentage of ruptured worms after 10 5-s blue light pulses
	myo-3p::ChR2(C128S;H134R)-flag			Histogram
Strain	WT			bin	number of experiments in this bin
	0.228338			0.1	0
	0.106658			0.2	1
	0.233178			0.3	4
	0.248794			0.4	4
	0.414894			0.5	3
	0.393939			0.6	0
	0.625			0.7	2
	0.6125			0.8	0
	0.4875			0.9	0
	0.5			1	0
	0.324675			and larger	0
	0.302632
	0.298701
	0.333333
