# Supplementary material for: Optogenetic induction of mechanical muscle stress identifies myosin regulatory ubiquitin ligase NHL-1 in C. elegans
Source: Nat Commun. 2024 Aug 11;15:6879. doi: 10.1038/s41467-024-51069-3 (PMC11317515; doi:10.1038/s41467-024-51069-3)
Supplement: Supplementary file 16 — Source Data [file 41467_2024_51069_MOESM16_ESM.zip › Kutzner_Source_Data/Kutzner_SourceData_SuppFigS2_Statistical.xlsx]

## Sheet: Figure S2a
Number of mitochondria per body wall muscle cell in transmission electron microscopy cross section after 10 5-s blue light pulses
ATR	+	-
	5	2
	11	7
	13	8
	9	4
	15	3
	4	0
	6	3
	5	6
	9	4
	4	9
	8	3
	6	8
	14	5
	3	3
	3	7
	5	4
	14	2
	18	9
	4	4
	0
	1
	26
Column statistics
Number of values	22	19
Minimum	0	0
25% Percentile	4	3
Median	6	4
75% Percentile	13.25	7
Maximum	26	9
Mean	8.318	4.789
Std. Deviation	6.267	2.594
Std. Error of Mean	1.336	0.5952
Lower 95% CI of mean	5.54	3.539
Upper 95% CI of mean	11.1	6.04
95% CI of median
Actual confidence level	0.9831	0.9808
Lower confidence limit	4	3
Upper confidence limit	13	7
Coefficient of variation	0.7534	0.5417
Geometric mean
Geometric SD factor
Skewness	1.187	0.2158
Kurtosis	1.528	-0.8654
Sum	183	91
Unpaired Student's t-test
P value	0.0277
P value summary	*
Significantly different (P < 0.05)?	Yes
One- or two-tailed P value?	Two-tailed
t, df	t=2.288 df=39
How big is the difference?
Mean ± SEM of column A	8.318 ± 1.336, n=22
Mean ± SEM of column B	4.789 ± 0.5952, n=19
Difference between means	-3.529 ± 1.542
95% confidence interval	-6.649 to -0.4089
R squared (eta squared)	0.1183
F test to compare variances
F, DFn, Dfd	5.835, 21, 18
P value	0.0004
P value summary	***
Significantly different (P < 0.05)?	Yes

## Sheet: Figure S2b
Area of mitochondria per body wall muscle cell in transmission electron microscopy cross (µm²) section after 10 5-s blue light pulses
ATR	+	-
	0.267	0.337
	0.243	0.207
	0.095
	0.112	0.201
	0.254	0.118
		0.152
	0.195	0.075
	0.038	0.069
	0.088	0.178
	0.124	0.065
	0.111
	0.128	0.102
	0.177	0.1
	0.125	0.194
	0.185	0.252
	0.271
	0.117	0.485
		0.364
	0.315	0.209
	0.13	0.468
	0.395	0.389
	0.057	0.096
	0.221	0.124
	0.13	0.21
	0.06
	0.021
	0.205
	0.172
	0.144
	0.192
	0.103
	0.059
	0.102
	0.188
	0.024
	0.038
	0.043
	0.166
	0.203
	0.314
	0.05
	0.058
	0.036
	0.11
	0.165
	0.105
	0.2
	0.198
	0.26
	0.174
	0.152
	0.244
	0.163
	0.144
	0.105
	0.121
	0.157
	0.203
	0.096
	0.208	0.354
	0.136	0.178
	0.239	0.12
	0.198	0.645
	0.087	0.054
	0.203	0.366
	0.147
	0.155	0.245
	0.119	0.545
	0.076	0.071
	0.069
	0.273	0.08
	0.076	0.167
	0.069	0.191
		0.109
	0.089	0.107
	0.312	0.214
	0.644	0.119
		0.138
	0.048
	0.203	0.095
	0.032	0.147
		0.093
	0.143
	0.126	0.194
	0.2	0.456
	0.061	0.126
	0.056	0.327
		0.139
	0.189	0.232
	0.185	0.32
	0.052	0.522
	0.033
	0.105	0.201
	0.058	0.126
	0.057	0.497
	0.132	0.55
	0.042	0.869
	0.607
	0.19
	0.088
	0.068
	0.085
Column statistics
Number of values	96	54
Minimum	0.021	0.054
25% Percentile	0.076	0.1158
Median	0.13	0.1925
75% Percentile	0.198	0.3413
Maximum	0.644	0.869
Mean	0.1501	0.2406
Std. Deviation	0.104	0.1739
Std. Error of Mean	0.01061	0.02366
Lower 95% CI of mean	0.1291	0.1931
Upper 95% CI of mean	0.1712	0.2881
95% CI of median
Actual confidence level	96,85%	95,98%
Lower confidence limit	0.11	0.138
Upper confidence limit	0.163	0.214
Coefficient of variation	69,27%	72,27%
Geometric mean	0.1213	0.1917
Geometric SD factor	1.971	1.962
Skewness	2.175	1.465
Kurtosis	7.722	2.147
Sum	14.41	12.99
Unpaired Student's t-test
P value	0.0001
P value summary	***
Significantly different (P < 0.05)?	Yes
One- or two-tailed P value?	Two-tailed
t, df	t=3.989 df=148
How big is the difference?
Mean ± SEM of column A	0.1501 ± 0.01061, n=96
Mean ± SEM of column B	0.2406 ± 0.02366, n=54
Difference between means	-0.09046 ± 0.02268
95% confidence interval	-0.1353 to -0.04565
R squared (eta squared)	0.09708
F test to compare variances
F, DFn, Dfd	2.795, 53, 95
P value	<0.0001
P value summary	****
Significantly different (P < 0.05)?	Yes

## Sheet: Figure S2c
Number of autophagosomes per body wall muscle cell in transmission electron microscopy cross section after 10 5-s blue light pulses
ATR	+	-
	4	0
	0	1
	1	0
	2	0
	1	0
	2	0
	2	0
	2	0
	0	0
	0	0
	1	0
	0	0
	2	0
	1	0
	0	0
	4	0
	0
	3
	0
	2
	0
	3
Column statistics
Number of values	22	16
Minimum	0	0
25% Percentile	0	0
Median	1	0
75% Percentile	2	0
Maximum	4	1
Mean	1.364	0.0625
Std. Deviation	1.329	0.25
Std. Error of Mean	0.2833	0.0625
Lower 95% CI of mean	0.7744	-0.07072
Upper 95% CI of mean	1.953	0.1957
95% CI of median
Actual confidence level	0.9831	0.9787
Lower confidence limit	0	0
Upper confidence limit	2	0
Coefficient of variation	0.9746	4
Geometric mean
Geometric SD factor
Skewness	0.5909	4
Kurtosis	-0.6426	16
Sum	30	1
Unpaired Student's t-test
P value	0.0005
P value summary	***
Significantly different (P < 0.05)?	Yes
One- or two-tailed P value?	Two-tailed
t, df	t=3.853 df=36
How big is the difference?
Mean ± SEM of column A	1.364 ± 0.2833, n=22
Mean ± SEM of column B	0.0625 ± 0.0625, n=16
Difference between means	-1.301 ± 0.3377
95% confidence interval	-1.986 to -0.6163
R squared (eta squared)	0.292
F test to compare variances
F, DFn, Dfd	28.26, 21, 15
P value	<0.0001
P value summary	****
Significantly different (P < 0.05)?	Yes
