# Supplementary material for: Optogenetic induction of mechanical muscle stress identifies myosin regulatory ubiquitin ligase NHL-1 in C. elegans
Source: Nat Commun. 2024 Aug 11;15:6879. doi: 10.1038/s41467-024-51069-3 (PMC11317515; doi:10.1038/s41467-024-51069-3)
Supplement: Supplementary file 16 — Source Data [file 41467_2024_51069_MOESM16_ESM.zip › Kutzner_Source_Data/Kutzner_SourceData_SuppFigS3_Statistical.xlsx]

## Sheet: Figure S3a
Eucledian distances of transcriptomics samples calculated using SamTools MultiQC Star Salmon
Category	Series 1 (y)	Series 1 (value)
dark_minusATR_R1	dark_minusATR_R1	0
dark_minusATR_R1	dark_minusATR_R2	9.78327
dark_minusATR_R1	dark_minusATR_R3	11.4457
dark_minusATR_R1	dark_minusATR_R4	13.1959
dark_minusATR_R1	dark_plusATR_R1	9.05587
dark_minusATR_R1	dark_plusATR_R2	9.87095
dark_minusATR_R1	dark_plusATR_R3	11.1228
dark_minusATR_R1	dark_plusATR_R4	11.3092
dark_minusATR_R1	light_minusATR_R1	9.9582
dark_minusATR_R1	light_minusATR_R2	9.68624
dark_minusATR_R1	light_minusATR_R3	10.3699
dark_minusATR_R1	light_minusATR_R4	12.0103
dark_minusATR_R1	light_plusATR_R1	17.2921
dark_minusATR_R1	light_plusATR_R2	18.2691
dark_minusATR_R1	light_plusATR_R3	19.1698
dark_minusATR_R1	light_plusATR_R4	21.5088
dark_minusATR_R2	dark_minusATR_R1	9.78327
dark_minusATR_R2	dark_minusATR_R2	0
dark_minusATR_R2	dark_minusATR_R3	10.9587
dark_minusATR_R2	dark_minusATR_R4	13.2807
dark_minusATR_R2	dark_plusATR_R1	11.4453
dark_minusATR_R2	dark_plusATR_R2	12.4973
dark_minusATR_R2	dark_plusATR_R3	10.8271
dark_minusATR_R2	dark_plusATR_R4	9.93439
dark_minusATR_R2	light_minusATR_R1	12.2044
dark_minusATR_R2	light_minusATR_R2	10.0945
dark_minusATR_R2	light_minusATR_R3	12.8063
dark_minusATR_R2	light_minusATR_R4	14.815
dark_minusATR_R2	light_plusATR_R1	19.574
dark_minusATR_R2	light_plusATR_R2	20.3594
dark_minusATR_R2	light_plusATR_R3	21.2736
dark_minusATR_R2	light_plusATR_R4	24.671
dark_minusATR_R3	dark_minusATR_R1	11.4457
dark_minusATR_R3	dark_minusATR_R2	10.9587
dark_minusATR_R3	dark_minusATR_R3	0
dark_minusATR_R3	dark_minusATR_R4	12.966
dark_minusATR_R3	dark_plusATR_R1	12.0685
dark_minusATR_R3	dark_plusATR_R2	12.6304
dark_minusATR_R3	dark_plusATR_R3	9.33391
dark_minusATR_R3	dark_plusATR_R4	9.06396
dark_minusATR_R3	light_minusATR_R1	13.0562
dark_minusATR_R3	light_minusATR_R2	11.5473
dark_minusATR_R3	light_minusATR_R3	11.4446
dark_minusATR_R3	light_minusATR_R4	13.4218
dark_minusATR_R3	light_plusATR_R1	19.2629
dark_minusATR_R3	light_plusATR_R2	19.7505
dark_minusATR_R3	light_plusATR_R3	19.7276
dark_minusATR_R3	light_plusATR_R4	24.234
dark_minusATR_R4	dark_minusATR_R1	13.1959
dark_minusATR_R4	dark_minusATR_R2	13.2807
dark_minusATR_R4	dark_minusATR_R3	12.966
dark_minusATR_R4	dark_minusATR_R4	0
dark_minusATR_R4	dark_plusATR_R1	13.21
dark_minusATR_R4	dark_plusATR_R2	13.7936
dark_minusATR_R4	dark_plusATR_R3	14.3199
dark_minusATR_R4	dark_plusATR_R4	12.8439
dark_minusATR_R4	light_minusATR_R1	14.6758
dark_minusATR_R4	light_minusATR_R2	13.2252
dark_minusATR_R4	light_minusATR_R3	13.8869
dark_minusATR_R4	light_minusATR_R4	15.4676
dark_minusATR_R4	light_plusATR_R1	21.3938
dark_minusATR_R4	light_plusATR_R2	22.295
dark_minusATR_R4	light_plusATR_R3	21.4521
dark_minusATR_R4	light_plusATR_R4	24.2504
dark_plusATR_R1	dark_minusATR_R1	9.05587
dark_plusATR_R1	dark_minusATR_R2	11.4453
dark_plusATR_R1	dark_minusATR_R3	12.0685
dark_plusATR_R1	dark_minusATR_R4	13.21
dark_plusATR_R1	dark_plusATR_R1	0
dark_plusATR_R1	dark_plusATR_R2	9.3176
dark_plusATR_R1	dark_plusATR_R3	11.4926
dark_plusATR_R1	dark_plusATR_R4	10.7817
dark_plusATR_R1	light_minusATR_R1	8.87737
dark_plusATR_R1	light_minusATR_R2	10.1969
dark_plusATR_R1	light_minusATR_R3	10.0213
dark_plusATR_R1	light_minusATR_R4	11.5101
dark_plusATR_R1	light_plusATR_R1	16.82
dark_plusATR_R1	light_plusATR_R2	17.8709
dark_plusATR_R1	light_plusATR_R3	18.5325
dark_plusATR_R1	light_plusATR_R4	20.3234
dark_plusATR_R2	dark_minusATR_R1	9.87095
dark_plusATR_R2	dark_minusATR_R2	12.4973
dark_plusATR_R2	dark_minusATR_R3	12.6304
dark_plusATR_R2	dark_minusATR_R4	13.7936
dark_plusATR_R2	dark_plusATR_R1	9.3176
dark_plusATR_R2	dark_plusATR_R2	0
dark_plusATR_R2	dark_plusATR_R3	12.1639
dark_plusATR_R2	dark_plusATR_R4	11.916
dark_plusATR_R2	light_minusATR_R1	9.7813
dark_plusATR_R2	light_minusATR_R2	10.7706
dark_plusATR_R2	light_minusATR_R3	10.0804
dark_plusATR_R2	light_minusATR_R4	10.2775
dark_plusATR_R2	light_plusATR_R1	17.0579
dark_plusATR_R2	light_plusATR_R2	17.5289
dark_plusATR_R2	light_plusATR_R3	17.3888
dark_plusATR_R2	light_plusATR_R4	19.9595
dark_plusATR_R3	dark_minusATR_R1	11.1228
dark_plusATR_R3	dark_minusATR_R2	10.8271
dark_plusATR_R3	dark_minusATR_R3	9.33391
dark_plusATR_R3	dark_minusATR_R4	14.3199
dark_plusATR_R3	dark_plusATR_R1	11.4926
dark_plusATR_R3	dark_plusATR_R2	12.1639
dark_plusATR_R3	dark_plusATR_R3	0
dark_plusATR_R3	dark_plusATR_R4	8.52372
dark_plusATR_R3	light_minusATR_R1	12.7348
dark_plusATR_R3	light_minusATR_R2	10.428
dark_plusATR_R3	light_minusATR_R3	10.9403
dark_plusATR_R3	light_minusATR_R4	12.672
dark_plusATR_R3	light_plusATR_R1	17.9499
dark_plusATR_R3	light_plusATR_R2	18.6523
dark_plusATR_R3	light_plusATR_R3	18.7291
dark_plusATR_R3	light_plusATR_R4	23.3329
dark_plusATR_R4	dark_minusATR_R1	11.3092
dark_plusATR_R4	dark_minusATR_R2	9.93439
dark_plusATR_R4	dark_minusATR_R3	9.06396
dark_plusATR_R4	dark_minusATR_R4	12.8439
dark_plusATR_R4	dark_plusATR_R1	10.7817
dark_plusATR_R4	dark_plusATR_R2	11.916
dark_plusATR_R4	dark_plusATR_R3	8.52372
dark_plusATR_R4	dark_plusATR_R4	0
dark_plusATR_R4	light_minusATR_R1	12.211
dark_plusATR_R4	light_minusATR_R2	10.5991
dark_plusATR_R4	light_minusATR_R3	11.3078
dark_plusATR_R4	light_minusATR_R4	13.2579
dark_plusATR_R4	light_plusATR_R1	18.6936
dark_plusATR_R4	light_plusATR_R2	19.4274
dark_plusATR_R4	light_plusATR_R3	19.1848
dark_plusATR_R4	light_plusATR_R4	23.6157
light_minusATR_R1	dark_minusATR_R1	9.9582
light_minusATR_R1	dark_minusATR_R2	12.2044
light_minusATR_R1	dark_minusATR_R3	13.0562
light_minusATR_R1	dark_minusATR_R4	14.6758
light_minusATR_R1	dark_plusATR_R1	8.87737
light_minusATR_R1	dark_plusATR_R2	9.7813
light_minusATR_R1	dark_plusATR_R3	12.7348
light_minusATR_R1	dark_plusATR_R4	12.211
light_minusATR_R1	light_minusATR_R1	0
light_minusATR_R1	light_minusATR_R2	10.7317
light_minusATR_R1	light_minusATR_R3	10.5881
light_minusATR_R1	light_minusATR_R4	11.1585
light_minusATR_R1	light_plusATR_R1	15.7707
light_minusATR_R1	light_plusATR_R2	16.6204
light_minusATR_R1	light_plusATR_R3	16.925
light_minusATR_R1	light_plusATR_R4	18.4716
light_minusATR_R2	dark_minusATR_R1	9.68624
light_minusATR_R2	dark_minusATR_R2	10.0945
light_minusATR_R2	dark_minusATR_R3	11.5473
light_minusATR_R2	dark_minusATR_R4	13.2252
light_minusATR_R2	dark_plusATR_R1	10.1969
light_minusATR_R2	dark_plusATR_R2	10.7706
light_minusATR_R2	dark_plusATR_R3	10.428
light_minusATR_R2	dark_plusATR_R4	10.5991
light_minusATR_R2	light_minusATR_R1	10.7317
light_minusATR_R2	light_minusATR_R2	0
light_minusATR_R2	light_minusATR_R3	11.3831
light_minusATR_R2	light_minusATR_R4	12.2761
light_minusATR_R2	light_plusATR_R1	18.2211
light_minusATR_R2	light_plusATR_R2	18.8415
light_minusATR_R2	light_plusATR_R3	19.1744
light_minusATR_R2	light_plusATR_R4	23.0374
light_minusATR_R3	dark_minusATR_R1	10.3699
light_minusATR_R3	dark_minusATR_R2	12.8063
light_minusATR_R3	dark_minusATR_R3	11.4446
light_minusATR_R3	dark_minusATR_R4	13.8869
light_minusATR_R3	dark_plusATR_R1	10.0213
light_minusATR_R3	dark_plusATR_R2	10.0804
light_minusATR_R3	dark_plusATR_R3	10.9403
light_minusATR_R3	dark_plusATR_R4	11.3078
light_minusATR_R3	light_minusATR_R1	10.5881
light_minusATR_R3	light_minusATR_R2	11.3831
light_minusATR_R3	light_minusATR_R3	0
light_minusATR_R3	light_minusATR_R4	8.78228
light_minusATR_R3	light_plusATR_R1	16.0914
light_minusATR_R3	light_plusATR_R2	16.844
light_minusATR_R3	light_plusATR_R3	15.6854
light_minusATR_R3	light_plusATR_R4	18.8986
light_minusATR_R4	dark_minusATR_R1	12.0103
light_minusATR_R4	dark_minusATR_R2	14.815
light_minusATR_R4	dark_minusATR_R3	13.4218
light_minusATR_R4	dark_minusATR_R4	15.4676
light_minusATR_R4	dark_plusATR_R1	11.5101
light_minusATR_R4	dark_plusATR_R2	10.2775
light_minusATR_R4	dark_plusATR_R3	12.672
light_minusATR_R4	dark_plusATR_R4	13.2579
light_minusATR_R4	light_minusATR_R1	11.1585
light_minusATR_R4	light_minusATR_R2	12.2761
light_minusATR_R4	light_minusATR_R3	8.78228
light_minusATR_R4	light_minusATR_R4	0
light_minusATR_R4	light_plusATR_R1	15.749
light_minusATR_R4	light_plusATR_R2	16.2092
light_minusATR_R4	light_plusATR_R3	14.9641
light_minusATR_R4	light_plusATR_R4	17.8572
light_plusATR_R1	dark_minusATR_R1	17.2921
light_plusATR_R1	dark_minusATR_R2	19.574
light_plusATR_R1	dark_minusATR_R3	19.2629
light_plusATR_R1	dark_minusATR_R4	21.3938
light_plusATR_R1	dark_plusATR_R1	16.82
light_plusATR_R1	dark_plusATR_R2	17.0579
light_plusATR_R1	dark_plusATR_R3	17.9499
light_plusATR_R1	dark_plusATR_R4	18.6936
light_plusATR_R1	light_minusATR_R1	15.7707
light_plusATR_R1	light_minusATR_R2	18.2211
light_plusATR_R1	light_minusATR_R3	16.0914
light_plusATR_R1	light_minusATR_R4	15.749
light_plusATR_R1	light_plusATR_R1	0
light_plusATR_R1	light_plusATR_R2	8.87929
light_plusATR_R1	light_plusATR_R3	12.7287
light_plusATR_R1	light_plusATR_R4	14.3283
light_plusATR_R2	dark_minusATR_R1	18.2691
light_plusATR_R2	dark_minusATR_R2	20.3594
light_plusATR_R2	dark_minusATR_R3	19.7505
light_plusATR_R2	dark_minusATR_R4	22.295
light_plusATR_R2	dark_plusATR_R1	17.8709
light_plusATR_R2	dark_plusATR_R2	17.5289
light_plusATR_R2	dark_plusATR_R3	18.6523
light_plusATR_R2	dark_plusATR_R4	19.4274
light_plusATR_R2	light_minusATR_R1	16.6204
light_plusATR_R2	light_minusATR_R2	18.8415
light_plusATR_R2	light_minusATR_R3	16.844
light_plusATR_R2	light_minusATR_R4	16.2092
light_plusATR_R2	light_plusATR_R1	8.87929
light_plusATR_R2	light_plusATR_R2	0
light_plusATR_R2	light_plusATR_R3	11.6848
light_plusATR_R2	light_plusATR_R4	14.579
light_plusATR_R3	dark_minusATR_R1	19.1698
light_plusATR_R3	dark_minusATR_R2	21.2736
light_plusATR_R3	dark_minusATR_R3	19.7276
light_plusATR_R3	dark_minusATR_R4	21.4521
light_plusATR_R3	dark_plusATR_R1	18.5325
light_plusATR_R3	dark_plusATR_R2	17.3888
light_plusATR_R3	dark_plusATR_R3	18.7291
light_plusATR_R3	dark_plusATR_R4	19.1848
light_plusATR_R3	light_minusATR_R1	16.925
light_plusATR_R3	light_minusATR_R2	19.1744
light_plusATR_R3	light_minusATR_R3	15.6854
light_plusATR_R3	light_minusATR_R4	14.9641
light_plusATR_R3	light_plusATR_R1	12.7287
light_plusATR_R3	light_plusATR_R2	11.6848
light_plusATR_R3	light_plusATR_R3	0
light_plusATR_R3	light_plusATR_R4	13.2302
light_plusATR_R4	dark_minusATR_R1	21.5088
light_plusATR_R4	dark_minusATR_R2	24.671
light_plusATR_R4	dark_minusATR_R3	24.234
light_plusATR_R4	dark_minusATR_R4	24.2504
light_plusATR_R4	dark_plusATR_R1	20.3234
light_plusATR_R4	dark_plusATR_R2	19.9595
light_plusATR_R4	dark_plusATR_R3	23.3329
light_plusATR_R4	dark_plusATR_R4	23.6157
light_plusATR_R4	light_minusATR_R1	18.4716
light_plusATR_R4	light_minusATR_R2	23.0374
light_plusATR_R4	light_minusATR_R3	18.8986
light_plusATR_R4	light_minusATR_R4	17.8572
light_plusATR_R4	light_plusATR_R1	14.3283
light_plusATR_R4	light_plusATR_R2	14.579
light_plusATR_R4	light_plusATR_R3	13.2302
light_plusATR_R4	light_plusATR_R4	0

## Sheet: Figure S3b
Principal components of transcriptomics samples calculated using SamTools MultiQC Star Salmon
Sample	Component 1	Component 2
dark_minusATR_R1	-4.18454	1.16484
dark_minusATR_R2	-7.23863	-2.20872
dark_minusATR_R3	-6.27137	-3.25011
dark_minusATR_R4	-6.77134	3.50309
dark_plusATR_R1	-3.12473	2.55686
dark_plusATR_R2	-2.16725	3.3068
dark_plusATR_R3	-5.01634	-4.12958
dark_plusATR_R4	-5.94473	-2.91895
light_minusATR_R1	-0.83734	2.96312
light_minusATR_R2	-5.17789	-0.558219
light_minusATR_R3	-1.08373	1.9287
light_minusATR_R4	0.856073	2.99355
light_plusATR_R1	10.031	-4.45363
light_plusATR_R2	11.0054	-5.33647
light_plusATR_R3	10.9902	-1.40464
light_plusATR_R4	14.9353	5.84337

## Sheet: Figure S3c
Eucledian distances of proteomics samples calculated in Perseus
		dark_minus_ATR_04	dark_minus_ATR_08	dark_minus_ATR_12	dark_minus_ATR_16	dark_plus_ATR_03	dark_plus_ATR_07	dark_plus_ATR_11	dark_plus_ATR_15	light_minus_ATR_02	light_minus_ATR_06	light_minus_ATR_10	light_minus_ATR_14	light_plus_ATR_01	light_plus_ATR_05	light_plus_ATR_09	light_plus_ATR_13
		1	2	3	4	5	6	7	8	9	10	11	12	13	14	15	16
dark_minus_ATR_04	1		22.1746	22.2529	26.4827	18.619	19.1815	22.388	25.3808	24.4562	21.7561	23.3654	23.0935	24.6357	22.0716	23.4981	23.3048
dark_minus_ATR_08	2	22.1746		20.7345	24.0797	17.001	20.0554	18.6758	24.0052	23.8689	21.3728	21.5531	18.645	27.722	28.1009	25.8376	24.3997
dark_minus_ATR_12	3	22.2529	20.7345		21.8092	17.9992	21.674	16.3305	18.7654	22.1939	21.1051	14.5156	17.1042	26.6061	28.0057	23.1317	21.2811
dark_minus_ATR_16	4	26.4827	24.0797	21.8092		23.0196	24.6148	22.3669	20.141	27.6288	23.0019	22.6622	22.2632	31.4982	30.4037	28.6481	25.4273
dark_plus_ATR_03	5	18.619	17.001	17.9992	23.0196		18.671	14.0414	21.1035	17.8355	18.8692	17.7975	18.0105	21.9962	24.9363	21.1645	21.1028
dark_plus_ATR_07	6	19.1815	20.0554	21.674	24.6148	18.671		20.7625	24.6043	26.0562	16.5648	23.3717	20.9683	27.8668	20.5799	26.1067	20.2058
dark_plus_ATR_11	7	22.388	18.6758	16.3305	22.3669	14.0414	20.7625		19.09	19.5089	18.9407	15.7252	15.0905	24.4705	27.2848	21.2307	21.085
dark_plus_ATR_15	8	25.3808	24.0052	18.7654	20.141	21.1035	24.6043	19.09		24.289	22.234	18.8228	20.3675	28.3528	29.8126	24.5417	24.4039
light_minus_ATR_02	9	24.4562	23.8689	22.1939	27.6288	17.8355	26.0562	19.5089	24.289		26.0584	20.1913	24.3263	19.4145	30.0897	20.9126	26.9578
light_minus_ATR_06	10	21.7561	21.3728	21.1051	23.0019	18.8692	16.5648	18.9407	22.234	26.0584		21.6643	18.815	28.6671	24.8942	24.9159	20.876
light_minus_ATR_10	11	23.3654	21.5531	14.5156	22.6622	17.7975	23.3717	15.7252	18.8228	20.1913	21.6643		17.8628	24.4567	28.4403	21.4347	21.8804
light_minus_ATR_14	12	23.0935	18.645	17.1042	22.2632	18.0105	20.9683	15.0905	20.3675	24.3263	18.815	17.8628		27.8932	27.7934	23.543	19.7766
light_plus_ATR_01	13	24.6357	27.722	26.6061	31.4982	21.9962	27.8668	24.4705	28.3528	19.4145	28.6671	24.4567	27.8932		27.2195	17.6596	26.7111
light_plus_ATR_05	14	22.0716	28.1009	28.0057	30.4037	24.9363	20.5799	27.2848	29.8126	30.0897	24.8942	28.4403	27.7934	27.2195		25.8364	22.4269
light_plus_ATR_09	15	23.4981	25.8376	23.1317	28.6481	21.1645	26.1067	21.2307	24.5417	20.9126	24.9159	21.4347	23.543	17.6596	25.8364		24.1098
light_plus_ATR_13	16	23.3048	24.3997	21.2811	25.4273	21.1028	20.2058	21.085	24.4039	26.9578	20.876	21.8804	19.7766	26.7111	22.4269	24.1098

## Sheet: Figure S3d
Principal components of proteomics samples calculated in Perseus
Sample	Component 1	Component 2
dark_minus_ATR_04	-1.09632	12.1389
dark_minus_ATR_08	-9.19188	3.11618
dark_minus_ATR_12	-10.4279	0.337269
dark_minus_ATR_16	-17.7492	14.0711
dark_plus_ATR_03	-2.85356	-1.70342
dark_plus_ATR_07	-1.265	7.85205
dark_plus_ATR_11	-6.73095	-4.11797
dark_plus_ATR_15	-11.8257	3.80502
light_minus_ATR_02	2.0734	-14.7424
light_minus_ATR_06	-1.73144	-7.14657
light_minus_ATR_10	-3.15634	-15.5543
light_minus_ATR_14	-4.02049	-10.8212
light_plus_ATR_01	18.0818	-4.31739
light_plus_ATR_05	19.1983	16.5748
light_plus_ATR_09	16.3724	-2.0761
light_plus_ATR_13	14.323	2.5841
