# Supplementary material for: Optogenetic induction of mechanical muscle stress identifies myosin regulatory ubiquitin ligase NHL-1 in C. elegans
Source: Nat Commun. 2024 Aug 11;15:6879. doi: 10.1038/s41467-024-51069-3 (PMC11317515; doi:10.1038/s41467-024-51069-3)
Supplement: Supplementary file 16 — Source Data [file 41467_2024_51069_MOESM16_ESM.zip › Kutzner_Source_Data/Kutzner_SourceData_SuppFigS4_Statistical.xlsx]

## Sheet: Figure S4a-c
Principal components of proximity proteomics samples calculated in Perseus
Group	Sample	Component 1	Component 2	Component 3	Component 4
UNC-45 proximity i	UNC-45-miniTurbo_01	-23.3768	9.77786	17.3519	19.1729
UNC-45 proximity i	UNC-45-miniTurbo_04	-22.2832	-17.9435	-5.34449	11.7597
UNC-45 proximity i	UNC-45-miniTurbo_07	-18.534	-10.4889	1.28629	7.77404
UNC-45 proximity i	UNC-45-miniTurbo_10	-13.8019	-11.048	3.82301	5.67174
UNC-45 proximity i	UNC-45-miniTurbo_13	-15.684	-15.2343	1.61768	7.67582
muscle proteins ii	TurboID_02	-22.4459	2.57289	17.5166	2.96629
muscle proteins ii	TurboID_05	-23.9058	-17.7768	1.02023	-11.577
muscle proteins ii	TurboID_08	-24.6846	-19.0941	1.43872	-15.4577
muscle proteins ii	TurboID_11	-14.0705	-17.2613	8.01939	-7.11445
muscle proteins ii	TurboID_14	-14.8211	-4.89166	11.9518	-0.456454
negative control iii	UNC-45-FLAG_03	-33.1303	31.9752	6.74505	14.2967
negative control iii	UNC-45-FLAG_06	-26.5806	13.1397	-17.0578	-9.99871
negative control iii	UNC-45-FLAG_09	-24.971	13.0117	-18.1792	-6.86306
negative control iii	UNC-45-FLAG_12	-25.4244	13.2651	-15.2696	-6.67379
negative control iii	UNC-45-FLAG_15	-23.8318	11.0702	-15.3794	-6.78059
non-functional channel iv	control_02	35.461	-1.14133	-10.4289	7.33132
non-functional channel iv	control_04	34.5335	-5.86052	-7.96409	6.57574
non-functional channel iv	control_06	34.133	0.0597107	-10.9927	8.10618
non-functional channel iv	control_08	32.7649	-0.701187	-5.4399	6.74115
non-functional channel iv	control_10	36.8048	-1.98912	-11.7018	8.50895
functional channel v	treatment_01	34.9651	1.20556	1.87338	-5.67418
functional channel v	treatment_03	33.1813	-6.33256	2.49333	-4.69788
functional channel v	treatment_05	29.2059	8.1508	7.66054	-6.76822
functional channel v	treatment_07	24.8392	17.281	22.9947	-13.1954
functional channel v	treatment_09	31.6569	8.25346	11.9653	-11.3232
