# Supplementary material for: Optogenetic induction of mechanical muscle stress identifies myosin regulatory ubiquitin ligase NHL-1 in C. elegans
Source: Nat Commun. 2024 Aug 11;15:6879. doi: 10.1038/s41467-024-51069-3 (PMC11317515; doi:10.1038/s41467-024-51069-3)
Supplement: Supplementary file 16 — Source Data [file 41467_2024_51069_MOESM16_ESM.zip › Kutzner_Source_Data/Kutzner_SourceData_SuppFigS7_Statistical.xlsx]

## Sheet: Figure S7b
UNC-54/MHC B protein levels in Western blot normalized to house-keeping protein Tubulin and control RNAi in lysates of young adult worms grown on RNAi at 25°C
Strain	unc-54(e1301)								unc-45(m94)								unc-45(e286)								unc-45(b131)								WT
RNAi	control	nhl-1	F40A3.6	nhl-1+F40A3.6					control	nhl-1	F40A3.6	nhl-1+F40A3.6					control	nhl-1	F40A3.6	nhl-1+F40A3.6					control	nhl-1	F40A3.6	nhl-1+F40A3.6					control	nhl-1	F40A3.6	nhl-1+F40A3.6
replicate 1	1	1.56213	1.02869	1.53542					1	1.63925	1.13561	1.22859					1	1.62311	0.813268	1.48291					1	0.77707	0.650651	1.04746					1	1.10545	1.17315	1.09593
replicate 2	1	2.15354	2.40478	3.20614					1	1.83444	2.62188	2.31442					1	1.93376	2.00877	1.9135					1	0.565197	0.545696	0.657176					1	1.12646	1.29536	0.948383
replicate 3	1	2.32305	1.16105	0.93501					1	1.01215	1.46797	1.68602					1	1.80469	1.02594	2.56696					1	0.939923	0.959563	1.32291					1	0.910146	0.909699	0.838715
replicate 4	1	2.58603	1.76997	1.44308					1	1.24153	1.86593	1.51732					1	1.24027	1.03353	1.06168					1	0.867494	1.60011	1.0619
replicate 5	1	1.51197	0.945243	1.08691					1	2.03882	1.20772	1.84879													1	1.06887	0.74377	0.859721
Column statistics
Strain	unc-54(e1301)								unc-45(m94)								unc-45(e286)								unc-45(b131)								WT
RNAi	control	nhl-1	F40A3.6	nhl-1+F40A3.6					control	nhl-1	F40A3.6	nhl-1+F40A3.6					control	nhl-1	F40A3.6	nhl-1+F40A3.6					control	nhl-1	F40A3.6	nhl-1+F40A3.6					control	nhl-1	F40A3.6	nhl-1+F40A3.6
Number of values		5	5	5					5	5	5	5					4	4	4	4					5	5	5	5					3	3	3	3
Minimum		1.512	0.9452	0.935					1	1.012	1.136	1.229					1	1.24	0.8133	1.062					1	0.5652	0.5457	0.6572					1	0.9101	0.9097	0.8387
25% Percentile		1.537	0.987	1.011					1	1.127	1.172	1.373					1	1.336	0.8664	1.167					1	0.6711	0.5982	0.7584					1	0.9101	0.9097	0.8387
Median		2.154	1.161	1.443					1	1.639	1.468	1.686					1	1.714	1.03	1.698					1	0.8675	0.7438	1.047					1	1.105	1.173	0.9484
75% Percentile		2.455	2.087	2.371					1	1.937	2.244	2.082					1	1.901	1.765	2.404					1	1.004	1.28	1.192					1	1.126	1.295	1.096
Maximum		2.586	2.405	3.206					1	2.039	2.622	2.314					1	1.934	2.009	2.567					1	1.069	1.6	1.323					1	1.126	1.295	1.096
Mean		2.027	1.462	1.641					1	1.553	1.66	1.719					1	1.65	1.22	1.756					1	0.8437	0.9	0.9898					1	1.047	1.126	0.961
Std. Deviation		0.4737	0.6183	0.909					0	0.422	0.6091	0.4042					0	0.3017	0.5354	0.6427					0	0.1888	0.4201	0.2485					0	0.1193	0.1971	0.1291
Std. Error of Mean		0.2118	0.2765	0.4065					0	0.1887	0.2724	0.1808					0	0.1508	0.2677	0.3213					0	0.08442	0.1879	0.1111					0	0.06887	0.1138	0.07452
Lower 95% CI of mean		1.439	0.6943	0.5126					1	1.029	0.9035	1.217					1	1.17	0.3684	0.7336					1	0.6093	0.3784	0.6813					1	0.751	0.6365	0.6404
Upper 95% CI of mean		2.616	2.23	2.77					1	2.077	2.416	2.221					1	2.131	2.072	2.779					1	1.078	1.422	1.298					1	1.344	1.616	1.282
Coefficient of variation		0.2337	0.4229	0.5539					0	0.2717	0.367	0.2352					0	0.1828	0.4387	0.3659					0	0.2237	0.4668	0.2511					0	0.1139	0.175	0.1343
Geometric mean		1.982	1.369	1.485					1	1.504	1.58	1.682					1	1.628	1.147	1.668					1	0.8253	0.8348	0.9637					1	1.043	1.114	0.9553
Geometric SD factor		1.273	1.487	1.609					1	1.335	1.409	1.264					1	1.215	1.476	1.455					1	1.273	1.519	1.301					1	1.125	1.2	1.143
Skewness		-0.1385	1.094	1.83						-0.2847	1.209	0.549						-1.035	1.775	0.455						-0.5936	1.572	-0.04066						-1.672	-1.014	0.436
Kurtosis		-2.471	-0.182	3.608						-1.807	0.8732	0.6817						0.7111	3.392	-0.3915						0.5583	2.459	0.1526
Sum		10.14	7.31	8.207					5	7.766	8.299	8.595					4	6.602	4.882	7.025					5	4.219	4.5	4.949					3	3.142	3.378	2.883
Log2 transformed
Strain	unc-54(e1301)								unc-45(m94)								unc-45(e286)								unc-45(b131)								WT
RNAi	control	nhl-1	F40A3.6	nhl-1+F40A3.6					control	nhl-1	F40A3.6	nhl-1+F40A3.6					control	nhl-1	F40A3.6	nhl-1+F40A3.6					control	nhl-1	F40A3.6	nhl-1+F40A3.6					control	nhl-1	F40A3.6	nhl-1+F40A3.6
replicate 1	0	0.643517	0.0408087	0.618631					0	0.713039	0.183473	0.297005					0	0.69876	-0.298198	0.568435					0	-0.363883	-0.620044	0.0668885					0	0.144628	0.230388	0.132153
replicate 2	0	1.10671	1.2659	1.68084					0	0.875338	1.3906	1.21065					0	0.951409	1.00631	0.936214					0	-0.823174	-0.873831	-0.605649					0	0.171801	0.37335	-0.0764578
replicate 3	0	1.21602	0.215429	-0.0969461					0	0.0174245	0.553824	0.753623					0	0.851749	0.0369511	1.36006					0	-0.0893852	-0.0595502	0.403712					0	-0.135831	-0.136539	-0.253747
replicate 4	0	1.37074	0.823727	0.529153					0	0.312115	0.899896	0.601529					0	0.310651	0.0475791	0.0863497					0	-0.205075	0.678167	0.0866505
replicate 5	0	0.596429	-0.0812427	0.120226					0	1.02773	0.272285	0.886585													0	0.0960835	-0.427071	-0.218059
Repeated measures ANOVA on Log2-transformed values
Strain	unc-54(e1301)								unc-45(m94)								unc-45(e286)								unc-45(b131)								WT
Assume sphericity?	Yes								Yes								Yes								Yes								Yes
F	5.498								5.355								4.393								0.9662								1.606
P value	0.0131								0.0143								0.0365								0.4404								0.284
P value summary	*								*								*								ns								ns
Statistically significant (P < 0.05)?	Yes								Yes								Yes								No								No
R square	0.5789								0.5724								0.5942								0.1945								0.4454
Was the matching effective?
F	3.143								1.948								2.583								3.057								5.177
P value	0.0552								0.1671								0.1181								0.0595								0.0494
P value summary	ns								ns								ns								ns								*
Is there significant matching (P < 0.05)?	No								No								No								No								Yes
R square	0.3061								0.2173								0.2589								0.4507								0.489
ANOVA table	SS	DF	MS	F (DFn, DFd)	P value				SS	DF	MS	F (DFn, DFd)	P value				SS	DF	MS	F (DFn, DFd)	P value				SS	DF	MS	F (DFn, DFd)	P value				SS	DF	MS	F (DFn, DFd)	P value
Treatment (between columns)	2.47	3	0.8233	F (3, 12) = 5.498	P=0.0131				1.73	3	0.5766	F (3, 12) = 5.355	P=0.0143				1.625	3	0.5418	F (3, 9) = 4.393	P=0.0365				0.3009	3	0.1003	F (3, 12) = 0.9662	P=0.4404				0.07985	3	0.02662	F (3, 6) = 1.606	P=0.284
Individual (between rows)	1.883	4	0.4707	F (4, 12) = 3.143	P=0.0552				0.839	4	0.2098	F (4, 12) = 1.948	P=0.1671				0.9556	3	0.3185	F (3, 9) = 2.583	P=0.1181				1.269	4	0.3173	F (4, 12) = 3.057	P=0.0595				0.1716	2	0.08578	F (2, 6) = 5.177	P=0.0494
Residual (random)	1.797	12	0.1498						1.292	12	0.1077						1.11	9	0.1233						1.246	12	0.1038						0.09942	6	0.01657
Total	6.15	19							3.861	19							3.691	15							2.816	19							0.3508	11
Data summary
Number of treatments (columns)	4								4								4								4								4
Number of subjects (rows)	5								5								4								5								3
Dunnett's multiple comparisons test
Strain	unc-54(e1301)								unc-45(m94)								unc-45(e286)								unc-45(b131)								WT
Number of families	1								1								1								1								1
Number of comparisons per family	3								3								3								3								3
Alpha	0.05								0.05								0.05								0.05								0.05
Dunnett's multiple comparisons test	Mean Diff.	95.00% CI of diff.	Significant?	Summary	Adjusted P Value	A-?			Mean Diff.	95.00% CI of diff.	Significant?	Summary	Adjusted P Value	A-?			Mean Diff.	95.00% CI of diff.	Significant?	Summary	Adjusted P Value	A-?			Mean Diff.	95.00% CI of diff.	Significant?	Summary	Adjusted P Value	A-?			Mean Diff.	95.00% CI of diff.	Significant?	Summary	Adjusted P Value	A-?
ctrl vs. nhl-1(ORF)	-0.9867	-1.643 to -0.33	Yes	**	0.0045	B	nhl-1(ORF)		-0.5891	-1.146 to -0.03229	Yes	*	0.0379	B	nhl-1(ORF)		-0.7031	-1.401 to -0.004908	Yes	*	0.0485	B	nhl-1(ORF)		0.2771	-0.2697 to 0.8238	No	ns	0.4179	B	nhl-1(ORF)		-0.0602	-0.386 to 0.2656	No	ns	0.8911	B	nhl-1(ORF)
ctrl vs. F40A3.6	-0.4529	-1.11 to 0.2037	No	ns	0.2048	C	F40A3,6		-0.66	-1.217 to -0.1032	Yes	*	0.0205	C	F40A3,6		-0.1982	-0.8964 to 0.5001	No	ns	0.7687	C	F40A3,6		0.2605	-0.2863 to 0.8072	No	ns	0.464	C	F40A3,6		-0.1557	-0.4815 to 0.17	No	ns	0.3872	C	F40A3,6
ctrl vs. nhl-1(O)+F40A3.6	-0.5704	-1.227 to 0.08626	No	ns	0.0926	D	nhl-1(O)+F40A3,6		-0.7499	-1.307 to -0.193	Yes	**	0.0094	D	nhl-1(O)+F40A3,6		-0.7378	-1.436 to -0.03953	Yes	*	0.0389	D	nhl-1(O)+F40A3,6		0.05329	-0.4935 to 0.6	No	ns	0.9872	D	nhl-1(O)+F40A3,6		0.06602	-0.2597 to 0.3918	No	ns	0.8645	D	nhl-1(O)+F40A3,6
Test details	Mean 1	Mean 2	Mean Diff.	SE of diff.	n1	n2	q	DF	Mean 1	Mean 2	Mean Diff.	SE of diff.	n1	n2	q	DF	Mean 1	Mean 2	Mean Diff.	SE of diff.	n1	n2	q	DF	Mean 1	Mean 2	Mean Diff.	SE of diff.	n1	n2	q	DF	Mean 1	Mean 2	Mean Diff.	SE of diff.	n1	n2	q	DF
ctrl vs. nhl-1(ORF)	0	0.9867	-0.9867	0.2447	5	5	4.031	12	0	0.5891	-0.5891	0.2076	5	5	2.838	12	0	0.7031	-0.7031	0.2483	4	4	2.831	9	0	-0.2771	0.2771	0.2038	5	5	1.36	12	0	0.0602	-0.0602	0.1051	3	3	0.5728	6
ctrl vs. F40A3.6	0	0.4529	-0.4529	0.2447	5	5	1.851	12	0	0.66	-0.66	0.2076	5	5	3.18	12	0	0.1982	-0.1982	0.2483	4	4	0.798	9	0	-0.2605	0.2605	0.2038	5	5	1.278	12	0	0.1557	-0.1557	0.1051	3	3	1.482	6
ctrl vs. nhl-1(O)+F40A3.6	0	0.5704	-0.5704	0.2447	5	5	2.33	12	0	0.7499	-0.7499	0.2076	5	5	3.613	12	0	0.7378	-0.7378	0.2483	4	4	2.971	9	0	-0.05329	0.05329	0.2038	5	5	0.2615	12	0	-0.06602	0.06602	0.1051	3	3	0.6281	6

## Sheet: Figure S7c
unc-54 transcript levels normalized to house-keeping genes cdc-42 and pmp-3 and to control RNAi in lysates of young adult worms grown on RNAi at 25°C
Strain	unc-54(e1301)								unc-45(m94)								unc-45(e286)								unc-45(b131)								WT
RNAi	control	nhl-1	F40A3.6	nhl-1+F40A3.6					control	nhl-1	F40A3.6	nhl-1+F40A3.6					control	nhl-1	F40A3.6	nhl-1+F40A3.6					control	nhl-1	F40A3.6	nhl-1+F40A3.6					control	nhl-1	F40A3.6	nhl-1+F40A3.6
replicate 1	1	0.7932	0.8093	0.9739					1	0.9392	1.0156	1.2436					1	0.899	0.7285	0.8104					1	1.0234	0.7226	0.6881					1	1.2938	1.3632	1.3813
replicate 2	1	1.1971	1.4052	1.568					1	1.0764	1.1315	1.451					1	0.8743	1.007	0.9791					1	0.8811	0.8622	1.0094					1	1.2255	1.1484	0.9936
replicate 3	1	1.2224	1.1347	1.2965					1	0.9326	0.903	1.1111					1	0.7045	0.8774	0.8303					1	1.0203	1.0477	1.1662					1	0.9083	0.946	1.0872
Column statistics
Strain	unc-54(e1301)								unc-45(m94)								unc-45(e286)								unc-45(b131)								WT
RNAi	control	nhl-1	F40A3.6	nhl-1+F40A3.6					control	nhl-1	F40A3.6	nhl-1+F40A3.6					control	nhl-1	F40A3.6	nhl-1+F40A3.6					control	nhl-1	F40A3.6	nhl-1+F40A3.6					control	nhl-1	F40A3.6	nhl-1+F40A3.6
Number of values	3	3	3	3					3	3	3	3					3	3	3	3					3	3	3	3					3	3	3	3
Minimum	1	0.7932	0.8093	0.9739					1	0.9326	0.903	1.111					1	0.7045	0.7285	0.8104					1	0.8811	0.7226	0.6881					1	0.9083	0.946	0.9936
25% Percentile	1	0.7932	0.8093	0.9739					1	0.9326	0.903	1.111					1	0.7045	0.7285	0.8104					1	0.8811	0.7226	0.6881					1	0.9083	0.946	0.9936
Median	1	1.197	1.135	1.297					1	0.9392	1.016	1.244					1	0.8743	0.8774	0.8303					1	1.02	0.8622	1.009					1	1.226	1.148	1.087
75% Percentile	1	1.222	1.405	1.568					1	1.076	1.132	1.451					1	0.899	1.007	0.9791					1	1.023	1.048	1.166					1	1.294	1.363	1.381
Maximum	1	1.222	1.405	1.568					1	1.076	1.132	1.451					1	0.899	1.007	0.9791					1	1.023	1.048	1.166					1	1.294	1.363	1.381
Mean	1	1.071	1.116	1.279					1	0.9827	1.017	1.269					1	0.8259	0.871	0.8733					1	0.9749	0.8775	0.9546					1	1.143	1.153	1.154
Std. Deviation	0	0.2408	0.2984	0.2974					0	0.08118	0.1143	0.1713					0	0.1059	0.1394	0.09219					0	0.08128	0.1631	0.2437					0	0.2057	0.2086	0.2023
Std. Error of Mean	0	0.139	0.1723	0.1717					0	0.04687	0.06596	0.09891					0	0.06113	0.08046	0.05323					0	0.04693	0.09416	0.1407					0	0.1188	0.1205	0.1168
Lower 95% CI of mean	1	0.4727	0.3752	0.5406					1	0.7811	0.7329	0.843					1	0.5629	0.5248	0.6442					1	0.773	0.4724	0.3491					1	0.6315	0.6343	0.6515
Upper 95% CI of mean	1	1.669	1.858	2.018					1	1.184	1.301	1.694					1	1.089	1.217	1.102					1	1.177	1.283	1.56					1	1.654	1.671	1.657
Coefficient of variation	0	0.2249	0.2673	0.2325					0	0.0826	0.1124	0.135					0	0.1282	0.16	0.1056					0	0.0834	0.1859	0.2553					0	0.18	0.181	0.1753
Geometric mean	1	1.051	1.089	1.256					1	0.9806	1.012	1.261					1	0.8212	0.8634	0.8701					1	0.9726	0.8675	0.9322					1	1.129	1.14	1.143
Geometric SD factor	1	1.276	1.321	1.271					1	1.084	1.119	1.143					1	1.143	1.176	1.108					1	1.089	1.204	1.313					1	1.21	1.201	1.186
Skewness		-1.711	-0.275	-0.2569						1.719	0.04332	0.6419						-1.627	-0.2073	1.642						-1.729	0.4184	-0.9612						-1.52	0.08912	1.324
Kurtosis
Sum	3	3.213	3.349	3.838					3	2.948	3.05	3.806					3	2.478	2.613	2.62					3	2.925	2.633	2.864					3	3.428	3.458	3.462
One-sample Student's t-test
Strain	unc-54(e1301)								unc-45(m94)								unc-45(e286)								unc-45(b131)								WT
Theoretical mean		1	1	1						1	1	1						1	1	1						1	1	1						1	1	1
Actual mean		1.071	1.116	1.279						0.9827	1.017	1.269						0.8259	0.871	0.8733						0.9749	0.8775	0.9546						1.143	1.153	1.154
Discrepancy		0.0709	0.1164	0.2795						-0.01727	0.0167	0.2686						-0.1741	-0.129	-0.1267						-0.02507	-0.1225	-0.04543						0.1425	0.1525	0.154
95% CI of discrepancy		-0.5273 to 0.6691	-0.6248 to 0.8576	-0.4594 to 1.018						-0.2189 to 0.1844	-0.2671 to 0.3005	-0.157 to 0.6941						-0.4371 to 0.08897	-0.4752 to 0.2172	-0.3558 to 0.1023						-0.227 to 0.1768	-0.5276 to 0.2826	-0.6509 to 0.56						-0.3685 to 0.6535	-0.3657 to 0.6708	-0.3485 to 0.6566
t, df		t=0.5099 df=2	t=0.6757 df=2	t=1.628 df=2						t=0.3684 df=2	t=0.2532 df=2	t=2.715 df=2						t=2.847 df=2	t=1.604 df=2	t=2.381 df=2						t=0.5342 df=2	t=1.301 df=2	t=0.3229 df=2						t=1.2 df=2	t=1.266 df=2	t=1.319 df=2
P value (two tailed)		0.6608	0.5689	0.2452						0.7479	0.8238	0.1131						0.1044	0.25	0.1402						0.6466	0.323	0.7774						0.353	0.3329	0.318
Significant (alpha=0.05)?		No	No	No						No	No	No						No	No	No						No	No	No						No	No	No

## Sheet: Figure S7e
UNC-54/MHC B protein levels in Western blot normalized to house-keeping protein Tubulin and control RNAi in lysates of young adult worms grown on RNAi at 25°C
Strain	WT			unc-54(e1301)
RNAi	control	nhl-1	ufd-2	control	nhl-1	ufd-2
replicate 1	1	1.09058	0.713639	1	2.85696	0.488863
replicate 2	1	0.887708	1.15806	1	1.49424	1.2628
replicate 3	1	0.91554	0.877014	1	1.3511	0.885007
replicate 4	1	0.947345	1.0105	1	1.24473	0.823721
Column statistics
Strain	WT			unc-54(e1301)
RNAi	control	nhl-1	ufd-2	control	nhl-1	ufd-2
Number of values	4	4	4	4	4	4
Minimum	1	0.8877	0.7136	1	1.245	0.4889
25% Percentile	1	0.8947	0.7545	1	1.271	0.5726
Median	1	0.9314	0.9438	1	1.423	0.8544
75% Percentile	1	1.055	1.121	1	2.516	1.168
Maximum	1	1.091	1.158	1	2.857	1.263
Mean	1	0.9603	0.9398	1	1.737	0.8651
Std. Deviation	0	0.09021	0.1895	0	0.7538	0.3172
Std. Error of Mean	0	0.0451	0.09475	0	0.3769	0.1586
Lower 95% CI of mean	1	0.8168	0.6383	1	0.5373	0.3604
Upper 95% CI of mean	1	1.104	1.241	1	2.936	1.37
Coefficient of variation	0	0.0939	0.2016	0	0.434	0.3667
Geometric mean	1	0.9573	0.9251	1	1.637	0.8191
Geometric SD factor	1	1.095	1.23	1	1.46	1.479
Skewness		1.578	-0.1044		1.891	0.2002
Kurtosis		2.603	-0.7657		3.629	1.338
Sum	4	3.841	3.759	4	6.947	3.46
Log2 transformed
Strain	WT			unc-54(e1301)
RNAi	control	nhl-1	ufd-2	control	nhl-1	ufd-2
replicate 1	0	0.125089	-0.486733	0	1.51448	-1.0325
replicate 2	0	-0.171843	0.211715	0	0.579416	0.336629
replicate 3	0	-0.127305	-0.189328	0	0.434132	-0.176239
replicate 4	0	-0.0780386	0.0150708	0	0.315836	-0.279772
Repeated measures ANOVA on Log2-transformed values
Assume sphericity?	Yes
F	3.47
P value	0.0278
P value summary	*
Statistically significant (P < 0.05)?	Yes
R square	0.5363
Was the matching effective?
F	0.2783
P value	0.8402
P value summary	ns
Is there significant matching (P < 0.05)?	No
R square	0.02516
ANOVA table	SS	DF	MS	F (DFn, DFd)	P value
Treatment (between columns)	2.379	5	0.4758	F (5, 15) = 3.47	P=0.0278
Individual (between rows)	0.1145	3	0.03817	F (3, 15) = 0.2783	P=0.8402
Residual (random)	2.057	15	0.1371
Total	4.551	23
Data summary
Number of treatments (columns)	6
Number of subjects (rows)	4
Sidak's multiple comparisons test
Number of families	1
Number of comparisons per family	4
Alpha	0.05
Sidak's multiple comparisons test	Mean Diff.	95.00% CI of diff.	Significant?	Summary	Adjusted P Value
ctrl vs. nhl-1(ORF)	0.06302	-0.6773 to 0.8033	No	ns	0.9988	A-B
ctrl vs. ufd-2	0.1123	-0.628 to 0.8526	No	ns	0.9887	A-C
ctrl vs. nhl-1(ORF)	-0.711	-1.451 to 0.02935	No	ns	0.0624	D-E
ctrl vs. ufd-2	0.288	-0.4523 to 1.028	No	ns	0.7442	D-F
Test details	Mean 1	Mean 2	Mean Diff.	SE of diff.	n1	n2	t	DF
ctrl vs. nhl-1(ORF)	0	-0.06302	0.06302	0.2619	4	4	0.2407	15
ctrl vs. ufd-2	0	-0.1123	0.1123	0.2619	4	4	0.4289	15
ctrl vs. nhl-1(ORF)	0	0.711	-0.711	0.2619	4	4	2.715	15
ctrl vs. ufd-2	0	-0.288	0.288	0.2619	4	4	1.1	15
